# Supplementary material for: Diversity, distribution, and functional potentials of magroviruses from marine and brackish waters
Source: Front Microbiol. 2023 Apr 21;14:1151034. doi: 10.3389/fmicb.2023.1151034 (PMC10160649; doi:10.3389/fmicb.2023.1151034)
Supplement: Supplementary file 1 [file Data_Sheet_1.ZIP]

Archive with 2 entries (2 files):
- brackish_magroviruses_contigs.fa
- __MACOSX/._brackish_magroviruses_contigs.fa
