# Supplementary material for: Diversity, distribution, and functional potentials of magroviruses from marine and brackish waters
Source: Front Microbiol. 2023 Apr 21;14:1151034. doi: 10.3389/fmicb.2023.1151034 (PMC10160649; doi:10.3389/fmicb.2023.1151034)
Supplement: Supplementary file 1 [file Data_Sheet_1.ZIP › brackish_magroviruses_contigs.fa]

>PRET1608S09F00_ctg_90
AGAAGACATGGATATTGCGAAAGTAAAATAGTTGATACTCCTAAAATTATGGCTTCCAAA
ACAAAAGAATTCGATTTAATTAGAACTAGACATTTAGTTCATAGAGCAGAATTTAATGAT
TTTTTTACCTTAAAGGCCGATGTGAATTCTAATGTTAGCGGAAACCAATACCTTTTTGAT
ACGGATTATGACTTAACAAACCTTATTTCTCAATATGATGAAGTCATGGTTGGAGAAAGA
ATACTGATTGTAAATGCAATAGGAGCGTTTAGTTCTAATCAGCAAACTATTACTTTTGAA
AGTGAAAATAGATTAGAAACAGAATCTTCTTTTACAACAAATTCTTACACTTTAACTGCT
AATCAATCTCTAAAAAGAAGAGCATGGAGTCCTTCTAAAAACACTTTACTTACCACCTAC
CCTATTCTAGAAGATAGATATTATAACATGAAAGTTCTCTTCAATGCTTCGCCATTAGGT
GAATTAGAAGCCAATGTTACTTCAACTAATGAAGAGCAACAAACTTTAACATTGTCTTTT
GATACTGATATTTACGACTCTACTTTATCTAATTTAGATTATTATGTTGGCCAATATGCA
ATAGAAATAGAAAGATTTGAGGGAGAAATAGACCAAATAGATATTACAACAGAAAACGGA
CAACAGTTCCTAAGAATTTATGGTAGAGATTCTTTTTCTAAAATGATTTCTCCCGTAATA
AATGAAAATACTTTATTCTCTAAAGACATTATTTATTCTAGCGATAGCCCATTAAATAAA
TTGATTTTGGCAGGAACAATATCAAGTGCATTAACCCATTCAAGTGTAGGGCTAACTCTC
AATACTGTTTCTTCCGCTCCGAGCGTTGGCGATAAATTATATGTAAGACACAATACCAAT
GGTAATAATTTTTCATTGATTGGAACTGTTAGAACTTATGATAGTAGCCTCAAAGCAATA
ACATTAGAAGAAAAATACCCATTATCAATAAGCACAGGACTTCAAATCTACAAAGACTCT
CTTTCTAGTTCTAGAGCCTATATGTTAAACAAAGCCCTATCATCGAATAATAAATTAGAT
GTTTTCCCTACTTCTTTGAGTTCTTCGGCAGACAAAGGATTAGTTTTTGAAAGCGGAGTA
AAGGTTTCCGATGGTAGTTCTTTAGTTGGAACTTCGGAAGATGCTGATTTTAGGGCTTTA
GGCTATCACATTCATGGGCCTCAAAAAATAGGAAAGAGCGAATCATTCCAATCATATTTG
GGAAAAACAGGACAAGAAAGACAAACTTTTGAAACAGTAAATACTCTCATGGATTTTACA
GTTTTGAATATATCGAAAACAGATGGTAAAACCACTATTGAATTAGCCCCTTATGTTCCT
CTAACTTTAGGAAGATTAGATTATAATGATGCTGACCAATATGATATTGCTAATTATGAT
TCAATAGGAACATCTACCAATCCTCCTAGTTCTTTAACTGATGATAGAAGATATATAGAA
TTGAGTAGTAAAACGGCAAATATTCCCGAAGGAAGAGCCGTATATGTAGATAATTTATTT
GTTGGCTATTGCACACAAATGATAAAACCTAGCACTTCTACAAATTGGAGAGTCTATGTT
GATAGGGCCATTGTCTATGAAACATCTAAAGTAGTGAGTTATCTTGCTTATGATAATATT
TCTACTTATAGTCGGCATTCTCCTAAAAAGACTAGCAACTTATATTTTGTAAATGGAGAG
CATTTACATGGGGGTAAATTTGTTGCTTTAGTCAATTCATTATTTTATTTTCAAGACGCA
TATGGTAGTTCGGTAGATGGTAGGCCAACTCTTTACGAAGTTCCTTCTTTCCAAAATTAT
GACAGTTCAATTGAAAAATTTGGCAACCCATTGTATAAATTAAATCACATTGAACAAGGA
AGTTACAATATTTATACTCCTACTGTTACAAATTATGCAACCACAGTTGGAGCAAATTAC
TATCATAAAATACCTAGCAAATTAAAATATTATTGTTCAGCATATAAAGTAGGAGGAAAT
ATTTCTACAAATAGCGGTATTGTTCATGATAGGTATGAAGAAATCTCACATTCGCATTTA
CCAATAGAGGCTAGAGGAAGAGAAACCCCATTGGGTTCTCTTTATTTTGATTATAATATT
TATGAAAGTGGGCATTCTAAAGATACAATTTTAGTTAATTCTAATCCTAATTTCGCAAGT
GATTCTAGATATTTGGCTAGAGATATGATGCGTAATTATGACGCAAAGGCAGAAAGATTG
TTTTTGTTTGCTAATGCAGATAAATTACCTTATTCAAGTAGAAGAGATGATAGTTTAATG
AGTTTGGTTTCCTCAACTGATGATTTAAAAAATTACAGTTTATTATTATTAAATCAACCT
TCTTTAGATGATTATTCGGATAGTCAATCTTCTCATTTGGGGGGAGGCAAAGCGAAAAAG
TATCTAGATAGTGATTATGATTCTGCCCCTATTAGTGAAGCAGATAGAGATGTTAGCCAA
TTAGTAAGAACAGGAATAATGAGATTAACCGAAGTTACATTTGACTGTTTTATGAATCAA
ATCAATCCCGAAAAAATCCCATCTAAAAAAGAAACGATTAAATCTTTTACTTATAAATAC
TATGATATTTCTTCATTGACTGAATCAGTAAGCAGTTATGGTAGTAGTCAAATAACTTTA
AGCGGTTCTGTTGCAGTAAGCGATTTAGATATTCTTGTAGATGATAACGGTAACGAAATA
GGAAAGGCAAATGGCAATCAAAATTCTTCTACTATTATTTTGTATAATGACCCAATACCA
ACAAATAACGGTTCGGAATATACAGGAACACTATATGTTGCGAATAAAAAGGAAGTGGAT
ATAAAGGGTCATGGAGAAACAGACAGTATTGTTTCTTTTGAAGAAGACATACACCCACTA
AAAAGTGGCTTTTTTAGACAAGCCTATACAAATAGTGTTTGGACTAGCACACATGGTAAT
TTTGAAGACCCTGCTTCTTCGGGAACTACAAATTTAGCGGTTTATGTATCTAACTTAATG
TTTCCTTTTTCAATAAGTGCGTCTTCTGTAAGTTTGACATTTGGAACAAATTCTCTTGAG
GGTTCAATAAGTGGCCATTCTAGTTTATTCCTAAAAGAACTGAATACATTTGTAGATTAT
GATAGCAGTTTATCTTCGGAAAAAAGATATAAATTTAGAGATGTTTTACATTTTACGGCT
TTAGATGAATATTCAGTCGAAGGAACTAATTTTAAAATTTCAAAAGGAACTAACTCTTCT
GCTTTAGCAGGTATCTTTCTTAAAAGATACCTTACTTCCGATATTATAACAGTCGCTATG
GAAACACAATCTTCTTTTGGGGTTTTTGACGGCCCTGCTAGTGCAACTCCAATAGCAACA
AATGATTTATCTTCGGGAATATTATATGTTAATAAATTAAGATTGAAAATAAATATTGGG
GCGGCTGACTACAAAGATATTTCGGCTTCTACTACTAGCGGTTCAACACTTGTTACGGTT
TTAAATACTGCGGGTCTTTTTAGCGGAATGACTGTAACGGGAACAGGAATACCCGTAGGT
GCTACTGTTTCTTCTATTGTTGATGACCAAAGTTTCAATTTAAGTGTTAATGCTACTGCT
ACTAATTCAGGTCTTACAATAACGGCATCGGACTCTAAAACAGTAACAGAAACAACTATC
AAAACTGTTAATGATGCAACTTTATACAAGTATTCTATTACTGATGATTATTTAGATTAT
TTTACAGATTTAACAGGAACATATTTAGTTTCCGAAAGCGGTAGAGAATTTAGAACTGCT
ACTCAAATTGATAATTCTTATGGAACAAACACCTACAACAATTCAGTAACAACGGGAATA
AATAATATGATACCCGACATTTTAGCATATGTTGTTTCTCACGAAATAGATACTTCTAAT
GCAACTAGAACTCATATTATTGTTACAGATAAGCAATTAACAAATCAATTTTATAGGGTA
ATGCAACCTAATGAAACTGCTTTTTATGAATTTACTCCTAAAAATATTAAACTAAATACG
CTATCTTCCGAATACACAAAGAAAGTATTTGAAGATGGAACATATGATTCTACTAATGAC
TATCACCAAAAAGGTTCGGGAACGAGGAGTTATAGCGGTTTATCTAGAAGCACCGAAGTA
TATAATAAAAATCAAGGACATAACGAAGCCGTCCTTTCTATGTATGTTTTAGTAGATTTA
GATATGCAAGTAAATAGTGGGAGTAGGGCGGAAGTTGTTCCTAGAACTCATGCAGATGCT
TCTTATGTTTTAAGAAATACTGAATGGGATAAAGAATATACTATTTGTCTAAGTGATGGA
AATACTTCTTTTAAATCTTCTATGCAACTAAACTATATGGGAGATTCTACGGATAATAAA
GGAACTGTTTTAACTTTTGATGAAATGAAAGAATTACACGGTGTTGTTTCTTTATCCGAA
CCATTTACAATTACCACCTTTAAATCTATACAAGGAACTCCTAAAAGAGCCCTTATTGGT
TCAGTTGTTTCAATAGGAAAAGAAGCAGACTATTTAGTAAATAGCCTAATGGAAAAAAAT
AATTTAGAATTTACACAAGATGCAGAAGAATATCCTGTATTCATTACTCCTAATTTTAAA
AGCACAGATTTGTATTCGGCAGTAAATTATATTCTAGAACAAAAGGACAAATCTCTTATT
TATGAAGATTCTAAATTTAAAATCTTAGATAAGGATAGCAATAGATTAAATCCTAAAGTT
ACCATTACTGATTCTAACAATGACTTTCAAATAAGAGATATTTCTAAATCCGATGTATTA
TTTGACTTCTATAATGAAATTATTGTTTATGGTCAATCTCATATTGCTAAAAAAAGAAAT
ATTACTTCTATTACAAAAAGAGGAAGGAAGACTTTAGAAGTTCAAGATTTTAATATTGTT
ACACAGAATGAAGCAGATAAGAAAGCACTAGAACTCTTACAATTACATTCTTCTTTTAAT
CAAAAGATTGCCATAGAAATTGGGCATGATAATCTTCCTCAAATACAAGCAGGAGATATA
ATTGAATTAGAATTCAAGAGAGAAAATATAGAGCGTAATAGATACTTGATTTTACAAATT
GAGCATTCCGTAGATGGTTTTATGAGAATGGAATTGGGTAGATTCTCGAAGGGTTTAGAA
GATAGATTGGCTGAAATTTTGATAGATGCAAAACAAACGAAGGCATCAATCCGACAAGCA
GAATTAGACACAATCGAAGAAAGCACCTTCTTGACTACATTAAATATCCGAGAGAGAAAA
CTTCTCATTAAGAGTAGAACTACAACAGGGGCAGGTTCATTTACTATTGGTTTTGTCGGA
ACAATAGGGTTCACAAGCCCTATGGGATTCGGAACAGGCGGAACAACAACAGAAACAATA
CAGGTGGAAGAAGAGTTATGATAGTAGATAGTGGAAGAGAAGCGATAGTGGATTTTATCA
AAAAAACTTTTACAAAGGCTAGAGTAGGATTGGGGGGTAATAGCACAAGCCCTACTTCTA
CAAACCTTGATGTTCCCGTTGTAGATGTGTCTTCAACTACAAATTCTTTATCCGATGTAA
ATGTAATTGAACTAAAATTTACTATTGCGGGTTCTTCTGTATCGGGTTTAGTTCTTAGAG
AGATTGGTATTTTTAATGCTTCATATACTGATTCTTTAGGAAGCACGATTTCCGACTATG
AACAGATGCTAACCCGTTTAAATTTTGATGGGATTGGGCCTTTTTCTTCGGGTGATTTAG
ATTTTTATGTAGTATTGGAGGTTGAGTAATATGACGGCAAGTAATAACGATGGAGGATTT
AGCAGACTAGGAACTGACCCAACTTTAAGTGGGTTGCGGGATGGAACAGACCACCCTCAT
AGTGCATTATTTCATGCTTTGAATATGGCTAGTAAGGGAAGTTATGCTATTCTTGACGGT
AATAATTTTGATATTACGCAAAGTGATTCTAGCGGAAATACACAATTTGCCGTTGCTAAC
GGACAAATATTCCGAGATGGAAAATTGATGCCTACTGTTACAGGAGATAATTTTACTCAA
GGAACTCCCTCGACATTTGATGAGCCTACTTCTAGTGGTAGTTCTTATTATCTTTTAGTA
GTTACAAGTGGAAACGCTTTGGCAATTAGAGATAACGGAAATAGAGAGGCAACAGATACC
GTTCCCAACTTATCAAGTGGTGATATTCCTATTGCAGTTATTCGTTTAGCATATGGAGAA
TCAACAACTTCACGATTTATTCAATTTTTAACAACGGATAAAACAGAAAATAGTTTAAGT
ATTGGGCAAGGAACTTCTACTGTTTATTCGGAACAAATGTCTATCACTAGTGATGGAACA
GATGTAACTTTTACGGGAGCGTCTAATACAGACATCAAATTTACTCCTGCGGGAACAGGA
AAAATAGATATTACAACAGGAGATGTAGTGGTATCTAATGGTAATTTTGAAACTCCTAAT
GGCTATTCCGAAACAACAATAGTAGAAAGTATAACAGATGGAGGGGGAGCAGGACTTGAT
GCAGGAACACCCGTTTATCCAACAGGGTTTGGTTCGGGAAAAATAACTGTTGATAAAGCA
GACGCAACAGATTCTTCTAATAGACACCCTGCAATCGGCTTAGTTTATTCTACTATTACT
GCTAGTGGAAATGGCAAAGTAATTGTTAATGGGCTAAGTGGAGATATATCCGCAACATTA
TTTGATGCGGGGTCATACTCGGAAGGAGATATTATTTATCTTTCTACAACTACGGGTAAA
ATGACAAATGTTCGCCCTACTGCTACAACAGATATTATACAAAACATAGGAAGAATAGTT
CATCTTAGTTCATTTACTGCGGGTTCTTCGGGAACGGCTAAAGTATTAGTTCAAGGTTCG
GGTAGGGAAAACGATACTCCTAATGCTATTTCTACTAAAGAAGTAACGGTTGATTCCGAT
TTAAAATTATCAGTATCTTCTAATGATGCTATTATTGAAAATACTAATTCCGATAATGAT
ATTATTTTCAAAGTAAATGATGGTGGGGTAACAACAGAAGTATTGCGTATTGATGGTTCA
ACAGGAAATGTAGGTATTCGACTAAATCAAAATGTTACTGCTGATGAAAGATTAGATGTT
GAAGATGGTAATATTTCTTTAACTACTACAAGCAGAACAACTGAAAGGCTCATTAAATTG
AGAAATAGCGGTAGCACTACTTCGCTAAGTGAAATTGCTATGGCAGGTGCAAATAGCAAT
AATTATGAAGGCTATATTGCTTTTAAAACAAAAGGGCCTGATGATTTGTATAATGACCCA
TTGAATGAAATAATGAGAATAGACGGAGATGGAGATGTAGGAATAGGAACTACTACTCCC
GAAACCAAACTTCATGTTAATGGCGGATTTACTTCAACAGGTATTAGGTCAGCCGTTGCA
GAAGCAATAGGTAATAGTGGGCCTGCGAATCATACTTTTGATAGTGATGATTATTTTCTT
CATACTAAATCAGTAGCCTCAACCCCTCCTGCCCCTCCTAATTCTGTAAATATCACAATA
CCTGCGGCTAGTTCTACAATTATAGGGCAACGATATAGGATTCTTTGTTCTGCTAATGCA
GGTGGAATTGATGATGTAACTATTGCTTTTGATTCGGGAGATTCAGTCTATGATGCTACT
CATGTTGCAGGTTCTACTACTCAATCATTAACAGGAGGAAAACTCTACGATATTATTTGT
GTTAGTGGTTCGGAATGGTTTTTATTAGTGCTTAATTGATGAAAATAACATGAGGGTAAG
TATTTACTTACTTAGCCCTTAAATAAAAAAATTCGGGAAGGCCGAACTCCTAAGAATTCG
ACCTCCCCTTTTTATTTCCAAATACCGCTACAATTTCTACATTCCCAAAGTTTAACTTTG
GTATTAGAACCAATGTAATATCCTTGTATTCGTAATGCTACGGTTGAAGCATTACAATAT
TTACATTCTTGTCTTAATGTCATTTCTTTTCAGCGTTGCTTTCTTTCATCAACCTACCCA
TGTATTCTTCAACACTTTGTTCAGTCAAATTTGACCCTCCAAAAGCGGCAAAGAATAGAA
GAGTAATTGTTACTAGAAAGATAATTAGCCAAAACCATTCCCAACCTGTCATTACCAATC
AACCTCCAATTCTACATATTCTTCTTTTTCTATCGAGAATGCTTTTACTAAACCATTCTC
TTGACCGTATTTCCACAAATCATAAACGAGTTGCGTATCTTTTAAGCAGTATTCTACTAC
TCTATCATATTCTCCCTGTTTCCATAACTTAGGAGCATCTGCACTATCCATTAGTTTAGA
TTCATTGAGGGTGTGATGAACCAAATTATTAAGTCTAAATCTTTCTCCATGCCCCTTTAC
TAATTCTTTACTAGTATCAATGTAGCGGTTTTCGCTTATGTATTTGTTAATGCAATAAAT
ATCCATAGCATTTTTTAATACTGCCATATCAAAAGCCAAAATATTGTGTCCTAATAAAGA
ACCACCTTTTTGAAAGTGTTCGTCTAAATCATACTTTAATTCTCTAAGAGATTTGATAAT
ATGATTAGATTTCGATATTTCTTCTAGTGGCTCATCAACATAGATTTTAGCAATATTGCC
ATCCCAAGTAGTAACGGTAGAAACTTGAAACATATGGGTATTAGCAAAACCGCCAATTTC
GTTTGACATATTTTTTGTTTCTATGTCAAGTGCTAACACCGACATAGTAATCACTTCTTA
TTTTCTTTGGGGGTTTCCCATGCTTGTGTGATTTTCTTTGTTAGTTCATCAACTGTTGGT
GTATCTTTATCGGCTCTACGCTTCAAGAAAGCAACGATGTTTGTGTTTGCTACTGAAAGC
ATTGAACAACATTCCCAACCTTCTTCTCCATAAGTGTTCAAGGCTTCGATAATTACCTTT
GGCCCTTTCGTTACATCAAAAATTATAAAGTGATTTTCCCATTTCATTTCATTCCCTCTT
TAGTCTTACAAATACTGTTTTCCCTATTTTCTTGGTTTCCCAATGTTTTTCTATTTTCCT
AAAAGTCCTGTATATTTGAGGTTGAGATAATTTGGTTTCCTGCATTACTTTTGCTAGTAG
TGCGGTCTTTCCGATATAGCCCTCCTCATCTTTGTCTAGTTTCTCATAGCATTTTAAGAA
TGCGACTGTGTTATCATTTTGATTAAGTGCGTCCTTTTGCCTCACCTTTAGGCTTTGTTC
TAACCACTCTATCAATGATTTATAACAGTTCCGAACAATAAAGGCGGCTTGATTTACATT
TCTCCCATTCACAACAAATCTTTTTTCCTTGTCTTGAATAGAATTTGCTTCGGCAATACA
ACAAAGAACGGAGATTTTACCCAAAAGACCCAACCATCTAGTTTGGAAATTCTTGGCTAT
TTCTCTAACTTTACCTTCGGTGTTGTCCGACCAACCGTTCATGTCATTCTTTCTCATTCT
CAAAGTATCATTGAATTCTTTAGAGAAGGTTATTGTTTTTGTAGCATCGGGTTTTCCATC
GTCTGTAAGTGTTGCAGTATTTTCATATTGCTCTTTTGTTGTTTCATAGATTTTAAACAA
GCCTCTAGCAAATCGTTCAATCGGTAGGTTAATTTCTTCTACTGTTCCGTAGGCATCAAC
GATACTATCTCTAATTTTGTCTTGTATTTCTTCGGGAACATGGCGAACCGTCATCAATGC
TCTTTGGAATAAACCCGTAGCAACTAGAGCGTGTTCTAATTGTTCGGGAGGAAAGGTTGT
TGCCAAAATAGACCTTTGGGAAAGACATACTAAAAGTGGCCCCTCTTTCAGTTTCTTTGT
GATTTTCCATGAAGAACCTCCTAAACTATTACAAAGAGTATTGAGATAAGTAACAATACT
TTCTTTGTGTTGGCTTTGTTTGAATACTCCCGAATTTGTAAATTCATCCCAACGGGCTAG
ACCGTTTCCATCTATTTCACCTTTGTATTGTCTATATCTTGTGAATCCTTCATCATCAGT
ATATGGTTCATTATATCCCAAAAGTGCGGCATCTGTATATTCCACTACATCGAAATTGTC
ATATCTTTCAAGAGGCAAAACTAGCAAATCTTCCCCTACTTCATTACCTTCATTGGCTTC
TTTTTGTAGATTTTCTATCACATAAGTTGGGCGATAGTTATTCAATTCATTGATTTTTTC
CCAAAGAATATTTGAAACGGGTATGACGAAATCCATAATTGCGGTTTTTCCTGTTCCCGA
ATCTTGAACCCAAATCCAATGTAGTCTTGAGTCATCAATACTTTTCCCTCTAGGTATCTT
AACAAAGTCTTTTACTGCTTGACCTATCAATACCAAACAAGATATTGCGGCAGGAACTTC
GTTATATTGAGAAAACTTTGTTGCCTCAATCAACCATTCATTTACAAATTCGGGTAATTT
TGACCCGATTATTTTTTTATCTTCTTCAAATAAATCTATATCTTCATTCATATTTTCACC
TTCTTTTCGGACATTAAAGTATCAAGTATTCTTGATGCTATGGTTTTTCCGATACCGTCT
ATTTTTGCTAAATCTTCTTGTGAAGATAGGCCAATTTCAGCAATACTTCCGAATCGCTTT
AGCAAACTTTTGGCCTTTTTAAGAGATACACCCTTGATAGAAGTTAGAACATCTAATCTC
AAATCATCTGTGCTTATTCTCTTGAATATTTCGGGGCGAATAACTTCTCTATTTATTGGT
TGCATTTTACAAACAGTAGAGATTATTTTACTCGCTTCGTTTTCAGTAGAAACCCAAATG
GGTTTTACATCTGTATCTAAAATCATTTTACCTATTGCTCCTAGAAATTTATTTGTAAGA
GATATAGTTCTAGCAGGTTCGGGAATTTTACTTTTAGAATGTTCCTTAAAAATTTTAATT
GCGTCTTCTATTTTACCATAAATAATAACAACATTGGTTTTATAATGCCTATCCATGTTA
TCTATTTGAGTCCAAATTCTTTTACTCATTACAGAACTTAGAAAATCAAATGCTGATTTT
GCTTCAAAACAGACATCGGCAAAAACATAGTCGCCAACTTCTAGCCATCTTTTTTCAAAG
GGTATGGCTAATCTATGGGCTTCTTGTTCTACGAGTCCTACTAATTTAGAACCGTGTGTT
TCTCTACTATCAATAATTAACATTGGCCATCATCCCATTTAGTATAGTCATTTTTATTTT
CAATTTCAATTTCGGGATTTTCTACTTGTTGTAATAATAGAATTTTAATCATGTCATGTA
TTGCTGATATTCCACCGAAGAGGATTAGGTTCATAAAGAAAGTGAAGAATACTAAAACAA
GTAGCACATATTCAATCATTTTTTTCACCATCCAAATAGTCGGGGTATCTCCAACATCTT
CCTACACAATAGCCTTCGGGAATTAGTTTTGATTTACAGTTTGGGGTATTATAGTTACCA
TTGACTGTGAATCGTGCATTTTTTCTTGTTGTTTCTTTATCCCAATCGAGCCAAACTTCA
TCGGAAACTAATTTTTCGATTTCATTCACTATGGTATTGAGAACTTCTTGCTTTTGAGTA
TTGGAAATCAAATTTCTTTTTTGAGAAAGTAAATCCCTATACCACGCAACTAGATATGCT
CTCGCCATATGAGAAGGATTTTCAACCATGATGGCTGAATACAAGCAGGGTAGAATTGGC
AAATTCCCTTCAATATTGATAACTTTAGCCTCTTCTTGAACTTCATCAATAATGTTCAAA
ATGGGCCATTTTACCTTTGAATTTCCTGTTGTTTTTCGTGCAATTAGTCTAGGCTCGGAG
GCCAACATTTTGATTTTTTGAAGACCCATTTTCAAGTCATTTTCAAAGATAGGAATACAA
TAATACGGTTGGCCATTTTTGTCAGCACTTGACATATTTACAGTATTGGGAACTCTTCTC
AATCTTGTAGGTTGCCCTACTCTATCATCAAGAGTATTTTCTTGAGGAAGTAAAGTTTTG
ATTTCTTTATGAAAAGCATGAATTTGTCGAATGTCAAATGTTCTTTCGCCAAAAACAAAT
ATGTGAAATCCTTTACCCGAAAAAAACATAGTGTGTTCATAATCTTTTGAAATCAAATAT
GAAGAAACAACTTTTGTATCTTCAAATGCTTTTTCTAAATTATTATCATGAGCATCGAAA
TCCAAAAAGACCCTATCAAGAATAACTGATGAGTCTACTTTAGCAGTTTCGGAAAAATGC
CCAAAGTCATACACCGTAGTATAAACATTAGTTCTATTGTTTTGGTTTTTAACAAAACTA
GCATATTCGGATTTATTCTTTACTATTCTTCTTTTCATTTGTGGTGCGTTTTTTAGATGA
CTCCCCGCCCACACTTCTCTCGGAAATTTCATTTTTATTACCTCCAAAATTGACGGTTGC
TTTATCTAACATTTCTCTTATGACTCCTGCTATTTCACCTTTAAGATGAATCATAACAGT
TTCTCTAAAAGCGTCTTCAAAAGACATACCAACAAAATTATCATTTATTTTTATTTCTCT
TATTAACTCGAATCTTTCTAGAACATTTATTTCACTAAAAATATCTTTAGAAAGAACTTC
TATGGTTTCTCCTAAATTAGATATTTCACTAAAAGACCAATTCTTAGAAAGGACTTTTGT
TTCAATTAAATCTTTCATATTTACACCCATGAATCATTGATAGCACCATCACAAATAGGA
AAATAACTACAAGATTTGCATTTCTTAAAATAGAAGTCAGCAGGAAATTGATTATTTTCA
TAAGCATGAATAAGTTTCGCAATTGATTTCAATACCGAAGTTTTAGAAACCCTTTTTATT
GGTTCACAATGGAAATGATTTGCTATTGGATAAAACCATGCCCAATGAGTAACGGGAGTA
TTAGGTTCTAGTCCTGCATTTCTTAATACCGTTGGAGTAGAGTTTTCTATCATCAATTGA
TAGAAAGCCATTTCTTTTCTCATTGAAGTAGCCTTACTGTCTTTCCAACCTCCTGTTTTA
AACTCCATTGGAATATAGCCACCGTTTTCTAAAAACACACGGTCAATAATTCCTTGAAGC
CGAACAACATAATTCCTAGAAAGAGGAAATTTAGGGTTAATATCGGAAAGAATTGTAATC
TCACAATCTAATTTTTGTTCGTTAAGAACGGGCAAAAAATCCTCTAATCTGTTTTCTTCT
CTACATTCTAGAAAACGATTTGCTTCAAACATAGCAACAGTAAGATTATCTTCAAAGTAA
TCATCAATTTCAAAAAGACTACTACAATAATCTATTACTTCTTCTCTCGGCATACTCTCC
GCTTTGTTAATATCAAAATCCTCAAAGAATTTTTCTCTAGCGTTGTGCATGATAGTTCCT
TTGAGCATGGCTTCTGTTGTATCTTGAGGTCTTTTCTCAATGTATTGATATTGATATTTT
ATAGGACACCATGTAAAACAACCCAATGAAGATTTACTAATCTTCAAGATGGGTTTTGTA
GGGTCGCTATAATTTTCGGGGTTCCATTGGTATGTATAATCTCTCATGTTTTTTATTTCT
ATATCGTATTCATTCATTTTTACCACCATTCGCTTAAACTTGCTTGTGTGTTTTTGATGC
TTTTCATATCCCAACCCATAGCATCGTAGACGGGTTTAGCCTTCTTAATTACTTCTTCGG
CATAAAAAGACCAATCGGGAATAAACCTATTCAATTCTTTTAGAGTATTGGCAGAAGCAT
AAGTAGCCACTTCTCTTTTACCTGTAATAGCATGAATAAAACTGCGGGATTGCGGCAATA
TTCTACAAAAGAGTATTGTGTCATTGAATTCATAGCCTAACTCATACTTGGAATAAAGCA
ATCCTGCAATACCTTCTTTGATTGAGGGCTTTTTGCCTTGAAGAGTTGTGAAATTACTAA
AAGATAGGCCACATTTAGAACAAAAAGGTTCGGGGTTTTCAATTGCTTTATGACTTTCAA
TCCATTTTTCCATCATTTGAAATAAATCGGATTTTTTACCACAACGGCATTTTGTTTTTA
GTCTATCTTCTTTCAATCGGCTTCTTTTAGCCAATTCTTTGATTGAAGCATGACCTTTCA
AAACTCTATTGTATTCGCTTCTACAAAAAGAGTCTATTTCTTCTTTTGTCTTGCCTTCTA
TCCACATTTTTAGGACTTTAGATTGTATTTCTTTACCCAATGGGGTTTCCGAAATACGCT
TTGCGGTAAATCCTGTCATAGTGAATTCTTTTTCTTTTAGAAATTGGCCATCTTTCCATG
AAACCAAACCTGCATTTCTGTTTTTGACTGTTCCTACTCCTAAAGAAGAATAAAACTTTT
CAAATTCTAAAACTACGGGGTGTTCTTCTAAGTTTAGAAGATTAGGAAATATAGATTGAA
CTTCTTTGTTGAGATATTCTACTGTTTCTTGGGCTTTTTCGATTGTGTCTATTTTTACAT
AGATAGAATCTGTATGACCATATACTACTTTCATTTAATTCCCCTCCAAAATCCGTTTTG
GTTCTTTTTTTGTTGAATGTATTTTACATATTTGAAGTAAATATATGGGCTAATAAAAAA
AGATGAAATAACAATAAAATCAAATACATACCACGGAAGAGGGTCACTACCACTATTTAA
ATGAATTCTAAATTTTCTATAATATTCTATCATATTCATACCTCCAATTTCATACTAAAA
GAGATTACTCTTCCACAATCATTACCAACACATTTAATGCTAATTACTTTTTTTACTACA
TCAATATAAACTTTGAATTCTTTATTATGACACACAGGACAAATAATATTTTTCTTCATG
TTTTTATCTCCTTTGCTTTAATAGACCAATTTTTGTAAGATAACCCTTCTAA
>PRET1608S09F00_ctg_254
GAAGAAGTGAATAGATATGTTGCTAATACAGATGAATATAAAAACGACTATCTAAATGAA
GATGAATCTAAATCTGTTGATGATGGCCTTAATAAAATAAAAAAGTATCTAAAATCTTTA
TCTAAAGACATAGACACTTCATTTTTAAATACGCTTTTAGTTTCAATATATGAAACTGCG
TTAGAATTGAAAAGAATAACAAAAATAAAAACCCCTACAACAATAGTAGAAGCCTCTAAA
ATCTTTGAAGGTATTGTAAGAGGAGAATTCAAAGATAAAAAAATACAAGAATCATATATT
AAAATGATAAAAAATATTGAAACTAGTCTTGAAAAATTCCGAAATAGTCCTTTTTCTTCT
AATTTAGATTGGGCTAAAAAAATAGATGGGTTGGGAAATTTTCTAGAAAGAATAGAAAAA
GACTCTAATGATGTAATGTATTTTATTCAAAAAAAGGGCAAACTCATTATCACAACTCAA
CCCTATAAACAACAAGAAGGATTTGTAGAATTGAAAAACTTAGGAAGAAGAATAAATAGT
ATTTTGAATTCGACTTTGAATGACGAAGATAACGAAATATTTCTTAGGGCAAATTACGAA
GAGGATATTTTATCTCGCTTATTAGAAATAAATAGGCCTACAAAAATAGTAACTGTATTA
TTTTATCGTTTGAATAAAGAAGAAAAAATAGCAGGATATAGAGGTAGATTTGTAGAAGAT
ATGGCTACTCTTTTTAGTAGCACACTAGATGACCCTTATTCAATGGCTTTTGAACTTGAT
GATTTAGATGATATAATTGCAGAATATATTTCTAGTTTAGATAATGTAGAAGACACTATT
TCCGATGAAGATTTAATGAATTTAAATGATAGACTAAAAGAAGAAAATGCCGAACTGTAT
GAGTCCGAATTAAATTCTAACATAAAGGAATTAGAAGAATATGTAAATGAATATTTAGAA
ACATTCATTGTAAAAAAACAAGAAATCGAAAAAGAATTCAGTCCAATTCTAGACACTTTA
GATGATAAAGAAAGAAAAAGACTCAAGAAAACCTTACAATCAGTTGAGCCAACAGAATAT
TTTGGTCAAGACTTTACTCGATTAGGTGAACTAATTGATATGCTCAAAGAATTAGATTTA
ATAAAATCCGACAATAAAATGAAAAAGCGGTTTGAATCTATTGATGAAAGAAATATTGAT
ATGGTAGCGTTAAGTAGCAGACTTCGTAAAGAGTATGAGTTACTATATCGCCAATTAAGA
GAAGTAGTATATCCAAAAAGAAAGGGGGATTTAAGAGATGAATGATGTAGAACAAGATAC
TGAACTTTTAGAAATTCTAAAAGCACTAACTGATAGAATAAAAGAACTAGAAAGAGCCGT
CTATCATAAAGACAACTTATTGATGAAGTCGGGTTTTGTAGTTACTGAAACACCAACACC
TTCAATGACAAACATGGGAGTTCCCGACTCCGATGCAATTCATAAAATGAGTTGGGAAGA
CATTGATAAATTTGTAAATGGAGGAAGATAAAATGCCCGAAAAAGTTACCAAAAAAGAAG
CAATAATTAGACAGACAATAGAACAACTTCGTTTAGTAAAACAACTTATTCAACAAGAAA
ACGAAGTAAATTTACCTTATGATGATGATATGGAAGAAGTCAAAGTCAAAAGACCAAAGG
CTGAAAATGACAATACTAAAATTGAAAACAATAAAGATACACATTCGGGCTACGGAAAGG
CTGGCGAAACAACGCAGTTTAAGAAATCTATTCCTGTTACTAACGCAAAATCATGGGATG
ATGTGAGTCGTAATGCGGAGTCAAAGGCAAATGAGAATAAACCTAATATTGATGGACTTC
CTCAAGAAGTATGGGTTATGGTTTCTAAAAAAGCAAAAGAATATGCAAAAGATGGAAGGC
TGTTCGATAATCAACAAGTAATGGCTTTAGTAAAATACGCATTTAAGATGTGGGAATTAG
GATATAAAGAACTTAAGTGATGAAAAATGGCGTATCTTATCGAAAAAGATAACGCTTCTA
ATGTAATCCTTCGACTCTTTGAGAAAACAAGAGTAGCATATCTTTCAGCAAAAGAAGACC
CCAAAGAATATGGGGGGCGTTGGCGAAATATCATTGAAGAAATCAATAGGGCTTTTTCTT
CGGAGATAAAAGAAGAATTAGAAAATTATGTTGGAGAAGAAAAAATAGAAGATAAAGATG
CTAAAAATCCCGAATCGAATGTTGCTAAAGATATTTATGAAGCAATTAAACTTATGAGAT
ACGATTCCGAAAAAGTAGAAGACCCATTCGCTGACAAATTTAAGGGAGATGTATTAGAGG
CTCTTTTATCTTCACCCGAAACAATGGTTAAATTTGTTCATTATGCTCTTCGCTCCGATG
ATAAAGCCCTATCTAAAGATATATATTCAATCAAAGATATGGAAGAAGATACTTTAACCG
AAGGGCTTCAAGGTCTTGATTTACAAGAAGAAGATATTAGCCTCTACATCATTGAACATT
ATGGCGATGATAAAGATACAAAACAAGTAGAAAAGAAAGTAGAGGAAGCACTTAACATTT
TAGAACTATTTTATTTCTCAAAACATGAAGAAGAAGAATTTGAAGAACTTGTAGAAATAC
AAAAAGAACAAAAAGCGAATGTTCATTTCTTAGTTCCAAATAAACCAATGTATCGAATTT
TTGACATTGAAGATATGAATGAACTCAAAGGGTTTAGCGGAGAATATGTAGTTCAAGAAA
AATATGACGGTATGAGAATACAATTGCACAAAATAGATGGCAAGGTTTCAATCTATTCAT
ATAATGAAAAAGACATTACCGAGAAGTGTAAAGAACAAGTCAAAGAATTAGAGAAAAAAG
AATACGGGGATTGTATTCTTGATGCAGAACTGATACTGTTTGATGGTGATAAAGCACTTC
ATAGGGCTGATACAATAGCCCATGTTTTCAAGAATTCCTACAAAGAGTCTAGGCTAAAAG
CCCATGTTTTTGATATTTTGAGGCATGAAAATCAAAAATTAACAGATGAACCATTGAGAA
AAAGAATCAATATTCTATTCAATAATTACTCTACAAAATCCTCGGAAGATTTATTCTTCC
CTTCTAAGAAAGATACTAGGATTGCGGATAATCTAAAAGATGTAAAGGAATACGCAGAAG
AAATTATGGAAATGCCCACTTCCGAAGGAGTTGTTATCAAGGACATAGAATCCACATATT
TCATAGGAACAAAGAAAAATCCCAAATGGGTAAAGTGGAAGAAATTTGTAGATTTAGATT
TGATTGTTCTCGATAAGAAATCAACTAAATCGGGTATGTATTCCTATACTTTAGGAGCAG
GGCCAATTGATGAAGAAGATGGCGGAACTGAAATAGATGGCAGATTTTATATGAATGTGG
GTAAGGCCCTTAATACAAAAACAGTTGTTAGTGTTGGTCAAATTGTTAGAGTTAAAGTAG
ATGAAGTAAAAGAAAGCGGGGGAAGATATACCCTTTATTCTGCTAAGGTTATTGAAATAC
CCGAAGTCGAAGCACCCGATAAAATAGTTACATTAGAGATGTTGGCTAAAGATACTAAAC
CTTCTCTAAAATATAATATTGAGGCTCTTAAAAAAGGATTAACGATTACTGATAATATTC
ATGGAACCGCTACTATTATTGCTAAAAGTATGGATGGATTTACTATTTATGGATTTCAAG
AGAATAATCTAATGGCTAAAAATGCTCTTCAAGACTTAGATTTTTGGAAAGAAGAAGCAG
AAGAAACTCTCAAAACAATGCAGGGAAAACTTACAGTAGAAATAATAAATTTTGTTAGAA
GTAAAAATAAACCACAAACAGTTACAGACATTCATAATTTTCTTTTGAAAGAATATGCTA
ATGATTATGAAACTCTACTAGAATCTAATAAAAAAGAATTAGGAGAATGGATTGATTTGA
GAGATGGTCTTAAAGTTAAAAATAACATTGTAATTGCAGAAGATGATAAAATTGTTAAAG
AATCTTCTCAATTCAAAGTCTATCTTAGAAAAGACGGCAATCTTTCTTTTGCCGTAGAGC
ATAAAGAAGAAATTCTAAATTGGAATATTGATATTGCTACTGATGATGATATTTTTGCTT
TCTTTGGAAAAGCCGTAAAATATCCTGCTGAAATATCTACAAATATGGATAGAACTAAAT
TACTTGATGAAGGAGAAGTCGAGTTAGGTGTTCAAAGACACGGCTATCATGAATACATTC
TAAAGGGAAATAAGTTTGAAACTAAACTTCATTTTAGAGTAGTAGAAACAAAGGGAGAAA
AAATGTGGATAGCATGGACGGGATATGAACAAAAACCCGTTGATAAAAGCACAGATGAAG
GTGTTTGGAATATTTATAATGACAAGTTCAAAGACCTTAAATTACAAAATAAAGCGAAGC
AGTTAAATAGTCAAGATAGAACAAAGGAGGTTGAAGCCGATGACACTAATGCTTCATAAG
AATAATGACTTTATGATACTAAAGGCAAATGAAGATTTAATGATTGGTGGATATGCTTCA
ATAGAAATGGTAGATAAACAAAACGACTTGATTACATTAAAAGCATTGGAGGGAGCAGTA
AAGAAATTTATGGAAAAAGATAGATTTCGTAATGTAATGACAAATCATTCTAATGTTCAA
GTCGGAGAAGTAGTAGATTCATACAGGGATAAATCGGGGAGGTTATGGAAAACAGAAGTA
GACGATGTGGGCTTCTTTGTTGTAATTAAACTCCGAGATGATATAGAAAAAGCAAAGGAA
ATAAATAGAGGCATTCGCAAAGGTTCGTTAAGAAGTTTTAGCATAGGAGGACAGGCGTTA
CAAAAAGTAAAAAAGCGTAATGAAGAGTTAGGCGAATACAATGAGATTAGCAAACTTGAA
TTACACGAAGTTACCATATGCGAAAAAGGAATTAACCCCGAAGCGAAATTTGACATCTTA
AAACAGGAAGTGAAAAATATGACAAAACTAGAAAAAGCACTAAACGAACTTGATATGCTT
CTAAAAGAAGTAAATCAACTTCGTAAAGAAGAAGAAGAAGAAAACATGGGTAGCGGTCAT
CCTAGCGAAGAAATGATGGAACGAGCCGATGGTGAAGAAGAAATGATGGGATATGAGAAA
GCCGATGATGAAGAAATGAAAGGCCCAACTCCAACCCTTGACGCAGGTTCAATTGAAGAT
GGCGAACCTGCTGATAATGTTGTAGTTAGTGGTGGCCGTCCAACAGGCGATTCACAGGCT
TTCAAGGAACACAATGTTACTAAAGCATTCAGTAACAATGAATTTACTTCGCTCAACCTT
TCAAACGAAAACATCGAGAAAGCCTATGAGCAATTCCGACAAGAACAACTTGAAAAATTG
GCTTATGGCCGATTGGAAAAGCAATTTGAAGCACGATTTAATCAAGAAGTTGCTTCCCGT
AATGACGCAGTTACCAAGGCTGAATATGATGCACAAGCAGAAATTACAAGCCTTAAGACA
CAATTTAGCGAACTCCGAAAGTCGCTTACAGAAGAACATGAAACTATTCGCAAAGCCCAA
GAAGTTGCTTCCGAGGTAAAGGTATTTTCCCTAGAGGAAATTTCCGATATGTCATGGAGC
GATATTCATAAAGCGGTTAGCGGAGAATATTGAGGTGAAAAAACATGGGATATATTAACA
CAATTAGAGATTTAGAAGCATCAACATACGGACTACCTGCTTTCGGAGGAAATTCTCTCC
TTAAGCAAGCAGGTGTAGTTCAAGGACTACATACTGCACACGATATTACAGATGCTTCCG
CAAGCGGAGTAACAGGAATTACAGGAACAACAGGACTTTACAATGTTCTTTACGGACAAA
AAGTATGGTCAATGCTTAACCGAGAGGTTAATGCTTTGGCTATGCTTTCTAAGAGGCCAT
ACAATTCAAGTGGATGGCGTATTCTTAAGAGTCGTCCTTTTGGTGGTAGTGGAAACACAT
TGACTCTACAATCCGATGGAACAGGCGGTGGTATCGGTTCCGATACCCCACAAGCAGACG
AGATTGGCGGTGTTCCCGAAAACGCAGGACTTTCTACTGCGGCAGATGGACTCGGTTCTA
TGGCTCCTACTTACGCACAACTCTTTATGTCGCCTAAGACAATTGCACACCAATTTGATA
TTTCCGAACTCGCTATGGAAATGGCTCAAATTGATGACGGACTAGGCGATATTCGAGCAA
TTATCCGAGAAGATATGGGTAAAGCACACGCAGAAGCACAAAACAAAATGTTGGTTATGC
CTTTTGAATTCTATGGTGAAACTTCAGCACTAGCAGATATTGAGCGAAACTATACTTCGC
TTCTTAAGATTGTTTCAAGCCAAGAAGAAATTCTTGCTATGGATGATGGAGTTCTTGCTA
CTGATGTGGCTAGTGCTACTAACAATCTAGGTAAAATCTACGGTGAAGAGCGATTTTCTG
CGGCTTCTTATCTTGATGCAGTTGTTGATTTTAACTCATCATATGCCGCCGCAACAGTTC
GACCTCTAACCTTGACTCTTATCAACTCGGTTATTCGACAACTCCGAGAAGCAGGTGGTT
CACCAAAGGTTATCCTAACAGGATACGACACAATTCAAGCAATTGCTGATTTGCTCCAAG
CACAAGAAAGATTCATGGATAGAAAGGAAGTTATTCCTACTGTTAATGGTGTTCGTGGTG
TAAAGGGTCAAGAAGTCGGATTCCGTGTAGCAACATACTACGACATTCCTCTTATTCCCG
TTAAGGAAATGAGCGGAACACGAAATGTAGCAGATAGTGGAATTAGCGATATGCTATTCC
TCGATACAGACCACTTGTGGCTTCAAGTTTTGAAACCAACTCAATACTTTGAAGATGGTA
TTAGCAACGGAAACCCATTCGGTGTAGGCCGTCTAGGAAACCAAGCCGTGTATCGAACAA
TTGCTGAAACAGGTTGTTCCTTCTTCCGTGGCCAAGCAAAGATTACTAACATCGCTTGAG
GTTGATTAAAGATGGCTTTTTCATCAACAATCACCGAAACTACGGTGTTCGGTAATAAAA
GAGTTGCTTATGGAACATTTACCAATGGCGGTTCCGATACAGGAGGAGATATTGAAACAG
GTCTTAACCGTGTGGATTTTATTCATCTCCAAGTTACAGGTTCAGCCGTTGATGCTAACT
CCCCCGCAGTAAATGAAACATTTCCTTTGGCTAGTGGTAATGTAACAATTGTTACTACTG
CCGATACTGACGGAATTTGGGTTGCATACGGTAATTGAGGAGGGTCTTAATTGGCCACTA
TTCAATTAACAGAAATTGTTCTAGAAGATTCAATGAAACTTAAAGGACGAGAAGGGTGGT
TTGAAGTTAGTAAAGAAGAAACAGAAATTTCAACCTTTACTGCTTCTCACTACCTTTCAA
GTCCAAAGTTAAACATTACCTTTACAGAAGCAGATAGGGAGCCTCTTATGGCTCTCCCCG
AAAGAGAAATTGCTATGTTGGCTACTTCTTTGGGTTGTGAAGAGAATATCGAAACCATTG
TTTCAATTCTTCTACCAAAAAAGAAGCCTAAAAAAGCCCCTGCAAAGAAAACAACTACTA
AGAAAACCGAAGAATGAAACAAAAGTTTCATTAAAGGTATATTCTTAGGATTGTATAGGT
GATGAGATGCCCGATGCTTCAAGGTCAAGTGGTGTATTGACAACTAGCAGTTTAATTTGC
GGAAATGCTTGTAATTTGAAAAGTGTTCATATTACTTGTAGAGGAGATGGCCCCGATGAA
TATATTCTAAAAATATATGATTCTAACGATGCAACATTTACAGGAAATACAGAACTTTGT
CGTTTTGTCTTTAATGGAAATACTTCCGCACAAAATGTAGAAGCGGATATGCACGGAGTA
TTGGCTAGAGAAGGACTTTATGCAGAAGTAACTGCTCCTGCGGTTCCTGCTCCTAATTCT
CACTTTGCCTTCTCGGTAGAATTTAATTGAGGTCTTTTTATGGCGGCTTTAGATAAAGAT
ACAAGATTGATTATGACAATCTTATTTGTTGGAACAATTAGCGGAACAAATGTATTCATG
TATGCAAATTATGGAGTAGATTTTCCATATGGTGC
>PRET1608S09F02_ctg_7638
TCTAATTCTACCGTTGATGAACTAATAGGAAGATGGAAACAAACAAGGTGAAAATAATGA
TGAATAAATTAGGACAAAGCAAAGAAGATGCTACCGCAATCAATATGAATGCAGTAAGGC
AACTTATCGAAAAACAAAAGAAAGAAAATAAAGAAAGTGAAACTAAGATTTTACTAGGAA
TAGAAGGAGATGCAAAGACAGGAAAATCGGGTCTTTGTATGGATTCTAATTTAAAAACCT
TCTATTTAGATGTGGATATTGGGGCAGTTCCAACATGGAAAACAAATCACAATTCAACTG
ATAGAATTATGATTCTTAACCCCGAAATCAAGAACGAACAAAATGAAACACTACCATACA
AAACTCAAGGAATGATTCGTTCCTTTATTGCTTTGGCTCAAGAAGCGATAGATAACGGTG
AAGAAGTTCTCTTTGTTTGGGATGGTGTAGATACATGGTTAGATTATTGCACCCTCTATA
TGACGGGAATGGAAAATTCTAGAATGAGGCCAATGAAGGTTGATAAACAACAGGAATGGT
ATCAACGAAATCAGCCCTTTAGAGAAGTGCTAAAGGAAGCAATTTCATTAAATTGTCATA
GAGTTTTTATTACTCATACAAAGCCTCCGTTTAGAGATGAACCCCCTCAACCTATATGGA
ATAGGCTTGATTCACAACTTCATTCTATTCTACAAACATATGTTCGGTTCTCTCCAAAGG
GAACAGAATATGTTGTGAGAGTAAAGAGTTCTAAATTCCATCCCGAACTAGTGGGAGATA
CATCGGTATTTCTTACAATTGGTAACGATAAAAAAGTAACATGGAATGGCTTTAAACCAC
TAAAGGAGTTTTCGATTTGACATTTACTATTGATAGTTCAACACTAAAAGAAGCAATTGA
AACAATTTTACTTTCGGGTAAATATGGCGAAAAGAATTCCTCATTAAACGATGAGATTAT
TCTTTGTGGAACAGATACCCATTTACAATTATGGAATGGTGATGCTTCCCTTATTTGTTC
AATAGATGTTCCTTATGTCGCAGAAATAGCCCCCGTTAATTGTGTTATTTCTTCTAAGGA
CATTTTGCCTTTCCTTAGAAAGATGAAAGGAGAACTTACCTTTGACATCAATCAAAGCAT
GAATATCTCTCAAGAAAATACACAGATTACAATTCCTCTTCTTGTAGCCCATCCTAACGA
AGCCGCTATTGAAAGAGTCATGGATTCTTGTGTTTTCTCTTATTCGTTTGATGAAGAATT
ACCCGAATTCTTAACAACACCCTTTGAAAGTGCATTAGAATTTACTAGCGATTCTTTGAT
TGAAGCCCTTACTTTAAGTGAAGTTGTAGGAACGGGTATCTTTAATTTCAACATTAACGA
AGAAAATAATCTAATTGTTTCTTCTAGAACGAATACAAAAAGATATTCTAAAGAACTAAT
ACCTCTTAATTTCAAAGGGGAAAGAGCAACAGTAGATTTTACTTCACCGATTCATAAGTT
CTTTAAAAATACAGAAACAATAACAGTATTTCTTAAAGATGATTTCCCTCTTTACTTTAT
TAGTGATGGTAGGAGAATCCTAAGAGCCCCTAGAATAGAGTAGATTATATGATATTAAGT
AACAATGAAAATAAAATGTATATTAGATGGCGAGAAAACGATACAGTCAAAGAAGAATTG
GTTGATTATAAACCATATTTCTTTGTAAAGGATTCTTACATAGAACCTAAATCTTACAAA
ATTAAAACAGGAGGAGTTAATCTTGTTCGTAATTATACTTATGAAAAAGGTGATTTCTTT
AATATCAACAATGAAAAATTAAAGAAAGTATTCTATGACAAACCTTCGGATTTGAACATA
GCAAAAAGAGCCTTTCAACATGAAAGACTAGGTGATATGACATATGAAGCGGATGTTTCT
CCTACTGTTAGATATGCTATTGATAACCTAGAAAGTATGCCCGAATACAGAATGCGTAAA
TGGTATTGGGATATGGAATGGCAACAAGGTGGAGAATATCATGATTGTATCACTACTATT
GTAGCGTATGATAACTATGATAAGAAGTATTACCAATGGGTATGGCTTCCTATTGATGAA
CAATTAGATACTGTATTTGATACAGGAGTTAGATATATTTTCAGTAATGAGAAAGAAATG
CTTGAAAACTTCATCGTTACAATGGCTGATAAAGACCCCGATATGTTAATTGCATGGTTT
GGTCTTAAGTTCGACCTACCTAAACTTTTAGAAAGATGTATTGCTTTAGATATTGATGCA
ACCATAATATCTCCAATGGGTAAAATTGAGGGATTTGATTGTGGAAGTAAAAAATTTACA
AAGTCGCAAGGTTATTCTCCTATTTCCCAAGCAATTAAAGGAAGGCTAACTCTCAATTTA
GATATGGCTTTTGAGCGACAATGGAATGATGCACAAAAAGGCACTTTGCCTTCTTTAGCA
TTAGACTATGTATCGGAAATGGTCTTAGGCGAAAAGAAAATGGTAAGTCAAAAATTTGAA
GATATGAATGAGTTTTATAGAAGAGCATGGCTTGAAGAAACAGAAACATATCTAGAATAT
GCCGTAAAAGATGTAGAGTTGATTGTTAGAATTGATGAAGAAAACTATTGTAGTGAATCT
ATTCTAGCACTTCAAAGGCTTCTAGTTGCTCCTTTCGATTCTTGTTTCTTTGCTTCTCAT
ATGGCCTCTATTTATTTTATGAGAAATGCAGGTTGGAAAGCCATAACTTCTAAAAATCAA
GATTACAAAGAATGTTCTTCTTGTGGTTTTCAAAACCCAAATTCCAAAGAATTGAAGGTT
TGTAAAAAATGTGGCGAAAGCCTATCTTATTCGGGTGCTATGATTTATCACCCTTTAGAT
GAAAAAACAAACGGCCTACATTTCAATGTTGCCGCATTTGATTTTGCGGGTCTTTATCCC
TCAATGATTATTGCTCGCAATATTTCTTTTGAAACCAAAAGCGAAACCCCTACTGAATTC
GGTGCTGACTTGAATACTCCACAGAATCTAAAGCCCCTACCGAATGACTATGAAAAAGAA
ATGAAATATTTCAAGACGGATAAATTAGGCTTACTACCAAATGCTCTTTTAGAATTGAAA
TCATTGAGAAATGAATATAAAAGCAATATGAAGAAGGCTCAATCACAAGAAGAATATGCT
AAGTGGTATAATAATCAAATGGCGGTAAAAAGGCTATCTGCTTCTTTCTATGGTGTGTTA
GCGAAAAAAGGGTATGGTTGGGGTGATGTTGAGTTAGCCTCTTCCATTACTGCTAGTGCA
AGAGAAGCCATTCGATATGCGGCTTTCAAAGTAAAGGAGATGGAAGTATGATTGAATATA
GTATTGGTTTAATATTAGGCTACTCGATAGCAAAATATTTTACTCCGAGAGTTTCTTCTA
TTATTATTGGAAAATATCACATACATCATTGGATTTGGTCTTTTGTGATTCTTTTAATAT
TATTGAATATTGAAACTTTTGATGGTGTAATAGGTTTAATTACAGGAATTTGTTTAGAAG
GGTTATCTTACAAAAATTGGTCTATTAAAGCAAAGGAGATGAAAACATGAAGAAAAATAT
TATTTGTCCTGTGTGTCATAATAAAGAATTCAAAGTTTATATTGATGTAGTAAAAAAAGT
AATTAGCATTAAATGTGTTGGTAATGATTGCGGAAGAGTAATCTCTTTTAGTATGAAATT
GGAGGTATGAATATGATAGAATATTATAGAAAATTTAGAATTCATTTAAATAGTGGTAGT
GACCCTCTTCCGTGGTATGTATTTGATTTTATTGTTATTTCATCTTTTTTTATTAGCCCA
TATATTTACTTCAAATATGTAAAATACATTCAACAAAAAAAGAACCAAAACGGATTTTGG
AGGGGAATTAAATGAAAGTAGTATATGGTCATACAGATTCTATCTATGTAAAAATAGACA
CAATCGAAAAAGCCCAAGAAACAGTAGAATATCTCAACAAAGAAGTTCAATCTATATTTC
CTAATCTTCTAAACTTAGAAGAACACCCCGTAGTTTTAGAATTTGAAAAGTTTTATTCTT
CTTTAGGAGTAGGAACAGTCAAAAACAGAAATGCAGGTTTGGTTTCATGGAAAGATGGCC
AATTTCTAAAAGAAAAAGAATTCACTATGACAGGATTTACCGCAAAGCGTATTTCGGAAA
CCCCATTGGGTAAAGAAATACAATCTAAAGTCCTAAAAATGTGGATAGAAGGCAAGACAA
AAGAAGAAATAGACTCTTTTTGTAGAAGCGAATACAATAGAGTTTTGAAAGGTCATGCTT
CAATCAAAGAATTGGCTAAAAGAAGCCGATTGAAAGAAGATAGATTAAAAACAAAATGCC
GTTGTGGTAAAAAATCCGATTTATTTCAAATGATGGAAAAATGGATTGAAAGTCATAAAG
CAATCGAAAACCCCGAACCTTTTTGTTCTAAATGTGGCTTATCTTTTAGCAATTTCACAA
CTCTTCAAGGCAAAAAGCCCTCAATCAAAGAAGGTATTGCAGGATTGCTTTATTCCAAGT
ATGAGTTAGGCTATGAATTCAATGACACAATACTTTTTTGTAAAATATTGCCTCAATCCC
GCAGTTTTATTCATGCAATTACAGGTAAAAGAGAAGTGGCTACTTACGCTTCTGCCAATA
CTCTAAAAGAATTGAGTAGATTTATTCCCGATTGGTCTTTTTATGCCGAAGAAGTAATTA
AGAAGGCTAAACCCGTCTACGATGCTATGGGTTGGGATATGAAAAGCATCAAAAATACAC
AAGCAAGTTTAAGTGAATGGTGGTAAAAATGAATGAATACGATATAGAAATAAAAAACAT
GAGAGATTACACATATCAATGGAACCCCGAAAATTATAGCGACCCTACAAAGCCCATTTT
GAAGATTAGTAAATCTTCATTGGGATGTTTTACATGGTGTCCTATAAAATATCAATATCA
ATACATTGAGAAAAGACCTCAAGATACAACAGAAGCCATGCTCAAAGGAACTATCATGCA
CAACGCTAGAGAAAAATTCTTTGAGGATTTTGATATTAACAAAGCGGAGAGTATGCCGAG
AGAAGAAGTAATAGATTATTGTAGTAGTCTTTTTGAAATTGATGATTACTTTGAAGATAA
TCTTACTGTTGCTATGTTTGAAGCAAATCGTTTTCTAGAATGTAGAGAAGAAAACAGATT
AGAGGATTTTTTGCCCGTTCTTAACGAACAAAAATTAGATTGTGAGATTACAATTCTTTC
CGATATTAACCCTAAATTTCCTCTTTCTAGGAATTATGTTGTTCGGCTTCAAGGAATTAT
TGACCGTGTGTTTTTAGAAAACGGTGGCTATATTCCAATGGAGTTTAAAACAGGAGGTTG
GAAAGACAGTAAGGCTACTTCAATGAGAAAAGAAATGGCTTTCTATCAGTTGATGATAGA
AAACTCTACTCCAACAGTATTAAGAAATGCAGGACTAGAACCCAATACTCCCGTTACTCA
TTGGGCATGGTTTTATCCAATAGCAAATCATTTTCATTGTGAGCCAATAAAAAGAATTTC
TAAAACTTCGGTATTGAAATCAATTGCGAAACTTATTCATGCTTATGAAAATAATCAATT
TCCTGCTGACTTCTATTTCAAGAAATGCAAATCTTGTAGTTATTTTCCTATTTGTGATGG
GGCAATAAATGATTCATGGGTGTAAATATGAAAGATTTAATTGAAACAAAAGTCCTTTCT
AAGAATTGGTCTTTTAGTGAAATATCTAATTTAGGAGAAACCATAGAAGTTCTTTCTAAA
GATATTTTTAGTGAAATAAATGTTTTAGAAAGATTCGAGTTAATAAGAGAAATAAAAATA
AATGATAATTTTGTTGGTATGTCTTTTGAAGACGCTTTTAGAGAAACTGTTATGATTCAT
CTTAAGGGTGAAATAGCAGGAGTCATAAGAGAAATGTTAGATAAAGCAACCGTCAATTTT
GGAGGTAATAAAAATGAAATTTCCGAGAGAAGTGTGGGCGGGGAGTCATCTAAAAAACGC
ACCACAAATGAAAAGAAGAATAGTAAAGAATAAATCCGAATATGCTAGTTTTGTTAAAAA
CCAAAACAATAGAACTAATGTTTATACTACGGTGTATGACTTTGGGCATTTTTCCGAAAC
TGCTAAAGTAGACTCATCAGTTATTCTTGATAGGGTCTTTTTGGATTTTGATGCTCATGA
TAATAATTTAGAAAAAGCATTTGAAGATACAAAAGTTGTTTCTTCATATTTGATTTCAAA
AGATTATGAACACACTATGTTTTTTTCGGGTAAAGGATTTCACATATTTGTTTTTGGTGA
AAGAACATTTGACATTCGACAAATTCATGCTTTTCATAAAGAAATCAAAACTTTACTTCC
TCAAGAAAATACTCTTGATGATAGAGTAGGGCAACCTACAAGATTGAGAAGAGTTCCCAA
TACTGTAAATATGTCAAGTGCTGACAAAAATGGCCAACCGTATTATTGTATTCCTATCTT
TGAAAATGACTTGAAAATGGGCCTTCAAAAAATCAAAATGTTGGCCTCCGAGCCTAGACT
AATTGCACGAAAAACAACAGGAAATTCAAAGGTAAAATGGCCCATTTTGAACATTATTGA
TGAGGTTCAAGAAGAGGCTAAAGTTATCAATATTGAAGGGAGTTTGCCAATTCTACCCTG
CTTGTATTCAGCCATCATGGTTGAAAATCCTTCTCATATGGCGAGAGCATATCTAGTTGC
ATGGTATCGGGATTTACTTTCTCAAAAAAGAAATTTAATTTCCAATACTCAAAAGCAAGA
AGTTCTCAATACCATAGTGAATGAAATCGAAAAATTAGTTTCCGATGAAGTTTGGCTCGA
TTGGGATAAAGAAACAACAAGAAAAAATGCACGATTCACAGTCAATGGTAACTATAATAC
CCCAAACTGTAAATCAAAACTAATTCCCGAAGGCTATTGTGTAGGAAGATGTTGGAGATA
CCCCGACTATTTGGATGGTGAAAAAAATGATTGAATATGTGCTACTTGTTTTAGTATTCT
TCACTTTCTTTATGAACCTAATCCTCTTCGGTGGAATATCAGCAATACATGACATGATTA
AAATTCTATTATTACAACAAGTAGAAAATCCCGAAATTGAAATTGAAAATAAAAATGACT
ATACTAAATGGGATGATGGCCAATGTTAATTATTGATAGTAGAGAAACACACGGTTCTAA
ATTAGTAGGACTCGTAGAACAAGAAGCCCATAGATTAGCCATACCCTTTGAAAAAAGATG
GCTAGAAGTTGGCGACTATGTTTTTGCCGATGTCTGTTTTGAAGCAAAATCAGCATTTGA
TTTTCTAAGTTCTGTAATGAGTAAAAGAATTTGGACTCAAATAGATAACATGGATAGACA
TTATAAAACCAATGTTGTTATTATTTATGGTAAAATAGAAGACGCAATTAAAATTTTTAA
GGAACATTCTAAAAGTAAAATTCCCGAACCTGCTAGAACCATATCTCTCACAAATAAATT
TCTAGGAGCAATAGGTAAAATGATTTTAGATACAGATGTAAAACCCATTTGGGTTTCTAC
TGAAAACGAAGCGAGTAAAATAATCTCTACTGTTTGTAAAATGCAACCAATAAATAGAGA
AGTTATTCGCCCCGAAATATTCAAGAGAATAAGCACAGATGATTTGAGATTAGATGTTCT
AACTTCTATCAAGGGTGTATCTCTTAAAAAGGCCAAAGGTTTGCTAAAGCGATTCGGAAG
TATTGCTGAAATTGGCCTATCTTCACAAGAAGATTTAGCAAAAATAGACGGTATCGGAAA
AACCATAGCATCAAGAATACTTGATACTTTAATGTCCGAAAAGAAGGTGAAAATATGAAT
GAAGATATAGATTTATTTGAAGAAGATAAAAAAATAATCGGGTCAAAATTACCCGAATTT
GTAAATGAATGGTTGATTGAGGCAACAAAGTTTTCTCAATATAACGAAGTTCCTGCCGCA
ATATCTTGTTTGGTATTGATAGGTCAAGCAGTAAAAGACTTTGTTAAGATACCTAGAGGG
AAAAGCATTGATGATTCAAGACTACATTGGATTTGGGTTCAAGATTCGGGAACAGGAAAA
ACCGCAATTATGGATTTCGTCATACCCGTTTCAAATATTCTTTGGGAAAAAATCAATGAA
TTGAATAACTATCGCCCAACTTATGTGATAGAAAATCTACAAAAAGAAGCCAATGAAGGT
AATGAAGTAGGGGAAGATTTGCTAGTTTTGCCTCTTGAAAGATATGACAATTTCGATGTA
GTGGAATATACAGATGCCGCACTTTTGGGATATAATGAACCATATACTGATGATGAAGGA
TTCACAAGATATAGACAATACAAAGGTGAAATAGATGGAAACGGTCTAGCCCGTTGGGAT
GAATTTACAAATTCGGGAGTATTCAAACAAAGCCAACACAAAGAAAGTATTGTTACTTAT
CTCAATACTCTTTGTAATAGTTTAGGAGGTTCTTCATGGAAAATCACAAAGAAACTGAAA
GAGGGGCCACTTTTAGTATGTCTTTCCCAAAGGTCTATTTTGGCAACAACCTTTCCTCCC
GAACAATTAGAACACGCTCTAGTTGCTACGGGTTTATTCCAAAGAGCATTGATGACGGTT
CGCCATGTTCCCGAAGAAATACAAGACAAAATTAGAGATAGTATCGTTGATGCCTACGGA
ACAGTAGAAGAAATTAACCTACCGATTGAACGATTTGCTAGAGGCTTGTTTAAAATCTAT
GAAACAACAAAAGAGCAATATGAAAATACTGCATCATTTACAGACGATGGAAAACCCGAT
GCTACAAAAACAATAACCTTCTCTAAAGAATTCAATGATACTTTGAGAATGAGAAAGAAT
GACATGAACGGTTGGTCGGACAATACCGAAGGTAAAGTTAGAGAAATAGCCAAGAATTTC
CAAACTAGATGGTTGGGTCTTTTGGGTAAAATCTCCGTTCTTTGTTGTATTGCAGAAGCA
AATTCTATTCAAGACAAGGAAAAAAGATTTGTTGTGAATGGGAGAAATGTAAATCAAGCC
GCCTTTATTGTTCGGAACTGTTATAAATCATTGATAGAGTGGTTAGAACAAAGCCTAAAG
GTGAGCCAAAAGGCCGCACTTAATCAAAATGATAACACAGTCGCATTCTTAAAATGCTAT
GAGAAACTAGACAAAGATGAGGAGGGCTATATCGGAAAGACCGCACTACTAGCAAAAGTA
ATGCAGGAAACCAAATTATCTCAACCTCAAATATACAGGACTTTTAGGAAAATAGAAAAA
CATTGGGAAACCAAGAAAATAGGGAAAACAGTATTTGTAAGACTAAAGAGGGAATGAAAT
GAAATGGGAAAATCACTTTATAATTTTTGATGTAACGAAAGGGCCAAAGGTAATTATCGA
AGCCTTGAACACTTATGGAGAAGAAGGTTGGGAATGTTGTTCAATGCTTTCAGTAGCAAA
CACAAACATCGTTGCTTTCTTGAAGCGTAGAGCCGATAAAGATACACCAACGGTTGATGA
ACTAACAAAGAAAATCACACAAGCATGGGAAACCCCCAAAGAAAATAAGAAGTGATTACT
ATGTCGGTGTTAGCACTTGACATAGAAACAAAAAATATGTCAAACGAAATTGGCGGTTTT
GTCAATACCCATATGTTTCAAGTTTCTACCGTTACTACTTGGGATGGCAATATTGCTAAA
ATCTATGTTGATGAGCCACTAGAAGAAATATCGAAATCTAATCATATTATCAAATCTCTT
AGAGAATTAAAGTATGATTTAGACGAACACTTTCAAAAAGGTGGTTCTTTATTAGGACAC
AATATTTTGGCTTTTGATATGGCAGTATTAAAAAATGCTATGGATATTTATTGCATTAAC
AAATACATAAGCGAAAACCGCTACATTGATACTAGTAAAGAATTAGTAAAGGGGCATGGA
GAAAGATTTAGACTTAATAATTTGGTTCATCACACCCTCAATGAATCTAAACTAATGGAT
AGTGCAGATGCTCCTAAGTTATGGAAACAGGGAGAATATGATAGAGTAGTAGAATACTGC
TTAAAAGATACGCAACTCGTTTATGATTTGTGGAAATACGGTCAAGAGAATGGTTTAGTA
AAAGCATTCTCGATAGAAAAAGAAGAATATGTAGAATTGGAGGTTGATTGGTAATGACAG
GTTGGGAATGGTTTTGGCTAATTATCTTTCTAGTAACAATTACTCTTCTATTCTTTGCCG
CTTTTGGAGGGTCAAATTTGACTGAACAAAGTGTTGAAGAATACATGGGTAGGTTGATGA
AAGAAAGCAACGCTGAAAAGAAATGACATTAAGACAAGAATGTAAATATTGTAATGCTTC
AACCGTAGCATTACGAATACAAGGATATTACATTGGTTCTAATACCAAAGTTAAACTTTG
GGAATGTAGAAATTGTAGCGGTATTTGGAAATAAAAAGGGGAGGTCGAATTCTTAGGAGT
TCGGCCTTCCCGAATTTTTTTATTTAAGGGCTAAGTAAGTAAATACTTACCCTCATGTTA
TTTTCATCAATTAAGCACTAATAAAAACCATTCCGAACCACTAACACAAATAATATCGTA
GAGTTTTCCTCCTGTTAATGATTGAGTAGTAGAACCTGCAACATGAGTAGCATCATAGAC
TGAATCTCCCGAATCAAAAGCAATAGTTACATCATCAATTCCACCTGCATTAGCAGAACA
AAGAATCCTATATCGTTGCCCTATAATTGTAGAACTAGCCGCAGGTATTGTGATATTTAC
AGAATTAGGAGGGGCAGGAGGGGTTGAGGCTACTGATTTAGTATGAAGAAAATAATCATC
ACTATCAAAAGTATGATTCGCAGGCCCACTATTACCTATTGCTTCTGCAACGGCTGACCT
AATACCTGTTGAAGTAAATCCGCCATTAACATGAAGTTTGGTTTCGGGAGTAGTAGTTCC
TATTCCTACATCTCCATCTCCGTCTATTCTCATTATTTCATTCAATGGGTCATTATACAA
ATCATCAGGCCCTTTTGTTTTAAAAGCAATATAGCCTTCATAATTATTGCTATTTGCACC
TGCCATAGCAATTTCACTTAGCGAAGTAGTGCTACCGCTATTTCTCAATTTAATGAGCCT
TTCAGTTGTTCTGCTTGTAGTAGTTAAAGAAATATTACCATCTTCAACATCTAATCTTTC
ATCAGCAGTAACATTTTGATTTAGTCGAATACCTACATTTCCTGTTGAACCATCAATACG
CAATACTTCTGTTGTTACCCCACCATCATTTACTTTGAAAATAATATCATTATCGGAATT
AGTATTTTCAATAATAGCATCATTAGAAGATACTGATAATTTTAAATCGGAATCAACCGT
TACTTCTTTAGCAGAAATAGCATTAGGAGTATCGTTTTCCCTACCCGAACCTTGAACTAA
TACTTTAGCCGTTCCCGAAGAACCCGCAGTAAATGAACTAAGATGAACTATTCTTCCTAT
GTTTTGTATAATATCTGTTGTAGCAGTAGGGCGAACATTTGTCATTTTACCCGTAGTTGT
AGAAAGATAAATAATATCTCCTTCCGAGTATGACCCCGCATCAAATAATGTTGCGGATAT
ATCTCCACTTAGCCCATTAACAATTACTTTGCCATTTCCACTAGCAGTAATAGTAGAATA
AACTAAGCCGATTGCAGGGTGTCTATTAGAAGAATCTGTTGCGTCTGCTTTATCAACAGT
TATTTTTCCCGAACCAAATCCTGTGGGATAAACGGGTGTTCCTGCATCAAGTCCTGCCCC
TCCTCCATCTGTTATACTTTCTACTATTGTTGTTTCGGAATAGCCATTAGGAGTTTCAAA
ATTACCATTAGATACCACTACATCTCCTGTTGTAATATCTATTTTTCCTGTTCCCGCAGG
AGTAAATTTGATGTCTGTATTAGACGCTCCCGTAAAAGTTACATCTGTTCCATCACTAGT
GATAGACATTTGTTCCGAATAAACAGTAGAAGTTCCTTGCCCAATACTTAAACTATTTTC
TGTTTTATCCGTTGTTAAAAATTGAATAAATCGTGAAGTTGTTGATTCTCCATATGCTAA
ACGAATAACTGCAATAGGAATATCACCACTTGATAAGTTGGGAACGGTATCTGTTGCCTC
TCTATTTCCGTTATCTCTAATTGCCAAAGCGTTTCCACTTGTAACTACTAAAAGATAATA
AGAACTACCACTAGAAGTAGGCTCATCAAATGTCGAGGGAGTTCCTTGAGTAAAATTATC
TCCTGTAACAGTAGGCATCAATTTTCCATCTCGGAATATTTGTCCGTTAGCAACGGCAAA
TTGTGTATTTCCGCTAGAATCACTTTGCGTAATATCAAAATTATTACCGTCAAGGATAGC
ATAACTTCCCTTACTAGCCATATTCAAAGCATGAAATAATGCACTATGAGGGTGGTCTGT
TCCATCCCGCAACCCACTTAAAGTTGGGTCAGTTCCTAGTCTGCTAAATCCTCCATCGTT
ATTACTTGCCGTCATATTACTCAACCTCCAATACTACATAAAAATCTAAATCACCCGAAG
AAAAAGGCCCAATCCCATCAAAATTTAAACGGGTTAGCATCTGTTCATAGTCGGAAATCG
TGTTTCCTAAAGAATCAGTATATGAAGCATTAAAAATACCAATCTCTCTAAGAACTAAAC
CCGATACAGAAGAACCCGCAATAGTAAATTTTAGTTCAATTACATTTACATCGGATAAAG
AATTTGTAGTTGAAGACACATCTACAACGGGAACATCAAGGTTTGTAGAAGTAGGGCTTG
TGCTATTACCCCCCAATCCTACTCTAGCCTTTGTAAAAGTTTTTTTGATAAAATCCACTA
TCGCTTCTCTTCCACTATCTACTATCATAACTCTTCTTCCACCTGTATTGTTTCTGTTGT
TGTTCCGCCTGTTCCGAATCCCATAGGGCTTGTGAACCCTATTGTTCCGACAAAACCAAT
AGTAAATGAACCTGCCCCTGTTGTAGTTCTACTCTTAATGAGAAGTTTTCTCTCTCGGAT
ATTTAATGTAGTCAAGAAGGTGCTTTCTTCGATTGTGTCTAATTCTGCTTGTCGGATTGA
TGCCTTCGTTTGTTTTGCATCTATCAAAATTTCAGCCAATCTATCTTCTAGACCCTTTGA
GAATCTACCCAATTCCATTCTCATAAAACCATCTACGGAATGCTCAATTTGTAAAATCAA
GTATCTATTACGCTCTATATTTTCTCTCTTGAATTCTAATTCAATTATATCTCCTGCTTG
TATTTGAGGAAGATTATCATGCCCAATTTCTATGGCAATCTTTTGATTAAAAGAAGAATG
TAATTGTAAGAGTTCTAGTGCTTTCTTATCTGCTTCATTCTGTGTAACAATATTAAAATC
TTGAACTTCTAAAGTCTTCCTTCCTCTTTTTGTAATAGAAGTAATATTTCTTTTTTTAGC
AATATGAGATTGACCATAAACAATAATTTCATTATAGAAGTCAAATAATACATCGGATTT
AGAAATATCTCTTATTTGAAAGTCATTGTTAGAATCAGTAATGGTAACTTTAGGATTTAA
TCTATTGCTATCCTTATCTAAGATTTTAAATTTAGAATCTTCATAAATAAGAGATTTGTC
CTTTTGTTCTAGAATATAATTTACTGCCGAATACAAATCTGTGCTTTTAAAATTAGGAGT
AATGAATACAGGATATTCTTCTGCATCTTGTGTAAATTCCAAATTATTTTTTTCCATTAG
GCTATTTACTAAATAGTCTGCTTCTTTTCCTATTGAAACAACTGAACCAATAAGGGCTCT
TTTAGGAGTTCCCTGTATAGATTTAAAGGTGGTAATTGTAAATGGTTCGGATAAAGAAAC
AACACCGTGTAATTCTTTCATTTCATCAAAAGTTAAAACAGTTCCTTTATTATCCGTAGA
ATCTCCCATATAGTTTAGTTGCATAGAAGATTTAAAAGAAGTATTTCCATCACTTAGACA
AATAGTATATTCTTTATCCCATTCAGTATTTCTTAAAACATAAGAAGCATCTGCATGAGT
TCTAGGAACAACTTCCGCCCTACTCCCACTATTTACTTGCATATCTAAATCTACTAAAAC
ATACATAGAAAGGACGGCTTCGTTATGTCCTTGATTTTTATTATATACTTCGGTGCTTCT
AGATAAACCGCTATAACTCCTCGTTCCCGAACCTTTTTGGTGATAGTCATTAGTAGAATC
ATATGTTCCATCTTCAAATACTTTCTTTGTGTATTCGGAAGATAGCGTATTTAGTTTAAT
ATTTTTAGGAGTAAATTCATAAAAAGCAGTTTCATTAGGTTGCATTACCCTATAAAATTG
ATTTGTTAATTGCTTATCTGTAACAATAATATGAGTTCTAGTTGCATTAGAAGTATCTAT
TTCGTGAGAAACAACATATGCTAAAATGTCGGGTATCATATTATTTATTCCCGTTGTTAC
TGAATTGTTGTAGGTGTTTGTTCCATAAGAATTATCAATTTGAGTAGCAGTTCTAAATTC
TCTACCGCTTTCGGAAACTAAATATGTTCCTGTTAAATCTGTAAAATAATCTAAATAATC
ATCAGTAATAGAATACTTGTATAAAGTTGCATCATTAACAGTTTTGATAGTTGTTTCTGT
TACTGTTTTAGAGTCCGATGCCGTTATTGTAAGACCTGAATTAGTAGCAGTAGCATTAAC
ACTTAAATTGAAACTTTGGTCATCAACAATAGAAGAAACAGTAGCACCTACGGGTATTCC
TGTTCCCGTTACAGTCATTCCGCTAAAAAGACCCGCAGTATTTAAAACCGTAACAAGTGT
TGAACCGCTAGTAGTAGAAGCCGAAATATCTTTGTAGTCAGCCGCCCCAATATTTATTTT
CAATCTTAATTTATTAACATATAATATTCCCGAAGATAAATCATTTGTTGTTATTGCAGT
TGCACTAGCAGGGCCGTCATAAACTCCAAAAGAAGATTGTGTTTCCATAGCGACTGTTAT
AATATCGGAAGTAAGGTATCTTTTAAGAAAGATACCTGCTAAAGCAGAAGAGTTAGTTCC
TTTTGAAATTTTAAAATTAGTTCCTTCGACTGAATATTCATCTAAAGCCGTAAAATGTAA
AACATCTCTAAATTTATATCTTTTTTCCGAAGATAAACTGCTATCATAATCTACAAATGT
ATTCAGTTCTTTTAGGAATAAACTAGAATGGCCACTTATTGAACCCTCAAGAGAATTTGT
TCCAAATGTCAAACTTACAGAAGACGCACTTATTGAAAAAGGAAACATTAAGTTAGATAC
ATAAACCGCTAAATTTGTAGTTCCCGAAGAAGCAGGGTCTTCAAAATTACCATGTGTGCT
AGTCCAAACACTATTTGTATAGGCTTGTCTAAAAAAGCCACTTTTTAGTGGGTGTATGTC
TTCTTCAAAAGAAACAATACTGTCTGTTTCTCCATGACCCTTTATATCCACTTCCTTTTT
ATTCGCAACATATAGTGTTCCTGTATATTCCGAACCGTTATTTGTTGGTATTGGGTCATT
ATACAAAATAATAGTAGAAGAATTTTGATTGCCATTTGCCTTTCCTATTTCGTTACCGTT
ATCATCTACAAGAATATCTAAATCGCTTACTGCAACAGAACCGCTTAAAGTTATTTGACT
ACTACCATAACTGCTTACTGATTCAGTCAATGAAGAAATATCATAGTATTTATAATTGAA
AGATTTAATCGTTTCTTTTTTAGATGGGATTTTTTCGGGATTGATTTGATTCATAAAACA
GTCAAATGTAACTTCGGTTAATCTCATTATTCCTGTTCTTACTAATTGGCTAACATCTCT
ATCTGCTTCACTAATAGGGGCAGAATCATAATCACTATCTAGATACTTTTTCGCTTTGCC
TCCCCCCAAATGAGAAGATTGACTATCCGAATAATCATCTAAAGAAGGTTGATTTAATAA
TAATAAACTGTAATTTTTTAAATCATCAGTTGAGGAAACCAAACTCATTAAACTATCATC
TCTTCTACTTGAATAAGGTAATTTATCTGCATTAGCAAACAAAAACAATCTTTCTGCTTT
TGCGTCATAATTACGCATCATATCTCTAGCCAAATATCTAGAATCACTTGCGAAATTAGG
ATTAGAATTAACTAAAATTGTATCTTTAGAATGCCCACTTTCATAAATATTATAATCAAA
ATAAAGAGAACCCAATGGGGTTTCTCTTCCTCTAGCCTCTATTGGTAAATGCGAATGTGA
GATTTCTTCATACCTATCATGAACAATACCGCTATTTGTAGAAATATTTCCTCCTACTTT
ATATGCTGAA
>PRET1608S09F02_ctg_20396
ACAAGAAAACGAAGTAAATTTACCTTATGATGATGATATGGAAGAAGTCAAAGTCAAAAG
ACCAAAGGCTGAAAATGACAATACTAAAATTGAAAACAATAAAGATACACATTCGGGCTA
CGGAAAGGCTGGCGAAACAACGCAGTTTAAGAAATCTATTCCTGTTACTAACGCAAAATC
ATGGGATGATGTGAGTCGTAATGCGGAGTCAAAGGCAAATGAGAATAAACCTAATATTGA
TGGACTTCCTCAAGAAGTATGGGTTATGGTTTCTAAAAAAGCAAAAGAATATGCAAAAGA
TGGAAGGCTGTTCGATAATCAACAAGTAATGGCTTTAGTAAAATACGCATTTAAGATGTG
GGAATTAGGATATAAAGAACTTAAGTGATGAAAAATGGCGTATCTTATCGAAAAAGATAA
CGCTTCTAATGTAATCCTTCGACTCTTTGAGAAAACAAGAGTAGCATATCTTTCAGCAAA
AGAAGACCCCAAAGAATATGGGGGGCGTTGGCGAAATATCATTGAAGAAATCAATAGGGC
TTTTTCTTCGGAGATAAAAGAAGAATTAGAAAATTATGTTGGAGAAGAAAAAATAGAAGA
TAAAGATGCTAAAAATCCCGAATCGAATGTTGCTAAAGATATTTATGAAGCAATTAAACT
TATGAGATACGATTCCGAAAAAGTAGAAGACCCATTCGCTGACAAATTTAAGGGAGATGT
ATTAGAGGCTCTTTTATCTTCACCCGAAACAATGGTTAAATTTGTTCATTATGCTCTTCG
CTCCGATGATAAAGTTCTATCTAAAGATATATATTCAATCAAAGATATGGAAGAAGATAC
TTTAACCGAAGGGCTTCAAGGTCTTGATTTACAAGAAGAAGATATTAGCCTCTACATCAT
TGAACATTATGGCGATGATAAAGATACAAAACAAGTAGAAAAGAAAGTAGAGGAAGCACT
TAACATTTTAGAACTATTTTATTTCTCAAAACATGAAGAAGAAGAATTTGAAGAACTTGT
AGAAATACAAAAAGAACAAAAAGCGAATGTTCATTTCTTAGTTCCAAATAAACCAATGTA
TCGAATTTTTGACATTGAAGATATGAATGAACTCAAAGGGTTTAGCGGAGAATATGTAGT
TCAAGAAAAATATGACGGTATGAGAATACAATTGCACAAAATAGATGGCAAGGTTTCAAT
CTATTCATATAATGAAAAAGACATTACCGAGAAGTGTAAAGAACAAGTTAAAGAATTAGA
GAAAAAAGAATACGGGGATTGTATTCTTGATGCAGAACTGATACTGTTTGATGGTGATAA
AGCACTTCATAGGGCTGATACAATAGCCCATGTTTTCAAGAATTCCTACAAAGAGTCTAG
GCTAAAAGCCCATGTTTTTGATATTTTGAGGCATGAAAATCAAAAATTAACAGATGAGCC
ATTGAGAAAAAGAATCAATATTCTATTCAATAATTACTCTACAAAATCCTCGGAAGATTT
ATTCTTCCCTTCTAAGAAAGATACTAGGATTGCAGATAATCTAAAAGATGTAAAGGAATA
CGCAGAAGAAATTATGGAAATGCCCACTTCCGAAGGAGTTGTTATCAAGGACATAGAATC
CACATATTTCATAGGAACAAAGAAAAATCCTAAATGGGTAAAGTGGAAGAAATTTGTAGA
TTTAGATTTGATTGTTCTCGATAAGAAATCAACTAAATCGGGTATGTATTCCTATACTTT
AGGAGCAGGGCCAATTGATGAAGAAGATGGCGGAACTGAAATAGACGGTAAATTCTACAT
GAATGTAGGTAAAGCCCTCAACACAAAAACCGTTGTTAATGTTGGCCAAATTGTTAGAGT
TAAAGTAGATGAAGTAAAAGAAAGCGGGGGAAGATATACCCTTTATTCTGCTAAGGTTAT
TGAAATACCCGAAGTCGAAGCACCCGATAAAATAGTTACATTAGAGATGTTGGCTAAAGA
TACTAAGCCCTCTCTAAAATATAATGTTGAGGCTCTTAAAAAAGGACTAACGATTACAGA
TAATATTCATGGAACTGCTACTATTATTGCTAAAAGTATGGATGGATTTACTATTTATGG
ATTCCAAGAGAATAATCTCATGGCTAAGAATGCCTTACAAGACTTAGATTTTTGGAAAGA
AGAAGCGGAAGAAACTCTCAAAACAATGCAGGGAAAACTCACAATAGAAATAATAAATTT
TGTTAGAAGTAAAAATAAACCACAAACAGTTACAGACATTCATAATTTTCTTTTGAAAGA
ATATGCTAATGATTATGAAACTCTACTAGAATCTAATAAAAAAGAATTAGGAGAATGGAT
TGATTTGAGAGATGGTCTTAAAGTTAAAAATAACATTGTAATTGCAGAAGATGATAAAAT
TGTTAAAGAATCTTCTCAATTCAAAGTCTATCTTAGAAAAGACGGCAATCTTTCTTTTGC
CGTAGAGCATAAAGAAGAAATTCTAAATTGGAATATTGATATTGCTACTGATGATGATAT
TTTTGCTTTCTTTGGAAAAGCCGTAAAATATCCTGCTGAAATATCTACAAATATGGATAG
AACTAAATTACTTGATGAAGGAGAAGTCGAGTTAGGTGTTCAAAGACACGGCTATCATGA
ATACATTCTAAAGGGAAATAAGTTTGAAACTAAACTTCATTTTAGAGTAGTAGAAACAAA
GGGAGAAAAAATGTGGATAGCATGGACGGGATATGAACAAAAACCCGTTGATAAAAGCAC
AGATGAAGGTGTTTGGAATATTTATAATGACAAGTTCAAAGACCTTAAATTACAAAATAA
AGCGAAGCAGTTAAATAGTCAAGATAGAACAAAGGAGGTTGAAGCCGATGACACTAATGC
TTCATAAGAATAATGACTTTATGATACTAAAGGCAAATGAAGATTTAATGATTGGTGGAT
ATGCTTCAATAGAAATGGTAGATAAACAAAACGACTTGATTACATTAAAAGCATTGGAGG
GAGCAGTAAAGAAATTTATGGAAAAAGATAGATTTCGTAATGTAATGACAAATCATTCTA
ATGTTCAAGTCGGAGAAGTAGTAGATTCATACAGGGATAAATCGGGGAGGTTATGGAAAA
CAGAAGTAGACGATGTGGGCTTCTTTGTTGTAATTAAACTCCGAGATGATATAGAAAAAG
CAAAGGAAATAAATAGAGGCATTCGCAAAGGTTCGTTAAGAAGTTTTAGCATAGGAGGAC
AGGCGTTACAAAAAGTAAAAAAGCGTAATGAAGAGTTAGGCGAATACAATGAGATTAGCA
AACTTGAATTACACGAAGTTACCATATGCGAAAAAGGAATTAACCCCGAAGCGAAATTTG
ACATCTTGAAACAGGAAGTGAAAAATATGACAAAACTAGAAAAAGCATTAAACGAACTTG
ATATGCTTCTAAAAGAAGTAAATCAACTTCGTAAAGAAGAAGAAGAAGAAAACATGGGTA
GCGGTCATCCTAGCGAAGAAATGATGGAACGAGCCGATGGTGAAGAAGAAATGATGGGAT
ATGAGAAAGCCGATGATGAAGAAATGAAAGGCCCAACTCCAACCCTTGACGCAGGTTCAA
TTGAAGATGGCGAACCTGCTGATAATGTTGTAGTTAGTGGTGGCCGTCCAACAGGCGATT
CACAGGCTTTCAAGGAACACAATGTTACTAAAGCATTCAGTAACAATGAATTTACTTCGC
TCAACCTTTCAAACGAAAACATCGAGAAAGCCTATGAGCAATTCCGACAAGAACAACTTG
AAAAATTGGCTTATGGCCGATTGGAAAAGCAATTTGAAGCACGATTTAATCAAGAAGTTG
CTTCCCGTAATGACGCAGTTGCTAAGGCTGAATATGATGCACAAGCAGAAATTACAAGCC
TTAAGACACAATTTAGCGAACTCCGAAAGTCGCTTACAGAAGAACATGAAACTATTCGCA
AAGCCCAAGAAGTTGCTTCCGAGGTAAAGGTATTTTCCCTAGAGGAAATTTCCGATATGT
CATGGAGCGATATTCATAAAGCGGTTAGCGGAGAATATTGAGGTGAAAAAACATGGGATA
TATTAACACAATTAGAGATTTAGAAGCATCAACATACGGACTACCTGCTTTTGGAGGAAA
TTCTCTCCTTAAGCAAGCAGGTGTAGTTCAAGGACTACATACTGCACACGATATTGCAGA
TGCTTCCGCAAGCGGAGTAACAGGAATTAGCACAACAACAGGACTTTACAATGTTCTTTA
CGGACAAAAAGTATGGTCAATGCTTAACCGAGAGGTTAATGCTTTGGCTATGCTTTCTAA
GAGGCCATACAATTCAAGTGGATGGCGTATTCTTAAGAGTCGTCCTTTTGGTGGTAGTGG
AAACACATTGACTCTACAATCCGATGGAACAGGCGGTGGTATCGGTTCCGATACCCCACA
AGCAGACGAGATTGGCGGTGTTCCCGAAAACGCAGGACTTTCTACTGCGGCAGATGGACT
CGGCTCTATGGCTCCGACTTACGCACAACTCTTTATGTCACCTAAGACAATTGCACACCA
ATTTGATATTTCCGAACTCGCTATGGAAATGGCTCAAATTGATGACGGACTAGGCGATAT
TCGAGCAATTATCCGAGAGGATATGGGTAAAGCACACGCAGAAGCACAAAACAAAATGTT
GGTTATGCCTTTTGAATTCTATGGTGAAACTTCAGCACTAGCAGATATTGAGCGAAACTA
TACTTCGCTTCTTAAGATTGTTTCAAGCCGAGAAGAAATTGTTGCTATGGATGATGGAGT
TCTTGCTACTGATGTGGCTAGTGCTACTAACAATCTCGGTAAAATCTACGGTGAAGAGCG
ATTTACTGCGGCTTCTTATCTTGATGCAGTTGTTGATTTTAACTCATCATATGCCGCCGC
AACAGTTCGACCTCTAACCTTGACTCTTATCAACTCGGTTATTCGACAACTCCGAGAAGC
AGGTGGTTCACCAAAGGTTATCCTAACAGGATACGACACAATTCAAGCAATTGCTGATTT
GCTCCAAGCACAAGAAAGATTCATGGATAGAAAGGAAGTTATTCCTACTGTTAATGGTGT
TCGTGGTGTAAAGGGTCAAGAAGTCGGATTCCGTGTAGCAACATACTACGACATTCCTCT
TATTCCCGTTAAGGAAATGAGCGGAACACGAAATGTAGCAGATAGTGGAATTAGCGATAT
GCTATTCCTCGATACAGACCACTTGTGGCTTCAAGTTTTGAAACCAACTCAATACTTTGA
AGATGGTATTAGCAACGGAAACCCATTCGGTGTAGGCCGTCTAGGAAACCAAGCCGTGTA
TCGAACAATTGCTGAAACAGGTTGTTCCTTCTTCCGTGGCCAAGCAAAGATTACTAACAT
CGCTTGAGGTTGATTAAAGATGGCTTTTTCATCAACAATCACCGAAACTACGGTGTTCGG
TAATAAAAGAGTTGCTTATGGAACATTTACCAATGGCGGTTCCGATACAGGAGGAGATAT
TGAAACAGGTCTTAACCGTGTGGATTTTATTCATCTCCAAGTTACAGGTTCAGCCGTTGA
TGCTAACTCCCCCGCAGTAAATGAAACATTTCCTTTGGCTAGTGGTAATGTAACAATTGT
TACTACTGCCGATACTGACGGAATTTGGGTTGCATACGGTAATTGAGGAGGGTCTTAATT
GGCCACTATTCAATTAACAGAAATTGTTCTAGAAGATTCAATGAAACTTAAAGGACGAGA
AGGGTGGTTTGAAGTTAGTAAAGAAGAAACAGAAATTTCAACCTTTACTGCTTCTCACTA
CCTTTCAAGTCCAAAGTTAAACATTACCTTTACGGAAGCAGATAGAGAGCCCCTTATGGC
TCTCCCTGAAAGAGAAATTGCTATGTTGGCTACTTCTTTGGGTTGTGAAGAGAACATCGA
AACCATTGTTTCAATTCTTCTACCAAAAAAGAAGCCTAAAAAAGCCCCTGCAAAGAAAAC
AACTACTAAGAAAACCGAAGAATGAAACAAAAGTTTCATTAAAGGTATATTCTTAGGATT
GTATAGGTGATGAGATGCCCGATGCTTCAAGGTCAAGTGGTGTATTAACAACTAGCAGTT
TAATTTGCGGAAATGCTTGTAATTTGAAAAGTGTTCATATTACTTGTAGAGGAGATGGCC
CCGATGAATATATTCTAAAAATATATGATTCTAACGATGCAACATTTACAGGAAATACAG
AACTTTGTCGTTTTGTCTTTAATGGAAATACTTCCGCACAAAATGTAGAAGCGGATATGC
ACGGAGTATTGGCTAGAGAAGGACTTTATGCAGAAGTAACTGCTCCTGCGGTTCCTGCTC
CTAATTCTCACTTTGCCTTCTCGGTAGAATTTAATTGAGGTCTTTTTATGGCGGCTTTAG
ATAAAGATACAAGATTGATTATGACAATCTTATTTGTTGGAACAATTAGTGGAACAAATG
TATTCATGTATGCAAATTATGGAGTAGATTTTCCATATGGTGCATTAGAACATGGTATTC
TTTTCGGTTTAATTACCGTAGGAGGCATTCTTGTTATGAAAGCATTGAATGATTTACTCC
TAAATGATTGGATAGAATCATGGCTACTAGACCGTAGAATTAGAGCCTATTGGGAACTCA
AACAAAAAGAAGAAGAACAAAGAAAGCGTATGAAAGACTCAATTAAATCTTTTAGACAAG
AATACAATACTACTCCTAGAATAGCACAATATGAGGATGACGGTATTGGAGCAGAATTCC
TAACAACACTACAATAGGTGGTGTTTGAATGGTTTTGGGTTTCGATGAATCCACAATAGC
CTACGATTTACAAAGGGCTCATTCTGCTGATATTTGGTTAATGCAAATGAGATTTTGGTT
TTGGAGTTCTTGTGCCGTTTTAAGTTCATTTCTTATTGGTAATATTTTAGGTGTTTTTGA
CATCAATGTAATGGGTTGGGTAATTAGTAAAGTTGCAGGTCTATTTCACTAGGAGGAATA
GATATATCATTACTTACGGGATTTGCCGTAGTTATTACGGAAGCAGTTTATTCTTTTTAC
AAAAGAGTTCATGCAATAAATTTCGGTGTTTATGGTTCAACTATGGTAGGTAAAACTACA
CTTAGTCATCAAATGAGAACAAGAGGAGAAGTGCCTCAAATCAAACATAGAACTGTTGGT
ATTGAAAGGGCTTCTAGAAAAGTAATCAAAATTGATGGCAATACCAACACTATACGAAGT
GCTGATGTTGGCGGAGAGTCAATGTATTGGCGAACATGGATAGATGATATACAAAAAAGA
AATGTAAAATACATTATTTTTATGATAGACCATAGACATTTAGATAGCCCCGCTAATCTA
GACCATCAATTAGCATGGAAATTTTTAGTAGATGGAATATGTGCAAGCGTTTGGCCTAAT
GGAAAAAAGAAAAAGAATGAAGATTATCCTTTAGCAATAGGTATTTGGGCCAACAAACAT
GATATATGGGGAGAGAAACACAAGCATGAAGGCGAAATGGATAAACACCCTATCTTTGAA
CCTTTCAAATACGGAATGCAAAAACTAAACGAAAAAGGAATACCTTGTTTTAAGTATATA
GTGTCGGCAAAATCACAACCCGAAATGGTGTATAGAGGAATTATGACAATGATAAAGGAC
TACTGATTATTATGTGGTTTGATATTATTAAAAAACTTGAAAGAATCACTCTTAGTAATA
AAGATAAGTTAATAAGAGAAAACAAACAACAAACCGCAGATGTTAAGCCTCATGGTTTAT
GGTATTCATTTAGTTTGGGAAGCGGGTGGCTAAGTGGAAATATAGAAGATTATGGATGGT
TACGCTCATATAAATATATTTTATACTTAGATACTTCCGCATTGAATATTTTACAAATTA
AAAATTTAGAAAACGCAAGAGATTTTATTCATGCGTATAAAAAACATGGTTCGGAAATTG
GTGATTTTAACGAAAAAATAGATTGGGATTTAGTTTCTCAAACTTTTGATGGGATAGAGA
TATTAAACTACAAAACATGGTATAAGTCTTGGTATAATACTGAAAAAAGGATAGATGAAT
TTATTTATCGTATATTTATGGGTTGGGATATGGATTCGGGGTGTATTTGGAATACTCAAA
ATCTAAAGATTATAAAAGTAAAACCATTAGAACAAAGACACTACGACAAAGAAAAAGAAT
ATGATTTCCTACGATAAAGGATTACTGATTAAACATAGGAGAAGATAAAATGTTTCAACA
ACCGAATTTAATAGGAGCATCAACAAACGCACCAAACCCATTTTTGCCGCCTTTAGCGAT
GGCTAGAGCAAGTGGGCCTGTGGAAGAATACACTTTTAGAAGTATTAAACCAAAGAAAAA
ACTCAAAGAAATTACTAAGGTTTTGTTAGCAGAAAAGAAAAAATTCATATTCATACAATA
CGGTTTTAAATTTAATATTAAAGACCGTTGCGTAATTTGCGGAACACATCATATTTGGGA
TAGTGGTGATTATATGCGGCCTCCTCTTCCCTTAGCATTAGTAGATAAAGGTAGGCCAAT
GAAAGGCACATATTGTCCTAAACACGCTTCTATTTTTAAACAAAGAGAAATGCTACAACA
ACAAATACTTGCTGACGAACATGGCCTAGATTTTAAAGCGTTTATTCCTAAACCCCGAAT
TCCGCAAGTTTTATCTAAAGGGCCACTAACCACTTTATCAAAGGAGGACATAGCGAGTTT
AATAGCAGGGGGTTGGATGATAAAACCACCTATGAATAACTTAGAAGAAACTCCTCCTCA
AGAGGTTATGCGACTTTCTAAAGAAATAAGAACTGCATTAGAACGAATGGACTTTTTAAT
CGAAGGAAAAGGTGATGAATAATGGTATTTGGCCCAAGCAATACCGATATTGTAACTGCA
ATATCGGGGCAAACTGAATCTAATTTTAAGACTGTAAATAATTTGCTTTCTTTACAAGAA
AATCATGTTGAAGAATTTTTTCAATATCATGGAATGAAATTTTTAACAACATTAGAAAAA
CTCATCGAAGATGTAGTAGAAAGAGTAACTTCTCAAATGCTAGTTAAGTTGTCTTTTGTT
CAAGACTCTACAACGGGAACAATGAAAGTTCACCCCGATTCACTAAGAGAATACGAAAAA
ATTACTCAAGAAAATATTACTCTTGATATTCAAAATGTTTTGAATAGTGCTATTGATGCA
GAAGTTATTGCTCAACGAAAAATGGCTAAACAACAATATTTGGAATCTCAAGGATTCAAT
AATGCACAAGGAATGCAAGGAGTTCAACAGGCTAGTGGTGCATACGGTCAAGCACAACAA
GCATACGGACAAGGTGCTTATGCTATGAATAACGGTAGTGGTTATCCTATCCCTCCTGCT
GGCCAAGATAATTACGGAAGACCATATTGGATAGACCAACAAACAGGACAAATGACATAT
CAGCCGCCAAGTAGCGGATTAGGTTTAGGTTCTGCAATCCAAAAAGGTGCGGCTTGGGCT
AAATGGTTAATGTAAGGGGGCCTTTAATATGGCCTTTAATATCTCAATTGAAGAAGGGAT
TATTGTTGATTGGGAAAAATCGGGACTTGATATTCTCAAAATGTATTTATTGAGAGATAA
TTTCAACTTCAATAACACTAGACCCCACGAAGCCGCAGAAAATCTTCTTGAAAATATTAT
GGATAAAGAAGATTTTTTGGAACAAAATCAATTACAAGAAACAAAACAAAATGCTAGTGT
TTTCTATGATACTGTTTTGGCTCAATTGAAACAATTAGAAGGTTTAAAAATTGCTGAATT
ACTTAAGGAATATTCAAAAGAAATAGATTTTGATGCTGAAATTGAAGATGGTAAGATAAT
ATTAAATGAATTTATTACATTTACTCCTAGTTTAGAAGTTGGGCAATTAAGTGAATATGC
AATTTCTAATGAAGTTTCAATGGGAGAATATTCTGCTGAAATGGAATCATTAACATTAGG
AAGAGAAGATGAAACTCCTTCTTTAAAAGTAAGAGATGTTATCCGTAGTAAATTAGAAAG
TATTCTTACAAAGTTGCTTAAGAAAAAAGGAGCAGAAAAAATAAGAGAAGGGGTATTTCT
TATAAAATTTAATACTTTAGATATTGTTAAAGAGATTATTGATAATGCTTCTTTAGAAGG
TAATCCTCCACAAGAAATGATAATTGATTTTGAAGAATTCCCTAGAATGAAATTCAATAG
TTTAGAACAAGCAATAAAAGATGATTTTGTTAAAGAACTTATAGATTATCTCATGGCTAG
AACA
>PRET1608S09F02_ctg_27712
CCTTGAAATAAAACAGAAAAATCAACAAATATGGCGAATTGATTAAAAGTCAGTCGTTAT
GTGGCTAACCCATGCCTAATGTTCGTGAAGGCGAAAGCCAAGACGATTATATGGATAGGT
GTATGGGTGATACACAGATGAACCGTGAATTTCCCAACCCTCAACAAAGGGCGGCAGTCT
GCAATAGTTATTTTGAGGATAAAAAAGGAATGAATGTTGAATCCGCAGAATATCAAGGTA
AAAAAGTGACTCTCAACAAACCGTTTCGCACATCGGGTGGTAAAAAGAAATTTGCAGTCT
ATGTGCAGAACTCAAGTGGTCGTGTAGTTATTGTTCGGTTTGGCGACCCAAATATGTCAA
TCAAGCGTGATGACCCAAAGCGACGAAAAGCATTCCGTGATAGACACAATTGTTCCGATG
CAAAAGACAAAACTACACCTCGTTATTGGTCTTGTCGAATGTGGGAACGGTCTAAAACGG
TGACTGAATTGACTTCAAGCGAAGAAGATGAAAAAGATTACCCACTATGGTTTGATGTTT
GGTCGGAAACAGAAGGCGAAGTCTTTGAAGGATTTGAAGAAATAATCGAAGCATCACATG
ATGACGAAGAAAAACCATGTTGCTCATCTTGTGCAGATAATATTGAGGCAAAACAAATTC
GCAAAGATGTTTTTGACAATCCCGCAGAAGCACAAATTAGAGCAAAAGAAATTGGTTGTA
GTGGTGTGCATTCCCATCAAGAAAACGGTGAAACTTACTTTATGCCATGTGAACAACATG
AAGATTACGAAAGAATTGTCGAAAAAGAAACTGTCGATAAAATGTCATCTTATCATGACG
ATGAAGAAGAAAAAATGGCTTCCGAAGAAGGTGCGTGTCCTATCGGTGAAGAATTAGTCG
ATGGTATATGCAAACCCGTAAATGTCACTATGGAGGCAACACTTGATAATGTTCAAGTAA
AACTTGAAGCATCAACAGGTAAAACATATTTGGAAATAACGGGTATTGCGTTCCACGAAG
GATACAACAAAAATAAGTGGGCTTTGACTAAAAACGGTGCGAAACACGCAGTCGAACAAA
TGAAAGGTGCAGATTTAACTCTTAATCACCCCAAAGCAAAAGAAATTGGCTTTGAAAGAA
ATACAGATGGTGGTGTAAATGAAGCGAATGTTGGAATTGTCCTTAACGCTTCCTTTAATG
ATATTAGTCGTGAAAAGTATGAAGTGCGATATACTGCCGAAGTCCACCGTGAAGAATTAT
TTGAGGCTCTTGAATCGGGTATGTGGCTAAAAGAAGATTACGGGGTATCTATCGGTGGAT
ATGGTGTTCCTATGGCTATGGCAGAAGAAGGTATGCTTTTTGATACTAATTTTACTTTTG
ACCACTTGGCTATTGTGTATAAGCCTGCATACCAAAGAGCAAATATTGAAACTGTTAGAA
AAACAGAAGCAAAGCATCATGAAGAAGAAAAAATGACTGCTTCGGAAAATGTTGAAGCAC
TTCAATATGGGCGACCTTCTAAGAATGACCCACGAAAAACTCCCGCTAAACCCGATGAAA
GAAGAAAAGGTTCTAAGAAAAACAAACCCGATTCTGCAAGCAAACCTAACAAATCAATAC
AAGTTAGTGAAGAAACTCGCGCTAAATTAAGAAACATGATGCAAGAACATAATAAGAAAG
GAAAAGGTTCTAAGGCTTCTATGGGCGCACTTCTTTCTGTATTCCGCAGGGGTGCGGGTG
CATTCTCGACAAGTCATGCACCAAACATGACAAGAACAGGTTGGGGCATAGCAAGAGCAA
AGGCTTTTTTATATCTTTTACGCAATGGGCGACCAAGCAACCCGAATTACAAACAGGATA
ATGACCTATTACCTAAAGGACACCCAAGAGCAAAGAAAACTGCTTCTTCGACTGATATGT
TTAAGTATCAACCCAATGCTTCGACAAATCAACCGAAAACGGAGAGAAACAATATGTCCG
AAGAAGTAATCGAAAATATTGAGGCTCAAGACGAACTTGAATCCCTCAAAGCAGAACTTG
TCCTCGCAAGAGCAGAACTTGAAGAAATGAAAGCACTTGAGGCTTCAAAGATGGAAGAAG
AAAGACTAAGCCTTGTTGCAGAAGCAACTGAACTCGGTCTTAAGGGTCACGATGACCTTT
CAACTGAAACTCTTACATCAATTATCGCTTCATGGAAGGCAACACACAAAGAAGCCGTTG
TTGAAATGAAGCCCGTTGAAGTTTCCGAAACTGTTGAAGCATCAGTTAGCGAAACTCCAC
AATCCCCAACACCCGTTGTAGCAAATTTCCTAAACGGGCGTAAAGTCGAAACTCCACAAG
ACATCTATGCACGATGTTGGAACGCATGGGCTTCCGCTTACAACAAAACATTGTCGGGAA
GCGAAATGCAAGACAAGAGAATTCGTGCGCCAAGTTTTGAGGAACTTTGAAAATAAAAAG
GTGATATAATATGGTAGCATTTGAAGGAACAGACCCAAGAACCGCAACACTAAAAGACGC
AACAACCGTTAGTGGTGCAGGTTATCTCTTAACAAACGATTCAACAACCAACAAACTCGA
TTTGACCGCCGCAACAGAAGTAGCAATTGGTATTTCTGCGGGTGAATCAAGCCGTGATGC
AGACCTCGTTTTTGAAACGGCAGGTGCAACGGTTTCATTCTTCCCATTGGGCGGCGTTCA
TTTGGTTGCCTCCGATGCAGTCACATGGACTGTCGGACAACTTGCTTATGTGAACGCAAA
TGGTCGATGCACAAATGTATCGGGTTCAAACAAGAAACTCGGTGTTTATGTTGGAACAGG
TGAAACAGTCGCTACGGCAGGTGACAAGGTTGCTATCAATACCGCAACCCATGTAAATGC
TTGAGGATAAAAAAAGAAGGTGAAAAAAATGGCTAACAAAACTTTAGAACAAATTATGAA
TGTGGGTGCTGAAACAGGCATCTTTGGAACAGGCGATGCAGTCCTTGAGCAAACTCTCCG
TGACTTTATCCAACTTCAATCCACAAGAATTGCAGTCGGAACACAAGTAATTGGTGTCCG
AACTGTTCCGTGGCTTGAATTCAAGTGGTATTCGGGTGTGACAGGTTCATTTACCTATCC
TCTCGATGATGCGGCAGTCGCAGACCCAACAAAAATCGGCACATCTTCCTACACCGTTAA
ACTCCAAAAGGGTCAAGGTCGATGTGTTTTCCTCGATTCAGTCCGACTTCGTGGCGAGTC
ATGGGAAAACATTGACCGACAACAAATGGCTATTGTCCGTGGTCGAGCAGATGTTATCGA
CAACAATATCCTTTCAACCCTTCATGGTGGTGCAGGTCAAAGCCAAGCCGCAACCGCAAC
ATTCGGTTCTGCTTCGGCTGATGAAGAGTCCGACATTCTTAACGCTATGGACTTGATTTT
CGCAAATGGTCGAGTTAGCGGTGATGAGCCATTGGCTCTTATTCTCCCTGCTTCTCTCCG
AAGTGCAATGCTTAACACACAACTTTACGGCAATGTTGTCGAATCCCTTGCAGACCACAT
GCGACGAATCGGAAACATGTCAATTTACTACACTCGCGATTACACAGGCGGTGGCTCACT
TCTTGAAGGCGACACCACAGGTGCAATTGAAGATGACGCACTATTGCTTATCACAGGTTC
GGAAACAGGTGAATTCTTCACATACAACGGTGAAGGCTTCCAAGAAACCGAATTGACCCG
AATGGCAGGTGTTGGCTACGATTGGTTGCTCACAGGATACATGGGAACTGTTATCCACGA
ACACCAAGACGGTGCTTCAAGCGGAACAAACAACAGAATTTGTAAAATCACAACGGTAAT
TTGAGGGGGTATTTAGATGCCTCAAAACAGAAAGTTTGAAAACTTTGTCGAAAACAAATA
CCTCGGTGATGACCAACCGAAGCATCTCGTATTTCTATACGATTTTGCTACCCTCGGTGG
TGCGCAAGGTGCAATCACAATGACAAATGCTGATGGAAAAGCCTTGACTATTCCCGATAA
TGCAATCATTACCAATGTTATTTATGAAGAATTGACCCCATTTACTTCGGGCGGTGCTGC
AACTGTCGCTCTCGGTATTACAGGAAACACAGATGCGTTTATTGCGGCAACCGCATACAA
CAATGCGGCATTTACCGCAGATGTTTCAACAAAGAACAACGAAGTGCCTCTAAAACTTGA
TGGTGCTAAGTCTGTCCTCGCAACAGTCGCCGCCGCAGATTTAACCGCAGGCAAATTCAA
ATTGTATGTTGAATACATTGAAGGAACTGCTTGAGGGTGAATTAAATGGTCGATGAATGG
GTCGATAAAAACGGCGATATTTACGGGCTTGACCCCGATGCACCCGAAGGTGTTGTTCGC
TACATTATCATCAAAAAAGCCGAAAAAGAAGTAAAGAAAAGTAATAGTAAGAAAAAGGTG
AAAGATGAATGAGCCAAAAGGCTAAGTTAGTATCAGCATTAAAGAAAAAGGGCATACCAA
TACCCGAAAATGCTACGATTAAAGACTTAGAACATAGGCTTGAGCATTGGAAATCACCTA
TTGGTTGGCTATTGCGACTCGCAAAACCTTCTTCTCGCAAACCACATCACCCCGTATCTT
TAATTACCACAAAAGAAACTTGTTGGATTCCCGACAGTTTGATGGCTAAACTTATTGTTG
AGTCAAAATTAGTATTTGTTTTAGGAAGGACTTCAACCCCTCCCGAAAGTGTAAAAGTTA
TTGATATTCCCAAAGATTTTAACGACAGATGGGGTATGGTGGCTTTAGGTGAAGAAGAAT
GACTGTCACAACAGACAACATTCGAGATTTGCTTAACAGACCGAGAGGTTTGAATGATGC
TACCATTAGCGAGTATATTACGATACGCACAGAACAAGTCGATAAAGTGGCAAGAAATAA
TGCGTTTTTGGCTACTGATTCGACAAATGTAGTGACAACTGCACAAAAAGAATCAGCAAT
TAAATTTTTAGTTTGTGTCGATTGCCTTCAAGTTTTGATTGATACCGTTCCTTCATTTAT
TCGTGATGAAGCAGAAGAAGATATGAGAAAAGAACAGGACATTAGATTGGCGGCACAGTT
AAATGCTTTTACCAAAAGAGCAGACGAAATGCTAAAACTTGTAGCCGAAAAAGGTGGAAC
TGCCGTAAAGTTTTCTCAAACGAAAACAAAGGTAAGTGAATAAGATGACAGATTATGTTT
GGGTTGGCACTACATCAACAAGTGCAAGCACAAATACTAATTGGATTCCTCTTGGCGTTC
CCGCAGTCGGCGATACCGTCACATTTAACGCTACTTCAACACAAAAATGTGAATGGGATA
TAGCGTTGCCTGCTACTGCTTTTTCCGTTGATGAAGTTATTCTTGATGACGATTTTTCTT
ATTCATTAGAATTAGATGTCACAATTAGAACAAAAGCACTTTATGTTGGCGGTGGAACGC
TTGCGGCAGGTGCAGATGGTAATATGAAGTTTGAACATGGTTCTTCTCCTAATGAATTTG
GTTCTCAAAAATCTTTTGATGAAAGATTTATTATGATAGGCGACGGAGGAACAATAGAAC
AAAATGTTGTTTTTACTATTGGTGGAACAGTAAGTGTCGATACTTATTTTGATGATGGTT
CTTATCCAACGGTTATTTTAACTTCGGGAACATTTTCACCACAGTATAAAACACCAACAG
GCACTTCGGGTAAAGTTTCTTTTTATGATTGGCAAATTCCTTCTGCGTCATCTCCAACCT
TTGCACCAACAGGCGATTTAACAGATAATGATAGACTAAAAGTATTTGCACCTACAACAT
TTACATGGTCTATCAATACGATGAATTTTGGGTTAGCAACCGTTGAATTTTTAGGCACTT
CGGGTGGTATCCAATTGCCGATAAAAGGTGCATCGGGTTATGGAACAGACTTCTTAGGTA
TTTACAGAAAGGTTGTCATTAAAGCAAATACCGCAGGTCATCGAGTCGTTATGTCCGATA
ATACTTTTTTATCCGTTGAAGAGTTTGAAGTCCAAGATGGTGCGTTATTCAAAGGTGCAG
TCGATGATACTTCACAAGGTTGCGAAATCCATTGTATTTCTAAACCAAAAATAAATGGAA
CATGGTCGTTTAGTCAAATAACAGAAGGTATATACCGAAGTCCAAGACATTCTCAAGGGG
CAATGGGTTATGTCGGTGGTGATTTTAGAATTACAGGAAAATTAACTGTTGATGGTTTGA
TTGACCCAACAGGACTTGAATTGACTCCACAGGCAAGCAATCCTTCTAATGCAAATACTC
TTTGGTTAAATAGTGGCGATAGCAACAAATTATATCATGGCTCTTCCGAAGTCGGTGGTG
GCGGTGGTGGTTCGGGAACAGTCACAAGTGTTGGTTTTTCCGTTCCAACAGGATTTACAA
TTAGTGGTTCTCCGATTACTACAAGTGGAACATTAGGGCTTGCGTTTGATACAGGTTATG
CACTTCCTACATCAGCCAAACAAACCCAATGGGATACGGCATACGGTTGGGGCGACCATT
CGACTCAAGGCTATCTTACATCTGCACCTCCCGAAACAGACCCTATATTTAGTGCATCGC
AAGCGGCTTCAATCACAAATGCAGGTAGCGGTTCAGTAATTACAAGTGCTGAAAGAACAA
AGTTAAGTGGGATTGAAACAAATGCAGATGTCACCGATACGGCTAATGTGACTGCGGCAG
GTGCATTGATGGATAGCGAAGTGACAAACTTGGCTGATGTAAAGTCATTTGACCCTGCGG
ATTACGCCCCATCATCACCCGAAGTTTGTGTAGTTAATCTTGCTACAAGCGTGTCTAATT
TTACACCGACAGGTGCTTATACCCTTCTTCAACGAACAGGTAATTGGGCTTCGACAAATC
CTAATTTTAATACTGCGACAGGACTATACACCGTAGCAACTGATGGTATATATCGCATTT
CATGGAGTAATTCTTTTCGTTTCACACCCGTAGGACAATTACAGGCTTCTCGTATTTATG
TTAATGGAAACCCCGCGGCACAAGGAACGACATCTTCATCGGGTGCTTGGCCTATTGGTT
CGGCTTCGGTGTTGCTAACACTATCCACAGGTGATACTGTCGGATTGTATGTGTATATTT
CAACAACAGGAACAACTCTTGTTGGAGATAATCTTGTTCCTTTTTCAAATCATATGAGCA
TTAACAAGGTGAGCAACTAATGAAAACAATAACACAAGCATTAGAGGATAATGTAGCAGG
CTACGAAGGTTGGTTGCATGGTTGCGTTCAAGATGACGGCAACGGTGCGTATTTTCGACG
GGATTTGTGGAATGTTGAAGAATTAGGCGAAGCCCCAACAGACGAACAAATAGAGGTGTG
GCGAAATGGATAAGTGGCTTGATGAATACATTGAAATAATAATGGCACAACAAAAAGAAC
AGAACAAAATATTTAAGGTGAAAAAATGACTAAAAGAAAAGGAAAAATTGTGTATCAACC
TCCCGAAAGATGCTATACAAATGTAAATATTGAAGAAACACCTCATGGCTACAAGATTTA
TCGGATAGGTGAAGATAGAGAATTTACCGTGATTCCGTTTAGTGTTGTAAAAGAAATTAA
CTTTAAAGATGGTGAATAATATGGATTTAGATACAATTATACTGTATGGTTTAGTGTTGG
CTTATATTGGAGAAAAGGGTCTTGCTCTTTACAAAAGAGTAATGGCTGACGGCAAAATAA
CTCTTGACGAAATTGAAGAAATTATTGAAGAAGTCACAGATATTGCCGATGAAACAAAAG
AGATGATTGAAAATGAAGGTTGAAGATAAAGTCGAGCAGTTAGACGAAAGAGTTAGATTG
CTTGAGCAAGCAGTCTTTGAATTATCCACTATGGCTAAATATCTAAAATATGCGTTTTTC
GCAATGGTCGCTTCGCTTGGGGTTGATGTGCAGGGGTTGATGTAATGACCCACTACTGCG
AAACCTCCGATGTTAGCCAAAGGCTTGGTCTTGATGCTTCACAAAGAACAAGAGCCGAAA
CTCGACTTGAAAGTGCAGTCCGAAGGGCTTCAATTGATATAGACCAAACATTTCGTGATT
TTGGTCGCTCGACTCCAAGTGATGCACTTGTCGAAGATACACTTGATGGTGCAATATCCG
CAGGTGCAACTTCGATAACATTAACTGATGCGTCGTCTTTTTCGACAAGCGGAAGTGGAA
ATATTGATGGTGATTCTTTTTCATGGTCGGGAAAATCTTCAAATGACTTAACGGGTTGCA
CAGGTATTACCTTTGACCACCACAATAATTCTAAAGTCCAAGAAGGCGAATTTGCTCATG
TATTGCGTGAAATTTGTGCAGACATCGCCGCTTCATACTACATGGAAGATGAGTCAATGT
ATCAAGGTGGCGACGGAAAAACCTCAAGAGGTATTGCGTTAAAGAAAAGAGGAATGTCAA
ACCTTCAAAGGTTGGCTCATTTGGGAGATGTAATTTAATGCAAGACATAAACATTTCTTC
CATGTCATTGAATGGCGTGTCAATAGATATTGATATGTTTGAATACAATGTAATGATGGA
AGAAGTGCAAGATGCAGTCGCAGAAGCAATAAGACTCGCTTTTCGTGATGTTCTTTACGA
AGTTAGGGCAGAAACCGAAAGTTATGTTAAGAGCAGTATTGAACCTCAAGCACACAGGGT
TGCTCGTTCTCTAAAAAGTCGTGTTGGTGATGCAAGAGTAAGCGGAAACAATGTCGAAGT
GTATGCTAAGTTTGGTTCTGCGGCAAATCCTTCAAATCCTTCTGTTGTGCCTGCGGGAAG
AGTTAGTTTTGACAAAATAGGTTTTGGTA
>PRET1608S09F02_ctg_33586
AATTTAGTAGCATCATTTCTTCTGCTTCTTCTTTCGTCAGTATAGTTTCCGTAATTGTAT
TTCTAATGTATCCTTTTCCGCAATCACCACAAGTAATTGTTGGTGTTGTCAAGATACATG
GTTCAATCAATTCGGGAGGGAATACTGCGAAGTGCGCACCTTTGTATGCTTTCGTATTGA
CAGTCCAAACGCTACGCTTATTTCTTTTATTTTCACCTTCTTGTATAGCCCCATAATCAA
AATAATAATGTTTATTTTTACTTAAAAGAAAAATGTATTCATGGGCTTTTACGCACCTAT
CTCTTGTGGGTTCGGGCATTGGGTTATTCTTAGCCCATACAATGTCTTGACGCACCCACC
AACCATCTTCTTGAAGTGCGATAGCCAAACGATGAGGAACGAGCATCAAGTCCTTCGGCT
TAAATCGTGGGTCATCTTTTTTACCGTATTTGTTTTGTCCTTCACGCAGACCACCTTTGT
TGTAGTCGCCACCTGCACCACCCGAACCATTGTATGAATCACCAATGTTCAACCATACTG
TGCCGTCGTCACGCAAAACCCTTCGGACTTCACGAAATACTTTTACCATATTATCAATAT
AACCTTGAAGTGTTGATTCTAAACCTATTTGTTCATCTTCTTTGATTGCACCACACTTAA
CACATTGACCGCTTGACAACGCAGGGTTGTTAGCCTGTCGAGAACAGTCGCCCGACGATA
AACCGTTTCTGTTGTTGCCGAGAAGATTGTTTCCTTCATGCTCGCAGTTTTCGTCGCCAC
CGACCCATTCACCCGTTCCATAATCGCGTAGTGCATAATACGGTGGAGAAGTCACAACAG
AATGTATCGAGTTAGTTTCGATGTCTTTCAGTCTGTCTAAACAGTTTCCCTGTAATACTT
TGTAATCCATTTCAGTCACCTATCGTTCCGTCATATCGCCAACACTTTGCTTCACACATT
CCTCTCATGTGAAACCATCGACATGAAGGTGCATTATCGTAGTCAAGATTGCTTCTAATC
CCCATTCTCGATTTACCTTCATTAAAATCACGCCAATTTAAACTTTTAATGTAATTGAAA
ATCACATCTTCAATTGAATTCCTTTGTTCCTGTGTCAAGGATTTAGGGTCGGAGAACCAA
CGCAATTCTTGAGCCATGTGTTGAACGAGAGCGACCCGCACCTTATGTTGCGGGTTAGGT
TTGGATATTTCCCTTTCTAAGCAGGGCATGATAGGAACATCACCTGCAAAAGATATTTCC
GAATTGAATTCGTTCAATTCATACTTAGGTTCGGGGTTGTTATGCACCCACAAAACAAAG
TCAAAGTCGCTTTGGTTTGGTTCACCGAAAAACGCACAATACTTTTTCCATTCTTTTACG
GGTTGCTTTGGTATTTCAAAAGACTCTTCCATGATAGCCTTTGGTGGAATGACAACCGCC
CATCTTTTGCGAGTCACATTATATGTGTTAGGAATACGAGTTAGTTTTGCGGGAAAACCA
TATCCGTCAAGAGTATTCAAACCTTGAGCCATTTGCTTTTGATAACGAGCCAAATGACGA
TGAAAGGAAACGCCTATGACTGTTCGCTGAAACAATTGGTGTATGTGGAAACCACGACCT
GTGGCTACGACTCGCACATCACCTTCAAGGCGAGAAAGAAGTGTTCTCACATCTTCTTTG
ACTTGTTCTATACCACCACGCTCGCCTGCATCGAAATCCCACCATGCTCGGTCAATCACG
GCACTATCCTTATCGAATTTCCATGAAGCGTTTCTATCCCTGTCTTGAAATGAATACAAA
GAAGTATAGAGATTACTTTTACCGTTAAGTTTCTTGATGTAATTCTTCATCGAGTCCTGT
TCAAAACAAAGAGAACGCTTCAAACCTATTTCTCTTGGGAATTGACATAGACTTACTTTA
GACTCCATCTATGACCGCACCCTTTACAATTTGCTACATCTATTTGTTTGGGAACATTGC
CTTCTTGACCGTTCACACTAAACATTACCTCAACAAATATATCTCCACTTTCGCACTTAT
CACAAAATATACTCTTAGTCATTTGAAACACCTAATATTTCTTCATTGCATGATAGATGA
AATTCACACCATTGGGTGCAGAAGTATTCGTTCCACTTGATACCCCATTCACCCTCCATG
ATGCCCTTGATTGACTTAGAGAGTTTCTTCTCCATCGCATTGATTGTTCGTGTGCCGAGA
GGTTCATAAATACCCATACCCTGTGTTTCGCCGCAAAATACATCTGTGTTTTTCTTTTCA
ATCATCGAGAGTAAAAAGTCTGCGTCTTGTGCATCGGGGAAAATTGTTAGTATGTGTGTG
ATTGGTTCTGTGTATCCCTTGAGCATCAAGAGTTTGCGGTAATACGCCAATTCGCCCCTT
GTTCTTGATAGTTTTGATTGGTTAGCATTTCCTGTTTTCAATTCGACAATAACAAGGTGT
CCGTCGGGGTGTTTGAATACTGCATCAATCATACCGACGAGAACAACGGGAACGAAAACG
GGAGAAGTTTCACCTTGATAATCAACAACAGTTTCGATAGCATGTTTATCTTCCAATTCG
ATGATTTCAAGATGACCCCATTGGTTAGCAACCTCTTCAAGTATTTCACGAAGGGAATCA
ACGCCAATGTCGAATTCCACTTTTTGATTGACTGCATGTTTGTTGAATGTTATTGTCATA
CCGCTATTGATGTCGGCAACAATGTTCGCCTTCTTATCTTCGGAAACTTCACGAAGAGAA
TCCTCCATGACTTGATGAATAGCCGTTCCTCTAATCGCTTCGGGAGAAGAAGGTATCTGT
GTGTCGGGCAATGCTATCTTCGACCACCAATACTGTCGAGGACACTTAGCATACTGATTG
TATGAAGATTTGCTAACGCGAAGAATAGTATCTTTACTAACTTCTTCGGGGTTATATGTT
GAGTCCTTCGCCATGTATATACATAGGCTTGGGGGTTTATAAGGTTATTGGTTCGCCTAT
TCCGTCGTCTTTTTTGTCCTTTTTGGTGGACTTACTTTTAGGGGAAGATTTAGGAGAAGA
ACCGTAAAGTTTTCTCGCTTCTTTGACATCGACTCTTTGTTTGGAAATCAAATGAGAGCG
AGCGACACCAACAGACATCAATTCCTTTCTCCTTGTTGAATCTGCATACCAATAGACATT
TTCAGCACCATGTTCTTTAACTGCTTCTTCGACATCTTCTATCGAATCCGATTCAATTAA
AACTTTAGCCATAAAATATCCACCACTATTCTGTCATTTAATTATTCTTCTGCGTCATCA
ATCATGTCGCCCGTAAAAGCACTTTCGGGCAACGGAACGATACGCTCACCGCAATTTGCA
CATATTTCTTCGATTTCGATTTCTTCCAAAATAGGTCGAATGTTTAGTGTTTCACATTTC
TTGCATTCGATTTCATCTGCTTTACCCAATTCCTTGAGCAACGCAAACAGAAGAACATTC
ACCCGTTGCATATCTTGACCTATCATAGAAGATAATAGATGTAGCCTATTATTAACTTCT
TGAAGCCCCGTTGTTAATTGACCCTGCGTTAATTTTTTCTGCGGTCTTACTCCACCAACC
ATCTTCTCTCAAACCTATGTAAATGCGTCTATGTTATAAATGTTTATCAAAAAAGGAATG
TTTGCCTTCTGCCTTCTTTTGCCTTAATAATAGGGCTAATATCCCATTTTAGCGTTTCGT
AATACGGTTCAATCTTCTTAATGATAAATCGCTCAACCATGATTTCATAACCGATTTTGG
CGATGCCTTCTATTTCCGAAGGGTCGTCAAAGGCAATGTAGTTTCCTTCTGTGTCAATAC
AACAAAGGAAATCGTCACCCTCTCGGTATCCTTTTCCGAGGTTGATGTTCGACCACGAAG
CACCTGCCGACATACCACTAAGCACTTTGTATTTGGAAATGTCATTCTTCAATTTACCCT
TCATGCAAATATCCACATCGTCAATTCTGCGATTGACAATATCACCAACGAGAGAAACTA
TTTTTTCCGTAATTTCATTCTCGGTTTTACCTTCTAAGATACCACCGATAACAATACCCA
TAGCATTCTTCATGACGGGAGGCATACGAGCCTGCTTCATTTCAATCCCCTTAACATACA
TCTTTGGTTCGTGGTATTCCCCATCAGTCCACGACACAAGACCTGCATAACGGTTTTTGT
TCATCAATAGGAATTTGCTCGACCACTTCTCAAACTGAACGATAATCGGGTGCATCTTTT
CGTTGATACTTTCAAGTTTCTCAAGACCTAATTCAACAGTATCGACTTCACACATAACAG
AATCGGTATGTCCGTAAATGACGGGGAAGCCTGCTTCTTCTGTCACCTGCTTTAGTTTCA
TCAAAGTTTTACGGGAAGAATAAGTAATGGCAGAAGCGATTTCGGGGTGATAGAGAGAGT
ATTTGCTATCTCCCGCAACACCATACATAGAAGCGACAAGCGACTTTGTGGCGTATTGTA
GTGCGTCATAACGCACCCTCTCTTCGTCTGTCGTTGCTTCACGCATGAGTTTCTTGTAAT
GCTCACGAAGGACTGTCATGTTATCCATCTGTCGCACCAACAAACCCTTTCTGTCTTTGT
TGAATTTCGTTCCATTCCCACAATCCACACCGTTCACATCGAGAGTATCCCATGAAATGT
TGTGTAGCGAAGCATTGCTATGATACATTGCTTTTACATCAAAAATACCTATGTTATCAT
ACACATCTGTTTCCCCATTCATCACAATAGCACCGTCGTAATCGACTTTTTCAAATTGAG
CCTTTGTTGGTATCTGTTCTTCTAATTCGGGGTCGCTAAGAGAAAGACAAGTGAAAACCT
GTGTGATGTGTGGTGTCGATGCGATTTCGCATTGAGCAATGTGTTGGATAGCAATGTAAT
ACTCAAGAGCATTCACCGTAGCATTGAGTCGAGGCAACAATTCAACATCTTTACGGTTAT
ACTCAAGATAGAGAACGGGGTCGGAATAATATGTGTCGTGACCGTCGGGCAACGGCAGTT
TTCTTTCCCCTAAAACTATATCTGCCACATCGTCTAATTTGTAGTTTGGAAGTTTTCCGT
TTTTCAATTCGTAAAGTTTAGGGAAAGCAATTCTCAAGTCGATTACATTTCTGCCGAGAA
TCGGTTGCTTCCAATCACCGAATTCGTATCGCACCTTTCGATGTGGCGACATAACAGAAG
GGTTCAAATCGTTCTTTTGGCATCGAGCAAATATTTGTTTCAAATCCGCACCGCAAACAT
ACCAACCTGTGATGATGTCGGGGTCTTGACGCACCATGAAATTCATGAAATGTTGTAGCA
ATTCCTTCTCGGTGTCGAATACGATTACGGGTGTGTCGTAGTGGTGCGTTTGACCGCTTT
CATCAATCAATTGACTGTATTTACCCTTAGCGATACCATGAGGCATGACGACCCACGAAT
ATAGATTTTCGCTAAAACTATCATAAACGGTAAGCATGGTGATTTCGCCATTGTCGGTTT
TCCATTCACCATCAAGATACCAAACCCTGTGTTTGTATGCCTCAAATGGTTTATCGCCAC
GCTTCGCTCTCGCAGTCAATACTTGATTTGTTAGAGGGATATTACCCTCCCATGTCCGAC
CTGTCTTAGCAATATCCCGTATATCCCATGTCGAGTTAGTAGTTATTTTCGTTAGGTTTT
CACCGAATACGCCCTTGAAACCCGTTTGTTTGCTAAGTGCTTCTATCCAAAGAGCATCTT
CATCAGCAACAAAACAATACGGTTTCTCATCGAAAGACTGTTCTTTACGATAACCGTTTT
CATCACGGTATCGAACAACAACACGATTACCTAAAGCCTCCACTATCATAAATTATACTA
TGATTGTGGGTTTATAAGGTTATCTTATGACCTTCGACCACGACTTCTCGTTGGTATCTC
AAGTTTGTTTAACCATAATTGTATGCTCATCGGTGTCAAACCGAATTGTTGTGCTATGTC
GGACATAGTGCGACCCTTTTCAACATACTCTCGATGAAGCCATTCCTTATCTTGATAGAG
TTTCTTCTTAGGCATCACACCATACCGAACCTCAAGGAAAACTACGCCTTCGTCAGTTTC
CTGTTCAAATCGTTGTGTTCCAATATTCGTAAATACAATATTGTCAAAATTAAGTGCTAC
ACTTGGAGTTTCTATTCTCACCATATAGTATCGTAAGTGCAGACAGTATATAAGACATTT
TATTCATCACGAACAACCTGCATCGTTCCACAATATACTTTTACCTTATTCTTTTGTATC
CGATGAGTAGTATTGCGAGTCACTTTAGTTATCCCACAACCCCGACATCTTCTCAAGCAT
TTTCTCGGCATATATCGCAATCTTCATCACCATCACAATACCAATAGTTAGTCAATTTGT
TTTTGTATGTATTTTCACGATGAATATGAGGAACACCTAAACGAACCATCATTCCTAAGA
AACTGCCGACATTTTGGCTCGATACCCAAATTCGTTTCATCACATACTTCTTAGTCAATT
CCGACAATTGTTCTGTTGTCATTTTTTTGTGTGGCTCATCGAAAACCAAAACCGCCAAGC
ATGACATTTTGATGTATAACCTTCGCTTAGAAATAGTATCGGGCAACATATCGTAAAGTG
TTTCTAATTGACCGACGGTGATGTTTCGCATAGAGCCTGTATTGACTGCTCTAAGGTGCT
TTTCTCTATCACCTTGCCTGTCTAACACATCACCTTCTTCTTTCTTCATAGTCATACCTC
ATGGGTGGGGGAAGGAACGGGCGGGAGAACACATAACCGCCTGTGCGTGTGGAGGCAGAA
GTTCCTTTTGATTTGCCAAACCCCCATGAGTATTAGTTTTCGTTTGTATTCGCTATTACA
GTCCAATTATCCATTGTGTTTTGTATTAGCATAAAATAAGTTTCTCTTTCGGGGAATGCA
AAAATGTCGATTTGACAATTCCCACTATATTGCTTGAATACATTTTCAAGTCCACCTTGA
TACACCAACCTCAACGGTTTTTCGTAATTGAAAACATTGAGAGTATGATATTCGATTTCG
GTTTTAGTTTTACCGTTAATTTCTGTGCCGACTTCGACTGTTAATGATTCTTCACCGAAT
TCAATCTCATACATGTTTAGTTTTTGATTGTTGATTGTGTCGCAACGCAACCCCTCATAC
ATTTCGTTTGAGGAAACATGAATACTTAGACTCGGCTTCACTTCTTCGCCTTCGCCCGTT
GTGTATGTGGGATTGATACCCGTAGTGATTCTGTCAAAGAAACCATTGCTTTTTGCATCG
ACTTCTTTCAAGGTTTCTCTTGAATGAGAGTATGGTTGTGCATTAAAAGAAGATTCAATG
GTGGTAGTCTTATTATTGGATTTAAAACGAATTTTGTTTGAATCCACAACCTCGACTGCA
ACCACACCCCCATGTTGTCGCAATACTCCGAGCGTCTTGTCAATGTTAGCAATAGGCACT
TCAAATTGCTCATCGACGGGTTCAACCAAACTGCACGAAACAGAAGTTAAACTCGTCAAG
TCACGAACCAAACTACATGAGCGAATAGAAGCATCGCTACACACAAGAACGCACGATTCA
ATTTGATTCTGTGGTTTTCCGAGAACAATTTGTGGTCGCTGAATAGTAGTCAGCAAATGC
ACCAAATCATTAGTATTTACTTTTGCCTTGATAATATCACAACCTGTGAACAAATGTCAT
CTTATGTTCCATTGCTAAATCTTCTTGAATTTCTTCGACTGCCTTGTAAAGTTTCTTACT
CGTATCGAGGTCATCAAGGGCATTTTCAACATCTGCAATTCGGCTTGAAAGTTTGGAAAG
TCTATCCATTAACTGCACGACTTGTTCCGATAATTGCCTTGTCATTACAACAACAGTTTC
GTTGAATTCTCCCTGCTTTTCGTTTATTTCGTCTTGACCAATCATTGTAATCACCACTTG
AGCATCGGCAATCCCGACCACTTTACTTTTCCGCCAATAACTTCAAGGAT
>PRET1608S17F00_ctg_26
ACTATGTTAAGTTGCAGAAGTTGATTGAAAATAACGTCCGACTTACGCAATTACAGGAGA
TGGCTTACACCGGAACCTACGGTGCGATTGATGAGTTCGAGAACCGTCAGGAATCATCAC
TCTTTGCTATGGAAAGAGCAGAAGCCATCTTACAGAATCTCCGTGCAGAAATTGGAGATA
ACCTTGCTGATGCTTACATCAAGGCGATGAATCCCCAACATAAGTTCCTTCAAGGTCTTA
AGTTCATGACCGATGATGCCTCTCTCGTAAATCAAGAGTTTAGGCTTATGGGCATCGAGA
TGGAAAACGTATCTCGAAATCTAATTGGCGCAACAATGCACCTTTCAAACTTAGCAGAAG
TAGCGCAAGTTCCTATTGATATGGCTCTTGGGTTTGCGAATGTTGGTGTAGCAATCGCAA
CTATGCGAATCATCTTCAACCAACATCGTGACGAAATGAATCAGATGCACCAGTTCCATA
CACAATCATTCGCAAGACGTGTAAGAGATATGGAATATCAGAACTCATTGGCCTTACAAT
CTGTAAAGTTAAATGAAGCAGAAATTGGCGTAGTTATGAAACTAGGCCGAACTCGTGAAA
TGGCTGCTATGAGTGCGATAGGACTCAATCAACGTCGAATCAATGCCGAAGAAAAAGCAA
TTCGATTTATGATTGCTGGACAAGCAACTCTTGAAAAGCAGATACAGGAAGCGGAAGGCG
CAGAATTAAAACGACTAAGTATTGAACAGCAGAAAGGCAGAGATACTATTAAAAAGTATG
GTGCAGAAATAGCCGCTCTAAAACAAAAACAAGCCGCACTCAGAGAGGCACATGCAGAAG
AAATGGCGATGAACAATAAACTGATAGCCAACAAAGATAATATCAATGCTATCATGAGTC
GTTCTAACTCTTTGCGTCTTGACCAACAATCAGAAATGAAGGTGCTTGCTTCAAGCATCA
AGCGTGAAACACGACTTCTCAAAGATGAGTTTATACTTACAGAAGCACTAACCGATGAAC
AACGTGAAGGTTTGAATGTAGCAGGACAGCAAGTTCGTGCTGATTTACAACTCCAAACCC
AAAAGAAAAATCAGTTGAATACAGATAGAGTTGCTATTCTTTCAAAGGGTAAATTGACTG
CCGCAGACGAAAAAGCCCTGCAAAAAATAGATGAGCAAACGCAAGCCATTAGCACGAATA
TAACCAAACTCGGAGAACGCAGGCTTAAAATTGAAGAAATTGTTCTCGCTGATGACCACC
TTGCTCAATCCGTAGCCGAAGTCACTAACAGACAAAACGCACAAAATGTTTCACTGGCTC
AAGGCGCACAGGAAATGGCGAAACAGGCTTTCAATTTGAAGCGTCTTGCTATGCAAACAA
CCGGTATGTTGTTTATGATTTCAATGTTCGCTAAGGACGAAGAAGATAGAAAGGCTGCTG
TTGCCGCAACTAACGCAGCACTTTTGGCGCAAGGGGCTGCTATGGCAGCAGCATCAGCAG
CAGCAGCAGGTTTGGGAACCGCTACTGCAATAGCAACCGGAGGTATTTCGCTACTAACAT
CTGCTGCTGCTGCTATTGCTGCTATCTTCGTCATGAAAAATACTCCCCTTGGTGATTGGT
TATCAGGTGGTGACTTTTCAGAAGAAGTTGCTAAGATTCAAGTTCTTGATGATTCAATGA
CGACATTCCACTCTATAATGACGGACATCAGAAATCTTGGAAGCGAGCAGTTCTTTGATT
TCGGTGCTTCATACAATGAATTGAGAACAAACGCAGACCTTACAGCAGATGTGCTAAAGG
ATGTTGAGGGACAATACATACAACTACGTGATATACTCTTTGAAGATATGGAAAACGAAG
TTTATACTGAGCAATTCAACGACATGACCGAAGCAGAACAATCAATGCTTAATGTTCGAT
TTGGTAATTTACAGAGAGCATACGCTGAAATAGGTGCTATCAACGAAGCACACTTAGTTT
CGCAAGGAAAACTAACTGATGAGTTAGCAGGTTTGTATTCTTTGCAGGAATTAGAAAATG
ACGAGTTGCCTGCATCAACATTCATGGATGCTTTACTACTTGGTTTAGCGGGAGGAAACG
CCAAGATACTCGAAGATGCAAATACAACAGTGATGGTAGGAAATGAAATTATTGGTATGG
CCGTAAAAGGAACTCAAGAATATGAAGAACTACTTTCCGAAGCCACACGAAGGCAGGGAG
AATTGATAGAAAACCACGAGATAACAGCAGGTATTAGCCTTGATGTAGCAAAGCAAATGC
TGGCTCAAGTTGCAGGAACTAACAACTCTGTCGGTTCCGCTCTTGATGACCAACTAAGAA
TGATTGATGAGTTTGCGAATGCTCGCGAAGAATTATTCTTTGGTGAAAGAGCCAACTTTA
CGGGAGCCATCTTCAAGCAAGTTCAACAGGGTGGTGTTGAAAAACTACTATACAACGTCG
AACTACATACTCAAAACATATTCAACGGAATGACCTTGCCGGAAATGGTCGAACAGGTTA
GTGCAGGCGTAGTGGAGGACTTGAGAAGGCAGGGGGTTCCTATACGTGGTTAGGTCTTAT
TCTGATGCCTACGCTGTTTGGCTTACTGGCTACTACGATGATTTTAATAGCGCAAGAGCG
GTAGCAGACGACCTCAATCTATCCTCTGCAAGAACGATGGATGATAGTATAACTCATCAT
GGTAATATCATGACGGGTTTTGCGAAACTTAATCCACGATACAAATACTCTAAACCGGAC
CGTGGAAGGAATGCTGCCTTTCTTAATGACTCTCTTGGTTTGCCCTCAAACTTTGATTTC
TTGGTTGAAACCGCAGGAAGATACACAGCAAATGCAGGAGTTCACGAGTGGTTGACTCTT
GATACGCAAATGTGGGAACTAATCTATACACCATATTTCGCAACTACTCACCTACAATAT
CCTGATTCAAGATTCGCAAATCGCCAACCCTACAATGTAGATGGAACCGTTGGTTATACC
TCCTTTGTGAATGGGTATCAAACCAATGAAAGATATTACGCACAACTTGGTGATAATGAT
GTGACCCATGGTAGGTCACATGTGGTGGACCCTGACCACACACAAGATACAGGTAATAAC
TACACACCGTATGCTGGCGCACACTTTACAACAGTAAGGGGAACAAACAATCAGTATCGC
AGCCTATCGCTTGCGAGTGTGTTTATGGGTGAAGAACCAGCCGTTGCATCTACATCGGCA
AACGCCACCAAAATGCTTTATCCCCTGAAATCCCCCTCCGGTATGCCTTTCCTTGTGCAT
AAGAACTACGACATTAACAATGGGACTAACTCCACACTTCTAACATATGATGGAAACTTA
CGCATGGTAGGTATGGGTGAACATTTTCATATTCGTATAGCAAGTCATGAAGTTGCAGCC
GGAGCATTATCCTACAAACTAATTATAGGTTACAATGGTGATGATGCTACTTTCAATAAA
ACAACTCAAGCATGGGATGTAACAAACCACATCGCTGAGATAACTATCGCACAATCAAAC
TTTCAAAATAGTGGAGATATGTCTTCTAATACATATACTGCTGCTAACAACGACGCATAC
TGGCTTGATGTTGATGTTCTGTTTGATTTTGTAACAAGACAATATGAAACCTTCTTTGAT
GGTGTATCTCAAGGAACAACTGCGTTTGGGACTAACTCAACTGCATATGGCGCAGCAAAC
GGGTGGAACCCAAGCACTGTGCATGGGTGGGAACTACAAGCAACATACACTAACGGTTCA
GATAACTTTTCAACATTCTTTACTTTAGTTGACCGAGTGGGTGTAATCTATCCCATTTCT
GATGCTCTAACTTCATACAAACCAATCAACTCATTCAATTACTCAAGCGCAACAGGTATT
ACTTCAACTCTAACGGTTAAGGTGTTAGATGACGATAATGAAATGTCCTTGCTTAATATG
ATGACTAATAAAGGTATGACTGAATGGGGTATGATGTTATTTAGAGATAATATCGACAGA
CCTATTTGGAGAGGTGTAATCAAGTCAGTTTCGCACACACAAACTCAAATTAAGAACACA
CTTGAAACTACAATCACCGCAGAGGATTTTACTACCTACCTAAATACACAACTACCTGTA
TGGGAAATGGGGCAATCAACAAATCTCACACTTTCGCAACATCTTTCTCTTTCGCAAAAC
ATAGAAATGAAAGCATCAGAAGTAAATGAACTTACAGATGCGTTTTACTTCGGAGTCAAA
AAACTAAAAACGACATCGAAAGCCCTCGGCTTTGATAATACCACTTCGTTTTATTCTGCT
CAAAATACACGAACTAGCCTGTATAGTGGACATCCAATACAGATGTATCTCAATGAAGAT
ACAGACGGACCAAACAACCTTGAAGCCAATTGGGAAGGTATTGACTCAACGGATTTCCAA
GCCGCAGACCTACATGGAATTATGAACGCTCGTGGGAACATGGCAAGCAACGACCACGTA
GTAGTTGCAGTCCCCGCTGGTTCTGCATTTACGGCTAATCTACGAGCAAGAGATATTCAG
ATTCGCAACACTGGTGTCGTAACGCTAGATGTTGTGAACCACGCTCAAGCATCAGGTAGC
CCATCAAAACAAACTACTTACGTTGCTACTGATGCCCCAACTGGAATGGTAGCATACGAT
ATACTAGAAATAGATACACCAACAAACTTCTCCGGAACTGCTATGTTCAACGACGGAACA
GTCGCAAGTTTCCACATCAAGGATTACGAAGAAGGAGGAAGTGAAGAAACTTTGATTTAC
GCATACGTTGGGGCATCTAGTGGTCTAACAATAGGTCAAGAAGTAACTTTCGCACAATGT
CCAAGAAATACTACAACCCATGCTTATGATACCGCCGAGGCAACAACCTACTTTGAGGGA
CTAACAGTCACAGTTTGTGGTTTAGACAGCAACGGATTCTATTTCTATGTCGATAATATC
GGCCAGTATTTTAGTGACCAAACAGGTCAATATGTATTTTCAACAACGCAAGATAACTTA
GGTCTATTCGTTCGTGGTTTTGGTCTCGATTATGGAGACCCACAAACAGGTTTTAACATT
CGCAAAGATACGAAACCAAGTATCTCATATGATGATTCATCCGGTGTAGAATACCCCGGA
CTTACATCTAACGCAATTTATGGACAGGGAACAGATGAGTTGCAGGGTGTAAAGAGTCGT
AATCTACATTCAAGATGGATTAGAGACCTCGCTGAATCCAAGTGGTTCCGTCAGAAGTTT
GGAGTAATTAAGGAAAAGGCATTCGCAAGAGGTGGTAAAAGCAGCCATACAGAAACACCA
ATTTACGCATTCCAAGCCTCGGCATTTTCAGTTTCGCAAACTAGCACAATGCAGGGTCTT
TCATCAGACCTTGCTGTTGGTGCAACAACAGCACAATTTGATGACCCCTCTCTGTTTTAT
TGGATTCGTCTTAGAGGCAGACCCGGTATAGTGGATTTGTTTGACCCGATGACCGGAGAA
CGCAACACACTCCTTTGCGATACTACATCAACACCCTCTTCAACGAGTGTATCTTATGTG
GCTGCTCCCGGCAGCCACACTATTTATACCACTAACTATGCACCCTCCAACGTATTCCAA
GTTGCCGACACTAGCATCATGGAAGTATGGGACAGAGTTGTTCATACAAACTTCCCCGAC
GGCAGACATAATGGAGTATTTACAGTGGTAGAAATTATTAACGCAACGCAATATGTCGCT
GTTAAAAACATAGATTGTTTATCGTATCGCAACTTTACTGGTATGACCGCAGAGCGATTA
CACTTTGATGACCGAGATGCGATGCTCAACCGGTATGAAATGGATGTTGGTGGTTCAAGA
TTACTTGATGTCCAACCTCTAGGCGTTCCATTTGCTTTAAATGGCGACATCACTCCATCA
GGAACTACCGTAGGAACAGTGTATTACGGCACTTTCAATCTCACAGGGGTCAAGGGGCAA
AAGAAGAGTTGGACCGCAGGAAACACACTATTCTGTCTAAGAGAATTGGATGAAAGTAAT
GGTTACAAACATTGTTGGGTTCTTTGGTCAGACATGCGAAACGATGGTAGGGCAAATGCG
GACTTTGGCTATCGCAAAAACTCATTTGGTTTGCTAACACCAACAAATAAGAATTACACA
GTTAAGATGCAATTCGCAGACCAATTCGATGCAGACGGAAACCCAATGGATTTCGTTGAA
TTGAAAATAGGTCATGATGTGGACGTGTGGGCTATGGACTCTGATAGCGAACCATACACC
GGTAGCAGATGGTCTGCTCTTGGTTCCGACAACGAAGATTCGCATTGGGGATATGATGAG
TGGGATGAAACAGGTGGTGCTTTTGTAGTTATTGATGCCTCTCGTTTCTTCAATCTAAAC
ACAGAGGCAACCGGAGGTAAATCAGGATATTCAAGCGGAGGTATGGCTCACTTTGATGAC
TTCGACACACCCATATCCGGATTCCCCTATCTACTTGATAACTACTATCTCGAAGGCATG
GCTACCTACAAAAATAGTGGAACTCTACTTGACGGAACAACTACGCAAGATATTGGTAAT
CACCCCAACCAACTCAAAATGATTAACGACGGAGTTCCCCTCGTGTCTGATATTTCAATA
GGAGATACCACGATTAACGTCTTTGAAAACACCAACTTCAATCAAGGAGCAAGCACCGAC
GGATATGGTGTTATTCTTGCTTATCGCGGCACAGGTAGAAATGCTGAGTTTATTATGTAT
GCTATGCGATGGAGAGGAGTCAATACCAGCAACACAAACAGGCAGGCTCAGTTGACTAAT
GTATTTATTAGTCAATACAGGGGTGCTATACAACCAAGTGCAATCATAGCCGCTCTTGAT
GCTGATAGTGGTCTTTGGTCAGGAGGTTCAGATGTGGACATCAAACTCAAGCAGAGTGGA
ACTGCTGATGGTTTTGATAAGGTAGTTGTGTATAACACCCCCGCAGCACTATACGGATTG
CGAATGAAAATGCTTCTTGAGGGCTACGTGCAGACAGAAGCAAGTGGTTCATACTTTGAT
AGTGATAAATTACGCATCCTACAAAATCTATGTATCTTAGATAATTGGGGTAGAACATCC
CACATGCGAGGTCTTGGGGACATCAATAACTTCCCAATAACAAGCAACATGAATACAACG
CAACTTTCGCACACAACTACAAACGATATTGACTCATTCGGTTCTGTGCAAGATGCTCGT
AAGGGGACGTTTTTGAATATAGTTGATTCAGCACAGAAACGTAGCGGTCTCGGTAAAAAT
AGAGGTCTTACGGTCCCGTTTTCAAGAGTCCCGAGTCGTGATGGTAGATTTGATTACAGA
CCATCATACGATACTAAACTCACGTTTGATAGAAACAACATGATGGTTGCGAATCTTAAT
TCAGATATGGGAACAGTTCCTACCAATGTTCGTGTCTATTACAACGGAAACTTATCTTTC
GCAGATTATCCTGAAGCAACTACTGGTAGCGACGGCACATGGACAATTATTGATGGAGGA
GAAATTACAATGAGAGAGGAGGCTCTTTCACTTGCGAAAGAAACCTATCTCCGACTTCAA
GACGCTACACTATCAGTAACTATCAAACCATCAAGGCGTAGTAACGATAATAACATCATG
CTCACGGGAGCAAGATTTGGTTATGTTGCAGACCCATGTCGTGTTGCGCTAACACCAAGC
GGTATATACGGATTAGCGGGAGCAAGTTCATGGACCTCACGTTTTGGTAATATTATGTGG
CCGGGAATGGTTGACGGAACCGAAGGTTCGTTATTACTTTCAGAGTTTTCAACATCACTG
ATTGAAAAATTAGTTATTTGGGATTATTCAGGAACTTACTCACCAGCAAGTGAATTAGCA
GGTTGCGTTTTATTAAGATACGCAGATGACCTACCAAGCGCAACTGGACACTATCTTGAG
TTAGAAGTTACGCATAGTGGGAGTCCTGCATACACATTGAATTGGAAAAACAGTAGTGGT
GTTACACAAGCCACCCATGAAGTTAGTGCCGGAGGTAATTTTACCTTCACTAATAGTGGT
GATTCATTTGAAGTTGAAGTCAATGCAGCATCTTTACCAGCACGTCCGGGTTCGGGAACA
GATTATTATCGAGGCAACATATCGTTCACCACCGGAAGACAATGGAGATACGCATACCCC
TTCTATGGAGTCAATTCTCTTTCAAAGGCCATGCAAATCGTTCACATCCCCCGAGATGTG
CCGAAGGTTAGTGACGCAACAGGTAGCGAAATAAGATTCGCAATTAGTGTTAGTAGTGGG
ACAACATGGGAAAATTGTATTTTCAAAGTTCATGCAATAGATTACACTTTCGCAAACACC
GGGACACCAGCCCAATTTACATCCACACTAAATGCTCACACATCAGTTGACGTTTATGGA
AACGGCTTCCACGAGTTAGCATTCCCCGCAAACTATGGAGCGCAAGGCACAGACAGAATG
ATTATTTCTGTGAATGTGGATTATTTGCGAACTATGCTAAAGATTCGTGGTGCTTTTGTT
TTGACTCAACCATACAACGCGCACAACATTACTGGTGTAACTTCATATGGAACTACAAAC
GCAAATAGTCCATTCCCACTCGGAATGCGTGAGTATTCTGAATATCCCGGTATGGCTACC
GATAGGGCAGAGTGGTATGCACCACGACTTCATATCGTTGATGATATAGCCTTCATGCCT
TCAACTAAGGTGACTTTTACAGATACGCATCTCGACCTAAGTTCGCAATCAATGAATATC
AAATCAGTTTCTTGGACACAAATGGATAGAAAGCACGAAGAAGTGACTCTCGAACTCGAA
AGAAATGAGACCCGATTTAGACCAAGGCTTGCGAATCTTTTTGGATATACTGGTTCTCGA
CCGGCTGATAATCCACGACCAAGACCACAACCACCATTCGGTCCTTTACCATCTTTACCG
GGCGGACCACCTACGACCTCACCACCAACGAGCGGAACCGGACCCCTAGCAAACTTCTCA
TCAGGATATGGCGGACCGGGTGGAGGAGATACATCATCGCTAAACTTCGGTATGGGTATG
AATGACCTTGGTGTAGGTGCTTCAAGACAGATTGGAGGCATGAATGAAAGTAAGAGCGAT
AGCACAGCCTCCGGAGGGGATTGGGGTGTTCTTGGTCAGAAGAAGCGTGGACGAGCCACA
ACGCATGATACGAGCATTTCAGGCTATGATTCAACACAGGCCCAAAGTGGCTCGGCTACA
ACTACATCAGATGGGTTTTCTTTACCGGGTGTCGATGACCCCGAGGTGGGTGCAGCAGGA
GAACTACATTCGCACTCTATTACTATCCGAGTTCCGAACACCGCTGCGGACGACATCGTA
GGTCTTGACGCAACTGCAACATATGAAGAAATAGCCGGTGGAGGGGATGCGGTTGTGACT
GCGAAAGTTGAGTGTATTGAAACAGGTTCATCGTTCACTAGGGATATTACAATCGCAGAG
GGTTCATCGAGAACCGCATTCAATCTAATGCCTTCTTCTCATCTCAATGGTGCTTCAACA
TCAGGCAATACACTCAAGGTCACTCTTTCTCGAAAGCCCGGACAGGGTAGTGATGCAGGC
CCGTATCAGTCAATCATAGTCCACAACATCAGCCTTCGTATTCGACAGAATAGCCAACCA
GCAGATGCTCAATCAGACCGATTCCTTCCGTATTAGGTTGTAGCCGGAGCCTCGGAATAA
ACCGATGGGGGGGAGGAGCGACGGCCCCGACTACATTTAATCGTGTATGTTTTGCCCTAT
AAACTCCGCGCTCATATCTTTGAGTCGTCTTGCGGTTATCCTTGAAATACCGGGTATTTC
GTTAAACTCTTTGATTGTGCGTTTCGCAAGGAAGATGTTTTTGAGAGTTCCAAAATTACT
GAGAAGAAGTTTCGCGCTTTCATCACTTACGCCGGGGATTGACGATAGTGCTATTATGCG
CGGGTCTGTGGATGCCTTACGCCCACGCCTACTCTTACGTGGCGCACCTAACGCACCGCG
CACAGTCAGGCGATTGTGTGATGTAGCGAGCCAGTCCACGAACTCATCCATGGTTGCGAA
CTCCATGTATCGGATTGATGGGAACCGAGCATAGAGATTCATTTTGTAGTTAGTGATAAC
TCCCCTCATCTTACCGATTTCCTGTGCAACTTTCGCACGGGCCACCTTTCCTCTGAAATA
CGGCTTGAGTTTAGTCCCATAAACAACGAGCATCGGAGTTTCAAACGCTTCGCACAGGTC
AGCCAACTGAGCGTTCAAGTTCCTCGTGCGCCCGATACCGAGGATAGAGCGATAGAAGTC
ATTGATTTCCTTTGCTTCGATACCCCAATCGCCGAGAATGTAGTCCCCTGCGTTGAGCCT
GCGTATGCTCACCAAGCCCTTGCGGTCGTAGTCACTATCCCCAAGCCTTGCGATAAGCGC
GTGGAGAAGTGTCTGATTTTCGCGGTCGTCGGCGTATATCACGCCTTTACATACGTGGAG
GTGTTCATCAATAGAGCGGGTCGTCTATACCCGGGAACTCAAGCATCCATTGTAGGGTTT
TCACAACTCCCGACAAAGCATTCCAGTTTCGCACGGCCTCTGCTCTTTGTTGTCGCGTAT
TACAATCTTCATCCGCCATCCAATCCGCCCACTCACGACGTAGTTGCATAGCCTGTTGTA
GCATCCATCTCAATTCTTCTTCATTTCTCATATCATTACCTCCCACAAAACCAACAATTA
GTCCCATCACATAGATTGTGTCTCTTATACCATATGGGTGTTGGTGCGCGTTCGTAGTGC
ATCAACGACTTCACAGCCTTACGTGTGATGTTTGGGTGGTAGTCAATCCAGTTCAGTGTT
TCTATGAAATCGCAAATCGTGTCCTCTATTTCTTGCATCTCTTCAACACTCAAGTCAGAA
GGTTTCGCAAACCATCGCAAATGATGAGCCATTGTTTGTGCGAGAGCCACTCTCACATGA
TGAGGTGGGTTGCTTACGCGAATCGCACGGTCGAGACAGTTAGGTAGAGGCACACTCGCT
GCAACCGGAGCAATATCCACACTTTCTGTGCGTCTAACCTCGGGTTTTTCCTCGGGGTTA
TCACGAATCCACTCCGTCAGGCTGAATGCGTTTTCCCTTGGTGATATACCCGTGTATGGG
TTCCAAAACGAAAGTGCCGAATCCGGTATTGGGGGGATTTTGTAGCCCAATGGGTCAACC
ATGAAAGGTGCAACATCGCACATCACAGCCCAATGTCCTCGCTTTGGATTGAACGTATCG
GGGATGCGAGCCATCTTCTCAGGGTAGCCCACACCATCGAGCGTTGCGAGACCTTCGCAC
ATAGCCTTCTCGTATCTGTCCAATCGGTGCGCCCACGCTCTCCCAACTACGGGTTTTGCG
AACATTTGATACACATGAAATCCCCTGCCGGTAAAGACCAACCTTACGTCAGTCCACTTA
AGGCGGTCAAGAAGAATCGCAACATCGCGTTTTACATCATCGAGTGTGCCGCCGGACTCC
ATATCGAAGTCCCACCACGCACAGTTCATGATTGCAGAATCGTATTTCGGTTTGCGGTCA
TCCTCCATCTCATCGAAAGCATATAGGCTCGTATAGATGGACGATAGTCCATTCAAGCGG
TCGAGATATTCCTTCCACTCATTTCGGTTCCGACAGACGGCCCTCTTGAGTCCTATTTGA
CGGGGGAACATCATTCTTCAACACGCTCCATCTGCGTATGTCCACAGATGGGGCAGACGA
ACTCGGCCACGACCTCAGCCGGACCCATATCTTCGTCACCAGTGACGGCGTAAAACCTAC
GGTCTTCCGTCATCTCCCCATCGCACTCCATACATTGAATCACTCCCATTCAAAATCAAC
TCCCGTTAGTTCACTTTCGCAAGCCATAGAAAAGTTGCACCACTGAGGACATACATAGTC
ACTCCAATTCATAGGCCACTTCTCTTCTCCGATTTGTAGCCGGAAGTCCAAGAAGTCCTT
CTCAAATGTGTTTATCGAACGCTGATTCACCTTCTCTATGAGAAGGATTCCTGAATCTTC
ACCGCAGATAACCGTCTTACCTTTCTGCTTTCGCAACCTGTCGAGGAACTTCTCGTTCAC
GGCATCCGGACCCATATATGCGAAATGCGTAATCGGACGTGTTTCGCCCATATCAATCAA
CATTTGGCGATAGAAACACAATTCTTTGCGTGTTTTCGCAACCTTCCTGTCGTTGAATGA
ACCGGTCTTTAGTTCAAAGATGCAAATCGTCCCCTCCGGAGTCAGGAATACACCGTCAAT
CTTACCGACGAAAACACAGTTATACTCCTCAGACCAATACACACGCTTTTCCTCCACTTC
AATTGGCTCCCAAGACGTGATTCCCCAATGTTCCATACGTGCCTCTTCTAACTGTGCGAT
TGTATCATACACCTGCCCCTCGGGGAGTAGGTGACGCACAGAACTCGTGCCTTCCCAAGC
CTCATACAGATTTTCTACTGCATCATGCACCTCGGTTCCGCGAAGCATAGCCTCTGTTGG
GGGGAATCGCATGTCTTTCAACTCCACGCGCTCCCACCAATACTGGCGAGGACAATACAG
ATAGCCCATAAATGACGACTTAGATACACGGAGGACTTTACCGTCCTCGGTTGGGTCATA
GGACGATACTTGCGTAAGTTGGTGTGGAGTTGCACAGTGCATACAGATACCAGTTATGGG
GTTGTGGTTCTTCCCGCATGTTTCGCACCTCATCGCAAATCCCTCCACATGATTGATAGT
TGAGACAGAACCGATTCAATGATTAGAACGGCCTCTTCGGGGTCGTCGGCTAGACAGCGG
TCAATCGCACTAACCAACATGGCTCGAATCACATCACGCTGTTGCGATTCCATGGTCACT
CCTCTTCTCCACCCGCGAGGTCATCAAGACGTTCGACTACCTCACCAAACGCCCACCCGC
ATTTTGAACATGATTTGTCTCCCTCCTCGAATATACCGAAGTTAGGAACATTGTTCTCGT
GTCCACATTTTACACACGTAATTTCATCACACAATCCGTGCAATTTCAATTGTTCAATAA
CAATCATCGAGAGCAGGTTCATTTCTTGCATAATCGCCTGCACAATCTGTTGCAGACGCT
CTATCTGAGCGGTATGAATATCTATACCGCCACCCAACTCTCTTGCCGTGGGCTTTCGAG
GCATTCGGATTCCGCTCATGGTCTAAACACAACCCCCTTCCATATAAACCTCACTCACAA
CCAGCCCGTGTCCCATCCATTTAGTGCATTTTCAAGAGGCTGTGCGCTCCAACCCACCAA
TTCAAGGTATGGGCGCACCTTCTTTACGAGGAAGCGTTCAGCCATGCTCTTACGACCTAT
CTGTGCGAAACCCTGTATGTCCTCGGGTTCATCAAATGCGATGTATTTACCATCGGTATT
CAAGGCGCATAGGAACCGCGAACCTGCACGATACCCCTTACCGAGAATATCGTTGGCCCA
AGCCGCACCAGCCCTTGCCTCTCCGAGGACTTTGTATGAGGACAAATCCTTCTCCAATTT
ACCTCGTATGCACAGGTCAGAAAGAGGCATATCTGATACGGCACTACGCACGAGAGTAGC
GAGTTCGCCCACGACCTCGTCCTCTGTGCGCCCCTTAAGCATACCATCGAGCATGATACC
CATACCGCCCTTCATCGCAGGGGGGAGCCTTGATTGCTTCATTTCGATACCTTTCACATA
CAGCGAAGGCTCGTGATATTTCCCATCTGTCCACGCAGTCATACCTGCGTAGCGATTTTT
AGCCATGATTACGAAACTTTCGCACCACTTCTCAAACTCCGTTTCAATCGGGGACATTCT
CTCGTTGATTGTTTTCAGTGCGTCAAGCCCTTTTTCGGGATTAGGTATTTCGCAAAACAC
AGAATCGGTGTGTCCATAAATTACTTTGAGACCCATCTCGTTGCATATGTCTCGCAGTCG
GGATAGTGTTTCGCGAGATGTGAATGTGATTGCCTGTGCTACCTGTGGGTGATACAAGCC
GTATTTGGAGTCACCCGCCGCCCCATACATGGAGGCAACGAGAGATTTGGTTGCGAATTG
TAGGCTATCATACCTAGTTCGTTCCTCGTCAGAACTCGCAAGGGCCAAAGCCCTTTTGTA
TTCGTTGCGAAGGTTAGTCATCTTATCCATGAGCCTACCAAGTAGTCCTCTCTCACCCTG
TCTGAACTTCACACCATTCCCACAGTCCTTACCTTGCTCATCGAGCGTGTCCCATGATAT
GTTGTGCAGGTTCACGTTCGAGTGATACATGGCCTTTATGTCCATGATACCTATGTTGCG
ATGAATACCTGCTTCTACCTCCATCACCTCCGCACCAGTGTAGGGAACAGCGTCGAACTC
CGGCCTAGATGGTATTCTCTCCTTGAACTCCGCATCTCGCAGAGCGAGAACAGTCACAAT
CTTGGTGATGAAAGGGGCTGTGCGAATGTCGCATCCAACAATATGTTGGATAGCCGTATA
ATGTTCAATTGCGTTATTGATTGCATTTAGTTTCGGCAACAATTCCACATCACGTATAGC
ATAATCGAGATAGGTTCCGAAGTCGGTGTAATATGTATCGTGACCATTTTCCAATTGGAT
TTTAGTTTCCTTGAGACATTCCTGTGCTACATCACCAAGTCCCTTGGAAGCCAATTGACC
GTTGCGAATAGTCCATAGGTGGACAAACGCCTCCATCAGGTCTATACAGTTGCGACCCGG
AATAGGCTGCGCCCATCCACCGTATTCGTAGCGGATTCGTCTAAGGGGGGACATAGTGCG
CGGGTCAAGTCCACACGCAACCATACGCTTCGTCAACTGCTGAATATCCGCTTGAGTAAC
ATTCCACCCCGTCAGTATGTCCGGGTCTCTTTTCTTCATCATCTCTGCGAAAGTTTTGAG
CATCGACCGCTCGTCTTTGAATGCACGAGCCTTGAGACCATCAAACCGTAGGAACTCCTT
ACCCTCGGGATGTTCCTTGCAGGGGATTTGTGCATACATACCCTCCTCATATTCGCGATG
TGTGAAGAATACATACGGTTCATCGAGGTCGCTATCTTGCACAACGATGATGGTGATTTC
ACCGGACTGTATCTTCCATTCGCAATCGAAGAACCACGTCCTGTGTTTGTAGTTATCATA
CATGAGGTTCAGGTCACACATTGTTCGTATGGCGTAGGGTATGTTTGCTTCCCATGTAGC
AACGCCCAACTCCTCACGCACCCGTGGTATATCGGAAGGGTCTGTGCATACCAACTTACG
CAAGGGCTGTCCATATACACCCGTATAACCATCCTCAGTTGAGATAACCCACCTACCGGC
AGGTCTCCAATCCACATCGCTCTCAACGAACAGGTATGGTTTGGGACCAGTCACCCTCTC
AGTGATGACCTTACCACTACCATCCCGTCTTCGGATAATGACCTCTCGGCCCTTTCCTCG
CTCCACAATCATGAACAGACGAGAACCGGTTTTCCTATTAAACCCGTTTCCTATGTCCTC
GACTTCTCGTGGGTATCTCGTGTTTGTTCAACCACGAATTGATAGTCATTGGAGTCACAC
CAAAGTCAGCAGCGATTTCAGCCATCGTGCGAAAGTTATCCACGTATTCGCGGCGCAACC
ACACAGGGTCGCGGTAATCCGTTTCTTCCCGTGCTTCGCGAACAGCCAACGTGACGAACA
TACGCTTGCCACATGAAGCACATTGGACAACATGGTCCCCGTTCGATTCAATACCATACG
AGTGCTTTTCGCCACAGGATTCGCAATCCATTATCAATACCATCATACCCATACAATCAC
CTACTACATCATGTATATATCAATACACCTTATTCATCCACTTATCTAGCCACAATTCAG
CCTCATACTCAGCCTGTCTTAGAGCCTCATAATCAGGTTCCTCCGGTCGAGGTAGGAAGA
ACACCTTAACGCGCCTAACCAACCGCTTAAGCATTCTTGACCCTCCTGATTACATATCCG
TTATCGCCTCTGAGCCACATCAGAGCCTCGTCCTTACCCGGCCATGGGATGAAACCTATG
TGGATATTACCGTTAGGACCAAGGTATCGCACAACATTCTCAAGACCTCCACCCAAAACA
TACGTTCCTATGATTTGGTCAGTCCATTCATGTATTGTAGTCACTGTTTTCCCCCTCTGT
TGCTTACCTGCATGGATGCGGAAACCATACGGACCTGCCTCAAACACCGCACTTTCCACC
GTCTGCCCATTCAAGTAAGCGGCTTCGATACCCGTTGCGAAAGTTTCAGCACATACAGAA
TCGTAGTTGATGGTGGTCGGTAATTCTTCACCGGAACCGGTGATATAACAGTCGGCGGAA
GCATCGAACTTATCGTCAATTTCAACGCTCTTAGTCCACCACGACGCGATAGTTTCCTGA
CCGTTGGGGACAGCCAACGCCAGTTCCGATGAGGTAAGTGTGGTGGATTTACCAGTGGAC
TTGATTCGCAATTTTTCGTAATCGCATGTGATTGATACCTCTGACCCATGTGCCTTCAAC
GCTCCCAACATCAGGTCTATGTCTGCTATTGCATATTTTTGCGATTGTTCGGCAACATTG
AGTGTTTCTGCATGTAGGCGAGACCAGCCAGTTATACCATCTTTCACGAGTGATAACGAA
GTCACCTGTCTTATGCCCGGACTGAACTCAAGCATCCCACTATGCGCCTGTGATACCTTC
TTACCCGATATAACACACTCACGCTTCATGGCCTTTAGCAGGGCCACCAATTTGCTCGTT
TTCATTTTCAACACTTGGTTCGTCATGTTCACCACCAACACCATTCTCCATATAAACCCG
ATATTGATACAATCCGCTCTCTTTGCGTCGTTCCACGCCCTTAGTGCGCGAGGCGATACA
TCCTATACGGACAGATGTAAGAGCCGTGCGTATCTTACCCTTGCGTTTCTTGATTGCCTG
CATTATCTCGAACGCGCTCATCCAATCGCGCTCTCTCGCAAGAGTTTCAAGAATCCATCG
GCGGTGGAGTGAGTTCCTCGCCAATACCATACCCCCAATTGAGGAAGGGTAGGCCGCTCC
ACTCCACCTTACCGTCCTTGATTCGCAACACATCATGCGTAGTTCCGAGATAATCCTGAT
GGTGTCCCTTCATCTCCGTGATTGTTGCACGGATAACCCATTCACCCTCACTGAGGCTCG
GGTCTGATGCTACACCTGCTGCGATGTCTCCCTTTTGCGAATATCGAGTCAACCATATCT
GTTGCGAAAACAGACGCTTAGTTCCGTTCTCCCACTCGGGCTTTTCGCCCACCTTCATGA
GTCCCTTCTGTCCACCACCTATGTCCATGAACTCCTTCACATCTTTCAGATGGAAGGTGT
AGCCTACGAACGGAACCTGTAATTGGTGAGCGCGGTTCAAGACATCACGGAATAGTTGAT
TGCGAGTGCGCCACTCCTTCTGATTGAAGGCATCGCCTTCTTCCTTGATAACGCCCTTTC
GCAACAACACATCAGTCATCGAGAACTCGCACCACTTGAGGAATGTCGAGCATCCGTCAA
TGATGACCGCACCGATATTCCCGTTGGGACCACATTCCTCTCCAAGGATTCGCATGAACC
ATGCCATCTTATCCACGAGAGCAACCCAATTTGTTGTGTTGTCGTCGTTGAATAGAGATG
AGTCGGACTCATCGAATACGGGGATTACACGTATGCGTGTATTACCTGAGTAGTTAGTGG
CTACGGTTGCCGTTGCTGAATTATCCACATCAAGGACTACAACGTCCTTATCAGTGATTC
GCAAAGCAAGGTCTATCGCGTTACCTGTCTTAGCCGTGTTTTCCTTACCCACAAATGCAC
ATCGCACGGGGAAATCATTGGAGGACTTTCGCGAAAGTAGTTCTGCGAAATACTCCCGAC
CGTAGGTCGGTTTTGGTTGCGAATCCTTCGCACTTTCCCCCGTAGTGGCGGGACTCGCGC
CCCAACTCAAGCGTCCCACCCGCCTTCGCCGTCCTCAGAGGGCGCACCCTCGTCGTCATC
GGGAATATCTGTGGGGACTACGGCATCCATGACCGCCCAAGATGTGATAGATAGGCGAGC
ATCACCCTCCTTACCCATCCATGGGGAGCCTATGACGAGTAGTCGTGAACCCATACCGAA
GTCAACGTCGGCCTGCGACTTGGGAACCCATAGGTCCACCGGCATAGCAAGGCTGGTGTA
ATCGGTATCACCTAGGGTGATAACGAGTCCACCATTGTCCTGTGGGTCCATGTGAAGAAC
TTCGAGTTGTAGGGCTACGAGAGCATCCCACTTCTCTTTGTCCCCGAGTGTGCCGAGGTG
TTGCTCGATGTAATCAAGACCATCCAAAGGCGCAATACCGAGCGAAGGGTAATCCCACGA
ACTCGGAGGTCCGGGGAACATCGTTGCTACGCTATCATCAGGCAAGAACTCAGTCACACC
ATCCTTGGTGTATAGCGTAAGTCCATCCCGACTCGACTTGGCGGCGAGTGTTCCGGCCTC
AAAGGTAGGCCATGAGATTCTGCTCATGGTTCCGGTAGCACGGACAGCGAGTAGGGTAGC
AGGCTCATCTGCTCCCTGCTTACGACCGTAAAAGACGCTCTTTCGCTCAGGCTCCTTGGT
GGGGCGAGGCTTACCATAGCGGAAGTTCGCATCACCACTCGGCCATGAAGGCATTGACTT
ATCCCATACAACCGAGAAGAACGTGCCGTCTGCAAGCCTCATTGAGTGCTTAGGTAATGA
CTGAACACGGGTCTCGTTGATAGGACCGGCCTCAAACGCAAGTCCGTTGGATAGGCTCTC
ATTCAGAAGGCGTTTGTAGCCATCCCCGTCCGGAAGGAACAACATGACTGCTCCCTGCGA
AACTAGATTACGGCGACCATCAGCGGGAAGTCCGTTGAGTGTGTTAGCCGTCTTCTTATA
GGACATCTCAGCCCAATCTTTCGCACGAGGAACGGAGATGAAGACACCTTCATACATTTC
GCATCCGGAGCGGCGCAGAGCATCTGCTCTCTTTCGCAAGTTTGTTGCAGCAATTCGCGC
ACAGGCCATACTTGCCTGTTCATCCGTGCGCCCCGCACCTGTGAAAACGGAGTGTTGCTC
CGCCTTTACCGTTGAGTATTCACCCATGAGTTCCTCAAGTGAGACACCCACGTTCTTCGC
TATTCTTTCCATCTGTGTCGATTCCATCGTATCATTCTCCGCTGTTGCGTTCAAACTTCC
CTATGACCCTTCTCCATATAAACCCCGAGGCATAGGGAATTAGCAAAGGCGTGGAGGGCA
ATATCGGGGTCCACGCCCATGATTAAATCGCGCTCGGCCACGACCGAGGCTTCGATAAGA
GCCGCTTTCGCTTCTGCGGATGCCTTCGTATTCATACCATACGTGAATACATCACGGATG
GATTTACGCGCTCTCGTGGAGTTGAGTAGGGGGACAGCCGTAGTCACACTACACTCGACC
ATACAGGCCCGTAGGAACTTTTCTGCGTTCACACCTGCATCCGATAGGTTACGCACGGCT
GCGGACTGCTCGTCCGGAGATAGGTGAGAGATTGATTGCATGTAGTTGATTGAGTTTCGC
AAATCCCCTTTGTGATACTCTGCGATTCTTTCCAATTCGACGGGATTGAAAACAACACCC
TCTTCGATACCGATTTTGACCAATCTCTTCACTACGTCATATTGGTCTATCACGGGGAAT
GTATGTAGGAGACATCGACTTTTGAGATACGGGGTGATTTTACTCAAATCGTTGCAGGTT
AAAATGAACACACACGTTGCGTTTTCAATCACACCCTTGAGAGCATCTTGCGCCTGTGCG
GTCAACCTATCAGCCTCATCCAGTAGGATGATTTGTTCTGCGAAACCATTTGACGCGAGG
GGGATGATTTCTTCTTCGATGAAATCAATGTTGCGTTCACGCTTCGTGGATGCGTTGAAT
GAATGAACTTGGTAGCCCAACTCTTTCGCAATGGCGTAAGCCAGTGAGGTCTTACCTGTC
CCCGCCTCGGGGGAATAGAATAGCGCGTGAGTAAGTTGGAAGTTCTCGTCGTCTTTCATA
AGGTGAAGCGTTTTTCTGTATGTCTCGAATACGTCACCCAAACCATCTGCCAATGTAGGT
CGGTATTTCTCGACCCATAGGTTATCTAACTTCAATACCCCACCCCCGCAACAGTCAAGA
TGGCGGACCAGTCCACCCCTGCGTAAGCGGACAGGGATTTCAACGGGACCATCCGTTGCG
AAGCCAACCAAACGGATGCCGCAGTTACAGCACGGGCCGCTTGGTCGGACCATACAGGAA
CGTCGTCCAACAATTCGCAACGTATCAAATCGGCTTGGTATTGGACTTCAAAGTCCAAAC
CGAACCGTTCAACATAGTCACCAATGCAGACGCTCATTCCATTCCCTCCGCTTCCGCGAG
CCATCTCTTGATGTCGCGAGCGATGTGACTCGCACACACTTCATCTGTGTGATAAACAAT
TCGACGGAGACCCATTTCACCCTCCCGAAGCGTTAGGTTATCAAAGTCAATTGATTGCTC
GCTCGGGTGCTTGAGCGATTCAACCGAAGCACCTCTGTCGAACAGGGTCTCGGGCTTCGC
TTTCAATTGCACGATACGTCCACCCAACTCGATGATACGCTCAACCTCATTCGGGTATCG
CACATCATCCACTACGATGAGAGCATCCGAATAACTACGCATACGTGAATACTTACGCAT
CCAAGCATCGACCCAATAATCCTCACCAAGCAGGGTTCTCTTACCATGCCCGATTGCTTG
GAGGACAGGACGACAATCATTCTTTCGCACATGTTCAACAGAATCCCATTTTGCACGGGG
GTTTTTGTGGTTAGGATAGAGTAGTCGAGCCGCCTCATCTCGGACGGCATCCGCCATCGG
GATGACTTTCGCACCCTCTTCCCATCCATGTAAGTAGGTAGCGATACTCGACTTCCCACT
TCTCATCGGTCCAGCAATTCCAATCAGCCTCGTCATAACCGAGCCTAAACCGGTGTTCCA
TATTAACCCATGGCTTTCTTACAATGCACACAAACGTCACTATCAGGCGGGAATATACGT
TGACGACCACACGAACATCTCTGCACGTCACGCTTCTCTGCGAGCGTCATAGACGAGCGA
GGACGGCTATACACTATATCCTCATCACATGTGATTAGTTCTCTGTTCACATCGAAGACG
GAGTGTTTCGTCTTGACCCCGTCGCTACGCTCCACCATCTCTGTCCCAACTATACACAAC
TGCACATTTTTCGCAAGTATAGAGGATAGTGCGGTCTCCGAGGGGATTTCGCGAAGACCA
CGCTCCTCGGCTAACCTATCGAGCATACGATTGCGCGTCATCGGACCCTCTCGCCACAGT
ATGTCCACGACTGCGCGTCGTAATCTGCGATTGTTCGCGCTCATAACACGGACTATGAAG
TCACCCGTATTTTAATCCCCTTGCCCACGCCACATGGACATGGAGAACAAGTCCGCTTCT
TCGGGTTCATCCATCGGATGTCTCCAACTAACGAATGCCCACCGGATAGCCGGTGCGAAA
ACGTAAATCACAGCCATAAGACAGAAGGTGTAGGTGAGGTCTGCCATCACAACCAATCTC
CCTTCTGTTTGGTTTTGCGAATGTGTTTGACTTCGTCAGCCTTATCGCGGTATTCGTTAG
CAGGTTCTTTTTGATTCGCAAGGATTGTATCGAGATACAAATCAGTGCTTCGATAACCGA
ACTCATCGCCCGTAACCTGTTTGGTCATACGCTTAGGCGGTCGTGAGTTTCGCGTGGGTT
TGACTTTGTATGCGAGTATGCGTTGCACCCACCACTCAGGCACATTGAACGATGCTTTCG
CAAGCAGTCGCCACAGACCTATGTCCTTGACGTTGGGTCTGAGATGTGAAAGCAAAATAG
GGACTGGTATATCCTCGATGGCTTTCGCAACTCGCTCTCTATCGGTCCACCTCAACATCG
CGTTTGGTGTTCTATCCCACTTACTGTTGGTTTCCCAATCCACGAGAATACTGGCTTCGC
TGTCTGTTGCGAAAGAAGGTTTTCTCTTAGCCACGAACACCAAACGGTATTCGACATGCG
GAACCCATGCCTCCGCCTCCTTTTTCGTGGGCGAACAATCATACACGAGGTATGTGACTC
CCGCACCCACAGGCTCGCGGTCCACAGACCCTCGCATTACCACCGCGTCTTTCTCATATC
GCGATGGTTTGTTCGTGATTACAACTACGCCCATCAGAGCGCACCTTCGATTCGCGTGTA
TCGCTTACCGTCGTGTCTTTTCTCTGCCGCAATCATCCCACGCGCCTCAAGGATTGTTAG
CATTCTCGATACACCCTGAGTTGTGATTCCGCCCCGTGGTTGACTGATACATTCCGTGGC
TAGGTCATGCAGTTCTGCGGCTGTGAACCATTCACTACGGTCCCACCTTTCAACTGCATC
CATCACCGCTTTCATCCGATATTGTTTCCCCATTCTCTTCACTCTCCGCTACGAGGTTGC
TAAACGGTGCTTCCGTATAAACCCATCCCATGAACCTCGACCATTGGTTCTCCGACAGAC
CCCACATCCTTCGCACCTCCGTAGCAGTCACTCGATACCTACCCGAATACCACACGGCCC
CATCTAGCGTAAGGTCGCAGAAGAGTCCGTCCTCATACATACGCAAGGCTATTTTTGGGA
ACTCTGATTTGGGGATTGGACGGGCAATCAGTTGGTTGAAGTGCGCTCTCCACTTCACCC
TCTCGCCGCGCTTCATCCCTCTGACCACTCCACATCTGTATAGTTAGGTGGACGTAGGGC
CGCAAGACGCAGTTCTATGTCGTTGAGCAGGCTCGGTTGGTCACGTAGCACATCTACAAT
CGCACCCATAATCTGTTGCGTTTGTTGGTTTGCGAGAAGTAGTTGCGAATCAACACCAAT
CTCCTTCTTGAGTGTCCCAATCAGTTTCAGGGAATTGTTTCCAGCACTCACGAGTTTGGT
TGCTTCCGCCAACCATTCGCGGCTGATTCCCTCCTCGTCTTTCTTCTGCTCCCACTCGTC
AAGCCATCGTGTGATTCGTGCGAATACGTCCTCGGCCATGTCTAACGTGGTGATTGCCTC
CTTTCGCAAACCCTCGACTTCCTCGGCTTCTGAGGGGTCGTAATCAATGTGGTGATTCAT
GTGTTCATCCACTATACCCGCCTTCCACCCGTTCTTTTGCTCGATGAATGCGTGGGTTTG
CGCTCCGGTGAAGATGGAGGTCTCAACCTCACGCCTGTTGGGAAGATTACACATAGGGCA
TTCGGGGCTTTCAAGCACCCATCTCAAAGCCTCTCTTGCGAAAGGTTCCGTTTCATCCTT
GAGTCGCTGCTCAATCAGCCAGCGGGATTTCATTCCGCATCACCTTTCTTCTTGCTCTTT
ATCGCCTTCGCTATTTTCATACCCGCTTTGATTTCAGGAATCCTGTTTCTGTAAAACTGT
ATGGCGATTGGGGTGAGGACACCAAGCAGATAGGATATGACTAAACCACTAAACACATCA
GCATTCATTAACAATCTTCCTCCATACAATCACAAGTGTATGTCTTACACCAATGCGCGA
TAGTTGTTTCATAATTACAATCCTTACAAATTACTACAATATTCACTCTTCCTCACCACC
ACGGCCATTCAATTTCCCACATGCCAAGCATATGAAACCACCCGCATGAGCGGGGTAAAA
ACCAGCATCATTTTTCATAGTCCCCTGACCGCATCTTTCGCATTTCAATAGGGGGATGTT
CTCCGGCAATCGCTTTTCGTTCACACCCAATACACGCTTAAATCCGGCTATACGCTCCTT
CGTTTCCCTGCTCAAAGCACTCGCGTTTTTACAAACAGGGCATGTAGTAACTAGGGTAAA
TCCATCGAATGCCTCGTCCGGTGCGAAACCACACCAAAAGGTATTCACTGGACACGCTCT
AACACGGCACGTTGCTTCCGCACCCCATACGAATATCATCCTGTGCGAATCAAAGGTCAT
CTCTAAGCCTCCATAGTGCTGTTCTTCCAATCATTACCTTAACAAACCTACTGTCCCGAA
ACAATAAGTTGCTCAAGGAAGCAGGGTGTGGAACCATCTTTGTGCGAATCTTCAATCGTT
CTACGATTGTCCTCGTGGGCAAGCCATCAGGCTCGCTCGAAAGTATGACTGCTATGTGGT
CACGGGCCTGTTTATGCTTGAGTTTCATCGCTTTCCTCCTCGGGTGGTCCTATTCGCACA
ACTACTCCACGCCTACCTCTCTGTCCGGCCTTACGTGGTGTGTATTCACTGAACCAATGC
TCGGTGATGAGATTCTCCTCAATCCACCGCTTTGCCTGAGCGTAATCACCATTGGTAATC
ATGCGAGCAATTTCCTTGACGAACTGAGAGCGAGGTAAGTCCTGTCTCCAAAAGGTCGTC
TTGACGAGAGCAAGGTCAGCGTCCATCACATTACGGCGCATTTGCAGAGAGGACTCAAGA
ATCGCACCGAGTCGTTCATCAATCGTGACGAGCAAGGGTTCGCCCTGCTCCCACTGTCCG
TTCATCATGTGATAACCAATAGCAAGCCTACGGAACAGGTCGCTCTCGAAACTACGCACC
GTGTCTCGCAAGACCCATTCCTCGAACTCCTTGCTGAACCTTACTCCCGCAGGGGGATTC
ATTACGCACTCCATTTGGCGTTTGATGAACCACTTTCGCAAGTCGAGGATTCTTTCCGCC
AACTCGATTCTTTCTTCGACGGTCATGTTGGCCTGTTTGTTCTGTGCGATTTTGAATGCC
CTCTCCTTTTCAGGAGACATCTCAATATCAATGATGAAGAACCGACGGTCGAGACCCGAT
ACCAACTCAAATCTCGCAGGCTGTGTGCCTGCCCAACAGGTGTAGCGTGTATTGTATCGC
ACCCATCCACTACGCATACCCTTATTCACACGCCCCGAGTCGAGGCTAGTAAGCATCTGA
TTCTTGAGGTCCATCGAGTGTTCCTTCTTGGTTGCGTCAGTCAACGAGGAGAACTCCTCG
AAACATAGGAAGCCACCGCACAATTCGCGAGCGAGTGGACGACCCATTATGAACCCGTCC
TCATCCACGCTACCGAACAGACCTGCTTCCGTGATGGAGTTAGGTCCAACCATTGTGCGA
AAACCGACTCCCTTGAACCCGTCTTTGTTCCAAAGCAAACCCGTGTTCTCTGCACAGAAG
AGGTCGAGTAAGACGTTCTTACCGGAACCTTTCGCACCACGCATGAGAATGTGGATGCGG
GTATCTGCTACGCGGGACATGGGGACGTATGACGGAGACCTGTCGTGCCTCATCGGGCAG
TTATCTATTGCGTATTCCGCACCCTCCTCGGGATTGAAATCGCACCACGAGCATTTGTTG
ATGGTGTTGAACAGATGCCCTCCTATGGAGCAAATGAATATGGGGACTTTGTCTGCTACG
TCCACGTAGTAGTTCCTGTCGCAGAAGTCCTGAACTGCGTCGAATATGTCGTCAATCATC
CGTGCATTCCCCCTGAATCGTTGCGCTTCGCAATCTCCTTTGTGAGCCGTAGTGCTGCCT
CATCCAATGCCGAGACCCATTCACTATATGAACCCTCCGCCCAATCATCCGATGCCTCAA
GACCCGTCATGTTCTCAAGTTCTTCGATTGCGTCAAGTATTTTTTGTTCTTCCTCACCCA
CTACGAGTGTATGCACGGAGACCCCCTCATGCTTTGCGATATACGCAGGTAGCCACGAGA
ACAGGGGGAGGAGCGTTGAGTCCGCAAGCCCGACCGTGTTTTCCTGTGAATACACGGAGG
AACTTACGCATATCACTTCTTTCGCACCGGTATCTTCCACGAGCATCAACGTCATGTCGC
GAAGCACCGGATAGTTGAACAACCAATGGTTCGTGTTGTTGAGTTCAATCTTCTGCATTG
AGGTGATTCGCACAAACAGCGTATCTTCCCGAAGGAAGATGTTCCACCCGGCGTTCGGTT
CGTCTTCGCTGTCTGTGAATATCGGTTCCGCCATCATCTTCGATAGGAGCGTCCCCACCT
GTGGTGCGTCATTCAGGATTGATTCCACACACACCATGCTACCTATCGCAGGCTCCTGTG
TTGAGAAGATGACGATACGTTTCGCACTAGGCGGGTCTGAGAACCACAATAAGTCGGTCT
CGTTTTTCTGCTTCACTCTTCCTCACTCCTTATTCGTTCGATTTCTTTCTTCATAATTTC
AGGCAGTTGGTCAAACCGCTTCGTGGTATGCTTTTTACTCATCCACTTCCTACACGCCTT
TTCCAAAGGTATCACGTCCCATAGGATTTGCTCGCGTGTGCTGTGTTGCGAGGTCGCAAC
CCGCGTGTGTCCAATCTTCTCGAACAGGCAACTTACGCGCAGCGTCATGCTCAGAGATAC
GGCTGTATGTGCAGTCAACCATATGTGTCTATTATTCAAACGATTCTTCTTACTCATCAT
GTGGTCGAGAATCTGCGCCGCACACATTGGTCCTTCTTCTGCTATCAAATCATAAACGAA
CCCGATTGTCCATGAGTTCTTACTTCTTCTTGACGGTGGCATACTATACCCTAGACCCAA
CCTCCATATGAACCCATTTATTCTTTCCAATTCCTTCCCCGACATATTGGTGGCGAGCAG
TCAATCGTTTAGTTATTTTTTTTATTTCTCTAAGGGACATTTACCTCGGCGACTCAAAGC
ATCTTACTCTTTTACACGGCCCATAGGGAATAAACATAATACAACAATCGCAAGACGTAA
AGCCTGAATTATTTCTAGAACTAATTGTGAAGGAATCGCTGATGTTCGATTTTATCGGTC
TCACTCGAATACATACCTACGGAAAGCGGGTATATACGCGAGGAGTCGCGAGCATCCTCG
AAAGCGCGACGGTTGTTCATCAGATATTCAGCGGCTTCGTCGCTGTTTGGAAACAAACGA
GCGGGGAATGGACGTATGACCCCGCTTGCACCACGCATACACACGCCCATAACGAGGAAA
CCCAAGTCATCCATGTCTGCTATTATCGCGTAATCGTCACCTTTCCTCATGATTTCGCAC
GGATTTAGTGCGAACCCATCTTTGTTTCGCAGCGGAACCATGGGTTCCTCACACGTTTCG
ATATACACCATCTCGTATGCTTCGCATCCCCAACGATTTTCTGTCCTTTTTTCCGCGATT
TTCACTAAAATCAGCGAACTTTCGCACTCTTCTATGAGTTCTTGGAGGATTGGTCGGAAG
GGTTCTTTGTGCGATTTCATGTCCTCAAGCACACCTAGTCGGGGGAGACCCGGATGTAGC
GCGTCGAGGAAGTCCCACATCCAATGATACCCGTCCACTACGAGCGTCATGCCTCCGGCT
TCGAGTATCACGACAGGCTCTAGCCTCTGCCTGCGCCTGCCCTCAGCGGTCATACGCAAC
GTCCACGCACGGAAATCCACTACACGCAAGCGGTCAGGTGATACGAGCAACCAGTCGCCA
ACGAGGACACACACGCCATCTCCGCGCATATACGGAGATAGGTGTATGTGATTGATAAGG
TGTGCGTGGCGGCTAGGAGGACGTGTGTAGATTACGCGGCCACGCACGGGAGTATTTTTG
TTCGTATATCCGAAGGCAGTCGGGACATGTGACCCAATTCTTCGGTTCGTCGGAGGAGTC
GAGGTGATGTGGTTCGCCTTCGCAAAGATAGCGTTTGCGAATCATGTTCCCGTATTCATC
CCAACCAACGAATGTGTAGTCAGATATGTGTATGATGTGCGTCATTCGGATTCCTCCATG
TATTCTCCGCACTCGGGGCAGAAGGCGTTGTCCATCCAATCGTAGCGAGGTCTGACCTCA
CTTTCGCAAGATGGGCAAATCATTCAATCTCCCCCCATGGAAACATATCGTCAGCCAATG
CGAATATTGGTTCCATCAATTCGGGTTTGCCTGCACCCCGCGGAAACCAACCCTCCGCAG
GTATGTCGAACGCATACCATTCCGGTATCGGACGATGTGTCCATTGGGGCGCACGGCCAT
CGTTAGTCCATATTTTGTATTTCCATATGAGGTATGCTCTGTATGCGAGAGTCACGTCGG
CTGCATCATAATCATCCTTGAAGTCAGGTCCGAAGCACCTCGGGGGGTCGGTCATGTATG
AACGTGTGAATGGAGACATAGCGTCACACATTATGCGCTCGGGTCCGGAGAAATTAGCCG
CGCTAAAGTCGGGGGTGAAGTTGAGGTATCTTCTGAGATTCGAGTCATCTATCGCAATCA
TTTGCGTTTCTCCGAAGTGGGGTTCTTTGTCGAATCTGTGTCGCCATTCATAAGCCAGTG
CGAAACCGTGAGCAACGGCCCAATCGAAGTTGCCCCTGCATTCACCCACCCACAAAGTCA
TTGGGTGATTGTGATAACCGCCTTTGTGCGGCTTACCGGCCTTCGTCAACGGGAGTTCTT
CGTCAAGCGCACCCCGCCTTCTTGCCGCAGATACGCACATTTGCACTGTCTCGACTAACA
TCTTACCGATGTGCCGGTCTGCTAAGGACTGCGCGGCTTTGACGGGGTTAGCCGATGTGA
TGAACATATTCATACAAAACTCCTCCCCATGTGTCCCCTTTCAATGTTTTCACTTGAATA
CCGCTTGAACCTCTACACCGGGCAACAACGCCTTGAATGCGACTAGGTCGTCCGGGTGTT
TGTGGACGTGCGCGATTAGGCGGTCACGAACCGACATTCGCTCAGGTTCCACACGGGTTA
TCACATGCTTGGGTCGCCCCTGCTCGTCCCGTGTGAAGGTCTTCTGTCTCTCTGCTATTC
TGCGTATTTTCATCGTCATTCTCTAACCACATCCTCTATCTCAAACAATCGCACTCTGTC
CGGTATGTTTTCCCTGTGTGGGATTCCCGAATCGGGCGAGGGGTGATATTCATCGTAATC
AAAACCATCTCCATACATTTCGCAAAAGGCTCGGGCCGGACGGAAGTCATCGACGTAACG
AACTTCCTTACCCTCACGCATATGATTGAGCATGAGCCATACACCGCAAGCATCCGCGAG
AGCGATGACGGCCTCGGGTTTCGCAAGCATTGACGGAGGTAGGATGGGTAGCCCGTTGCG
TTTGTCGTATAGGGTGATACCATCAGGCTCAACACCTATGTCTTCCCATGAGCGTCGAGT
CATTATACATCACCTCCATTGAAGCAACCTCGGCAGGCATACACCCAATTACCTCTTGAA
TCATTTCTTGTCCCGACCACAACTACATCGTTAGACAATTTGTCGCAATCACGACACCAC
TTCCAAGTGTTAGCCATCAGGCATCACCTTCCCAAAAGGAACTGTCTTCGGAGAATACAT
ACTCGGGGTCATTTAGCCACGCAAGAATGTCGTGGGTATCATCTCCCATAGACCATCGTT
CACACGCATCCTCAAAGAGAGCGGTCATCGTTTCACGGGAGTAGCCTTCTTTCATCATGG
AGCGAACAGTTCGTAGGTCTTCCCACTTGGCTTCGCCGTAGCCCATGAAGTGCATAACCG
TGTCCCAACATAGACCACGCCCATTCTGTTCAAGGTAGAAAATCATATTCACTCCTCCTC
TCCGAGAGCCTCTTTCATCGCATTGGTCATATCGCCAATCGCTTCACTGAATCCGTTTAG
GACTGCTGTGACTGCCTGTGAGTATCGCTCAGTAGGCATGTCTCTGCGAATGGTCGCCAA
GCCTTCGAGTAGTATGTGTATAGCCTGAGATACGGGGTCTCCGTAAGGGTGCATGGTCAC
AATCTCGCACATAGCGTGGACAAGAAGTCGTTCGTTCATGTGTCTATCGGTTTGGGTCGT
CATTCTTTTCGCTCCTGTTGGTCAGTTGTGGTGGGGGGTTCCATATAAACCCCTTCATTC
TTTTCGACCATCTCACGTATGCGAGAGTGGTCTCGTGGAGTAAGTGCAACCGCATCATGT
AGCCATGAGAGGTCGAGTGTCCAAGGCGCACCTATACTTCTGTGTGCGTGGATTGCGAAA
CATAAATTGATGTAATCCTGTGCCGTTTCAAGGTCGCAGTCATTGACTTTGAGAAAGTGC
TGGATGGCTCGATAACCACCACCTCGCGAGATTGAAAGGCCCATGTGCTTACAGGCATGG
CAATACGGACATAGTGATTGCAGACCTGCGAGTCGCTGGATGCGATTCTCGTCGTCGTAT
TCCCAAATCTCATGGCATTCTACGGCATGTTTGCGATTTTGCGAAAGTCCTGTTTCACCG
CAGATTTCACACACATGACCTGCTTCCTCGTAACAGTGCTTACGCAAGCGGTCCCACTCG
CCGCGAGATAGCAACTTACGCAGGTTCGCTCCCCATGAACCTGCGGGTATAAGTTCGGTC
GTGAGCCTCACGGCCCCACCGACCGCATACCTGTGTTGAAGGTTTCGTCATCGTTGTCGT
CTGAGTCGGGGTCATAATCGAAGTCAGTGTATGAATCCATGACCTCCTGTATAACCGCAG
CGCGTTCCTCTTCGGTGCTATCTGCGTCGAGTTCGACCGTCTGCCCTCCCAATTGTTCAG
TGATTCCTGAATCACGTAGCATGTAGCAGAAGTCAACGAAGCCTGCTTTCGCAAGTTTCT
GTGCGTTAATACTAACGAAGCCCTCGGTGATTTCAACGCCGTCAACGCCACAATAGGCGA
GCAGTTTGATGGTTTCATCCACGGTTGCGGGTAGCAACCAATTTTGCACGAAGTCATGTA
TGGTTTCGTCATCGGGGTAAGGAGTCCACTTGCGAACATCCGAGAAGAACTCCGGAGGGT
CGTCAGGTAATGTCTCTCCATCCACTCGGACAATCACATATAGGAGGCTGCGAACCTTGG
TCATGACCTCCACAAAAAGTGAACCTTGGTCTCTGCATGTTTCAATCGCTTCACACATCA
CATCGTCCATGATGAGCATACGCTCCCATGCTGCTAGGGGGATGGTCTCTTCGTCGTCTT
GCGAAACAAAGTCAATGTCCTCGAAGAGGTCTCCCCAATGGCTCGGGGGAGCCATGAAAA
CACCTTGACCATAGGGCTTGAACATGCGTCCTGTATTTAGGTCAGGTGTGACTCCTCTGT
GGGCGCACCATACTGCGAGTTCAACTACGTTATCGAGGTTGCGAATCTCACCGACCCACT
CCTCCGGTGTATCGTAATCGCGAGGTGTGAACACACTCATTCCTCCTCACCTCCCCAATC
ATCGAATACACCCATCGTATCGAGGGTATCACGCAGGGAGTCAAGTAGATGGTGATGCGA
AACCTCAACTTGGGGGGCCGAAAGCATCATCTCGTCCGTGGTTGCAGCACGTCCGAGGGG
TATGTAGTTCACCAAGACGTTGCCTACTAGCGGAGGCACTTCGCCGTGGTCCTTCCAATT
CCCCTGATAAAACAGGCTCATGATGATGTTCGTGTCCATACCCATGAGGCGACCTTCTTC
GTTGCATACTATGTCCACAATTTGAATCGCTTCACCGGTTCCGCCTTTGACGAATATCCT
ATTGCCTGAGCGGTTGAGTGGTGCATACTCTATGAGTCCACCTACCATGTGTTGCATGAC
CCGCAAGGGCAGGCCATCAGGTTCGCAGTCGAAGGACTCCCAATCACCGTTAGGTGAAAA
GAGCATCCAGTGTTCGGTTGTTTGTGTGTTGTCGCTCATTTGTCTCGCTCCTCGCTGTCC
ACAGAAGGCCGAGTGATATAAACCCCTCGTCCTCTTTTGTGGAGTGTTAATTTACGCGCC
TGTCTCTGATGCACCGCGAAGTCGCCACACATAGGACATGCGTATATGTCCTCCGTATCA
TCCATCCTCATCAGGGCTAGGGGTCCGGCCATAGCGACCGTGATGCCCTTCTGCGAACAT
GACGGGCAGTCAACCGGTTTTGCGAATCTCCAACTCATACAAATGCCTCCGTGTTATGGT
AGCGGTTGCTTCCCATGTTTCCGAAGGACTCCTTGAGAGCCTTCTCGATAATGTCTTTCG
CAGCCTCGATTGCGTTTGTCTTTGCCTCCTCCACGCCCCCCCTAACGGATGCGGTCATGA
AGTGGAATCGGTCAGTGCCGAGAAGTTCTGCGATGTCTTCGCGATTAGGCACGACTGAGC
GTCCGAGGTTAGTATTGACCTTGAAACCATCTGCCCTCAACATGCTGAAAGCCTGAAAGA
TTATGCTGCGAAAGAACCATGTTCCACAGGTATTCGCAAGCGTGGATAGGTTAAGCCTCT
GCTGAGATGACTTCACCCTCCAAAGGGTCATGTGGTCTCTGCCTTCGTGGTCGTCCGGTG
TCGATGACCAAATACCGTCAGCGTCTTCAACAGCCCAAAGTTCCACTTTGAGTCCCTGCC
TTTCAAGGAAGGCGCAGGCTGCGAGACCGGCGGCGGCTCTCATGAACCCGCGCTCCTTAT
CCACGTCCGAGTTCTGTCCAATATCAATGATGATGCGAATGGCCCTTCCGTCCTTGGGAC
GGGGTCTTCGGGTTCTGCGAAAGTTTGTAGCCCCTTCGAGCCTTCTCCTTGCGTTCACCT
TACCCCTGTATTCTGTCCATATGGCCTTCGGCGCGAGGTCAATCTCTCCGAGATTCGCAA
GGCTTCGATGGAACTCATCTCCGATGGACTTGATTAGGTCGAGGTCTGCTTTGTCGGCAT
TCCAACAGGCTCCGCCTGTCTCGGTTGCTTTGAGCAAGATTTTCTTAGCCGTCTTGCCGG
CTTTTTTCTCGTCGCCTTGACCTATGTCCCTACCTACCCATGAGGACCGGGAGATACCCT
CGACGTAGTCGTGGCGTTCCCACTCCGTATGTAGTTGGTTGAGCATCAAATGGACTGATT
CATACTTACATGCTGTCCTACCGGAGGACAGCACAACATGTTTAACTCCTTCAGGAGTTT
CGCGAATGGTTTGCATTTCACTCCTCCTCTCCTAGTGGGCAATCGCACACACCACTTCCG
GATGATGCTGCATGATACTCATCAGTCCAACATTCGCACTCCTCGCAAATGATGTCCTCG
GCTATGAGGTCGGACTCAAGGTCCGCACATATGACTGAGAAGGCAATCGGGTCCACATGC
TTGAGGACATCGAATGCTGTGTATCTCATGCCGAAAATAAAGATGTCTGAACAGACATCA
TCCATGTATTGTTCGACATACTCAAGTAGTTCGCGTTCGCTTACCATGTTCACTCCTCCT
CCTGTGTGTTCGCCTGTGTCCAATCGGTATTGAGCCAAGCCTCGATTTCATCGGCGAGCC
GAATGCGAAAGTTACGGTTCCCACGACTTGACTCGGTGGAACGAAGTTCGGTGACGTGCG
CCTTCATCTGAATAGACACGTAACGCTTGAACGCCTTGGTGGGGCGTTTGTCTCCCTCCG
CCATCTGAACGATGGAATCGGCGGTCAGTGTCTTGAATACGGGTGTGGTGTCCCTAAGTG
CCTGAGCCTTGAGGTGCGGCCACATAATCGCACATACGACCTCGTTGCGAATGGTGAAAG
GGACCATATCGTAAAACATCATTCCTCTTCACCTCCGGTGATGATTCGCAGGGCTGCTGC
AATCCTTTGCTCGTCCGTTCCTATGTAGTGCTTGAGTGTGTGCGTGACGCGCTTGAGTGT
GGATAGTGCGTCATCACGCTGAAACAGCATGGATTCCCACTCCCTCGCCCTGCGGCGCAT
CTCCTTACGGCGCATCTTAGCCGCTGCTCGTTCTTCATCAGTCATTGTTGTCTCGCTCAT
GTTAGTCGCTCCGACCAACCTCAACACGGTGTCCCATATAAACCCGTCGTCAAAAATCGC
TTACCTCGGGTGCGGTTGGGCCTACTGGTAGCATACGCAAATCACAGCCTCGCAGCCGCG
CTTTAGGTAGGTATCATCTGCATACGCAGACCTCCGGGTCCGGAGACATACGCACCCATG
CGTATGTTATACACGGAGTCCGTGGGGAAGGACTCCTTTGAGGGAGGTCCATCCCCCCTC
TTTCGCGAAACGCGCACCGACTGACTTACCATTCTCTCGGTTGGTTCCGGGGTATCGGAG
GGTCCGGACCTTGGCCTCGTCTTCTACACCATTCGCAGGTCACGTAACCGTGGAGGCTCA
ACATGTCCGTGCCGCACACTACGCACAGCATGTGCGTAATGTGTGGCGGTCGTGTGAATG
TGGGTTCGGGTTCGGGCTTACGCCATCGGCGCAGCATCCAATCAAGTGCCTGCCTGACGG
CTCGCATGTCTGCCCCTCCCGCCATCGAATCACCTCTTGCGAAACTTAAGCCTACGGCTT
ATATTTCATCAGGTATCATTTTCAGAGTATCATAAACACCTTTCACGAAACCTACAACTG
TCCCGATGAAAACACCGAGACCAAGGGAAATGAAGAAGGTCGTCATTCGCCTGCCCCCCT
ACTTTCGTCATGACTATAATGCACGGGCCAGCGCACCGACTTGAGTGCTGAACCGAAGTT
ACCAATCTGAGTTTCAAGAGCCTGTTCACAGGTTGAGGGTATGGCTCGGTGCTTGCCGAG
CAGCCCCTCCAACATTCCCGTAGCAGCCTCAAGAGTTTGAAACGCTGTAAGCGTCTTTAG
TTCGCCGTCAAGGTGACGACGAGCCACGAAGAACATATAGTCGTCCCAAGCATGGGGTCC
GAACATGTATTCCGGTAGGTCCACGTATATCTCAAACCTACGCTCTGTGCGAGGGAAATC
GGCCCTGTATAGGCCGGTGTGATTCCTCTCAAACCTCTCGAACCCCTTCGGGGTTTTCTT
GATGAACTTCATCGGGGGGTGGCGTGGTCTTGATTCCTTACCCATTCAATCCCACCTGTC
CAATGAGTGCATCTCTGTATGCTCGGGCTGCGGCTTTCGCTTCTGCGAAAGTTGCTTCAA
CGCTCGACCACTCCTCGCCACGCTCGGACTCGACCGACCAATACCAAACGGTTCCCTTAC
GGGAAGGAGTCAGGGTGATGGTATAGCCAAAGGCCACGTAGCGCACCTGAGAAGCACGGA
TGTCGTCTTCAATCTGTTCACGAAGTGACCTCATTCAAGCATCCCTCCTGATGTTGAGGA
TGGCTATACGTGCAGGGAGAACTACGTTCATGTTGCAGTCATCGCAGCATCGGCCATCCC
TAACGGGACGGGCGTTGTTGCCGAACTCCGGAAGGGGGTTTTCGCAACCATCAAAGATGC
AGGTTTCGCTCATTCGCTCGCCTCCTCTCTGTCGCTGCGAAGGACAGCGAGATTCATGAT
GCGATGGTGGACTTCGTCCCATGCCTCATCATGTGCCTGTTGTGCTGCCTCGATGGGGTT
GCCTCCATCGTTGGCGATTCGAGTCAGGGTAAGATTCGCAAGAATCTCAACAGCGCAGGC
TGCGCGTCCTTCATCGCCATGCTCGCCAAGAAGGCAGGCTGCGTATTCACGAAGTCGTTG
CATCGGGATGAACATGACTTCGTCAGTGTCTATTTCTATTCGTGTGTGGTCTTCCATTGG
TCGTCGCTCCATTTGTGGAATGCCGTAGTGGTGGGGGGTATTTAAACATCTCGTCAATAA
TCGCTGGACTCAGGGGCAGTCGGGCCTAAGCAGGGCCGTAGGTAGATACTCATCACATAC
GCACCCTGCGTATGTGATGCTAGGCGTAGCACACGCGCGTTAGGGTTTAGCAACCCCCCA
AAGGGAGGTCGCGCGAGGACACATACTTGAACGCCATTACTCGCGCTTATACATACACAT
ACGCACAGATTCTAGATTGTATCTAGAATCCTAGACGATAAACCAAGCAGTCCTACGGAC
TGCTTGCGAAACTTCACGCGCTTATCTGCGCCACGGTGGTTCGACTCTGTCGAATCACTT
TCTTCCCCTGTTGCTGAGTGAATCTGCGATTCTCTCGCATTCGGTCAAGCAGGCTGCTTC
GGTAGAAGCAGGGTCTCTCATCATCGAAGATGGGATGAAGAAGACCTCGTCTGATGGTTC
GGTAGAACCAAGAACGTCCAAAGTCAATTGATTGCGTCCGAACTGGCCTCCGAGGCCATA
TGACCATGAGCCTTCGGTCGGGTTAGTTCCAAGGGAACAGAACCATGCCGTTCGGAAGAA
CCACCCTGTAAGGGAAGCCGTCGTCGTCGTCAGGTTGACCCGAGTAGCATAGTCCTTGAG
GACTACCGTGCTGATGACGTTGGTAGGTCCACCGGAGGTGGGTTCCCATCCACCACGGAA
GCCGACAAATCCGACGATTCGCACTCGGACACCACGGGCTTCGAGAATCGAAGCGAGACC
GGCAATTGCTCCGGCTTGAATCCGGAAGGATTCGGGGCGAATGTTGGCTAGTCCATCAGG
ACTAGCGTATAGCGTGAGGGACGGCGGAGCCGACCGGTTCTTGACTCTCCTTCTTCGGTA
TGCCGAAGCACCTTCCAAAAGGCGACTAGGGCGGACGCGACCATTGGTCTCTGACCAAGA
CATCTTGTTGCGAAAGTCCGGAACCATAGTTCCGATGTTGCTTCTCATGCGGTCAGCCCA
TTCTTGGGCTGATTGTGCATCCTCGGGTGTAGCCGTGAATGCTGCATCATCAACGGAGTT
GAGGTCGGGAAGGTCGGACCGTCCGATGAAATCGGAGTCGTGGTAACGGGGGATGTTTTC
AACATCGGAGTGAGGAGCATTCCGAATACTTCGGAATAGGTCACTGATGCTTGCGAATGT
TAGCCGAGTGCATGACTGGCCGTTGGGGAGTGTGATAGTGCGATGATTCATCTTCGATGC
CTCCTAATTTGCGAAACTTGAACTACGTTCAGACGGCTCCCATTCGGTTGACTGTTCCAT
CAATGACCTTGGCGGGGTTGGCAGAATAGCCAACAGTGCGGCGGTCATCCTCGGACCAAG
GCATGAAGAGAAGGGCAACGACTTCGTCGTGGCTGAAACCGGCAACGGTCTGCTGATAAG
CAGTCGCCAAGGCTCTCATACTGATGATGCGTCGAACTCCCTCTCTCTGCATAGCAGAAC
GGTAGCCTTGAATTGTCTCCCGTAGGGTTCGGTCAGGGCAAAGTGCTGCTTCGATACTCG
GAGAGTAATCAATGGTGAAGTTGCGACCGGTGAACCGGTCTAATGTGGCTGCATCCAAGA
CACCTCTTGAGGTGTAAAGGTCGTCGCCACCGGTTCCGAAAGTGTTGCCGATAGCAACAC
ACATGAAGTCAGGGTGACGTTCGACAACGGAGTTGTCGGGGAGAGTGACTCTCTCATTCG
CAAGCATGGAATTGAGAACTATTGCGGCTCCCGAAGGGAGTGCATCAAACTCATCGAGGA
CTGCAAGTCCTCCGTTCTCGTAAGCATCCACTAGGCCGGAGCGGCGGTGGTTCTCCGAAC
CATCGGAAATGTTGGGGACCATAGGTCCAATGAGGTCGGAAGGCATTGTTTCCTCATTAC
ATGAGAAGATGAAAGCAGATTGGTTGACTCCGTCAGCAAAGCCACCGTCATCAACAGGAA
TGCTCAACAGAGCATCATGGATGACGGAAGCCATGTAGGTCTTGCCGGTTCCTGCCGGTC
CTACTAGTAGGAGGTGTTCTCGGAAACCACTGTTGTTGCGAATCATACTCATCCTGATGA
GTAGAGGCAAAAGTTCGTGTTGGACCCCAAGGTCCATCGGTTCTGACGACGGAGTCGTTA
TGTGGATAGGTCGAGGAGCAGAAGCAAACTCTGACCGTAGGTCAGCGACATGGCTGTCGA
TTGAAGACCGTAGGTCAGGGATTGCTGAGTTGCGAATGATGTTCCATAGAACATTACCAT
CGGAGGAGGCTTCGCCGATTGGTTCTGTTGGAACTGGCGTAGGAACCTCTTGAGGTGGTG
TGGGAGTTGGAGCAGGGGATGGTGAACCATCCTCACGGTGAGTAACGACAACGTCGTCGC
CGAGACAAACTTCGACTCCGTCGGTCAAACATGCAGGGTGAATCCATACAAATTGATGGT
TGCCACCGTAGGTGTTTCTAACCCTGATGATGTCGTGGCCCTTTCGGACCATCTCTCCAC
AGCACTTACAGGCTCTCTCCCGGTTGGCTGTCCGGGAGGCTCTGCCAGCACTCATGAGGG
TCAATCGTTGTTGTTCGTTCATAGTTGGTTGGTCAGTCATTTTCGTCACGTCCTAAACCT
CCTTCGTTTGGTGTCCCATATAAACCCCTCGAATCTAAGCGAATAAAGGACACTTCCTTT
ATTCGCAAGATTTTACCGGTGCATCTACCTACATGATGCAGCCGTGTCTTTTGCGTAGGT
AGGGGGGAACCCCCTATCGCGAAGAAGTAGGCATTCTCACATGACCTTGCGAAAGATGCT
AGCATCTTTCTGCAAGGCGCACGAGAAACGCGCAAGTCGATTAGTTTCGGCGACCCTAAA
TCACGCATATAGAGAGACCTCTCTCTATATGCTTGTGATTCGCATACGCACACGCCGCCG
TAGTCGCGAATCAGAGTAGGGACTCTGATTCTTGACTTTCATGCAGGTGACGACTTCCGT
CGTCGTCATGCGCGAGTCAATCGAAAAAATCGGCTCATTCGCAGAGTGATAGAAGGCTAT
CACTCTGCGAATGCACACGCCCGCGCGTCAGGGTCAAGACCCCCCAAAGGGCGGGTCATC
TACGATGACCCTACCGCAGTCCATCGAAAAAATTGCAGAGATTTTCTTCGTGATTTAGGA
CTTTGGGATTAGGCAATCCAAAGTCCCAAATTGAGCCTTGAGCAACATCACAACATTCGC
AACGATTCCAATCACTCGCACAGGAATTATGCGAATATCAATCTCGGGATTGATATTCGT
TAATTTTTGCACTTGCACACATGCCTATGCACCCACGTTTTATGGAATATGCTATACTGA
TAGCATATTCCTTAAAAAAAAGAGGCCGAAAATCGAGACAGCCTGTCGGCTGCTTCGACT
TCCGGAACCAATCTTGACCCCTTGGGGTCAGTTGCTTAGTGCTTCAAAGACCTTGACGGC
ATCAGAAATGTCCTCATCGTAGAAGAGGCCATCAAAGTGGAGATTGTAAATCTCCATCGA
CTCCAAGGAGTCGGGGTAATAGTCATCAAAGCCGTTATTGAAGAAGTCAATAACTACCTC
CTCAAACCACTCTCTGAGGTCAAAGTCCCTTTGAGGAACAGAGTAGTTAGACCAACGAAT
GATGAGGTCAACGACCTCATCCCGAGACAGCCTTTGGATGCTGGAACCATCTTCGATGAA
CTCCTTGGTCTCTCGGACCAAGTGAACAAAGTTCTCTGATTGGGCTAACATCTCTCCTCG
GAGAGATGGACAATCATCAAGAGGAGTTGGGATTTCAAGGCAGTCATTTTCAATGACGTG
GTGAATCAAAGATTCAACGGCATCATTGATTGTATCAATGATATGTCGGAAAGCAAACAA
CGAAGTTGATTCTAGGGCCAAATTGAGAGCCTCTAGGCTCTGAACTCTGAAGAACCGTAG
TTCTTCATGGTAGATAGCATCTAGATGCTTTCTAAGTTCGGCGAAAGCCTCCGTTGGAGT
CATCTCGAAATCGACAATCCATTCCTCCGGAATGGAAGGTGATGGTATTACTACCATCAG
AAGTCACCTCCATCAAGAACATATTCAAGTCCACTGATAAAATCAGAATCATCGAATAAA
GCAAGGTCATACCGAAGGTAGCAGAAAATTGTTTCACCAACTGGACCTCCAAGGAGGTCT
CTTAGCCCTCTACTGAGGGCTGCCTCGAAGGGTTCTTCGGCATAGAAATCCCCCTTGGGG
ATTTTGTAGAAACCAACAACATGGTTGTTGATGATTGAATCCTTATCCTCAAGGAGGATA
TTGGAAACCTTCTCTATGAGAAAGGCTTCCTCCAAACAATTATCATTACCGATTTCATCT
AAGATGAGTTGGTAAATGTGTCCTTCGCCTCCTTCGGCTTCATCTACGATGTCTTCAATC
CAGATTGCTAGGTCTCGGCCTCCATCGGTCTCACTGAGACCGAGGCAGCAGAAAAATCGA
CCTACGGTCAGAGGGCCTTTCTCATCAACTAAATCTGTTAGGACTTCATCGGAGATGTAT
CGAGAACAATAGTCAAGGGACCATTGAGTATTATCAACTAGGAGTTGATGTTGGTCTAAT
GGATAAGCCATCTTGATGGCTTGGGTGATAGTATCACTGATACTATCATCAGCCTTTGGC
TGCTCCATAAGGTCGGTCACTTCGTGTTCTCCATTTGGGTTCATTTCGGTCATTTCCGTC
AACTCCAACCTTTCAGAGAAGCCATCCGGTTATAACTAGTTCGGTCAAAGTAGTCCTTAC
AGGACTAACCTCAAACTGACCCCCTTTACTCTATATGTATTATGGAGTCCCTACTCCATA
ATACAGAGAGAGTAGGGTAAAAAAAATGCTTCACTATCTAAAGATAGTGCAATAACTACA
CTCTGAGACAAATGGACTTAGGAGTCCATTTGTCGAAGAAGTGTAATGGTTCGGTCCAAT
TTTGGCTGATTTCTTCGCGCAGAAGCCGCGAAATGAGGTTTCCTAACCTCATTTCTTGGC
TCCACATCAAAGAATAAACCAACACGCGAAGAAAGAATATCAATGCCTTCATTGATATTC
TGTTCTTAGCCGCCTTGGTATTTGACGGAATATGTTATACTGATAACATATTCCTAAAAT
TAAGAAACCAAATCACTTTAGCAATATAGAGTAGGGACTCTATATTGCGAAAGATACGCG
CACCTGTGTTTTACCAAATAGAACTAAGGAGTTCTATTTGGAAAAAAATGCTGAGAAATC
TCTTCCCTAATTATTAGAATTGAAACTAAGGAGTTACAATTCTAAGAATGACCAAATCTG
ATTATTCTAAACCCCACGGTTATTGTCGATTCCAATCTATGATTGGGTTTCGCAATACTC
TGAATGGTTAGACCCTATCAGTCCAAAAAATCGGTCAATCGACACGTCTTTCTTCAATCT
AGAAATCAAGACAACTAGTTGTCTTGAATGGACTATTGTCTTTGATGGCTATCGCTAATC
AGCCTTGATTGACCCCCCAAAATGGGGAGCAGTCAATCGATTTTGAGGTTAAATCAAACT
AGGATTTCGTAGGATGAATAAGCCAAATCGGCTATCAGTGTCCCGATTTCCGGTTCCCAT
CGACTCAATTCTCCTTCTTCGATGGAGTAGATGTTTGAATCGAATACGTCGAACAATTCT
AGCATCGAATCAACTTCACTCAATTCATCGGTGAATTCGTTGGACTGGTCCTCAGTCATC
TTCAC
>PRET1608S17F00_ctg_27
ACCTTCCGACCGGACCCCGAGGGTCCCGACCACCTGTACCTCAGGTGGCGCGATGCGGAA
GGTAACCTCATCGAACGCACGATTGACGACTACCGTCCCTACTTCTGGGTCTCAGCAGAC
ACCGACCCCCTTTACATGGATGCCGTGCTTGACCAGTTCTTTGGCTCAAGCGTTGACTGG
AACGATACGGCAATTGGCCTTCGAGACAATGAGCGGCTCGTCAAGGTCTACGCCTACCGA
GAAGGCGACTTGCGCGATATGTCGCGCCGTTTCCGCCAGACTTGGGAGGCCGACATCCCG
CTCGCCGACAAGTACCTCATCGACCACTACCCACGCATGCCCAAGTGGAAGCCCCGTGTC
TGGCACTTCGACTTGGAGTGGGACCCTAAAACGAACGAGACCACCGTCATGGCTGTCGCG
GACAACTATAACCACCGGCATGTCGCATTCTGCTGGAAGAAGGGCAACCCCACCGGCCTC
TACGACATGGACCATCACATCGAGACTCGGCATGTCTCATATGAGGTGCGCGGTGAACAG
GTGGAGTTCACCTACGAACGCCACCTGTACGGCTGTGAATCCGACATGCACCGCGCGTTC
CTCGACTACATGGACGAGTGCGACCCCGATGTGTTCGTGGCGCACGCTCTGATGTGGGCC
GACCTTCCGCACCTTACCAAGCGACTCAAGCAATTCCGACGCCTCAGTCCGCTAAAGCGC
GTCGTCGGAACGCGCAAGGGCTACGACTACACCGACCAACCTATCCTCGGTCGGCTGTGC
TTCGACACGGCGTCTCCCCTGCGCAGCGGTAGCGGGTTCGAGCGCGTCTGGAAAGACAGC
GGCAAGCCTCAACTGAAGAATCTCAAACTCGACACCATCGCACAGGCCTGCGGCCTCGGC
GGCAAGTTCGACATGGACGTGTTCACCGGCTGGACCGAGCGGTTCGACGAATACGTCGAC
TACTGCATGCAGGACACCATCCTCCTCAAGCGCATTGACGAGGACAATCACGTCCTCAAC
TTCTTCTTCTCCTTGCAGGAACTCTGCGGCGTCTCGTTCGCTTCCTGCCACAACGTCACC
CGGTTCGCTAAGGGCCTGCTCAACCGCAGGACCGAATGGAAGGCTCCCAGTCGCTCTACT
CAGGAGAAGCAAGACTACGAGGGAGCGTTCATTCCTCCGCCTCGACCGGGTCGCTACGAA
GGTGTGGCCTGTGTCGACTATAAGGGCCTATATCCGTCACTCATCCTCAGTCACAACCTG
TCGTGGGAGACGCAGGTCCCCAAGGACCAAGCGTGGCGTGACGACGTCCGCCAATTGCCT
GACGGCACCTGCTGGGTGCAGGGCGTTGACGCGCTCTTGCCGACCATCGTCACTGAGATG
TTCGAGAAGCGCGACGAGTATAAGCGAAAGATGCGCGAAGCCGCCACCGAATCTGAGCGA
AACGGATGGAACACGCTGCAACTTGCCGTAAAACGGGTCATGGCGTCGTTTTACGGCATG
ACCGCCAGCGCTCACTGGGGCTGGGCGGACTTCGACATCGCCAGCGCCATCACAGCCTGC
GGGCGACAGGCCATCCGGTTCCTGATGAGCGAATCAGAGGCGCAGGGCTACGACGCTCTG
TACGGTCACACCGATTCTGCGTTCGTCAAGGTCCCGCTCGACGAGGCAGATGCGCTCGCC
AAGCACCTGACCGCTGAAGTCCAGCGCCAGTTGGAAGCGAGCCATCTCATTGTCGAGTTG
GAGGCCTACATGCCCTACTGGGTTGTCGGAGGCAAGAACCTCTACTACGGCATCTGCTCT
TTCCCGCCCGAAGACGAAGGCAAAGTCAAGAGCGCACGTTGGGGCAAAATCAGCACGCTC
TCTCCCATTTCCAAGGACCTCGAAAACGATGTACTGACCGCCATTTGCAGCGGTGCAGAT
GAGAATCAGGTCATCGACATGGTCCGTCCTATCTCCAAGCGCATTCTGCGCGGCGACTTC
AATCTCAAGGACGTCGCTTCCACCACCCGCTTGCAGAAGCATCCGTCCAAATACGAAAAG
GCTGGAGGCGGAATCAAGGCGGCCATCTACTACAACGAGCACGTCAAGAACGCTTACGGC
GAAGGCTCCAGCGTTGACTGGGTCTACGTCCGCGACAACCGGACGCCGGTCATGGCGTTC
GAGGATGAGTCTGATTTGGACGGCTACGAATTGGACGTCGACCTGATGGTGGACAAACTG
GTGAAAGCCAAACTGAAGCCGATTTTCAAGGCCCTTGACTGGGACTTGGATGCAGCAGCG
GGCGCCGCCCGTCCTAAGAACTACTTCGAGGTGTGAACATGAGCAGAGTTGAGGAGGAAG
TCATCGCCAAGATTCGACAGCGCGCAGAGGTCGGCAAGGCCAAGTATGGCGTTACGATGG
AGCGCGGTGACCTTGGACTGCTTGACTGGCTCCAGCACCTGCAAGAAGAACTCATGGACG
CCGCCGTCTACGTGCAGCGGCTGATGGAGGAGGTGGCAGAGTGAGCAAGTGGATGTTCTG
GAAGAAGGTCGTGCAATCGACCCCTCGCGTGAGCAGCCGCCCGTTCTGGAAGCGCGGCAA
GCGCTGCCCGACCTGCGGCCACTATGACGAAATACCCACGCGTCAGACGCAACTCGCTGA
GTTCTTCGACGCGGGCCAAGGAAAGCAAACAAAACTGGAGGAATACGCATGAGCAAGCGA
GACTGGGAAGCATACAGCAAATCAACCTACGACTGGAAGCCGGGTCACGAGAAGCGGCTC
AGGCTGACCAAGACGAGCCTGACCAGCGACTTCGACTTCTGCCCCAAGCAATACGAGTAC
AAGCGCATTCACAAGTTGCCTGAGCCCGACACCGAGGCCATGACGCGCGGGACCAACGTC
CACGACGCCATCGAGCACTACTACGACCACATCGCACCGCACTTGGACGAACTGCTCACC
CTCATGCAGCGCGACAAGCGCGACGAAGCACTGGCACTGGCGATGTCTGTCCTGCCCGAG
GAAGACTACCAACTCGGCGAGACGCCCATCATCGAGACGCGCCTTCGCTGGGACTTGGAG
CGCTTGCTTTCGGGCGGCAAGGAAGACTACCTCCCCATCATCAACGAGTCTGAGATTCAC
GCCTACAGCGACGAAGAGTTCACGCTCAACGACGAGACCATCACCATCCCCGTCCACTGG
GCGGGCAGCATTGACCGAGGCTTCGCTGAGGCTGATGGCGGTGTCGCCCTCATGGAACTG
AAGACCGGTAAGTGGGTGCAGACCCGCAAAGACGACGACAAGCCGTGGGAAGACCCACGG
TTCAAGGTGCAAAGCATGCGCACGGAAATGGCCTTCTATAAGCACCTGCTCAAGGTGGCC
GACCACCCTATGCAGAACGTGACGCACTGGGGCTGGGTCTTCCCCGGTGGAGAAGTCGAG
GGCCTGCCCTCTCACAGCAAGCACGGCTACGAGCAGCGTAGCATCGACCGCATCTTCTAC
GAGCCCATCACCAAGCGAATGGACTCGGACTACACCAAGCGGAAGATTCAGCGTCTCAAG
GAAGCGCTCTTCACAGCCTACCTGACCGAGCAATGGGAGACGAAGCCCAGCCAAGGTAAG
TGCGCTTGGTGCAGTTTCAAGTCGATTTGCCCCTCATGGGAGGGCAGTGACGACCCGCAA
GAATACCGCGACAATTACGAGGAGGCCTGAAGATGCACACACCCACCAAACAAGACATGA
GGACGCTGACCATGGTCATGGAACGACTGCTCCCTCCCGTTATCGGTCGACCCGTCCACG
TGTCGTTCGCCTTGCTCGGAGATGTCCCCTTCACGACTGCGGTGCAGACTTCGCTGTATG
AGTTCGACGAGAGTCAGACCGGCCCCAAGGGGCCGATGTACATCACTCTGAATGCCTCGC
TCGTCCACGATGTCGAGGAACTACTTGACGTGCTGGAGAGAATCATCGACGCAGGACAGT
GAGCGCATGCAACTGGTCTTCGATTATCCGAGAGAGGTCATGGAACTCGGAGCAGAGAAG
GGTAGAGGCTTTCGCTACATGGTCCGCAACAGCAGCGAGTTGGAGCGATACTGGTCAGGA
AAGAACGGCGTGTCCAACGCCTACATGACGGTCTACGGCTACCGTGCGACCAAGCAGCCG
TATAACAAGCGCGTTGACCTCATGACGCCGATTATCCGCCACTTCGTTATGGACTTCGAC
CCGAAGGATTTCCGGCAAAGGAACTCACCCGACGTCAGTCCAGAGAAAGCCCTGCATCAG
ACGCAGCGCCTTCACCACCACCTACTGTCTCAGGACATCTCACACTGCATCTGGTACAGC
GGCGGCGGCTTCCACGTCTGGGTGGCGCTCGACAAGCCATACATGCCGTCGAGCGGCGGC
CACCTGTCGGACGTCAAGGAGGCAGGTATGCGTGTGGTCAACGAGTGGATTCACGACATG
AACCTGTTCTGCTCTGACCCCGCCGTGCCGTTCGATACCAGCGGCATGATTCGCATCCCC
AACTCGTACAACTCAAAGCGTGGACTGTGGTCTATTCCCCTGAGTTCCAAGGACTTGGAA
GAGGGCCTCGACCATATCATGCTCAAGGCGCTTGATGCGCATTCCGGCATGATTCCCTAC
GGCTCGAAAGGCCTCGCGCTCGACGTCACGCGCACCAAGACCAAGCGCGCCGTCTTCGAC
CGCAACGCTGCACCCATCGACTTGCCCACGGCCTCGATGGACGGCGTCATCATTCTCCCT
TGCCTCAACTCGGCCGCGTGTCGTGTCGGCAGTAACCCCAGCCACGACGCCCGCGTCCAG
TTGGTGAAATACCTCTCCAAGCGCCTACGCAACTTCATTCCCGTCGAGCGCATCGACCGT
GAGAAGTTGGAAGAGCACACCGAAACCATCGTCGATTACATCCGCCGCCTTGACTGGGCC
GACTTCGATGAGCGGACGACCCGCTATCAGGTTGGCACCATCGTGGGTACGGAATACCCT
CAAACGTGCTCGATGCTTCACAAGAAGGGTATGTGCCTTGGGAAGTGCAGGTATTGGGAC
AAGACTGGTGCGATTGACGAAGAGGTGACCGCCGATGAGTGAACGGTACGCCTACCTGTC
TTGGTGCGGCAGGCGCAAGGGCTCGGGCGGAAGTGCGGGCATCACAAATTCAACCAAGCC
TGTTCACATCATTCTCAGGCGTATGGATGGCACTGTGAAGGAAAACGATGCCTCTATCTG
CGGCATGGTCATTGTCGGTGGACGCGATTGGGAACTCGTGGATGAGAAGCCAGATGAACG
GCTCTGTGCCCGCTGCAAGAAGTTCTCCGAGCGATACGAGCACATCAGGCGAAGGAGGGG
TCTGGTCGGATGAAGCGAGGTCCCTTGGTCATCGACTCCAACGAGCGCGGTCCTCTGCAC
GACGCTGTGGTGCGAGCCGCAGCACGCGAGGGCTTCGACGTCGCCAAAGAGCACCTTCAG
GGCATGGGCGACTATAAGGCGGGCAACGCCAACATCGAGTGCAAGAGCCTACCCGACCTG
TTCTCTTCGTCCTACAGCGGCCACCTGATGCGTCAAATCGAGAACCTCGACGCCAACTGC
GAGCGGGTGTTCCTCGTCGTCCACGGCGACGTAGCCAAATACGTGGCCATGTCCAAGCGA
CAGGGCCGCAAGACTTCATTTTCCAAAGTGATGAACCAGATGCTGGGCTTGTTTGCCCGC
ATCTCGGCAGACTTTGACTGCCACATCTACCGCGCCAAGGACCACACCGAGGCAGCCATG
TTCATCGCCAAACTGCACAGCAAGATGCACAAGCCCGCCAGCCGACACGGCGCGCGGGCC
GTCACAAGGACCAGCACGAACGACGTGCGGGCCGACATGCTCATTACCATCCCCGGTTTC
GGACCGGAGTTGGTCAACAAGACTCTGGAGGCATGCGGGTCAATCGAAGAAATGCTGTAC
CCAGAGTCACTGAAACAAGTAAGAGGAATGGGAACCACGCTGCGCAAGCGCCTGCTCGAC
GTCCTAACGTCGGAAGAGCCTGTGCGCGTCCAGAAAACTTACGGGAGAGGGGGAAACGAA
CATGATGGAGCACAGGGCTGAGAACTACGAATGCGTGAAGCAGTACCCGGTGCTGCGAGG
CTACTTGGAACACTTCAACCAGTTTAGCCGGAACAACGAGATTCCGGGGTTGCTGTCGTT
CTTCTTCATCCTCGGGCAAGCGGCCGTACCATACGTTCGCATTCCTGTGGGTGGGAGCAA
CCTCGACCCTCGCGTCAGCATGTTCTGGATTCAAGACACGCGGACAGGTAAATCAGCAGC
GTATCAGGTCATTGAGCAAGTGCTCAAGGAAGCCAACATGCGCAGCGAGGACTACAACTC
CGGCAACGACGCCGCGCTGGTCGGTACACTGGTCCCTGACCCCGACTCAGAAGACCGCCG
TAATCCAGACATGATTGTCCGCCCCGGCCTCCTCGCAGGTCGCAAGGGTCTGAACTTCGA
CGAAGGAAGCGTCGTGCTCAAGACCGGACAGCACAACGAAAACACCACGCTGTTCCTTCA
GTCTGCCCTCAACGCGGCAGGGACCGGTCGGAACATCCTGACCAAGCACATGGCCCGCGA
CACCTTCAGCGTCAAATCTGAGGTGTCTCTATGGATTACGACCTACCCACCAAAGGGCAT
CAAGGAGCACGTCCTCGACAAGGGTATTTTCCAACGCGTGCTGACCTACTGGCGTCACTG
GACACTGGACATGAAGCGCGCCATCAACCACGAGTTGGCTGAGGCCGTGCACCAGCAACC
TGAGTTCGAGGTGCCGTTCGACGACGTGGTCGACTTCTTCAAGGAAGCCCAGAAGCGACT
CAAGCGACGCGTGCAAGAACTGGCAGACATCCCTCCAATGGAGTGGGACGACATGCGCGA
GGACGACCAAGAAGCCGTCGTGATGAGCCTCATGCACCGCATGTTCACAGTCGACGAATC
CTACATCCCGGCTCTGATGTCGGCAATTGACGAGTATTATTCCGTCGTTGAGCCTTTGGG
GCCAGACAAGCAAGGCATCTGTTCTTCCTTCATCATGGGGCTTCAGAACTACACCAACGT
GCTGGCCCACCACATGGCCATGGTCGAGGGCGTCTGGGTGGTGACCGGCGACCACATCGA
CATGGCGCGAGAAATCCTGTTCGACCTGTATGGCAATCTGATTCAGTGGCTTGAGTCCGA
AATCAACATCGGTGCCGGCAACGCTGAGAAAAAGAAGATGGAAGGCTTCTGGCGCAAGGC
GTTCAACCAGTGCGAAGTGTTTGACTTCGACGACACGCGCGGTCAGGGTTGGGCTAAGAA
GAAGGAAGTCATGCAGGCCTTTGGGCGACTGGCCAATTACGCCAGTCGCGGCACCATCAA
CGCCAAGTTCAACGAGTACGCAACCCCGATGTTCCAAGACACGCGCGAAGGTGTGGGAAT
CTACATCCGCCTACGCCCTGAATACAGAAAGGGGAAGGAGGCATGACGTTTTGGTGTACC
GAATGCGTTATGTGCGACACGCCCGTGGGTGCGGACATAGGTGGCTGGATTCTCGGCAAA
CACCACGGAAAGGAGGTTGCGTTGTGCGATTGGTGCCATCACTGCATGGAGGTGTGCTTG
AATGAGAAAGATGCTGGCTCTGGACATTGAAACTGCGAACTACTCGCACGAGATTGGCGG
CTGGGGACAGACGCACCTCTTCGAGCCCACCGTCGTTGCGACGTGGGATGGCGACAACGG
CGTGGTCTACGCCAACGAATCGGTGTCGAAGCACCTGCCTGAGGGCACGGTCGTCAAGAA
GTTGCACCCCAAGGTCATTGGCGAAGACCTCGCCAAGCACGTCTCCGAGGGTGGCCTCGT
CTTGGGTCACAACCTGAAGAAGTTCGACCTCCCCATCATCCGCGATGCACTCGACTGCTG
GACGGCGGGCGAGATTCTCACCAAGTCGGATGAGCAGGTGTTCGACACGTCTGCGCTCCT
ACGAGCCATCACTGGGCACGCTGTGCCGCTGTCCGACGCCTGTCTGCACACGCTGCAGAA
GGGGAAACTGATGACCAGTCACGACGCGCCCATCGAATGGCGCAAAGGTAACTACGGCAA
AGTCGCCGAGTATTGCCTCAAAGACGCTGAACTCACCTACGAACTGTGGAAGCACGGGAT
GGAAGAGGGCTTCGTGAAAGCCCGCTGCCGTCACACCGGCGAAGTGAAGGAGTTCGAGGT
TGACTGGTGAGAGAGGGAGTAGCATGAACGAGAACGAAGCAAACACAAGCGCAGTCGTCC
ACAACATCCGAGCCGCAAAGCGTGCGGTCTCAACCGTCAAGACGACGTTAGGGCCGATGG
GAATGGACAAGATGATGGTCGACGGTGGAGGAAACGTCATCGTCACCAACGACGGAGCCA
CCATCCTGCAGCAACTGGACATCACGCACCCTGCGGCCAAGATGGTCGTTGAGGCGGCCA
ACACGCAGGAAGACATGTGCTACGACGGAACGACCAGCACGGTCGTGCTTGCAGGCGAAC
TGCTGGGCAACAGCGAACTGCTGTTCAGCAAGGGTCTGCACGCCAACATCATTTGCCGCG
GCTACCGCAAAGCGGCCAAGTGGGCCACCGAGCACTTCGAGACGCTGGTCGTTGACGCGC
CGTTGGCCAAGGTGGCACGCACGTCCATCACCGGCAAGGCGCTTGAGTCCAGCATGGACC
ACGTCAGCGAATTGTGTGTGACGGCCGCTGAGAACGCCAACGGTGACTACTCGCGCGTCC
GCGTCTTGTCCCAGCCGGGCGGCTCACTCGACGACTCGTACTGCTTCCCCGGCGTCGTGT
TGCACAAGGAGTTCATGCTCCCCGCGATGCCCGACGAACCTGCACCCAAGGTGCTGCTCA
TCAACACTGGTCTCGGCGAGGGCAAGAAGGACGACAACGTCCAACTCAGCCTGTCTTCGG
CGCAGGAATACACCCAGTATCGCAAGCAATCCAGCCGCGACGAGTGGGTCGAGAAGGCTC
AGGCCATCGTGAACGTGCTGCCCGACGGCGGCACCGTGTTCTGCAGGGACACCGTGAATG
AGGTCGTGGCAGCCAGTCTGGCCCGCCACAACATCGCCGTGGTCCACCGCGTCCCAGAGA
GCGACATGACGGCCCTGTCCCGCCTTCTCGACGCCAACGTCGGCCACAGCGTCGAGGACG
TCACCGTGGCGTCGGATGGCGATGTGACGTGCCAGACCATCGGCGACATGCGCTACGTGG
TCGTCAAGGGCGAGGGTGAAGTGACCACGCTCGTCCTTCGCGGTGCGACGCGCCAGACCC
TCGATGAGACCGAGCGCGGGTTCGAGGATGCGCTCGGTGTCGTTTGTCTCGCTCACAACA
GCGGCCAGTCGGTGGCCGGCGGCGGCTCCGCTTACCTCAGTGCGGCCCTCCACCTGCGCG
CTCGTGCAGCGGAGGCCGGCGGACGTGAGCAGATGGCCATCGAAGCCTTCGCAGAAGCGT
TGGAGGGCATCCCTGCTACCATCGCCGAGAACGCGGGCCACAACCCCCTCGACACCGTCC
TGTCGCTCCGCAACGAGCACATGCAGGGTAACAGTGACGCAGGCCCCGACATCACGAACG
GTGGCGCCTGCTCCATGGTGGAGAATGGCGTGTTCGAGCCGCTTGACTTGGTCCGCCAAG
CCGTTCAGTCGGCCAGCGAGGTCACCATCAGCATCCTACGCATTGACGACATCATCGGCA
AGCGTGGTGAGTGACGTATAATCATCGCATTTTCTCAGCCCTACGCTTGAGAAAAGTGGA
GAAACGGCCACCGGCTCGCCTTGAGACAGGCTCAGCCCTGCGCTTGCGAACGCCCTTGAA
GCCCAATTGACCGTGGAATCGGACGTAGGAGCAGAAGGGGCACTCGTGTAGCACGACAGG
CTCGCCACTGATGTAGCGCCCTGAGATGCTGCGCGGGAGCATAATGCGGTTGCAGTTCTC
GCACTGCTCTTTCAGCAGGTCGATGAATCGCCCCATCAAGCAGCCATCCAAGTTTGCACT
TGAGCAAGCGTAGGCGCAGTACCAAAGCCAGATGAAGGCCATTTTTGCGGGAGGTAGTAC
TGCGTACCTTTCGAATTGATTACCACAGGGTGCTCTGCAAAGTCAAACGTCGGGTACTGG
CTCAAAATCGCTTCTTGCATTCTCATCAATCGTCACCTACTTTCCGAATAGAAAGGCGGC
AATACTCGCCGCCTCGAAGTTGGACAGTGCCCTTCTGACTCGTGTAGGTCGAACTCCCTG
AGTAGTTACTTTCTCTCCGAACAAACCAAAGAACGTAAATTTGGTCCCCCACCGCCAAAT
TGGCCATGGTAGAAAGTGCAATTCCCTTCGCTGAGTAGGAAGTATGGAATGTCGTCCCCA
CTCGGTTGAAAATGTCGGCACCATTACTTCCGAGCGTGCTACCTGAGGGCACCAATGCGA
AACCTACAATCTGCTGAAAAATGTCGCCAGTAGCAGTGCCGAGAGTTGAACCTGAAGAGG
TAAATCCGACAGTTGCTTCCAAAGCGTAAAGCCCACCTTTGCCAGAAGGTACGACGAATT
TTTCGTTACTCGTAATACTCAGTCCGTTACTGTCCGACACAGTCCAATCTTGTACGGTAT
TCCATTCCCCCGCATCAGCCTCATTCGATGCTTCTGTGTAGGAAGTGTCCGCTGTGACGG
TGGCGATGAGGTATTCTCGCGCCTCCATGAGCGCTCCGGCTGCAGCGACGTTGGTGGCAT
CAGTTACATCTGCACCAGTCTCAATGCCCGTCAATTTCGTGCGCTCAGCAGCAGTGATGA
CTTGTCCTGAACCAGCATTCGTAATCGAGTTGGCAGGAGAGCCCGAGAAAACGGGGTCTG
TTTCTGTGGTCAGGTAGGTCTGAAGGTCAGAAATCTGTGACTCGGTAATCGAAAGTGCGG
CTTGGTGTTGCGTCACGTTGGTCTGGGCGACGCGCGCGTCAGCGAATGTTCCGCTACCAA
TCGTGCTCGCCGCCTGAGTACCAGTGTGCGTGGCCCTATCGCGCAAGTTGGCGTCGGTAT
CGTTGGCTGTCGCGCCCGTAGCGACACCGGTCAACTTGGTGCGCTCAGCGCTGGTGATGA
TGGCTCCTGAGCCGACGCTGGTTACGTCACTGAGTTCAGTGGCGCTGTCCGAGGCACGAA
TGACGTTTGATGTGCCTTGCTTGAGGCGGTTGCTCGCGCCGCTGTCGAGCCACAGCGTGT
TGGCGGCCACGCCGCCGGGATTGGAGGCTTGTGGAGCCAGTTCGAGTCCAGTGGGGTCAA
TTAGACCAGTGACCGTCAACTTGCCATCAACGGTGAGTTCGTTCGCGGCTGTGTCGTATG
AGAGAGTCGAGTCACTCGTGAAGCCACCGGCTCCGTTCGACAATTGCACAAGCCCGGAAG
CACCGCTGGACGACGGGAACGACGAGGTCGCTGCGATGACTTGGTGCCAGTTGTTTCCGT
CGTAGATGAATCGAGCAGATTCTCCTGCGCCGATGTTGACGTTGATGGGCGTAGCGCCAT
GGCCTCCGGTCGTTGAATCGAAGTGGAGGTTGTGAGCCCCAGATTTGTGATAGATGTCGA
CCACGTGTCCTGCAGAGAACACACCGCTCGGGTTGATGGTTCGCGCAGCATCTGTCGTAA
CGACCCAGATGTTGGCTTCGTCGAACGTGAAAGTGATGTTCCCAGTGGTCGTGATGACTT
CCAACCTGTCTGGTCCCAGCACATAGGTCCCGGTAACAGGCGTAGTGTCGAGGTTGTTCG
GCAACGCAGCCAGAATGATGCCGTGCTTTGCGCCAGAAACGTCTTCGCGGTGCGTCTGCC
AGATGGCACCAAAGGTGCTTCCGATGAGGTCACCGTCTTCGGGCGAAGCAAAGAATGAGT
CAGGGTTCGTCAATGCGTTTGCTGCATCGACGTTACCGATGGCACCCTTCGTCATAGGCG
TTAGGTACATTGGCGATGAGCGCAAGAAGGTGCGTCGGTCGTGGATGACGGGGCTGCCGA
GACTGGCGGTCACGTTGGCAGCACCACCCGTCATCGAGTAGCGAATGACGCCGAGGACCG
TGCTCTGATGGTTCAAGTCCGTGTTACCTGAAATGCTTGGATTCGACAAGAACCTGTTCG
GAATCAGAGGCGTGCCGCTCGTAGGCGCGGCTGGCGTGCCCATCTCGTACATCACGTGGG
CTTCAGGGGTGCCTCTTCCGACGAGGTAGACCACGACAAACACGTCTGCGTTGCTGCTGG
GGACACTGGGCAAATCTCCACTGTGATTTGCACCTGCGCCCGTAGTGCCGACAATGAACG
TCTCGTGCGAACCGGGCCCGTTGGCAAACTCGTAGAGAACGCCGTCGAGCACGCAGTAAC
CACCGTAGACCTTCACTTCGCCTTGAGCGGAACCAATCTGAATGAAGCCCGGCGTGTTGG
CGACAATGCTGTTGCGCAACGAATCGCCCTTGGCGCCGTCGCCAAGGCGCATAATCCCGT
TGCCGTGCAACCCTTCGTAGAGGTTCGTCAAACTGGGGCTGGTCAAGCCGTCGCCGTCTC
GTAGCCCTTGTGCATCGGAGTCCATGCCTGTTGCGCTCGTGTGTCCGGCCGTAGGGTTCG
TCAAATGCCCACCTCAATCAGTGCAGAAAACTGAATCTCGTTGTTATTAGACTTCTCAAT
CGCGTTATATGTGTAGCGCATGAAGTCGGTTGTGTCCGCTGAATCGCTTGGATTCTTGTA
GCGAATGACGACCTCCCGCAGAGGTCGCGTGAATGTCGCGCTCAGAGGCAAGCGAGCCTC
CACCATCAACGTGTTGTCGTCCAGAACCTTGACGTTGGGCGTGACGACAACGGCGGGGTT
ACCGATGCCCCCGTCTTGCTGTGTGGCGATAGTTCCGTCGAAACCGAAAACCACCTCATT
GATGCGGTCCCGCAACGTTTCGACCAGAAATCGTGTTCCTTCATTCAACAGCGGCACGTC
AACCCCTCCGGCTCTTCAGGTATCGACTGTGCACGGCACCCAACTTCAAGTGCCCGCTTT
GGGCCTCTGCGTTGGATTCCGTGGACAGGATGAACAATTCTTCGTCGTCTGCAACGCTGT
GCACGCTATCTGAACTGATGACGACGGTGTTGGTGGCTATAGAGCCCAGAACGATATGGC
CCAACTTGTTCCCGTTACGCTTGAACACGGGTTGATTGTCGACCACGAAAGCACTGCTTG
CAGACGTCCCGTCGACCGTGAACGAGGTGGTGCCCAAGCCATAGCCTCCGCTGTTGTTGA
TGAGCACACCTGTGCTCTGTAGCCGACGTGTACCGTTGATGTTGTTACGCTCGGCTGCGC
CTACGGTGTAACCGACGCCTCGGTTCATGTCGACGCGCTCCGCAATCTGCCAAGACACGC
GGAACTTGAAGCCGAAGGAGGTTGAGAACTCCTCGACCTTGAACTGGCGGTTGCGCTCTT
CGTTTGCTTCGAGGCTCCCGCTGACGTCGACCTCTTGGAAGCGCTGCAGCACGTCTTCCA
GTGCGACGTCGACAGAGTTGACGTGCAGTTCAGTCATGCGTGAATTGAGGTCAAGGTGGC
TGCCGAGGACGATGTATCGCTCGTTATCGACGCGCGTCTGATACGACACCATGTCGCCGG
GGTGCATATGACCTGCACCGACGACGTCAACCAACTTCTTCGAGCCAGTGGCACTCTTTG
CCATGCGAAGCATTTGCCTGCCAATGGCGCGTGCGCTGGCGGCTGTGAGGGCAGTAGGTG
CGTGAATTCCACCCGGCACTTCAACGACGCCCTTCTCTTGGCGTCCGAAGTCATCGACTT
GCACGACGTTGGCATGGTTGTTCGCGCGAGGCTTACCGCGTACCACGACGCGGTTGGGAG
CGCTGTCGCTGTCGTCATCCAAGGAGCCGCCCGTCACTCTGTTTTCGGTGACCAAGAACT
CTCGCTCGATGTTGGACTGAGGATAGTAGCACAGGTTGCCAAAGCGGTCTCCGCGCGGGC
TGTAGCCGTCATGCTTGGACAGATACCGCAGAGCAGTGAAAGCCTCGACGCCGTAGAAGT
CCTGTGCCAAGAACGTGCCACTGTGCTGCTTGGCACGCACGCCATTGATGCCGCTGGTGT
TCGCCTTGCCAACGCGACCAGCAAGGTCAGAAGTTCGCAACCCCACTCCCACTTTCTGAA
CAAAACGAATGGTTTTGTCGGTGAAGCCCAGTTCAGTCAGTGACTTACCCTTCAGGTTCT
CCAAGCGGTATCGTGTCCCCTTGGTCGCATCTTGAGACTGGCTGAGGACGAGGGCTTGGT
CGTGATGCTCGGCTCCGACAGCCAGCGCGGGTAACTGTGTCTCCGTGGTGACCTTGTCCA
CGTCGTAGAACAATGCGCCTTCGTACCGCGTGCTCTCCGTCGGGTTGTGCAGCAGACGGA
CTGTATCTTGCTCTTCGATGAGCCGGTAACGTCGCTCAGCCGTGGGTACGAAGTCTGTCG
CAGTCGGTTTCTCGACAGAAAAGCCCGCTTGCTTGCGCGTGTAGACGCCGTGCCGAACAG
CGTTGTCGACAAACCGCGGCTTGCGCACGCGCTTCATCACTGTGTCCTGAGCCGCATCGG
CGCGCCCAGTCACGGTGTTCTTGCCAAGCGCCATGATACCTCACTCTCCGCTGTGGTCTC
CGGTGTTGAAGGAGGTGTCGCCCTTGCTGCCCTTCGGATGCAGCGTCTGACTGTGGCGCG
GCTGCACGCTGTAGTCGCCCTCGTCGTCGTCGGTAGAGCGACGGCTTGCGTCCGCACGGA
AGTGCTCCAACGTGTTCTCGGACATCACCATGCGGGCAACCGGAGAGCGAACGTCGGTTT
TGTCGAAACCAGTGACGTCGACACCCTGAATCTTCGGACCGTTGCTGTCGGCAGTGGTCG
GAGAGGCGGGGTCCACGTCGTAGACGGGGGCGTAAGGCGGGCTGCTGGGCGTGCCAGTGC
GAGCGCTGGGCGCATCGCTGGTGAACAGTCCATACTTGCCGCCGGCCGTCGCACGGTAGA
AGTTCGAGCCGGACTGCTGTCCGCCTGTGTCGAGGAAGGCTCGGAACAGTTGACTGTGCT
TGGCGTCAAGCGTATGCGCCGGCCGATACAGGAACTCGATGGTGCTGTCCGTATAGTTCA
CGTTCTCCTTGATGGGGTCGTGGTTGCTGTCCTGATACGGGTTGGATGAGGTCGAAGCGC
CAGCCTTGCCCCAACCCTTGACGTCGAGGGCGCCCGCGTGCTTGCTCCACTCCATGACGT
AGGTGCCGCCGAGCGGCCACATGGCGTGAGCATCGGAGTGCTTGACGACGCCAGACACTG
GCTTATCGGACCAGTCGAGAGCCGTCATGTCGAGGTCCTTGAGGGTGCGACTGCCCACGT
CGTAGGCACCACGGATGTTTGTCCGCTGTCCCACTGCGCGGTCTGTGTGCAGGCCGGCTG
CCTCTGTGGACATGACCACATACTCACGGCTCACGCCGTCGTTGAGTTCGGCGATGGTGT
CCACGTCAAGGCCCAAGCGGACGTCGTCACGACTGACTGGCTCAGCGCCTCGGGTGTCTG
CGCTGACTGACTCGATGCCCTCACCGACGTTAGCAGAAGGCCTGAGCAGACCGTCATCGC
TGTTGAGGTCCACGCGGTCACTGATGCCACGCTCAATCTCACCTGCTTGCAGCGTTGCGT
TGCTCGGTCGAACGAGTCCTTGCCCGAACGCAGGCTCAGCGGTGCTGTGGCTGAGGACCA
GTCCGGTCGCATCGTGCGACTCGCTGACGGCCATGAGCAGGCTTTCGTTGAACACGGTGG
GCCAGCGGACACCACGTCCGTCTCCACGGTCGCCCACACGCAGCGCGCTGGCTGGGTTGA
ACCAGTCAGCCGTGCCCATGTTGGTGGCCGCGTTGTTACCGCTGTTGTCGTTGCCGCTGT
AGCGGTCGTTCCCGTCACCGCCGAACAGCCCGTTCGCGGCAGGACGGTGCGTGACGTTGG
TGTCCGCGTATGCGTCTTCAGGGTCCCAAGATGGGCGCAGCCCGAATCCGCGCACAGGGA
AACGCCTGACTTCTTCGCCACGCGTATTACCCCACCAGTCGACCATGTAGTGACGGTGAG
CGCGAGCCAAGTCTTCGATGCCCTGCCCTGCTTCGTCGTTGGGGAACAGGCGCGTGGTCG
TGGATGCGTTCCGCATGGTGCGGACCGGGCATCCGAACGGTCCAGTCATGCGGCGTCCAT
CACTGTAGCGCACTTGCCGACCAATCTGGTCTTGGCCGAGCAGACTGGAGACCTGCGTGA
TACGTTCAAGGATGCCGACATACAGTGCGTCGAAGTCTTCGTCTTCTTGTGCAGTGTCGG
ACCCGACGTAGTCCCATCCATCTGTCTTGGAATCCTGCTGGATGAGTGGACCATGATAGT
AGCCGAGCATCGCGTTGCTGTTCGCCACCTCAAGCCAGCCGCGTACATACGGCGACCAGC
GAGGGCGATTGAACAGTTGGCGCACCGCCATCCGGTAACCAAAGCATCGGTTTCGGTCAT
TGGGCAGTGAGAGCGTGGCAATCCCCGTCGAGTCCTGATACGTCTCGCAATCCATCCCAT
AGGTGTCGCTGCCCCAGCCGATGAGCGCGTGCCCGTAGGATTCGAGCCTACTCACTGCAC
CGCCACCATGGCTGCCGCCGGGCCAGAAGCCTGCGAAGTTGTACTTGTTGGAGCCAACTG
TACCGCCCTGATGATTCAGCGTGCCCGAACCGTCAACCTTGACGTCGATGTCCGTAGCAG
AAGTCAGCGTGCCGTCATGACTGAGTGCAGTGGCTACGTCGTTGTCGTGGTCATGAGGCG
GGACAACCCACTTCATCGCCAGACCGAACGGCCCCTTGCTGGCAACGTAGTTGAAATCGT
GGTAGTGGATGGTCTCGAAGTGCTCTGGCACGTGGTTGAGTGGCTTCTGGTCAACCGGCG
TGTCTGCGGTCCCGGCGTTGGTGTAGAACGCTCGACTGCTGTCGTCGCTATACCACGTGA
ATGGTCGCCCGAGATTGGGGTGCCACATGCACAGGAAAGCGTCGGGCGCGTGCAGTGAGT
TGGTGTCCCGGCTACCGTTGGCGTATTGCGGTAGGTTGCGCGTCATGATGCTGACCTCAG
ACCGCGTGAACAGGTCGTCAGACGGACCATTGTCGTAGGGTCGGCTGAGGCGAAGGATGG
TGTCTGGACCGATGTTAGCCCAGAATGCAGCGCTACCAGATACGCCCTCGAACGTGTCGC
TCTCGCCCAGCGTAGCGTGAGCAAGCGTCCCCGTGCGGTTGGTGTAGGTGGCCGTGTACC
GCACGCCGTTCTTCGTGTATTCCAGCACCTCACCGAAGTAAGGTTTGACGGGGAACATTG
CGTTGTCGTCAACCGTGATGGTGGATGAGCCGTTGTCGCTGATGACGACGCAGTTTGGGT
TGAGGCTGCGCAACCGCTTGTGCGGTTCGTAGAGGTCCAAGTAGGACGTCGGATAGCCTG
CCAGCGTCATCTGTGCGCCGATAGCGCCGTAGCCCACCCGGCAGAACTCGTAGTAGTTGT
CCGGCTTGTGCCACTCAAGGTGGCGGAACTTGGCTGCACCGGTCGCATCTGCGCCGTCTT
TGTGCAGGATGCCCCACCATGGGATGGTCAGTGTTCGACCCGGCGTAGCGCTTTGGAACA
TGCCGGGTCGGTAAGGCAGGCTTCTGCGGGTGAAGGATGGGCTGCTGCTCTCCTGCACGC
CCAGTGGGTTATAGAGCGCCAGTGGAGGTAGGTTCGTGAAGTGGCTGCTTGCGTCTGGCT
CGATGTCGAGGATGACCTCGTTGAGGATGACTTCGCACCCGCGCACGTCAGCCATCATTG
CCTCTGCGAGAATGAGGGCGTAAGCCCCGCGAGTGGACATGTCCTTCTCGATGGCGATGA
CGGTGTTGACTTGCTGCCCAGTCAATTCAGTGACCTTGGTCCCTGCCTCACTGGGTGCCT
TGTTCGCAGTCGCGTGGTTCTGGTGGAAGCCCTGCAACTGCTGCTTGAACACGTTGGGCT
GGATGATGATTTGGTAGGCGCCGACTTCCAGCGGGTCGGGGAAGTGGTTGTTCATCGTGT
AGGTGTTGGCTGCTTCCAAGACAAGCGTATGCCCACCTTCTGCGTTCACATCACCTGCAT
TCGCACCTGCACTGGCTGCGATACCGTAGCCCTCGAACTTGACCTTCGTCTCGGTCAGGA
GCGTGAATGCCCCACCGTGGATGTCGCTTGGGCCGAAAGCGGCCGTCGGTGTTGAGAACC
AGACGAGCGGGTCGCGCCCGTTGCCATGCGTGAGCACGGTCGACGTCACGCTGGTTCGCG
TGCCCTCTCTGGTGCCAATCAGCGAATCCTCATACGGCGCATGGTTTGAACTGGCGCAGG
CACGGTTCAGGCTGTAGAGGCGCTGGTATGCAGGGTGTGCGTAGTGGCCGGGCATCATCG
CCATGGTCGGCGTCACGTAGTGGTGACCCATGCGCGGAATGGGCATCGGCGTCATCTTCG
GCGCCGTCATCCGCGTGTAAGGGGCGGACGGATTGGTCATCGCCCCCGTGGTTCCGGGCA
AGTCACTGTAGATGTCGAACCAGTCAAGTTTGACCATGTCTGGGCTGGCGCCACTGTATT
CGCTTTGGTCACGCAAGCGGCGGGCTGCAAACATGCGCGTGCTTCCCGCAGGCATGTAGT
ACGACGGTACGACCTTGAGACCGCTCTTTCCACTGACGAAAGAGGCGAAGTCAGGACTGT
AGACCACACCAGTGAACTTGTTCGTGGACACGCCCGTGTAGGAGGCGAGCACGCCCTTGT
CTGTAGCAGGGTCGTACACGCGCAGGAAGTAACGACCACCGCTCTGCTCTGTGGTGTCGG
TCCAGACCGCGGCCTCGGGCGTAGAGGTGACGTTGATTTCTGTACCGCTGTAACTCGAAT
AGGTGAGTTCGTCGAGGTCGTAACGATGCGTCATGCTCACGCCCATACGGGTGATGTGGA
AGAACAGGCTGCGGTCATGGGGCTCGTAAGCCGACTCCAGTGGCGCGTTGCCAGTATGGT
CTGTCCAGCCTTCGCTCGTGGACGCGGGGAACTTGAGGCGAGCGTTGCTCTTGGCAACAG
AAATGTCGGTAGCGTCTTGACTGAGGTGCTCCCAGCCGTTGTTTTCCCACGTTGGCCAGA
GGCGCGGTCCACTGTATTCGTTGTTGAACATCTGCCGAATGTGGGTGATGTTCTGAGCAG
GGTGCTGCAAACCACCTGAGCCGATGGTCTCGTTCTGATATGCCTGAATACGGTCAAATC
CGCTGCGAATGATGATGTTACCCGGAATCTCGTCGGCATCTGGGAGACGAATGCGGAGGT
TGGGACTGACGCCTGCGCCCGCAAGCGCGGGGGCAAGGCCTTCGATTTCACGGTCGTTGA
TGTGGCGGAAGTCGAGAATGACGGTTCCGAGAGGAGAGCCGCCTTCCAAGTAGTGCTCCT
GCCCTGTGTCGTCGACCACGCGCATGCTCTTGAACTGCTGGTCTTCGTTGGGAATGAGCA
GTGCGTTCCTCACTTCGAGCGGGTGTTGCTCGGCCAACTGGGGGTGCCCCAGTTCCTGAG
CCTGAATGATTGGGAACAGTGCAGCGTTTGTCGTCTCGAAAGAGAAGCGCACGTTGCCCA
GCACCTTTTCGCCCACCGTCTTGAAGTCGGTGTCGCCACTGTCCTTTCGTTGGACCCACG
GAATCATGCCGAGGCCGCGGGCATTGACGGCCGGCATCGTCAGGCTGCCGCCATCCATAC
GCTTCCAAACGACATGCTCGGGCAAGAAATTGCGTGCAGCGTGTCGATTGTTGAAGTAAC
CGAACAGACCGTTGTGGGGCATGTCTGTCGCCGATGCGGTGATGTCCAAGTAGTGGTCAT
GGTTGCTGACGCCGATGCACTCCACGCCATAGGTGCTCGCCGACTCATGGGCACCAGACT
GAATCACGACACTCTCGTCCCAGAACAAGTCGCCTGTCGGATAGCGGCAAGCGTTGGCTC
TCACCATGTCCCCGCTCTGAATGGTGCGGTGCCACTGCGCGTCACTTGGGTCAGACCCGA
CAGCGGGGTAGTCGTTCTCTTCACTGGGCACTGAAAGTGAACTGTGAATCTGTGCCTCGA
CGTGTGGTCCGGCTGTTGCGGGGCCGACGTAGCGACTTCGGTTGTGCACCTTGGCAGTGC
TCCAAGCCGTCGTTCCTGCATGAGCCATGTTCGTGCTCTGCACCATATGCAGCCAGTCAC
CTGCACAGGAAACGCCGTCCCGGTCAGCCTTGGCGATGATGGGTAGTTCGGCTTCGTGCG
CAATAGCGACGAGGTGACGGGTTGCCAACCCAGTCACGCAATAATCCTCGACGAAGGAGT
TAGCCGGATTCTCAGTTGAGCCCGTCGGTGCACCTCCACCAAGGCAAGTTTCTGCGGCGC
CGTATGGGCTGAAGCCCAAGAACGGATGCCATGCGCCCAAGCCGGCGAAGTGGACGTCGG
CGCCGACGCTGGTTTCAGCCTCATAGGAGTTCAGATACGAGTAAGCCTCCCCGTGCCAGC
CGACAGCACCGACGGGCTTGGTCCGGTCTACCGCGTCGTGGTAACCAGAGAAGTGCACTT
GCGTCATGTGGTCACGCGAAGCAGTGCCCGTGTTGTTGTGGCGGTGAACACCCGCCTTGG
TCCAGATGTAGGCCTTGAAGTCAGAACCGGGCGTAACGTCGCTCAATGCCGAATCGACAA
TGTTCGTTGCAGACGTGCCGGGCGAAACTCCGAGCGTGAACGTTGCGTTGGGAGAAGAGA
CGCTGTAGGACACGTATGGTGCAGAGCCTGAGGTGGTGCCGTCAGACACGCGGAGCCACC
CGTAATCGGGATATGTCGTGGCCGTGCTTGTGACGACCAGCGATGCCGCAGTGCCACCGC
TCTCTGCGGTGTAGGAAACGACCGGCAACTCGACCCAGCCGTAGCGGTCTTGGTTGTGCG
CGTTCTGCATGCTCGGCATGAACGTACCACCAATGGCCTTCAGTGGGTCATTGCCGGGGA
AGGAATTGATAGCCCCACTGAGCACTGCGCCCAGTTCCTCGGCATTCTGGCAGCGGGTGG
CGTCAACGATGACCACGTTCGCATCCACGGCTTGGTCGCCCTCAGACGTGTAGAACGAAC
GGTATGCCTTGGCCAGCAGACCTGCTGGTCGGAATGACGTACCGTTGTGCTTGTTGCCAC
TACCAGTAGCGATACGGGCGTCGGCTACGGGGTTCTTCGGGTTCTTGGACACGTGGTCAT
CAAGGAAGTGACCGCCGGGATGATAGCCACCGTCCATGTGCCAGATGACGGAAGATTTGC
GCGTCGAGGAATAGGTGCTGCTCTGAATCGAGTTGCCGTTGATGTCGGAAAAGACATGGT
TGAACGGGTGGTAGTGGCGAGGCAAATTGGCTGTGGTTGCAGCCGAACCATCGAAGAAGA
ACGCCTTACTGAGAGCCTGTGAGTAGGTCTTGGTCGAAGATGCGTTGGTGTTGGGGAAGC
CCTTGGTCGGCTGCCAATTCATCGGGTAGTTGAAGCCGCGCGTGTTGTTCTTCTGGAAGA
ACGTCGTCATCGGCAAGTGGGCAGCAGCGCTGCTGGCTCGGTTCAGTCCAGAGTGGTCTG
TGTCGTCGCCGTTGGCAAGTTGGTTTGGCAGGAACGAATCCTTCGTAGCATCGCCACCGA
TGTAAATCGGGACAGCGCTGTAGCCGTTCCCCGCCGTGACGATGTTCGCACCCTGCGGCT
CGTGTGCTGCCGTGTTGTGCGGGAACGCCTGTCCCGGTCCAAAAATCATGTAGACGGTCT
GGTCTGCAGAATCGCCCGTGGCGCTGTATCTCGCGTGCGGGTGAGCGAAGCGCAAGATGA
GCGGCGTGGGCAGGTTGACTGAAACGCTGTTCGTGCTGTCGGTGTAGGTCAGTCCAGTCG
CCTTGGTGTTGGCGCCCTTGGCCATGTCGTAGGACAGCAGTGCATCTTGGTTGAAGAACG
GCGGGTGGTTCTGCCCACGGTGCTGGTCGAGATACGGCGTGCCGGGGAACATGGCGAGCA
TCGCGTTCGTGTCGATGAGCGCGTAGGAGCCAGCCATCTCGCCGATGTTCTGGAAGCCCG
CTGAGCCTGTCGGACCAGAGGCGTAGGGATGGGTGTAGAAGTCAGCGTAGTCGTTCTGCG
TGCCGTCGTTGATGTCGACCACTGCGCCAGAGAAGCCGCCACCGAAGTAGAGCGGCACCC
AGTGGTCAGGGCTGTCGCGCCCGCCACGGAAGTACAGGAAGGGACTCGCGTTCTTGCTAC
CGGCTCGACGCACGCCATCTGTGCGGACAGCGTCAGATGTGCGCGTCGTGCCCTTGAAGA
CGACGTCGTCTTGTGACGGAGCAAAGTTGGCGGATTTGACGATTTCATCGACATACTCGA
TGGCGTTTGCTCCGGGCTGACTTCGCACTTCGGCATAATCAGTCGTGCTGTACCAGAGGA
TGAACGGCTCTCCCCAACTGTTACTGTCGTGCGAAGCCAGTTTGCCGAAAAGTGCCCATG
ACTCGTTAGAATCGGCGTGTACTTCACCCGCGTTGGTGTTGTGCACTTCTAAACAAGGAG
AATCAATGCGAGGGATGATGAGGTCACCGGGCACGTCAATGAAATTCTCGCCGCGCAAGT
TACGCTGCCATGTCGTGACGTCCACGACATTGTTCTGACTGTCGACAAGCACAGGCGTTG
CCGTGTTCGCATTCGAGCCACGATACTTCGTGGTGATGTGGAGAACGGTCTCAGGGATGT
AGCCAACGTCAAGCCGCGTTCCTGCATCAACCTCAGCGTTGCTCAGCCCACCAGTGTGCT
TGCTGGAGACGACTGCGTCGGTCGCGGCCCCATCCATCAACCCCCAATCTTTACTGCGCC
GCACATCGAAAAGGCGACCGAGTCGAACCCTGTCGGTGTTTCGAGCAACGACATGGATAG
CGTCTGCACTGACGCCCCACTCGCCCAGTGTGCGGCCATCAGGTGCGAACATGTCCCGAC
AGTCGAACGTCTCAGTCGTCCCGCTGATGGCGTGCTCAACTGCTGCGGCCATGACCTCGT
CGGTCAGAAGACAAGTGAAGTTGATGCGTGGGCTCAGATACCAGTCGCCGTTGCTGTGAC
TGGACGAGCCGCCAATGACGCCGAAGAACTTGTGCGTCCCAGTAGCGTCTTCGTGAGTAC
GAGACGTGTAGTAAAACGTGAGACCTTGGACACCACTCTGCGTTGAAAGTTGGAACATGC
CGCTCTCAGGGAAACCGAGGTAACCGAGGATGTCGGGGTGCGTGTTCATCTCTGCATCTG
AAGCGTTACCCGCGTAGGGTCGGTCGAGCGTGACCGTCATCGTCCCAGAGGACAGTGAAG
TGGTGACCTTGACGCCGACGATTGGGGCAGGGTAATTGTTCCAAAGGTTACCCTTGAACT
TGCTCAGCGTTGAGCCACCGGTCTTTTCACCGCACACTTCGCCTGTGCCCACCATGTGTG
CGCCGATGGTGAAGCCACCTTGCGACACGTCGCGGTCATCGAAATGGATGAGAATTTCTT
CGTCGAGCGTGGGCGGCAGATACGTGTTGTCGCTGGCGAAGTTCTGCCCACTCTGCCGGT
AGATGAAGCGGATGGTGTGGTTGTCGCCACGGTGGTCGACGAAGCGCAGGCCGTAAAGCG
GCGACTTGCCGATGTTCTCGGCCTTGAGGTCTGCTTGCGGAATGTAACCGTCGTTGCTAC
CCTCGGTGGTCACCGTCATGGCGTCGGCGATATTGGATGCTGTGCCGTAGCGAGCCTGCA
AGTTTGTCTCGGTGCCATCGTTGCCAAAGCCCCACTTGCCTACGTCAGGTGCCCAGCCGG
GAATACCAGCCTGCGTCAAGCCGCCGAAGTTGATACGGGCTTGAGCCTGTGTGCCCACGC
GCAAGCCGTCCACGAGCACTGAAGCAGGGCTCTTGGTCTCGAACGATTCACTGAGCGCGG
TGTTGGCGTTTCGACCGCTACCTCCCTCGCGTGTGGCGGTGACGAGCGTCGTGTCGCTGT
CGACGCGGTCTGGTCCAAAGTCGAGGTTGTTCAGTAGCGCGTCGCTCGGGTTTTCTGGCG
GCAGATGTTCCTTGAGCGTCGTGATGGGCGCGAAGGGTCGACCGAAGCGGTTGATGGGCA
TTGGTGCAGGGTGCATGTTTTCGCCAGTGACCTCGTCAGGCTGGCACCAGTAGTTGCGGA
AGCGACCGCCATGTCCGATGAGGAACTGCGGTCGATACGGACTCTGAGCCTTGCTGCTGT
CCAGCCACGTGCAGAAGTTGCGACCGGCTGCACCGGGCACAGTCGAGTGGATGATGACCG
AGAAGCCCGGTCGCCCATCTGAGTCCAGCACAACGCGCCCGAGGTGAGCGCGCACATACC
CCATGTGCGTACCGCGGTCGTGACTGGAGAACGCTTTGGAGGGGTCCCAAAACGGCGCGG
GGTCGTGCGTAGACGCTGTCGCTGCAAAGTCTGCGTGCAGGTGCGTCGCTGAGGGGTCGA
TGTTCGTGCCGTAGGCACTGCTCTTTGGGCCGGGGCTGGCAAGGTCGAACTTGTCGCTTT
CTCCAAGGAACTGGTCACTGGGCCGCCGAGCATGCGTTTTGCCGTTTTTCGCACCGGCTT
GATTGATGAGGCGGACAACCTCAAGGGCAGCCGACTCAATGTTGGTCACCCCATCACGCA
AGGCCACCTCGCCCAAGTCAACCGTCAGGCGACGAACAAAGTCCATCTTCGTCCAGTGGT
CGAGGTATTTCAGACGCGTCTCGTCGTGACTGGTCAGGTCGAGGGTGCCTGCTCGAATAC
CCTTCATGCCGAGGAAAGCGGGGATAACGCGCGTCCCATCAGGCGTATCGAAGAACGTAG
AGCGCTCCCGCGTGTTCGCATCAATCTCCTGATGCTTCGTCAGCGCGTCGTCCGCAGCCG
TTTTGACGGCAGCATTGTTCGTTCGGTCAGAGAACCCATCAGTGGCCAGATTGTCGACAC
CGCCCACGTAGTGAGTGGACAGCCCACCGGTCACGCTCTCGTTCCAATCGCTGTTGTGTG
CGTAGGCTGATTCAATGAAGTCTGACTTTTGCGTCGACACAATCCGCTTGTTCTGTGACG
GGAAGCCAGCAGCCACGTCCAGCCCAGAGCCAGACGTAGCGTCGGTGTGAAGGACCTTGA
GCGTCGACGTTTCGTCGCCAATGGACGATGCGGCTGGACTGGTCTGCACCTGCATGTGCA
GGTCTTGGAACGCGATGAACTCGCGGTCATGGGCTACGTCATAGAGGAGAATGCGGGCAA
AGTCTTCCGTGCACTGGTAGGGGTCGAGGTAAGCGACCACTGGCGGAGTAGCAGACGTCT
TCAGCGCCTCATAGTTGAGTTCAATCGTCTTGTTGATGTGCTGCACAAGGTTCTGCGCCG
TCTCAGTGCACGTGTTCCCAATCAGGAAGTTCTCCATCGGGATGCTGTCGCGCGGGTTTG
CACTCGGTCCAGAAACACCACCGTTGAAGCCCGACCAGACTTCAGCCTCATTGAGAGTAC
CACGGCTCTTGCAGAACAGTCCTTCGATGGCGTGAGGGTTGGTGTAGTGCATGTTCATCC
AAACCGTGTCGCCTTGTCGCAGACCGCCACCGCAGAAGGGGTGAGCCCATGCGCGGTTGA
GGAACGTGTCCAGCGTTTCAGGGAACGTAGTAGCGCCAGTCGCGTGCAGGTCCTCGACGA
AAATCTCGTCCCCGACAGACGGAGTGAAGCCTGAGTCTGGGCTGACGATGGTCAGTACAT
TGCCCGCGCGGTTGTCGTAGAAGCCGCGGTATGTCGTGCCACCGGCATCTTTCCAGCCGA
CCCGGAACTTGTAGTTGGAATCAGGGCTTGCGATAGGGAACAGTGACGCGTCATCGAGCG
TGATGGAGGTTGCAGGGCTACCAGTCACGGACACAGCCTTGGCACGTGGCCTCTGGCTGA
CGATGCGGGGCAGATGCGGGTTGGACTTCGGCCCAGCCCGTAGTTCAATGGCGCTCACGT
ACTGTCGCAGGCCGTAATCGACGTTGCCGCCCTGCGTCATCACGTTGGCACGGTCGAAGT
AGAACGAGCGACGGTTCTCATAACCGGCGCTGATGAGGCTCGGGTTGTCCGCGATGCCTG
AGTAGGACATGTCTTGGTAGCCCGGAGACGGGAAGATGTGTGCGCCCACCTTGATGTCGC
GCAAGAAGTGCTCACTGAAAGCGTGGTCATTGCCGCTGTCGACGACCGTCAGGTAGTGGT
TCGTGGTGTCCCGAGCGCTGTAGGTGACCCACTCGCCGCTGGCGAGGAAAGCGCGGCGGT
AACGGGCACTGCCACCCAGTTCGGCAACTTCGACTGGTGGTGCAGACGGAATCGGGAACA
GGTTGGCGTCTTCGACATACACGCGAGCATTGCCCGAGTCGTATGGGCGTGTAACCTTGG
TCCCGCTACGGTGACTCTGATTCTGCACCGTGTAGGAAAACGGGCCAAAGAGTTCAGGGT
CGCGGGGAGCGACGGCCTCTGGTCGACGACCAACTGGGCTGGGGTTCCAAGAGTGAGCCG
TATGCGTCGCGTCGATGTGCAACTTCATGCTGTTGTCCGGTCCGGGGAAGATACCTCGCT
CAGGATTGTCGAAGAAGAAGTCCTCGAACAGCGGAATCTCAACCAGTGCCCGAGTGCTCG
CATACTGCGTACCCAACTGATAGTCGTGCTGGACCGTGTCGATGGTCTGGAAGAGTCGGT
CGTTGATGGACGTGCCATCGTTGCACATGGTTTCCTCGTTGAACTTGTCGTCGAGGTGGA
TGACGCTGCCCGCGCCGATTGACGTTGCAGTAATCCAAGCGGACAACGAGTCGGCCTCGG
AGCCATCCGCAAGCACGAATTTGCCCGTTCCAAGATGACCCGTGCCAGATGCAAAGGTGA
ACGTCGTCCCATCCTTGCTGGTGTATTCGGCGTTGGCAAACTCAGGTTGCTCGCCTTGAT
TGGTCTCCAGTTGCAGGTAAATGCGACCCACCTTCGGGAAGCAGTAGGTGCCCCACGACT
GCAGGTCTTCTGCCTTGTTGTTGAGAGGGAGCACCACGACAGTCGTACTGGTCGTCGAAC
TGACCACGGCTTGGCAGTCGCGTCGAGTGTTCCAAGCGAGGCGCGAAAGTGGGCTGGGGT
CCCACGTCTCCTTGGTGTTGACCGCACCCTGTCCACCGCCACCGAGCGTCATGGTGACGA
CCGGTGCTCCCGGCATGATTTCCTTAACGATGTGCGAGTCGGGCGCGGCTGAGCCTTTGA
CGCTCACGTTGGAAGAGGCAAGGTCACCGATGACTCCGTGAGCACGCATGACCGTGTCGC
CTTGGGCGTTGTCGGAGAACGATACCACACGACCGCGTGAGACGAGGCTCTCGATACTGA
CGGTGTTACCGGCCATCTTCGTGAGCATGGCGAGGGCGCTGCGCCGACTGGGCTGGATGA
CGAGTCGCGTCTTCTTGCCAGATGATGTGTGCTCGATGATGTCGAAGAACTCATGCACGC
AAGAACTCTGATTGACGGTGCCGCGTCCGACCATCTGCGGCTGAGAGAACAACTCGTCGT
TGTCGACCAGAGCCTCGGTAGTACCGCCTCCGATGGTGACGCTGGTCGTGGTCACGGCAG
TAACCTTGCCCAATTCCTTGCCGTTCGCCTTGTAGACGAAATCGTCAACTGCGAAGACAG
TCGTCGCGTCAACACCGTCCACCGTCATCGCCCCAGTGGTCGACGAGGCATAGCCGCTGC
TGTTGTTGACCAAGACGCCTGTGCGAAGGCGCGTGCCGTTGGTGGCCTTCCTGACGCTGA
CCCCGCCAGTGTCGTCAAAGCCCTCAGTGCTGCTCTCATTCGTGCGCACCAGAATACGGT
GGAACACGGACGACCTGACCTGCAAGTCAGTGTTCGCCACCAAGATAGATTGTGGCGTGG
TTTGGACAGGGTCCGTTGACGTAAGTGGCAGGTAATTCTCTGGGCAAAGCGAGCGGTCCA
GCACGCTTTCCGCAACGACGCCCTCAGCGTGTTCGCCCTCCAGTTCTCCATCGCCGAAGA
CGAACATGTCCGGCGTGTCGAACTCGATGACTCCGCCCGGAGCGAAAAGAGTCAGGTCGC
CGATGGCCATGGAGTCACGGATGAGGTCCATGATGGACACACCGCTCGACAGTTCCGTGG
CCACGTCAGGTAGCGTCTTGGTGACCATCAGCATTGGCGAATCGTCACGCTTCTGGACAA
TTGCACCCGTGACGGCCAAGGTGATGAAACTGGCCTGCGCTGCGACCGAGAGCGTCAGCG
TCTTGGTTGAATGGTTAATCGTGGCCGTAGCGCCAGCCGTGGTGGATGCAACCACTCCGC
CAATGCTGATGTCTGCGGCGGGAATGACTTGACCGTCGGCTCCGAATGACTTGACGCTCT
GCAGCGTCAGCACCTTGTTCGCACCGCTAATACCGGCAGTCAGCCGACTCGTGGCCCCTA
CAGTGAACTGAGAGCCCGAAAAGTCGACGGCGTCGTAGTGGACCTGAATAAACGGTGCGT
AATCGTGGGTGGCCAGACGCGGAATAGACAGCAGCGCAATGCGTGCTTCAGACGAGGGGA
CCATGAACTTCGTGTCGCCCTTTTCCTGATTGCCCGACACGGCCTTGAGCATGAACGGCG
TAGGGTCAAAGTTCGGACCGCCAATGGCGAGTAGGCCGCGCTTTGCATCGTCAATGTCCG
ACATGCCGTTTTCGACAAACGTGCTCACCGCGCCACGCGCGACGGTCTCTGTGACCACCA
CCGGCCCGTGCGTGTCGTAAGACGAAACCACGCTGTTGGTCGGCACCGTAGACCTGATGT
CTGAGAACTGCGATGGGAAAGCGGCTGAGATGACGTCGCTTCCGATGTCCAACTTCTTTG
CCACAGTGTGCTGGCTGGTCGGGGGCAGGACACCCATGAACGGGTGGCTGGTCACATGAT
TGAGCGTGTGTCGACCGCAATGACCCGCTGCAAACTTGGAGCCCATGTTGGTCGTGCTGG
CTGAGAACTGGTTGTACTCGTGGCTGTCGATGGCCATGCTCTGAGAGAACATGACGCCGT
GATGCCCAAGGTCACTCTCGTCAATGCAGACCTGACCTTGTCGCTGAGAAAACTGCGTCC
CACTGCCGTAGGGCTGGAACTCGTTGCCCTCGCCTGTGTCCACGATGCAGTCGCCCGTGA
TGATGACGAATCGGCCGGCGTCGTGGTTCATCAGTGCACCGCGACGTCCAGTGCTCGCGT
TGGACGCAAAGTCGAGGTGGATGGACTCGACGGTGATAGTTCCCGCACTGGCGTCAATCG
ACATCAGTCGCATGCGCTCAGGTGCCTTGTTCGTAGGCTTTCCCGTCGTCTGACTGTAGG
CCAGCGGGTTGACCAAGATGTTGTAGGGCACCTTGGGGATAGAAGCATCGGTCGAGGAAG
ATGCGGAGTAGACTTTGACCTTGTACGAACCGCCGCTGTATGGGCTGGCAGTGAAATCTA
TGGAGGTCAGACCGCTCTGTCCACTGAGTTCGTCAACGAGAGCCTGCGCCGCTGTTGCGC
CGATGTTGACGGTTGAACTTGCACCGGTCGATGCCGTGATGGCTGGCGACGTGGTGACGA
TGGAAATGGGCTTGATTGGCTCCTCGAAGCGCCAGAGGCCAAGTGTGTTGTCGCTCTTGA
CTGGGGCATACTGCTGATAGCCGGAGGGCGATGCGCCGCGACTCCAGTGCACGGCCTCCA
GCGTTCCGCGGAAATCGCCACCCCGCCCGCCAAGGTACATGCTGTTCTGCTGCGGCACCA
ACTCGTGGACTTCGTCGAGCGTCTTCGATACCGCCAAATCACCGTTGACGAGTAGGCTGA
GGATGCGTCCGTCGAACATGACGGTGACGTTCAGGAGTTCGCGGTGCCCTCCGTTGAACG
CAGTGACGTCAGTCTGCTCTGCGTCGGTAGCGAGGTAAGCGTCGGCAACGCCACTGGCTC
GCGGGAACAGGACACCGTCCCAGTAAGCGAGGCGACCGTTCGCTTTGGTCACTGGCTTGG
CCGTGGACAGCGAGAACACAGTGTCTCGCCCACTGGCTTGATTGCGCAGTCGAATCTCGA
ACGTCGCGGGAGCAGGGCTGCTCGGGCTACCGACTGTGAGCCGCATGACGTTCTCTTGCT
CAAAGACAACGCCTCCCGAATCTGGGATGAACCACGTCTCCAGTGTGAACGCAGACAGGA
CGTTGGGCAGCGAGCGACGCTCTTCGTCCTGAACACCATGAATGAAGTTCTGGTTGACGG
GGACCAGCACGCTGTCGCTCACGCCATTGAAGCGTAGACCGAATCCGGGGTCGATGGTCA
GCGTCAAACTCAGACCCCCATCACGTAATCCGTTGCCACGAGCACCATATGAAACTCGTA
GTAGTTCTGACCAGCATCATATCGCACATGAACCTTCTCAGGGATAATCCGAATACCACC
GTCGTTATGTCGCGCAGTGGAGCGGTCACTGAGGGTCACCCACATGTCCTGCACGTTGTC
GACGAGGAAGCCCAAGAAGGACTCGACGGGCTCTGTGGGGAGGTCGCCGAGGATGCGGTC
AAGGAGGCCTTGTGCGCGCGAACCCTCGTCAGGCTTGTTCCCGCCCGCACTCGCGTCCAA
GACAAGGTCGCGCATGGGTGCTGAGGCTGAACGCTCGTTTGCCAACGAACCCTTCTGAGA
AGGCGGCACGTTGCCGAAGGTCAGGAAGAAGTTGCGAGCGACACCAGTTACACCTGAACT
GGTGATGAGGCTGTCGTATGGAATCTGGACGCCTCGGAAAAGGTCGCTGTGACGCTCGGC
ATTGGAGACCAAGCCGATGAGGTCTTGTGCCTTGTCGCCGGCAGACTTTCTCGCCGCAGA
ATCAAACTGCGACGATGAGAACAGCACCTCAGGCGCGAAGTTGGCTCGCAGCGTCACATC
CATGATTTCAGGGTGCTCGACGGGAGTGTCTGGGCTGTACTGGGACTCGATGATAACGGC
TGCACCGCTGCGCCTCACGGTGAACACGTCCGTCAGCGTCTTGTCGTTGCTGGGCGCAAG
AGGCACAGTAGAAATGTTCGCTCCCGTCACCAGTGGGTTGGTCAGCGCATCTTCGACCAA
CTCAGCCAGCACCTGCGCCGGATTGCTGTTCGCCGAGTCCGCAAGTCCTCCAATGGGCAC
GTCAATGACCGCATCAAAGAAGTAGGCATCCTTGAGACTAAAGAAAATGCGAGACTGAGA
TGCCCGAGACACACCCTTTGCTGTGGAAAGGACACTGGGTTGGTCAGACCCTCCCAAAGC
AGGAGGCGTCTTGTTGGCATTGAACTGCAAGCGGATGCCAATGTGTCCTTCCCCTTGCGT
CTCATGGAAGTGCCCATCTGAATCAAGGAGGCGGCCGGCGGGATTGCGACTTGGGTCTTC
CAACCAGTAAGCCGGTACGAGTTTCATGTATTGACCATGAAGTTGGTCGACGACCCTGTT
CTCACTCTGATTGATGGTGATGGTGTCTCCGGCGAGCACGTTGACTGCGACGTTGTCGAC
GAGCGCCAAATCGTACTTGAGCGTCGTTGAATCTTGTGTGATTGAACTGGCGTAACCGAT
GAACTCGGCACGCTGGTTGAAGCATTTTGGACTGACGCAGACTTCGTCATTGGCGGAAAT
TGCACTGGTCAGGGCCGCCTCGAACGTGATGGTCGTACTCGTCAACGCAGATACGAGGCC
GAGGAACGTACCGTCGGGCTTGATGATGCGGTCACCAATGTTCAGAAGTGCACGTGCACC
AAGGGTCTCTTCGTCGAGCGAAATGGGGATGGCGACGCCAGCGACCACATGCGTTGATTC
GACAGTGAATGCTCCGGTGTCGCCAATGCTGTGACTGCCAGTGAATTCGAGTTGAGGGTA
TATGCGGGTATCTACTGCCCTTAATCGCTCGTCACTACTGGTCAGGCCGGCGAGAGTGTT
ACCTGCACCTTTGGCCAGAGACAGCGCAGTGGTGTACTCGTCAAAGGTGCGCCGCTCGCT
GGTTGGATTGACCATACCACCAGAAAACTGCTTTGATGAGACTTTGACTGGGCTGAAGGG
AGAGAACGGTTCTGTAGGCAGCATGCTCCCAAAGTTGACCAACTTGCGCATAGGAAGCAC
GCGGTTGACTCCGCCACCCTCTACACCGGTAGCCCCTGCATCGTCATCGAGAATACCCTG
CATCTCGATGGTGATACGGGGGATGTTGGTGTCTGTGGCGAATCGCTTCAGAACGTTGTT
CGGTGTAGGGAAGGCACTGACGTTGCGCTCAATGCCAATGTCCAGTGACTGCACGTTCAG
GTCAACCTGAATCTCACTGTTCACGCCAGCCAGCAGTCGCACAGGAATCGCCATCTTTTC
ACCTCACAGAATGATGTCGGCTGGCATGAAGACGAGCGTGAACTCATACGCCTTCATTTC
CGCGTCGCGGTGGACAGTGAAGTCCGAGACAAGGCCACTGATGCCGTTTTTCAGGTGACC
TTGGAACGCCGGAGCAAAAGAGCGAGAAGCGTGCACGTCGTTGATGCTGGACAACTTACC
AGAGGTGCCGCCCTCTGTCGTCAGGAAAAAGTTGCGCTGAGCCACCTCAGCGTCGAGCGA
GTTCTTCCCCTTGGTCACGAATGTGGAGTAGGGAATCTGAATGCCATTGATGAAGTCGCT
CTCTCCGCGCGAGCCGTAGGCCACCGTCTGGACAAAGTCGAGCCCCACGCCAATTGCCTC
TTGGGTGATGTTGGCATCGGCCGGGTCACCGAAGTTGTTGCTGTTGGCCAAGATGCCCAT
GATGTCCTGCACCTTGTCGCCCCCGCTCTTCACGCGCTTGCCGCTACGGCCCCCAGAGAA
GCCCTCTGTGGCAGGCATTTGACCTACGCCCAGCGTCGTGTTAATGCTGTCCGAAAGACG
CCCCAGAGATGAAGGAAACACCTGCGTGACGGTGAGGCGCGAATTGTGCTCGCTGTAGGA
CTGGCTGATGGCCGTGGTGAACACCTTGTCCATCGTCTGGTCACCAGCAGCGTTGACGGG
GCGACCTACGTCAAAGCCAGAGTGGGTCAGTGCCTGCGACAGCAGATAGGTGATGTACTC
GTCGGTTCTTTCAAACGTATTGCCGTCCCTATCATCACCGTTCTCGTAAGTGGGGAACTC
AGGTCCGACGGCTTTCTCAGGAAGAGCAGTCTCGTTGAACGTGTCGGCGTTCTTGATAGG
AATGATGATGACGGGTTGGGTGAGGCTACCGCTCAAGCCGAACTTGCGATAAACCACAGG
TTCGATGTGAACCACGTCACCCGTCTGAAGCGTTACGCCCGGTTGGCGAGGCTCAATCGT
AATCTCAGTGGACGTGGTCGCAATGACCTTAGCAGTGAAAATCCGAAACAGCGGGGTAAG
GCGGAAGAAGCCACTCGTCGGTCTGAAAGAGACGAAGTATTCTCGGTCAGACTCAGTCAA
CTCAAACCATTCTTGCGGGTCGCCACTAAGAGTCAGGGTGTTACCGCTGATGCCGGTGAT
GCTGAGACCGGTTGTTCGACGCTTGTTCAGGAATCCATACGGCTCTTGTTTGCTGGCCAC
CATGTCCTTGTCGAAGCCAACGCGCACGTGGACGTTGTCGAAGTTGTACCTCATGTCTTC
GTATGGGTGACCAGAAGGCAACGTGACGTTGTACTTGCGCGACAAGTAGCCTTCGACCTT
TTCCCGCTCAGTCTGCGTCAGCACGCGGTTATAGTAGAGCACTTCGTAGATGCCGCCCTC
AAATTGGTCCCCTGAACCAGCAGTGGCACCGATGAAAAGGTCTGCCCCATCTGGCTGATA
CGACGTGCTGCTCGTGGTCGATTCCAACGTGCCGTTCACGTAGACTTTGACTTCATCTGC
CTCTGCGTCTGAGCCAGTGTCCTCCATGGTGTAGCCGACAATACTGAGCCCCGTCGTCCT
CACAGAAGACGTTGTGCCAACCGCGTTGATGGTCGAACTGCCGTTATACCAGTAGGCCCT
TGCTCGCGTGTCGTGCATGTCGGCTACGAGCCTGTAGCCGTTGTTTGTGTCGACCACAGT
GTTCTCGTTGGCACCATCATCGGGCTTGAACACTGCAAAGATGGTGAACTCCTCTGAATT
GAAGAACGGGCTACTGGACACCGTCATGCGGTTGAGGTTGCCGTCAAACTGTAGGAACGG
TCGAGGGCCAGCGTCCCTGTAGACAGGTCGTCTGGAGCCGGAGGCCGTCGCATTGCGACC
AGCGACGTTTTCGGTCCACGTGCTCACGAGGTCGCCGTCACTGAGTGACGTCAGTGAGTC
GGCCTTGAACCACAATTGCAGCCCTGTTTGCACTGGGTTCTCAAGTCGAATGGTTTGCTC
GACCCAGTAGCCGACAGGGAAGTCAATGTGTTTCTCATGCCAATACTGGAGAATGTAGTT
GCCAAGGTCGCGGGGCGTCATAGGTGGACTACCGAATGAGCCGCCAGTGCCCCCACTGAA
TCCTCCAGAATTACCGATGGTGCCGCCGATACCAGTCGTCCCGCTACCACCGCCCGAATT
AGCGAGGTTGAACTGGGACGACACAGGGCTACTGTTCACGCCTCCGGTCGAGCCGCCAAA
TGGCTGGCCCCACGTGATGAGTTGCTGGGGCTGGTAGAAGTCGAGGGTGGCGACTGCCTG
AGCCGTCTGCTCTTGACCGAGGTCGTCTGCGAAGATGCCCTGCAACTCGATTTTGACGGC
CGCCTGATTCAGGTCAATGCCCATCTTCTTGGCATCAAAGAATGGAATGCCGAAGTTGCT
TTGAGCGCGCTCGACCATGATGTCTACGTGAGTCACGTCGAGGGGAATGGTGTCTCCGTT
CTCAAGTGTGAGACGGACGGGCAACCGCTCCCCTGCGTCAACCACCTCAACCACTCCTGT
TGAAACCGCTCTGCGTCATCGAGCCGCCCATCTTCGTGCGCAACTCCTTGCTGACCATGG
CTCCGATTTCACGCGCCAATGCACGCTTGTCGGTCTTATCCGTCACGCCACTAACGTCAA
TCTTCAGGTTGACCGTGACGTTGCTGGTGTTCGCAGCAGCAACAGCAGAGGCTGCGCCTG
CGACGGGTGCGGCTGTCGTAGTCTGTTGGAGAGCAGGCGTGTTGCCCATCGTGCGAAGCG
ATTCAGTCAAATCCCGCGTCTCAGCCTTGGTCATGGCCATGGACTTGGTGAATCGGTCCA
TCTGCCGCTGAAGGGCCTCCATGTTCTCTTTTGCACCCTTGCTGTACTCACGGAACTTCT
CCATGGCCTCGACGCTGCGCGGGTCAATGTTGCCATCCATATGTCTCACTCCAGTTCGGG
GATGACGTCATACCCCAAGTAGACTGCTTCTCGCGCCGCCTCCTCTTCGCCCTGCATGGC
CTGAGCCCAGTAGAGAAGTTGCTTGGCGTCGTCGATGCTCAGATTCCTCACCTCAAGTAG
CGTCATTCCGTAATGCGTCATCAGAAGGTACTCCATCCCTTCTCGTTGGTGGCGAAGCCG
GTCGCCAGAGCCCCGCCCGTTGACGAAGTGCTTGATGTGACCGACTTCGCTTCCCGAAAA
ACCAGCCACTCCATGACCTTGGATGGCTCGGGGAGCATAGAAGCGAGTTGCTGGCCGACT
TCAGGGCTGACGCTGTTGGTGTCGGGGCGTTCGTCGTCGCCGTAGAAATCGAGCCAGCAA
GCGAAAGCGTAGCGCCAATAATCTGAGAAATCGAGCGAGCCACTGGCAAGAACGGGAGCG
ACAGCCTGAACATCAAAGAAGGTCAGTTCCTTCGCTTCAACGATGTATTGCTTTCCATTG
ATTTCAATCTCACTCTTCTTCGGTGGCATACTCACTCACGCTCTCGTCGGAAACCGCCTC
GCTTGAGGGGGCGTCCTCCAGATGCAGATGGGCGAACGGATTATCGCTGGCCCTTCCGGC
TTCTGGGTCGAAGAGGTCGTCGACCTCTTCTTCGTCCTTTTCGATGACGGCGGGGACGAA
GGCCGCCGATGGGTGCAGGGCAATCCAGTGACGCATAGGCATGTGGATTCCTCACAGGTG
ATAGTCGGTGTCGGTGCTCATGACCTTGATGTTCTGAGGCTTCAGTTTCAGAGTGGTGAA
CAGCAGTCCCTTGTCGTCAGGTACTGGGACGGGGAGGGCGGTAATCAAGTAATCGTCAAT
GACGACCCGTAGTTCAGGCGTATATCCGCTCGCGCCCGTCGAGGTGGGCTTGGTGAAGTG
GAGCATGATGGTGCCACCGGTCGAGCCCACGGTGCCGCCTCGCTGAATGTGCGTGCGGAT
TTCATGGAGCAGCGTCGCGTCCTGAAGCGCCAACGTCACTTCCATCTCAAACTCTTCGCG
CCCCTCTCGAATGACCGAAGCATTGCGCGTCCCACCATAGGGGACCTGCTTGAGGCTCAG
TGACGTGGACGCATCGACAGATTCCGCAACGGGGTTGCTCTGGAGGGTGTGAAACAGTTC
GACGCCTGTCTTGCCTCGCAACTCGAAGGCGCTGATGTAGGTGATGTTCTGGTCGAACAT
TGAGATGGACCCGTTATAGAACATGAACGGCTTCTCGCCGTTCTTTGGAATACCCGCCAC
CTTGCGACTGCTTTCCGAGTTCGCGGTGTTCTGGAACATGCGGTGCGCGGTGTATCGGTC
GCCCTTGTTCGACGACTCAAGTCGACCCGTGTCGGTGTAGACGGACAGCGCGTCGAACAC
GCAGCGGTACTTGAGTTCAGCATCGACGGTGCTGCTCAGTTCCCACTCGACCACCTTGCA
GCCTCGGAACACGCGGGTCAATTGCTTGCTGTCTCCCTCACTGCCGGGCGACACGGTCGA
TTCTCCTGTCGCGTTGAACGAGCCAAGGTCACGCGTGCGGACGCTGTGCTCCATGCAAAA
CGACGGGATGGTGTCTGCGGAGAACAACAGACGGTGGACAGGGCTGTTGATGTTCTTTGA
GTCCGCGTTGATGTGCGGGCTGCCGTTCGAGTCGTCTGCACTGTATCGGCGCAGTTCGAG
CGTGTCGGTCGTGGTATGCGAGAACTGCCACGCGTCGTCGACGTGCAAACGATAGACGTA
GCGGTACGTGCCCGCGCCCAAGTCTTTGATGTAGTCGATGGCACAGATGCGGCGACACTC
GCTGGTCTCGGCCCACTCGAAGTGCACGGCATCGCTGGCCAACGTCGAACTGCTGGATTC
ACTGGGCCAATACTTGTCCGTTCCAGTTTCTGGGGTCTTGTACGTGGTCGTAGGGGCAGG
TGTTGTGTCCCCGATGAGAATGTAATGACCCACTGCGGCGTCGACGTAACTGTTCGGATA
GACTCCGAAACGAACGCTACCCGACTCGCTGCTGGCAACGTCAATGTAGGTTTGACCCGG
AGAGACATTCGTGTGAATCTCAGGCTTGACGCTCGCATCGTAAGCCCTGTCCCCACACCG
GTCTTTGCTGACGACCTCGCGCCCAAGGCTGTAGTAGAGCCACTTGGCGTTGTGCATCGG
TAGTTCAATGGCGCCCCCTGTGTGGTGCACCTTGCCCGTTTGCTGCACGGCTGTCTGACG
ACCCAGACCGACAACGTGGTAGGAGTGCACGTCCACCGTCGTGTCTGGGAGCGTCATGAA
ACTGGCCAGCCCAATGAACTGGTCGACGAGGCTGACCTCCTTAGAACTGGCAGCCGCGGT
GTTCTGGACGTTGTTGCTGTCCCCCTGCGCTGTCGGCATGCCCAGCGAGTGAATGAACAT
CACATCCCCTGTGGCACTGTTCAGACCGCTACCGATGTTCTGGAGTGCGGGCACGACCTT
GATGACCGTGGCGTCCGACTCGAACGTATGGTCCACGATGCTGAACACGCGGCTCTGGAA
CGCGCTGGCGTAGTGCGAGGTGTATGCTCCGCTCCCAGCGCCACTGTTGTGGAAGGTCAA
CTTCTGACCGATGAGCATGCCGAGGGGCACCTTGAGCACCGGCTTCTGCTGCTCGAAGAT
GCTGGTCGCGCTGACCGTCGTCGTGCCCGTGAAGGTGATGGTGGTGTAGTCGGTGTTGTC
TGTTGCCGTCCAAGAGCGAGGGTGACCGTCTTCGATGTAGAGACCTGTCTCGTGGCCCAT
CGTGACCTCAGAGACGTCGCCCTTGAAGTGGGCTCCAAAACCGCTCATGGAATCAACTCC
GCAAGGATGACCACTTCGACTTGGAAGGTGTGCCGGAACAACTTCTTCGTGCGGTCAGAC
AGGTCTGTGCGCGTCTTCAGAATCATCCTGTCGAAGTTGACCCCGTCCCCCTTGCGCGAC
ACGTGGATGATGCGGCGCATCTCGTCCTCCATCTTGCGCAAGCGAGAGCGCCCGCGGGAC
GTGCGCATGTCCACGGTGATGTTGACGCGCGTCGTGACGAAGTTGTACAGGAGGTCAGGC
ACCTCCTCGTTGAGGGCCGTCTCGTAGCACACGATGTAGTCGTGGCGCTGCAGGTCCAGT
CGCTTGCCACGCTCAGGTCCTTCACTGGCCACGTCAATGACGATGGGCTTTACGTTGTCC
GTATTGGCACGGTTCCAGCCCGTTTTGGCGCTGGAGTCGTAGTCTGCCTTGAGCAGGTCG
ATGACCGTGTCCAGTGGCTCCTTCCAGTCCGCCGTCATGCGAAGACCACCACTTCCTTAT
AGCGAGCGAGGATTTCCATGGCCTCCCTACGGAACAACTGTGCCTTGGAACCGAGGTCAA
TGTTCTGACTCCCCTCAGGAATCAGCACGCTTCGGTCGTCCGACATCAGCAGTTCGCTCG
CCACAAGTTTGGTGGCTGCCTCCTCAATCGCCTTCTCCAAGTAACGCTCTCCGTAGATGT
AGGCGACCTTGACCGCATTCCACTCGAAAAACGGGTATGAGTTGTTGAAGTAGATGATGC
CCATCTCGTGGTCCAGCCACCAGTCACGAAGACGAGCGTTGTCGCCACTGGCACTGCCGC
CTTGCAGGTCCGTGACGAAGGAATGCTGGGTGATGGTTCCGCTGCTGGGCAAAGCGCCCG
TCACGGCCACGCAGCCCGTCAGCGTCGTGCTGGTCTTGCCGGTGTAGCGAAACACGTTGG
TGCCGTCTGTCGCCACGCCAGCCTTGACGAAGTTGGTCGTCGAGTCAACAGTGATGGTCC
CCGCAGATTCTCCCGACACGGTGGCCGTAGCCAGCGTGGTTTGCTCGATGGCGATGTCGG
TGGAGTCGGTGACGATGCTGCACTCTTCACCTGCTTTCACAGCGCGCATGCTGGTGACCT
TCACCACGCCTGTGCCGTAATCAGCGTTAGCAGAAGCAAGGAACTCATTATGGACAGCCA
CGTTCGAGGTTGAGCCTTCGAGGGTGAACGCGGGTGAGAACTCAACGGCTGCCTTGCTGA
CGCGGTCTTCTTTGTTGATGAGGTCCGCAAGGTTTTGCGCTGAAGAGGTCGCATCAAACT
CTCCACGCCATTGACCACTGCCGCTACCGACAGAAAGAGTCCCAACACTACCGTTACCTG
TAGCCAAGTAAATGCTCTTGCCAGAGAGTGACGCCACGTCTGAAATCTTGATGCGGGCTT
CGGCTGCACCGATTTCACGGTAGTCGTCCCCCTGCCAGAGTTCAATCCGAAGCACCTGTT
GAACATTCCTAAACAAGAGCGGGGCGGTGCCCACGTAGTCCGTGTAGTAACGGCGGCGGT
AGGGCTTGTACGTGTCGAAGTTGATGTACTCTGCCGCGACGAGGTAGGGCCTCCACGCGT
TGTGCGTGTAGTTGTCGATGCGGTCTTGGATGCGGCGGATGTGGTCTTCGACAATGCTCT
TCTTGACGCCGCGACTTTTGCCGTTGGTAAAGATGGTCAGGTTCTGAATCTCGGTGTTGG
CTGCGGTCGTGTAGTTCGCAGGCGTCCCGACGGTGGTGGGCAACTTGACGTATTTCGTCC
CGCTGACGTCCTCGACAGCAGGTGCGGTGATGGTGAACTCGGTGCCCAGTGGGTCGAGGT
CACTGAAAACGAGGATGGTATCGCCGCTTTCAAAGCCGTGCTCACGGAAATCCGTGCCTG
TGATGTAGAAACCGGTCGATGCTGCGTCTGCTGCGCCATCCACAGGCTCTCCTGCCGCGA
TGCCGAGAAGTTCGCCCACCTTATTGCCCGTCGTGTAGACGACGGCTGAGGGGTCGAGCG
GACGAGTTTCTGGCTCACCGGGGCTGAAGACGACAGGCATGCTTTCACCTCAGTGCTGCT
TCACTCCCAGATTGAAGTCCATGGCTTTCCCGCATGTGCGGCAGTTGTCGACCCAACAGA
AGTACAGCATCCCGCAGTGTTTGCAGCGGGTGCCAGAGCCGATGTTGAGGACGTCCCCTG
CAGCACGGTTGCGGTTGCGCTGCTTCAAGGTAACGCCCTCAAGGGGCTTGTCCTCGTTGG
TTCGGACCGAAGCGCCGTAGCCTTCGTTGAGGCGAATGCCTCGCTTCTGCATCCGCTCAA
TGTCGTCGAGCCCAAGGCTGCCGAAGTCTTCCATGTCCCTCACCTCATGTGAAGGACACG
ATGATGAAAACATTTCCCAACACGTTGATGGGTTCGGCACCGACAATGGCGTTGGCTCCG
ATGGCCGCAGCCACGTCGGTAGCGATGGTGCTGTTGAGCGCCGTCAGGTCGCTGAAATCC
TTGAGCGCGTATGGCCCAATCACCTTAGCGCCTTCTGCCAAGAGGAATCACCTCAGTTGC
GGCGACCGATGGCGATGAAGGTCCCAGCCAGAGTCTGACCCGCAGCCGGAGGCCCAGCGC
CACCACCGTCAGCGTCCAGCGAACTGATGGCACTGTGCAGGGTAATCGTCGTGCCGGAAA
CCGTGCACGAGTCAACCAGCGTAATGATGTCGGTCGACGTGCCGTCAGAAGTCGTAAGGT
CTGACTGTGCAGCAGAGGGGTTGATGCCTGCAAAGTCAATGCTGGCAAGCAAGTCGCTGA
GGTCGATGCTGGTTTCTCCGGCAGTGTAGGAGCCGGTCACAATCATGCGGTCGCCAAAGT
AGGATGGTCGTGGGTCAATCGTTACTGCCATGTTCAGTCACTCTCCGTGATGGATTCTTC
CGAAGCCTCTTCAACTTCAGGAGTAGGTGTCGCTTCGGGCTCAGGAGCCGGAGCGGGGTT
GAGGACGCCTTCGACCGCATCGAGCAGTTTGCTCTTGGTGGCGTAGCCGCCAACGGTATG
ACCGCGCTCAACGAGCCATGCGGTAATGTCCTTCTTGGTCCAGCCAGCGTCAGGAAGGCC
GTCAGAGCCTTCGTCCACCGTCACGCCCTCGTCGCCTTCAACGAGGAAAGCGGTCGGGTT
GGTGCAGATGGCGACACGGTGCTTGTCCAGATACGCCTGCGAAACCTCGACGGGTTCGCC
GCGTGGCCAGAGTTCTCCGGTGCCGTCAGGCTTCTTCCGGTAGACCCGGCTGCCGATGTA
GGTCCGCGTCCGAGGTGGCGGTGCCCGTCACGCCGACCACGAGGTCAGACGTGATGCTGG
CGACAGTGGTGCTGACGCGGTTGTTGGTGCCGATGATGGCAAGGACCTTGGTGGCCACAC
CGGAGAAGGTGATGGTGCCTGCCGTGGTCGTACCACCCTCAGCACGGAGCGTGACCATGC
GAAGGCTGCCGTTGGCCCCACCGTCGCTGTTGCTGGCGGTAAAGCCAGACAGCGAACCGG
GGTAGGAGCCGCTGGCCCCGTAGCCGTCGAGCCAAGCAGTCTCGCCAACAGGGGTGCCCT
GTCGCATGTCGATGTCCGTGACGATGGTGACGTCCGTGATGTTCGTTCCGTCAGCGGTGA
CGGTCAATCCTTTCTCAGTGTCTGATGCTGCCATGATTCATTCCTCCATGTATCGTCTTC
AGCACGCCCCTCACTGGAGGTCGCGGATGCTCCCCTGTCCACCGAAGAAGGTGGTCCAGA
CTTCGCCCATGGTGCGGTACAGGCCTTCCTGCCCGAGCCGGTTGATGGCGAAGGGGTCGC
CCGTCTCAATGCCGGACTCGAAGTACTGAGTCGGCTTGGCGGTGCTGAAGTAGAGGTAGT
CCGTGTCCAGCATGTAGATGCGGCTGATGCCGTCGCTGGCCATTTCCTTGGTGGGGATGA
TGGGGACACCGTTGTAGGTCGCCACGATGAACCCGGCTTCGATACCGGGGACACCCTTGA
CGCCGTTGTAGGTGGGGACCACACGCTTCTCTTCCATGAAGCGCTGCTGCGCCTGCAGGA
GTTGCTGGATGCGCATGAGGGTGTCGTACCCGGTCAGCATGACCTTGGGGTTGCCACCGC
GCTCCCAGATGAGGCGGAAGGTCTCGTCGAGGTGGTCGAGGCTGAGCGTCCGGTTGGTGG
ACGTCGCGTTGGCCGAGTCCTCAGCGAAGGACCACGTGTTGGCGCTGCGGTCGATGGAGT
AGATGTCCTCGTCGCCCGCGTCGTAGTGCTGGCTGGCAGCCATCGAGTTGTTGCCCGTGG
TGATGCGGTCGAGCGACTCAATGTCGTTGCCCGCAACCGTGGTGACGTCCTCGGTGAGCA
TGTCGTTGATGTGCTCTGCGTGGTGCTTGCCCATTTCCTCCTTGAGGACCGAGCGGATGT
CGCCCAGACCGTCGTCCTTGTCGTTGAGGAAGATGGCCGTCTCCGACATGTCGAAGGAGT
GAGCCACGGTCTTGGGCTTCGCAGCCACGTTCTGGAACGTGGGCTTGGTGGTGTCCGGCA
GGGTGCCGTTCTCAGCGATGCCGCCGCCAACCGTCTTGGAAGGCTTGGCGGTGACGACGC
GCCAACCGCTGCGGTCCCAAGGCTTCTTGGGAAGGATGGAGAAGGCGTTGAACTCTTGGT
TCAACTGGCTCCAGACCTTGCGACCGTAGATGGCTTGGTAAGTACCAGCCGTGGTGCTGA
GGAGCGGAGCGTCCGCCTTCAGCAACTCACTGCCGGAGTAGGAGTAGCCCATCGAGGACC
CAGCCCCGTAGTAGTACCGCTCCATGTCGTTGACTGTTCGCATGTAATTTCGTGCCATGA
TTCATTCCTCCATGTTCTCTTTGCCCGAGGCTCAAGCCTCGAAGACGCTCCCGGCGAGGC
GGTGAACCTCGTCCCAACCCATGTTGGCGAGGTCCTCAGTGGATGGGACCTCGACCGTGG
TGACCGACTTGCGGATGGCCGGAGCCTCAGCAGCGGTGGAGCCGATGTTGTCGATGCGGG
TGCTGAGGTCGCTCAGCGCCTTCTCGATGTTTGCCAGTGGGGTGCGAGCGTCGAAAGAGG
CCGCGGCGCGAGCCTCGGCTTCGGCGTTCATTTCCTTGGCGAGGCGGTCAGCGAAGACCT
GTCCGAGGTTGCCCTTGAACTGCTCTTCGATGGCCGCAGCCTTGTAGACTTCGTAAGCGG
CTTCGAGGTCAGCAGCGCTGACGTCAGCCGGAGCGAGGTAGCCCTTGGACACTTCGCCGC
TGCCGCCGGAGTTCAACTTGCCAATGGCGTTGGTGGAGGGGGAGCCGCCTTCTTGGGCGC
GTCCCTTGACCTGACCAGCGAAGTAGTCGGCACCGTCGCCGATGGCCTCGGGCGTGGAGC
CGAGGTTGGCCTTGGAGATGCCGTCGAAGTGAGCGCGAGCCGCCGCGGTGTCGACGCCCT
GAGACTTCAGGGTGTTCTCCATCCACGAGAGGTACTCGCTGGTGATGACGTCGGAGTAGT
CGTCGGACTTGGCGTACATGCCTTCCTTCTTGTCCTCGCTCGCCATTTCCTTGCCTTCGT
CTTCTTCGGACTCAGGCTTGTCCTTCTTCTTGCCTTCCATGTGCTCCTTCAAGCCCTCAG
GCATTCCCTTTTCCATGGCATCAAGTCGCCCGTTCAGCCGGTCAAGCACGCCGGAAAGGT
CGTTCAGTACGTTGTCTTCGTTCGTCATTGTGGTGTCCTCCTTCAAAATTCGGAATGTGG
CCTCAGGATTGATGCCCTTTTCGCAGATGGTCACTTCGTGCAGTTCCAACTTCGAGATTT
CGGTGTAATCCCCGTGACTGGCGTCGCTCTTGCGCATGCGCTTGAACGCCTGTCCCCCGA
TGCTGAAGCCACGAAGAGCCCCCTTGCGAATCTCAGACGCGACTTCGCGCGCCTTCTCAA
TGTCGTCGCGCAACTTGATGACGACGAACATGCCGGCGTCGTCGACACCGGACTTCCAGA
CACGGCCATCCGAGTCCACGTAGGAAGGGATGACCTCTCCAACCTGAATGTTGGAGTGAG
CGAGTTGCACGTTGCGGAATCCATCCGCCTTCATGAAGCCGTCAAAGGCGTCACGGAGGG
CGCCGCGCGTGATGAGGTCGCCCTGCTTGTCCACCATTTCGACGGACGCATAGCCAGCGA
TGACGAGGTCATCGGACGCCTTGAGGATGCTGATGCTCCCGCCGTGGTTGACGGCGGAGG
TCCTCAGCGCGGCGGTGGCCATTGTCCTCACAACCTGTCGTCATTCTACTTAACTACCTA
CGGAGGACGGCCTTGTCCTCTGTGATGTCCAAAACACCTGCTTCTGTAGGCACGCTCATG
CGCTTGGGAGCCTCGGAGTCCTCCGATTCTTCCTCAATGTCTTCGTCCTCTCCGGGGCGC
TTTCGGTTGTCGTAGTCGGGCATGGTCTTCTCGTCGTGAAGGTTGGTCGGACCCATGGGC
GATTCGATGGGCGTTGCATAGTCGAAGCCCAGACCCTTTGCACCTGCGTTCGCTGCACCT
ACAGCACCGATGCTGCTCTTGAGGAAGCGGTCCACGAGTTCCAGACCCTTGACGAGCACC
TTGGCCTTTCGACGGTCATCCCACCACGAGGTGCCCCTGACCTTCTTGGGCTCAATGAGG
GGCTCGGCCTCTTCTTCAGATTCGTGGACCTCTTCCTTGATTTCGAGATTGGCCTTGAGC
AGCGCCCCTGCCACCGGTCCCCAGTAGGGACGCTGGCTCTCCGACAGGCGAATGACGTAA
CTGTTGTCGGCCAAGGGGCTATGCAGCGTCCACATGCCACCGGATTCTGTCGCCTTATAG
AGCACGTCGCCTTGCGGCATGACGACGCGGACGCCCGTGCTGGCTCGCTCGACTTCGCAA
AGCCACTGCGGTCCGACTGACTTTGCCAGAAGACCCAGCGTTTCGCGGCTGACCAGAGGT
TCACCTTCGGCCTCACCTTCAATCTCAGAGCCCATGATGGTGAACACAGGGTCCTCGACT
GAGTTCTCAACGCGACTGACGTTGGCGACGTTGACGCGGACGTGGTCACCTTCGTTGAAT
TTCTCGGGACTGTTGAACGCTGCGCCCACATCCATGTAGGTGTCGCCCCCAGCCTCGACC
GCGCGATTGCCGATGGCCTCCTCTTGCGTGATGGGTCCAGTGCCAAGACGGTATGTGTAG
GGACCTGCACCGCGTCGGTCAAGCACACGGAGCACCACGTCTTGGCCGGGGCGCAGCATG
ACCCACTTAGGATGGCGCATCTCACCGGCCATGTAGACCGACTTCGCGTCGCGCAGCAGA
ATGTTCTCGTGGTCTTTCTGCAACGACTCGACAGCCAACTTCAGACCCTCGTCATCGGTC
AAGCGCGTATCGCTGGCGCTCGGCGTGTGAATGTTGTCGATGCCCTCCATGCCGCCACGT
AGAATCTTGATGCGGTCGTTGAGAGGCACGTCGTGAACTTCCTTGCCAGCAAACTCAAGC
ACGTCAAAGATGTAGTAGCCATCTTCCAACTTGACGACGTCCGCCTTATACTCGTGGTCG
GTGACTTTCTGGAAGTTCGCTTTGTCCTCGTCGGACAGCGAGAACGTCGACGTGATGTCG
TCGTCATCGTCCTTCTCAACAAAGCCTCGCTCGCCTTCCGGCATGTGCGAGACAATCCAG
TCGCCCGTGAAGCCACGCAGATGCTCCAAGTCTTCCAACTTGAAGATGCGGTGCATTGGC
TGGAGCAGAGGAACCTTCGGACCCAACTCTTTGCGAAGGATGTCTGGGTTGGTCAGGTCG
GCCAGCCCCAACTCAGACTTCACCACGTTCGTGCTTCCCTGATGGCGCGTAAGCCCTGTC
GACGTCGGCTTCGTGTGAGCAGCCTGTCGCTCAAGCGTGTTGAGTGCTGCACGAGCGTCA
GCGTGGTCAGGATGCTTCAGCATGTGCATCCATGCGGCAGGGGCGACGGCATTCCAAATG
GTTTCCGTGGGCTGGACAAGACGCATGGGGATGCCCTGCGCACTCGGCATAATGCTGACC
TCGCCATCGAAACCGATGCGGAAATCGAAGTTCGGGTGGAACAGGTCACCGTATTCGTGC
GCCAAGCCCGAAGAGTTGTACAGGCTGTGGACCGAGTGCCCGTGCGGACCCACTGCATCG
ACCGGCACGGGTGCTCTACCGCGCTTTGTTTCTGTGACCGACGAGGCCGCCTCGACCTCG
GGCAAGAAGGTGACGAGGCTGTCGAGATGCTGCTTGGTGTTCCAATACTTGCGCTCGCGC
TGGTTGCCGCCGCCAGCAGGCTTCTTCGTCAGAGGCTCGGCCTCGCTACGCCGTGAGTCT
GCGTTATACGCCTGCGTGAACTGCATGCCCAACTGCTGGTTGCGCTCATCTGCCTGATAG
CCGATGGTGCGATGAACGCGACCGACGTCCAGTTGCACGTCCATGGCAGCGCGCTGCTTC
CTCATCTTCTCAGCCTCGGCAGCGATGTCGCGGTCAGGGTGCAGTTTCTCCATCAACTGA
CGCACGGACATCACAGGTGCAGGCGGTAGACCCGCAATCGCTCTTGGAAGAGCAGTCTCT
GCAAGGTAGTCGATTGCGACCTGTTGACTGTGTCGAGAGTTGGGGTCTAAGCCAAGTCGC
TCAAGCAATGGCTGTGCGTGATGCTTCATTTCTGAAACGCGGGCTTCTTCTCCACGCGTG
AGAAGAGGAGTGATGACGCCAGTCAAGTAGTCGAAAGCCGTCTGACGGTGAATTGGATTT
TTGGGGTCAATGCCGAGTTGCGCACACATGTCGTCGACCAGTGACTTTTCGCTTCGGTCT
CCCGGCAACTGGTACGGCTTACTTTCAGGGTGCTCTGCAATTTCAGAAGAGGTGAACTCG
AACGGCTCTCCATGCTCATGCCCAAGGCTCTTGATTTCATGACCGAGGTCAGCATGCCGC
TTCTGCCCCACCTCATGCTCGGTCGTGCCCATGGTGTGGATGCCGTGCGTTCCATGAGGA
GCAACGTGAAGGAACTCGTTGCCCATGCGAGCCAGCATGCGCATGTTGGCCTCGACCGTT
TCGTGAGGCAAGTTGGGGTTGAGGATGTGGTCCCGCGTCTCGGGGTCCATACGGTCGACG
ATGTGCCGCACGGCTTGACCGATGGCGTGGTCGTCAGCACGGAGCCGGTCGGCAAGGGTG
TTGCGCTTTACCGAAGTCACACCTCCTACGCCGCCTAATGCAGCAGTCACTTGAGAGCCA
CCTCCAGACAGCCCTGTTTCGAGGCGAGCCAACTCCTCGTTGAGTTCGGACATCTGGTCG
CGGTAAGCCTGAAGTTGACTTCGCGTCGCACCTTCGCTCTCAGCCTGAGCCATCTCATTC
TGCAGCGCTCCGACACGCTCAGCGAGCATGAAGTAACGCTCTTGGTCTTCGGTCACAGGC
TGAGCCTCGCTGATGCGTGGCTCTAACTCGCCAGAGGGGGCGGAGCCCGCAGGGAAGTTG
ATGCCGTAGTTGACCATCACGTTGGCATCAGGGTCATCGTCCAGAGGCGCCTCGCCAAAG
CGATACATGCGGCGCTCGTGAGTCGAGTGCAGTCGCTCTTTGCGACGAGCGTATTCTTCT
TCCAATTCTTGTTGGCGACCCTCAGGAGCGACACGCATGCGCTGCTCGAACTCAGCGTCC
AGTGCCGCCAGTTCGCGCTCAAGGTCTGCGGCGGCAGGTGGCTCATCTCGATGCTGCAAC
TCCTCCATCTGCGCGTCGTGGTCCGCCAGACTGGACGTAAGGCGACCGCGGTCATCGGTC
AAATGGAAGACGTGCTGCTGCGGGTCCATGGGAGCGCGAGCAAAGCCCATCATGGTCGCA
ATGGCATGATGATGCTGACTGTGATGCTTGTCGAACGTCTCCTCGTTGTAGGCACCACCT
GCAACGCCGAAGGGGTTCTGCCCAGTCAAATGCTCTGATTCTTTCCCAGTTCTGCGGTCA
TGAGCGAGCGTTGCAGCCCGACCGTCGCCAGATTCGCGGGCATCGTGATATTCGCGCGCC
AACGTGTTGTGGTATGCGCCGTCAACCGTGGTCGCGTGGCGGTTATAGTGCGCATTCTGA
CCACCTGAGCCCTTGATGCGCGACGACACGGACACGTTGTGCGGGTTCATGGTCGAACCC
GCGTCAGTCACGTCGCCTACGTTTTGGACGTTGACGACTTTCTTGCCCTGCATCATGCGG
AACAGTTGCGCCTCGCGCTGGCCAAACGGCCCAATGAAGGGAACCATCGAGGCCCCCTCA
TCTTCGTGACGTGCCATGATGCCGGTGCCTGTGCGAGAAAACATCAGGCTGTCTTCCTGC
TTTCCACGAAAGCCAGCGACGCCGGTTGGCGATTCGACAGGGTTGAACTGTGTCGTGGTC
TGAGGGGCAACCTCTTCACCATAGAACTCAGCCAGCATCCTCGCTTCTTCGTCAGCCTCC
CCTTCGACCTCCTCCGGCTCGAACAACTTCGTGTGGTGGTGAAGCAGGTTGAACAGTTCG
TTGGGGCGCTTACCCATACCGCCACGCATCCACGGCTTCTTCCAGAACGTGGCCAGCGTT
GTGTGGTCGCCGTTCGCATAGCCGTAGTGCTCCGGGTCAACGTGCGTACCGAAATGGAAG
ATACCGTGGTTGGACGCCATGCGAGAGGCAGCAGCGACTTGCTTGGCTGACTCGTCACGG
CGACGGAAAATCTCGTCAATCTCGTCCTGTGTGAACACCTTGTCGGGTCGACTGTGGAAC
ATACCGCTGTCCAGTCCCAAGTAGTGAGGGGCGCCAGCCGGCAAAAGTTTCCGAGTTTCT
GGGTCCACACCCAGCATCGCGCACATCACCAAGTAGGAAGGTGCGGTGCCCGAATCAACG
CTACCGTCGGCCTTCTCTTGGTTGAACAGCGGGCGGTGAGTGACGCTAACGGTGCCGTCG
GTGTGCTTGGTGATGTGAGGCGTTTCGCTGGCACTGAGCAAATCTTGGGGTCCAAGTTGA
TAGCCGTTCAACTGAGCGTGCTCCTGCAGACGCAGGTTATACTCCTTGACGGCGCGCTCC
CAAGCACTACCTTCCTTCCCTGCTTTTCCGTGCTCCATCATGGCGCTGAGGCCGTGCACC
TTCTCGACGTACTCAGCCTTCTCAGGTAGACGGATGGGTCGATTCATCACAGGCTCAGTT
GGCATACCGACCGGTCGCACCCAGTGGTCGTAAAGTCCAGAAAAACGCTGGTGGAAGTTG
CGAACAAAGCGAGGTATGAGGTTGAGGCCGTTGGCCACTCCGGGCACCTTGAACGGCTGA
TTTCGGTCAGCAGCACCGTGTTCACGCAGGTGCTCGTAGAAATCGTGCCGCTGCTCAGGC
GTCAGCCACTCAAGCCCCATGAGGTAGTCCATCAGACCAAAATCCTGTGACCACTCAGCC
TTGCGCTGATTCATGTGAGCGTCACGCTTCGCTTGCTCGCCCTGCTGCACCGTGAGTTCG
CCACGACCGACAGCGTCGTCGATTTGACTGGACACTTCTTGCCCTTGCCCCCTCGACCAC
TTCAGGTAGTTTTCCTCATAGAGGGCATGGTTGGTTGCGTATTCAGTGTCCAGTTCACCG
TAATGGTGAGCGTTGAGGATAAAGCGGTGGTCACCTTCACGAGCATGCGCTTCCCAATCG
GCCTCACGTGCACTGTCGTGTTCGCTCTGACCGCTGCTGTAGAAGTCGGCGACGTGCTCG
TGGTAGCGGTTGTGCAACGGGTTGAACTGTGCGGAGCCCAAGGGGTCGTGCGTTCGATAG
GGGTCTTCGGCGTCACCGTCAACCATCTCAAAGTGGCGACCGGTGAGCGACTGACCGGGT
TCAGGGGGGACGACGCGCATCTCGTCGTAGGACGGGTTATCGGCCAAGTTCATGCCTGCA
CCGTGACTCAGCGCATAGCCAACTTGCGACTGCGCAAGACCGGCGCTCACCATAGGACCT
GCTTCAGCCTCAGCCTCCAGACTCACTGCGCCCTGTGTGCCGGTGGCTTGTGACTCGTCT
TCCTTGCGGATGACGGCGTGGAACATTTTGACGAGTGCATCATCGCCAGCGTCGAGGAGG
TAGCCGTGGCGCTCTGCGTTCACGACTGCGAGGAAGAAGTCTGCGCCGGCATCGGCCTTC
CCAATGCCGTCGAGCAGTGAAGCGGTGAAGGTCTGCCTTGCCCTGTCGAGGGAATCGAGG
GGACCGTCTCGCATCCGTCATCACCAGCCGCTCAGTTCAGACGGCTGGACAAACGGTCCA
CGGACTTCTTCACGTCGGTCATGGTTGGACCGTCACCGCCTTTGAAGTTCTCAAGAGCAC
CTGTCGTGCTGAATGCAGTCGGGTAGTAAGGCGACTCTCTGGTCAAGACGTCGCTGTTCT
CAGAGATGGCGCCCTTGTTGGCCACGTCTTCGACAGATGGCACGACGTTGTTCGTGTTAT
AGAACGCGTTGGGAATACCAGCGGGCTGAATCTCAAATCGGTGGTGGCCCGTCGTGGAGC
CCTCTTCTTGCGAGGAGTAGTCGGGCATGCTACCTTCCTTCTTGGCGATACGGTCTTCCA
GAGCCTTGGCTGCCTTCAGCAGTTCGGCGGCTTTGTCGCTTCCGGCTTCGTATCGTGGAC
GCACGTTTCTCACTCCATTCCCATTGGTTGACCGATGGCCCCAGACTCCTTGGCTTGCTC
AGCAAGAGCATGGATGTCTGACCAGTCCATCTTGTGGAAGTCAGCGTTGGTGGTCGGAAC
GTCAATCTCTGAGCCGTCCTGACCCTTGAGGACGAAGTCATCGACCTCTCCTCGGAACCC
ATCTTGAAGCACGTCTTCAGGACGCTGCGTTGCCACAGACACAAAGCCAGCCTTGCGAAG
CATCGCAGATGGGTTGCGCATCATGCGCTTGAGTTCTTCGTTCTCAGCCTTGAGGACCTG
CATGTTGTTGTCCATGCTTTCCATCTTGCTGATGAGAGCGCCCATGAGGCGCTCGGCAGT
GTTCCCCTCTCCCTCAGCCACGTGCTCACCTCAGATGGTGCGGTTCGACATGCGACGGTT
GACCATACCCACGCGGCTGGTGCGAACCGTGCCGGGGAGAATGTTCTCGGTAGGCGCGTG
CACGTTGTGCACCTCGCTGCTCATCTTGCGGACGGGGACGCCACCAGCGTAAATGTCGTT
GACGCCAATGCGACGGTCAGCGGCCTTGACGATGGAACTGTCGATGTCCCTTCCAAGGTA
GTCCGCGAACTTCAACACCTCGTTGATGTGGTCGCGTGCTGAAACGGTGTCTTGCTCTTC
GAGCGCCTTATAGAAACCATCAACGTGAGTGCGCATCTTACGCGCCATCGGGTCCAACTT
CTTCAGGTCCATGCGAATCCCCACCACCGCTGTCGGCTTAAATGCTCCTGCGTCAGGCCC
CCCGAGGGCGGCGAGCGTCAAGGATGCTCTGACCGGCCTGTTCGACGCCTCCCATAGGAG
CGCCTCGTTGCTGAACGCTGGAGAAGGGAGCACCCGCACCCATGCTGGTACGGTTTTGTG
GACTGGCGGGGCCACGGTTCCTCAGACCGAAGCCCTCACCGCCGGGATTCGCCATGCCGG
GAACCCGTGCCTGACGGCCCATCTGAGCGGCGAGTTGCGGTGGGATGTTGCGGCTGGGCA
AGGCTCCGGGCGTGCCCATGCCCCCACCCATCTGCATGCCGCCCATGGGTTGACCCTGTG
GCGGTGGCTGTGCTCCCGGCTCTGGCTGCCGATAGATGAAGCGGATGTCGCGGCTGGCGT
CTTCGACCAGTGTGGGCTGGTAGCCCATCATCATCATCCGCTGTGCAATGTTGACTTCCA
TCTCGTCACGACGAAGGCGCGTGACTTCGTCCTCCTCCTCATTGGGATAGAGGGTCAACT
TCCAGTCGGTGACGTCCATCTGGTCGACCATGCGTGGGAACAGATGCTCGGTGTAGACCT
TGTGACCGAATTCAACTGCGCGGTTGGTGACCAGAATCTGCATGCCTTCGTTGTTCAGGC
CACCGGACTTGCCAGTGTCCATCATGAACACGTTCGACACACCGTAGAACGCAGCAATGC
GCTGACGCATCTCGTCACGAGCAGGGATGTATTGCATCTCTTCCAACGAATCCATCAACT
TGACCCAGTTCACACCACCCTTGCCGTTGCCTTCCGTCGCAATCTTTGGGATGTAGTGCG
GGTCACGCTCCAACTTCTCATCCGTCGCCTTCCAAAACGACTTCATGGATTCGAGGTTTT
CCGTGGTGATGCTCAGGATGCCGCGAGGAATGCGGCGCTTCGAGTAGGCTGTGTACATGT
AATTGTCCATGGCGGTCAACGTCATGGCCTGTCGCCAGAGTGTCGAAACGGGGCTACGCC
CGTAGAGTTTCGACGGCTGGTACTTGCTGACGTGAATGACTTCGCCCTTGAGGTAATACT
GCGTCTTTCCGCTCCCAGCCGTGTTGACGTGGTGCACGTCTTCCATCTCAGTGCCGCACG
TCGGGCAGAACTTGTCGTCCTCCGAGTAAGCCTTGACTTCGGTGCGGTGAATGGGGCAAA
CGCGGAACCGTCCACCACGAACACCGCGCTTGTCGGCAATGATGCGCATGAAGATGGGGT
CACCACGCACAACTTCCTTGATGCGATAGAAGGCCATTTCCTTCGTCTCAGGGTCAATGA
AATACTCCTTGATGAGAATGAGGAAAGCGTCGTCGGTGATGTTGAGGTCGTACTCAATCT
CGCGCAGCACGTCCATGAACGTCTGCTCCATGGAGTTGCGCTGGTCAAGTAACCACCGTG
GATAGACCAGTTGGTCAGGCTCGGGGTCACGCACTTGTCCACCGCATTCGGTGCACGACT
CAACGTCGTGCTGGTGCTCCTTGTCGCACTCCAAGCACTTCTTGTGGAACTTCTTTTCCC
AACGGTAGCCTCGACGGAAGATTTCCTGCTGAAGCGTGCTGAGCACCGTGCGCAGAATGA
GGTTCTCATTGGCCACGGCGTACAGTGCTGGGATGGTGATACCCTGCACAAGAACAGGCT
CTTGGATGCCCGTGGTCCACAGGGGCATCTGCGGCTCAGGCGTCGTCCTGCGACGGAACG
GTGCGCTCACGGATTCGAGCAAACGGCCGACGCGACTTTTCTCCGCCATCACAGACCCTC
CGCCCAACTCAGGACCGTATCACGGTCGACTCCCCATTCTCGCAACGAGTCCTCACCTTT
GGCAGTTCCGTCTCGATTCGAGAACTGCACAAACCGCTTCAACTGCGTCTTTCGCACAGG
GTCCTTCTCACCGATGTAAGCCATCACAGCCTTTGCCTGCATGTCTTTCATGCGCAGGTG
AGGGGTAATGCCGTCCAGCAACTTGTGCAAATCGTCCTTGGCATAGAACGACACGCGGTG
CTGACTCCGCTGACTGTCCGAGTAGACCTTCTGGTCAAGTTGCAGGATGCCGGCTCCAAT
GTTCTTGTGCAACTGTTCGCAGTGCATGCGCCCTCGGTCACCTGTAGCGATGAAGCCAGC
ACGTGGCTCACCGCGCTCGGTGATGGTGATGTAGCCGTCAGCGTCGAGGAAGCCCGCAGC
GTAGGCCCAAGGGTCCTTCAGAATGAGGCCTTCGCGCGTCATGGAAATGAACTCACCTCG
GCGATGACCCTTGACGATGTTGACTTCCTCGCCATACATGTTGAGCAACTTGGACAAGCG
ACCAGCCGTGATGCGACTGACGCCCTTCTCGACGAGGTTGCTGGTGATGGCACGAGCCGT
CATGGCGCCCTTTTCGTCAATCTCAGCCTTGGCCATGTGCATCCACTTCTGCTGCTCCTT
GGTCAAGGAGTCAAATTGATGCAGCGCAGTGCGCCACATCTTACGAGCGTCTTGCTTCTG
CTGCATGGCACCAACCCATGCCTGCCGCTCTTCTTCGCCCCAGACGTCAGCGAACTCATC
CAACTTCTCCAGCGCATCCTCGGCCGCCTCCCAGACGTTGCAGGCTCGAACAAGACTGGA
CTTGCGGGTGTTGCCGAACAAGCGCAACGAGCGCAGGTCCTTGTTGGACAGCCCCATCTT
ACGCATGGTGTCTGCGTGCGGCGCAGCCCAGTCAAGAAGGCTCAGCGTCGCATCGACTTC
AGTGCTTTTGAGGGTGCGAATGCCGTGAATCAACGCATCAATCTCTTCCTTGTCGTCCTT
CAGCACGCGACGCGCCTTGCGCAACTCACGGATGATGTCGGACGCACTCTTTCCGATGCG
GTCCTCGAACCAGCCATCACCTGTCGGTGAAAAGGGAGCATACTGCGGCGCTGGTGCGGG
CTCGCCAGTGACGATGACGGTCTCAGACGCAATCGACTTGGCAATGTCGTCACTGACCAG
AGGGTGCGCGGTCAGGCTGGATGCGATGGTCGACAAGAGGTCGTGACCCATGTCGATGTG
TTGGGTTGGACCCCCTACGCTCAGACTCGGCCACATGATGTTCCCTCAGTTTGGTGCACT
ATAATCATACCGTGAACCACGCACCTGCAACCCTACGAGAGGGCACGTCGCCGAACCAGT
CGTCAACTCCGTCGAGGTAATCGTCGAGCATCACGATGCTGCCCTTGAACTCCTTGGTCG
CCCAGTTGGCCAGTGCGAGGCTGACGGCCAAGTCGTCGTGCGCACCCACGGACTCCATGC
GCCCGTTCTTTTGCATGCCGAACCGACTCAGTTCTGTCTCAAGCGTGCGCGTGAACTCCT
TGCTTCGCTCATCGCCCCACGGGGTCTTGATGTGACCCTGCTCGAACGCCATGAGCAGCG
ACATGAACATGCTCTCCTTCTTCTGGCGCGTCGTCATGAACGTCTTGACGGGAATGTCCT
CGCGCATGTCGCGCAACTCTGCCTCGAACATGCGCTGGAAGTTGTTGCCTTCCAATTCGA
TGAGGTCGGGTTGGAAGCGGTTGTTGAGCATGATGATGTGACGCTTCTGCGCCGTGCTGT
TCAACCCCTTCTGGTGGACGACGTGCACGATTTCCTTTCGCTCGCTGCCCGGAGGCATGC
GCATGACGGTCATGGCCGTGTAGTCGGCGTTCGAGTCGCTGGCGATGGCGGGGTCCCAGC
CGATGAAGTGCTGGCCAAACAGGCCACTGGCTTCACCGTTCTCGTCGTACTCGTTCTCTG
CCTTGTCCATCAGGAACAATTCTGGGTCACGCGCCTTCTCCAGAAGCGACATCGGGAACA
TGCTCGACATGTCGTGAATCGGCTCGCAGAGGTATTCACGTGCGAACTTGATGGCAGGCA
TGGACTCCTCACGCTGCTTGAGGGCGTCGAGCGGCCATCGGTTTGGCCAGAGCGGCTCGC
CGTTAGGCAGAATCGCCGGATAGGTCTCAACGGTGAACGTGTCCTTGTCCTCCAACTCAG
CATACAGGTCGTTGTACGAGAAAGGTGTGCCGACCATCATCAGTCGACCTGTGTGGTGCA
GCACAGGAAGCAGAACGGTGTAGAACCAGTCGGCCGCGCGCTGCAGTTCAGAACTGGTCG
TGCCCCACAGAATGTCGTCACAGACGACCACGTCGGGGTGGAAACCACGAGTTGCACCGC
CCACGGACTTGGCCATGATACGGCTGCCGTTGGTGAACTCGAAGTAGGACTTGGCCCACG
GCTTGCCCGCAGGCTTCAGGCCCTTGAGGATGTCCGAGGACTCAATGTTGTTGCGAATGA
ACCGCATGTGTTCCAGCGTCTGCTCCAGCGAGTGAGAGAAAATCATGACGTGCGTGTTGG
GCTTGAACGCCGCCAACCAGAGTGCGTAGGACATGAAGAACACGGACTTGCCGTGGTCAC
GACTCGCTTTCACGCAGTAGTAACGGTGTTCGTTCAAGCCCTTGAGCCAGTCTTCGTGAT
GAGCGGACAACTCGAACTCCAGAATGTCCGTGAAGAAGTACGCGAAGGACTTCTTGGACA
TCTGCGTGTCCATGTCGTGAATGAGGTTGTTGACGTCAGCCACGTCAGAACTCTCCAATG
TTTGTCTGACGCGTGTTGCTCCTCACAGCCACTTCGCCGGGGCGCCCCATCATATTCCGC
CGCATCGCATCGCGCTGAGCAGCCGACATCTCGCCATCATCCTCTTCTTCCTCCGTTGGT
CGAGAAGGCATAACGGCGACCGTACTTCGTCGGTCATGGTCTGTCCCTGTCGTGACTGCC
TCTTTTTCAGAAGCGTTCTCAATGTCGTTGATTTCATCGACCGCGCTACCTTGGCCCAGT
TGAGGAATCGCTGCCGCCGCCTCAGGAGGCACAGGTCGCCCAGTCGCGTCGGTAGGCGTA
AAATCTGCTACACCTACATTCCCGCTTGGCCTCGCGGCCATTGCCTGAGCGCTCCGCCGC
TCCATTTCTTCAAGGTCCATCCCTCCCATCATATCACCGACGTTACGACCCACTTGCGCG
TAACGCGCATCTTCTGCACCAAAATCAGCACCGCGAGCCCTGTTGGCAGCAGCCTCGAAT
TGAGCCTGCGCACGCTGCTGGGCCGCGGCTTCTGCGCGCTCTCGGTCCACGTAGCGCATC
TGATTCTCCATAATCGTGGGGTCTCTGCCGGCAGTGCCTACTGTCCGACCGAACCGACGG
CGACCTTGGAACATACCCATGTCTCCAGCGGCTTGACGTGCCGCATACTGCTGACGAATG
CCTTCTTCACGGTCAGCGCGGGCTTGTCGCGCACGAGAAGTAAGTGCTCGGCCAGCACCA
CGACCAAGTGCAGAGCCCTGAGCGCCGCCCGAAATGGCGCTTTGAACCAGTCCACCGAGG
CTGCGATGCTGTCCGGTCAATGCACCAAGTGCACCTACTGCACCGCCAAGCATACCGAGT
GCACGTTGCCTACGAGTAACACCGACGGCACCTCGGCCACGCCCTCCGCCACCAGTGACC
AGAATCGGTGCACCGGTAACGGGGTATTGCACACCCACTGCCTTGCGAACAGCGACCTTG
TCCATCACCACTCACCTCGCAGGAAGCCGTCGAAGTAGCCCATCTTCTTCCTCAACAGGT
CGAGGTCGGAGGCCACATCATTTGAGCGTTGCACCAGCGAGCCGGTGCCGATGTCGAAGA
AGGTCTGCTCGCGCGGAGTGCCGCGGAACTGCTGGTATTGTTCCTCCAGAGCAGTGGCGG
GACGCATCGGATAAGGTGCGATTTGAGGAGCAGGGGCCACGCGGGGCTGAGGCACGGGTG
CAGCAGCAGATGGGAGAGCCGAAGCCGTGGGAAGTGGTGCGCTTCTTCCCTCCAAGAACT
CGTCACGGAGTTCGGATAGAGGGCGTCTGACGCCCACCTGCCCTTCAGATGATTGCTCAG
GAAGCGGCTGCGAAGGCTCCTTTCGACCGATGGGCTCCACTTCGTTTGGAAAGTGCATGC
GACGAGCCCAGTGTTCAGGCGACTTTGAATCGCCAAACGCAATGCGCCCATGCGACTGAA
TGCCCTGTGTCGGAATGCTGCCCAGCGAAAACGGCTTACGATTTGTGCGCCCAAGCATCG
ACTCGATGATGGACTCCGCTCTTTCACGGAAAGCGTCGTGGTCTTCATGCGGCCCAAAGC
GCGTTCCCGCAGAAATGTCGGCTTCGCGCACGCGTCGCACCACCTCAGCCTTCGCCTCTT
CTTCTGGCATACCTTGGTCCATCAACTTCGCAGCCACGTGGCTCATGTGCGCCACAATGT
CCGCCGCATGCTTGTTCGCTTTGCGACCGAACTCAGTTTCTGCATCTTCCATGTACTCTC
CGGCATGTTCCGCGTGGATGCCGAACGACTCCTCGTTGTGGTCAGAACCAATGTGCTGCA
GCAACTGCTGCGTCAACTTCTTCGTTGCACCGTCACCACTGGGCACGCCAACGCGATGAC
CCCCACTTTGGAACAGCATGCGCATGGCCCGAGTGCTGGCCAATTGCTGTAGGTCTTCAT
CGCTCATGTCGTCAGCGACACCCATGCTTCGGAGTTTGTTGGAAATACGCTCCACCAACC
CCAAGCCGTCTTTGCCCTTGCGACCGCCAACCCGAGACGTGGCGGGATGGTAAAACTGGT
CAGGGAGCAAGTGAAGCAACTGCACCGCGCTCACTTCTGGATGCGAGCGCTGTTCTGCGC
GGGCTTGTTTCAATTCTTCACTTAGGTAGTAAGGTGGGAGCGTACCAGTGCGCTCGTAAG
TCCTGTAATCCCTTGGACCTACACTGGCCACCAAGCCACCAGATAGCGTGCCGGGCTTGA
GCGCGCTGTGCTGTGCCCAGTATTCCGAGTTGACTTCCTGCGGATTCTTTCCGTCCGCAA
TGAGGCGGTCGGCCAACTGCTTGCCGATGTAGACCAGCCCGCCGTCAATCCAGTTCCCTG
TCTGTCCGCCGGCCACGTTTCCCTGATTCATCGAATACGTGATGAGATGGCGCTTGCCGG
TCGCCTCGTCAATGCGTTGAGAGCGAGACTGACGGGCGTGAACAGGTAGTTCCTTCTTGT
GGTACGGTCCGACGTGCACCTTTCGCCACTGCGGACTGTCGGCCGGAGGCAGGTAGTGGT
TGCTCTGGTCTTTTCCGTGCGTGTCGTCATGTATGGCGTTATAATCGTCAATGGCGCCGT
TTGCCATCTCAAGCGCCCGTTCAGGAGTATAGCCGAAGATGTCCTGCAATCGACTTAGCA
TGTAATCCATGGGGTGCATGCCGCCGGGAAGCAACTCACCGGTCTCGGGATGGTGGTTCC
AAGGAGGATGGTCTGGGACGTTCGGGTCAGGGTTGACGGCGCTTTCTGGTGCCCAAGGTG
GATGAGGTACGGGCTCACCATTCGGTCCTCGAAGGTAAAGCAGGCCAGCACTCTTCAGAA
GCGGGGTGCCCCGCATCACATCGAGAAAATGGTTGGTGCCGAAGAAGGGGACCTGCTTGC
GAAGATAGGACGTCGCGGGCAGGTGCACCTTGAACATCAGCCAACCCTCCCGCTTCCGCG
GGCGACGAACATCGTGGACGGCGCGCCCCAGTTCTTGGGGTCATCTTCCAGATTCTCGGT
CCCACCTTCAGGTTTGGTCGTGCTGTCTTGCCCTTCGCGGTGACCCGCTTCGCGGTTGTT
TCCCGGCCCTCCAGACACCGCCGCCTTGAGGCGGCGTTCTTGTCGCTCAGCCGTTTCCTT
CAGTTGGCGAAGGAGGCGGCGGAGTTGGGAAAGGTGCAGGTAATCGCGCATCTTCTGCAG
GTCTTCGATGTCCTCCTTGATGAGGTCAATGGACTTGCCAAAAGACCGGCCCATCTCTCG
GGGCACCTTGGGCTCCGTCAGTTTCAGACCCTTACCCGACGCCATCTTGGGCGTCTTGGG
CTGATACGACGTCTCTGGACCAAGGCCGTGACCGGCAGGAATCTGAGGGACGTTACCCAT
CAACTTGCGACGCGCCTGCGTGGCCATCTGGTGGCCATACTTCTGAGGGAACATGCGAAG
CGGCTGCTTGGTGTCGATACCAAGGTGCGTGCGGTGCACGCTGAGCGGAGCCTCGTCGAG
CCCACGCTTCTTGTGACCGCCCATCGCGCGTGACTGCTGCTTGGCTCGACGACTGGTGGC
CGTCTCGATGCGAGCGCCACCGGGCTGCGTCTCGAACTGCGATTGCCTCCAGTTCTTCGG
ACGAGCCTTACCCGCGTCGTCAAGCCGGGACTTCATCAGCGTGGACCATGCGTCTTCCAT
CGGCTCACCTGTCGCCAACATGCCGCCGGGAGCAGGCATGGTGCCGGTCGCATTGCCAAT
GCTGAGGTTACCCATGTCGGGCATGCCCGTCATGGCCCCAAACTGTTGCCCTTCGTTGAA
CTGGTCGTCCATCATCGGAGGTTCTTCTTCCTCCTCAGGCATCATCGGAGGCATCTGCGG
CTCAGGCTTGGGGATGGACAACTGCAGGTGAGGGAGGTCATCAGCCGACGTGGCCTGCTC
CTTCTCCTTCATCTTCTGGTCACGGAGTTGCTCCATGGTCTCAGGGTCACCGATGCCGTG
GTCGTAGCCACCGTCATCTTTGGAGTAGCCAAGGTTGGACTCGCTACGCGGACTGTACAT
CCGCGTGTCGGAACCCGTCGTCATTGGCATCTCATTTCACCTCACAGCAAGTCAAGGATG
TCCTCGTCCACGTCTCCGCCCCCGCTGGCCAACAAACTGGCCTTCACGCGCTTCCACACG
TCGGGGCTCTCCTTACCGAGTTCCACCTTGAGCACATTGATGGTATTATTGGCGACATTC
GTCGTCGGCTCGGCCCACTTCTCCTGATACATGCTCAGGTCCTTCAGCGTCTCACGGACC
TCTTTGTGCAGGCGCACCATGTCGCCAATGACGCCGTCGTCATGGACACTGCTCTCCTGC
ATGAACTGGGCCAATTTGCCGTTGAGGTTCTGGACGTTTTCACGCAGGATGTTGATTTCC
TGACCCGCGTTGATGGCCACGATGGCCGCAGAACTCTGCTTGACGAGCGGCTGGAAGTGC
TGCTTCATGTGACGATAGACCGCTTCTTCGCTGCACTCCAATTCAGCCGCGATGTCCTCG
GTGGTTCGCTCACCCTCGAAGTATGCGACCTCCAGCATACGACGGTCATCGTCTGTGCAC
ACGGCACACGAATGGTTCGCACCCACGTGGTAGTCGCCCACGTGGTTACGCATGTGCCGC
TCAGCCGTGTTGGCCCGCCAACCCATGTCCTTGTCCATCATGCGAACGTCCGCAACGCCG
TCAATGATGTTCTGTTCCAGCACTTCGCGGTCACCGTGCTGGCAGAAAGGGCAAGACCGC
TTGTTCTGCCGCCCAGCCCCCATGCGTTACGCCACGACCTTGGCCATCATAACGGTTTTC
AAGGCGAAGACCTTCCGTCCGACGATGCGTCTGCCCCGCGCTCAGCCCCGAATCAGGGGT
GTTCCAGTGTCCATCGAGACCGCCAGAAGCCTCAGCAAGGCTGCACGAGACGTGGTTTTG
CGACGGCGTGTGCCCGAAATGGTGCAGACGCAACGCCTTGAGACGTGTCGTGCGTGCCCC
AGTTGGGACGCCGTCTACAGCCGTTGCACAGAATGCGGTTGCCAGATGCGCGTCAAGACC
GCGCTGTCGTCAAGCGAATGCCCACTCAAAAAGTGGGGGCCTCATATCTCGGAAATCCGA
GAGTAAATGCCGCCGAGCATGAAGAACGCACCGAAAAGGCCGGCCACCAAGTAGGCCATG
GTGTCGCTGTTGAGTTGTGCTGAAGCCAGCAGCAGGATGGCGCCCAGCGCCACGATGATG
GAGAGCAACTGCACCATCACCATGTCGATGATGACGCTCTTCACGGGAGCGAAAATCTCC
ATCGTTGTGGACGCGAAGCCGTACATGGAATCCTGAATCATCATCTCATCCCCATCATTT
TGCCCATGAAGGTGCCCGCAGCACCCCCAGCCTTGTCCATAAACCCGTCATTGGCCAGCG
CTGCACTCAGCGCCCCACCCATCATGCTCTGCTGAGCGAAGGCCGCAATCTGCTGCTGCT
GCATTTCCGCCTGCTGAATGTTCTGCTGACTGGCCATCTTCAGCGAGTTGAATTGGCTGG
TGACGTTTTCTGCACTCATGGTCTGCAGGTTGGACGGAAGGCTCGTGATGTCCATCTTCA
TGGCACCCTCGTCCTCGTCAATGGTGAACACGGCGTTCTTGAGGATTTCAAGGACCGAGA
ACGACACGAGGTCGTTGAGCATCTGGAGCAGGGTCGCCATGCTGGCACCTGCAATGAAGC
GGTCAATGGGGGCAAGGGTGCGCATCAGCGCCATCTGAATCTCCATTTCGCTTGGAGGGG
CCACGGGCTGCTGCATCATCCCCGGTTGCATGCCCATACCACTGGTCATACCGCCCATGA
ACGGATTCTGCTGCGCCTGCTGCATCATACCGCCCTGCGGCGCGAAGGGGTTTGCGAAGG
CTGCAGAGCCTCCAGCAGGCTGAGTCATGTTACCCGTAGCGCCCAAATTGAGCGCTCCAG
AAGGTTGTTGATTGCTGAACATTTCATCGCCCCCTCACTGTGTGAACAGCCCCGGCTCAC
CTTGAGGCAGTTCGGCCTGAGCCATAGAGGCTTCGACGACTGGGCTGGCCTGTGCTGCAC
TGGGCGCCGGTTGCTGCATGATGCCCAGATTCGTGATGGCGTCGGACAACTGCGGACGTG
CCGCAAGCACCTCTTTCTGGAAAAGGCGCAGGTCAAACACAATCATGGTCACGTCGTTGA
TGCCCGTCTCTGGATTTTGGTAGTGAAGGAGGTTGATGCCCGGTTGCACCTTGGAATCCT
TCTCCAATTCCATGAAGAACGGCTCGTACTTTTTGAGGAACTCAGGCGTGTTGTCCTTCT
TCTTGACCACAGCAATCGGGACAGCCACGGTCGAAACGCCCTTCTTGACCATCTCCTTCA
TACCCGTCTTGGTCTTGTTGTGCTCCTTGTCGTTCTCAGCCTCCCACTTGCACAGCAAAT
GGTAGAGGTGGAGGTGCTCAGGGCAGTACGTGCCCTTCATTTTCGCCCCATTGGTGACCT
TTTCTCGGGCCACGAAAGGTTCAGGCGTTTGCGTGACGGGGTTGCGCCAGTAGAGTTCCC
ACAGGCTCTTGCTCGTCTCTTCATCTGTGATTTTGGCGTACAGATTGTCGTACTTGATGA
GTTCTTCACAGTTGCATCCGTCGACCACGCAAAGGTTGCTCTGTCGGTTATACCGATACT
TGAGGCCGCCCAACCATCGGAGCGGGTTATACCACGGTCGCTTGGTCGGCTTGAGCAAAT
TGCGCGCTTGACGGATGTCCTGCTTGCGAGCCTTACGGGGGTCAGGGTGCCGACTGGGGT
AGAAATTAACCTTTGGCACCTCGATGTTCTGCTTACCCGCCATCTGACGCATGCCTTGCT
GTGCAGCCTGCATTTCGAGCAATTGCTCGTGACTCGCGTTCCCCTGTTGACTCAGCGCCA
CCAAGTGCGCTTGACTCATCGTCGCAAGCCCTGCATCGTTCTGCGGAACTTGCCCGTAAC
CACCAAATCGTCGTCCAATCATCTCGTTCACCTTTACACCGTCAGGAGTTCCAACATTGA
GTTTTCTACGTTCCAACCAATGCGCGTCGCCATCATTCCCCTCTTCGTAGGAATCCCCGC
CTTCTGGAGGCGGACGAGGTCTTCGCGGAACGGGTCATACATGCTGTGCTCACCGAGCCG
TTGCTGTTGCCACAGGATATTTGCTTGTTCATCCCACCACTGGTCGGCTTTGTTCGCCAC
GAGCATGATGACCTTCGGAGCATACTTCTTCCCCTTGAGCCGTGCACGAATGTTCCTGTA
GCGGTATTGGCGGTGAAGCACAGCGTCGACGAGGTATTTGAATCCGCCAACCGCTTGCAC
GGCAGGGTCGCCGCCTTTTGCGCTTCGATGGTCGAAAAGGAAGACCACCGATTCGACCTG
ACGGTTGACCATGTCGTCAATCCAGAGGTTCCAGAAGCGTTCCTCGCCGCCAATGTCGGA
AGAGTAGACCACGCGCGTATCGCCTTTGTACGACACGCGCTTCCTTGTCGGAGAGGGAAG
TAGAAAACGGTTGATGCCGGGCACCTTGAAGTGCTTGGTGCGCTCTTCAATGGGAATCTC
CTCCATCTCGCCGGGCGTGGTCATGTACCGGTCGAGGGTTGTCTTGCCCACCAAAGGAGG
GCCATAGATGCCGACACGGCGTGGCTTCCAATAGTGCCACAGTTCGCGGGCAAACACCAT
GCCGCCGACAAGCGCTGTGCCTCCAAGTGCCGTCACGTCAGTTCCTCCACGAGAAAATGC
TGTCTGACCATGCTCTCAGTTTCTCTTTTAGCCAGTCGCCCGTGACTTCCCACAGGCTCC
ATTCGCTGTAGAACTCGATGCCGCTGATGGTGAAACCGGTGATGATGGAGAACACAATGG
CCTTGAGCCAGCCCCAGCCGCGCTCGTAAGCCACGTCAACGGTGTTGGCGATGTGCATGC
TGCGCAACGTCTCCTCGACAGCGTCGTCCGACGGCGTCTTGAAGATGCGCCCCACGCATC
ATCACTCCTTCTTCTTGAACTTCCCATCAGGTCCGCGCTCGCGCTTTGTTTCTTCCTCGG
GCGTGAAGTCCAGACCGAGGCTGAGTGGCGTCGTTGGCTTGGACTCTTCAGGGATGAAGT
CAACCGTCGAAGACGCTCGGCCGGTCAACCTTGCCTCAATCCAAGGGGGCGTCTTACCGG
GATTCTTCTCCATCCACTGGAGTTCGGCCTCCAACTGAGCCTCCTGCATGCGCATCTCCA
TGTCTTGGCGGCGGCGGTCAAAGGTCATCTCCATCGAGCGATAGCGGTTCTTGCGCTGAC
GCTCCATGGCAGATGCACGTGCACGCTCGTCCATGCCCTGCTGAAAGAACATCTTGAACA
GGTAATAGGCCAGACCCTGCACGGCAAACGCCGCCATGGCGTAGGTCACACCGTTCAGAC
TGGGCTCTTCCAATTTGAGCCAGATGCCCGCATCGAAAATGGCAATGGCCAGTCCGATGG
TGACGGCTTGGGTCAGAATCAGACCCATCAATCGAATTTCTGCTTGGTCTCCGCGAGGTG
GTTCAAGGTTGCTCACGCTGTTCTCCCCCTGATTAGCGGACGAGTATGCGCCTCTTAAAC
AGACACCCTGCCTGTTTAAGTATCACAAAATGGCGGGGCGGAGGACCGAGAGGGAGGCAA
AGCCCTCCACCCCGGTCAAATGCAGGCAGTCATCTGCCTTAGTCTTCCTTCTTTTCGGAA
TCCAACTTTTCCCGCTTACCGTTCTTTGACGGGCCGGGTCCAGCCTTGGAGCCGATGACG
ATGACCATGCCGTGCGCAGGCTTCTTGTCTGCCTTGGCCTTCTGGTCGCACTTGCAGTCC
TTGCCACACTTCGGGCACTCAGCCTTACCCATGCAACCCATCTTGTCCACGCAATCAGAC
TTTCCGCAGCCGGGGCACTTGGCCTTGGTGAGGTGCATCTCGTGCATTCGCGTGTTCACT
TCTTTGAGCAACTGGTCTCCAATTCGCATGTTCTCACCTGTTCTGACGCCGAATCCTCCG
AACTCCTGTTCCCCCACAAATCCGGTCAGCGCCCGATTACCCCGAGCAAGCGTAGGGTCA
AAAATGACTCGGTCAGCCGTGGCGTTGCTGCTGACGTTCGCAAGGTCACCCATACCACCC
TGCCCAAAGCCCGCAGTATCGAGTCGACTGCTCCCCAGCCCTCCGAATGCAGAGGTATCT
TGGCCCTGAGGGAGGTAAGACTGCCCAAACATGGCCGCTGCTGCACCGGCAGCATCGCCG
AACTGACCGAACATTTGTGCTCCGCGACCGGCAAGACGCGCGGATTTTGAGCCGCCAACC
CGCGAAAGGCCCTGACCTACCGCACCGCGAATGCCCGGATTATACCGGTAGAAATTGGGT
TGTCGTGCTGCAAGAGCAACTCTGCCGGCTTGACCGGCACGCATAGCGCCACCTGCCACC
CTGAGATACGTCGCAGGATTGACTCCTTGCAGCGCACCAACCCCTGCACCGGCAAGACGC
TGAGCGCTTGTCGGGTCTTGGATTTCGTGCTCGGCGATAAGTCCGCCAGTGATGGGGTCA
GAAAACGTGGCTCCGCCCTCGACATTCAGACGCATTTGCCCGGTTTCGGGGTCGGTGAAT
CGACCTCCGGCGCCTCGAAAAGCACCTACGCCGCCGAATGCGCCAGCGACAATTGGGACG
ACCAGCGGAACAGCCTTCCGCACCAAGACGGGCTCAGATGAGAGCCTCGACATGTTGTCC
TCCATGGCACCTATCAAAATAAGCCTGCCGAATGAACTGGTACTGCTCTGCGGCCTCCAT
CAGCAGGCAAAGCGCTTCAGGAGAGCCGTCGCTGAACTTCTCCATTTGATGGACGTTGAA
CTCCGCCACACGCAACATTTCGAGGAAGAGGTCTTCCCACCAGTCGTAGGCGTCTTCAGC
CATTCTTGACGAGCACAAGTCCAGCGGGGTCCATGAGGGTTTCGGACTTAAGCGTGCCCC
TCGACTTGAAATGTCGGGCTCGGTTGGTGTGCGGGTCCTCAGCAACGAGCGTACCTCGCT
TGGTGTGGCTCATGTCGGGACCACCCTTGCCCTCGATACCCCGCTTCCGACGTTCGCGCT
TGAGGTCTGAGCGATACTTGACGCGCTCTGGCGTGGACTCGTACTTCGTGTCGTACTCCA
ACTTGTGACGCTTGGCCTCAGGAGAAACGGGATTCTTCAGAACGAGCACGCCTTTGACGA
TGGTCGGCTTGCCACCGACGCCCTGCTTCTTCGCACGCTTACGCTTGGTCGCCGCACGCT
TCTGACCGCTGGTCATTTCGCCGCTGGTCTTTGGCGTCTTGCTGCTGACCTTGACGGACG
GACGGCACTTAGGGTAGCCCTTGCTGCTGGTCTTGGCTTTGGAACGACCACACGGCGGAT
GCTTTCCGTCTTTTCCACGACGGCTGACGTCAACCCACTTTTCCTTGAACCAGCGGTTCA
AGTCCTTCACCACGAGGGTGTCGTAGCAGGTGCAGCGCTCGGTCATTCTTCACCCGCCCA
TGCGTCACACACGTGGTCCGCCTTGCACATGAAGTCGTACCACTCGCAGTAACCGGTCAT
GGGGTCATCCGATTTGGATTCATCCCACGCTTTGCAGTTACCACATCGCTCAGAGCCCGT
GGCCTTGCGGTAGTTTGGCGCGTCCTCCTTTCCCTTGAGGATGCGCCACGCGCGCTCCAT
GGCTTCAGGGCTCATTTCTTCTTCCCCTTCTTCTTGCCACGGAACTTCCCTTTGCAGTAT
TGCACAGCCCAGCCGTTAGCGTAGGCTGACGGGTAGACCTTGAACTTCCGCTTGGCCGCT
GCCTTACCGGCAGGGCAGAGTTTCTTCTCCAAGAAGCCGAAGGCCGCGTTGATGCCGAGG
CAGTGCCCACAGTCACAATCGGTCAGCAGTTCCACCTCCTGAGAGCCGCACCCTTCGGCG
TCAACTTGCCGCCCTTGCTCGTCGGACCCTTGACCCCGCTCATGCGAGCGCAGAACGACT
TGCGACGCTTGGCAGCCTTGCCGCCGGGCTTGAGTTTGCTCGGCTTCTTCGTGACTGGGC
GCTTGAGGTTCGCACCTGTCTTTCGCTTCGCAGCCGCACGACCCTTGGCGCTAAGTCCGC
CAGTTCGAGCGTGCTTGTTTCTGTTATACCCGTGGAAAGGCTTGGACTTCTTGGCCTTGG
CCACGGCAAAGGCCAGTTCGAGCGGGCTGCAGCAATCGCAGAACGACACGTCAGACCAGT
CTGTTTTACCGACAACATCGGCCTCAGTCAACCATTCAACATCACTCATGCAATCACCGC
CTTCAACATGCGCCACGCAAGGTCCATCGGCTCACCCGTCTGCACGTCGTCGCCCTCACC
CTGTCGACGAAGGAAGTTGGCAATCAACATGTCGCGGATGTGAGGTGGCATGGTGTCGAA
GTTGGCAGGTGTGTCCATGCCCTCTGGAGCAGGCGTCCGCTCTGGCTCAGGTGCCGTTGG
CGTAGGTAGCGCCGGCTTGGTTTCGATAGGCTCCGGGGAGTCCACGACTGCCGGTGAAAA
GTTGAATCGTGCAGGGAGCACGTCCCGCAATTCGCGCGGATGCACTCTGGGCTTCATTTG
CCCTCCTTCGGGAACAACGTGAATGGTCTGACGGTCGCTGGCACCGGTCCCTCCGATACC
AGCGCCTACCGTCAACAGCCCGACCTTACCGTTTTCATGCTCAGCAAAGACAGGTGAGAA
GATGTGAGAAGCATCCCCTCGACCCGTTGGTTTCGACGTCACAAACATGTCGAACATCAT
AGCAGGCTTCGTCTTCCCATGCTTTTTGTCCGGTGCGAGAATGGGTGTGCGCAGGGCCTC
TGGCAATTCTGGATGGCCGGAGAGGACGTCGTTGGCCATGAAAAGGGCCACCTGTTCGGG
CGTGAAACCCTTGAATCCCTTGGGCATCTCTTGGTTTGGACGAAACCGCTCGTCTCTGCG
CTGCACGTAGTGCGGAAGAACGTCTCCCGAGACGTGCTCCAACTCATACGGTCTTTTCTG
GTACTGCTTCATCCGAGCAAGGAGACCCTGAATGTACTCTGGCGAGTGGTCCTTCAGGAA
CGAGAAGTCCTTGAGCAGGAGCCACGCCGTATCAAGGGCATGGCTGGCGCTCATGCTTGG
CGCATGCTCACGCTCAGGAAAAGCGTTGGGGTGGCCGGCGAGCCGAAACGAAACAACCTA
CCCAGAATGCGGAACCTGCCCAAGGCGCCAGAGGTGAAACTCGCCGACCAGCCTGTAACA
GTTGACCAGTCTATTTCATCATGCCGGCAAATCTTCCGTGTAATGCCCGCACTCTCCGCA
CCGCCAAGCGATGCCGCGAAACACGTTGGACTTCTTGATGTAGACGCGGCGCGTCGGATG
CGCCCCGCAAACCTCGCAAGGCTCACTCTTTCGCTTTCCGGTCACCGTCATCCCGCTCCT
GCACCAACGCTCTGTGTCGGAAGACCCTGACCATGGCGGTCAGCGCCTCGACTTCCTTCT
CCAACTCACCCACGCGCTGAATGAGTTTGCCGAACACGTAGGCACTTGCGACGAGCGCAA
GCCCCACCAGCGTGTCCCAGAGCATGGTTGCCCATCACGGGGCGACTTTTAGTGATACCG
AACTCACTCGCCGAGTTTGAAGCGCGATTCATGCGCCCCTTGTGTGAGTTCTTCGGGCAA
CTTTGACTGCATCATCGGGCGCATCCGCTGCATTCCCGGCAATTCAAGCGGCTTCTGAGG
CTGCTTTCGGTCTCGCATGTCGCGCATTTCCTGTGCCAGAGGACCGTCTGGGTCGGCGTT
GGGGTCGAGTGCCTCTTCTTTGAGAAGCGTCCACGCTGCGTCGAGCGGCGTCATGCACAT
CACGACCGGTCAGCCCGAGCCTGCATGGCCCGCTGCTCTCCTTGCCCGCGACCCATGGCA
TCAGCGTCATCGAGCAAAGCACGACGGCGGTCCATCTCGGCCGTGCGGGCCGCAGCCACG
CGCGGGTCAGCGCTACCTTGCAGGAGCGCCATCGTCATCGGGTCCATCTGCTCTTGGAGG
CCCATGAAGCGCTCCTTCTCACCGGGCTGGAAGCCCATAGCGGCGCGAGCGCGCTCGTCC
ATCTCTCCTCGGCGGCGTCCAAGGCTGCTCAGGTTCGACGAACCGCTCTCCATGCCGGAG
GTCGTGGACAACTGGCTGGGCCTGAACTCTTCGGAGGGCTCGACGCCACTGTCGTCGATG
GTCACGCCGGGCATGCCCTGAAGCGCGCGCAGTGCGTCCATGGCAGACTCCGTCGGAGAC
TTGGCGGATTCTTGAGCGGCGCGGTGTGCTTCCATCGCACGCCCAGCAGCGCCTGTGCCA
TACGCCAGACTGCGTTCACCGCCGCCGGCAACGGTCCCCTCGACGTTTTGGAGGTTGGCT
GCACGACGACGCAGTCGACTTTGTCGCATCGGATTGTTGACGCCAGCCATTGAGCCGCCA
CGAATGTTCCTACGCTCGCCCATTTGACCGGC
>PRET1608S17F00_ctg_49
CGGTGCTCACACAACAAAAACCGGAAAGAGATATGCCGAAGGTTCTATCAACATGGCTTT
AGATGACTCACCATTTGCTGCACTTTTATTCAATGGTATATTTCCAAGAATCGGTACTAC
AGGTAGCGGAGACCCATATACGCATGTAATGACTGAAATTACACACGACCAAGGTAGAGA
TGGTGGAAGAGTATTCCCTGTTTTCCAATGTATCATTGTTCGTGATGAAAAGATACACAC
ATACTCGGATATGTCAATAAACAGACTTGCTATATCCGCATCCGTTGGTGAGTATGTAAT
GCTATCCGCAGACTTTGTAGGAAAAGCTGAAGAAGGAAAAGCTGAAGATGCAAGTGCTTT
AGCAAACATTGCAGCAGAAAGTGGTGCATTTAACCCATCAATTAACTTTGAGCCGGTTCA
CTTCCAATCCGGTGAAATTTTCTTTAGAAGTGGTTCAAACACAACAAAGTCATCCACCGT
AACTTCTTTCAGTCTAGAGTTTAACCTAAACCGTGATGTTGATGCATCATTCGCTTTGGG
TGATGACACATGCGTTAGAGAAGCACCACCACAACTTCGTGAGGTTACCGGAACTGTTGA
GTTCCAAAAGGTTTTGCACTCTACATCCGTAGAAGAACCACTTTACGGAAACCTAGTCGA
TGCTGGTTCCGACTCCGTTTATCGACCAGGTTCATCTAACCCAGCTATCAAACTAACACT
TACATCAACTAGCAACCACGACACAGTAATTGAACTATACAAGTGCCAATGGGAATCCCC
ACAATCCAATGTTAGCGGTAGAGATAACCAAACAATGTCTTTGAACTTTACCGCACTTTA
TGATGTTGATGCAGATGTAATGGCTAAGGTAACTATCAAAAATGCAGAAGCTACACTTTG
AGGTGAATAACTATGTCGCACACGATTACAGATAAGTCCAAACTAAAGGTTCATGCTGTA
AATGGCGACCTTGCAACAATTGATGCAAACATACAAACTGCTTTGCAAGGTGCAGTCTTT
GCTAATGGCGACAAGATTATTGATATATCAATTGTAAAAAACAACCACTCCAACTTGTTA
GTAGCGTATATTACATACGAGGACCAATGATTTAATATACCCTAACACAAGTAAGGACAA
TTAGAGGGGAAAGAACATGGCTTACAACCGATACCTAAACAATGTAATTAGAACTGCACA
CCTACAAGCAGATTCCGTTACCAATGCAAAGACAGACGGAAACCAACCAAAGCACTTAGA
ATTCCTATATGACTTTACTTCAGCACAAGGCGGTACAGCCGGTGCAATCGTATTAACTGC
AGCAGATGGAACAGCACAACAAATCCCAGGAAATTCTATCGTTATGTCTTTCAACGCACA
TGTTGAAGTCCCTGTTACATCCGGTGGGTCAGCAACCGTTGCACTAGGTATCGTTGGAGA
TACCGATTGCTTTGTTGGAGCTACCGCAAAAGGAAGCCTTGGTCTAAATGTAGTTCTAGG
AAACTCAAATGGAACCGGACTACCTGTTCATGTATTAGCACCAACAAATGTTCTTGCAAC
AATAGGAACTGCTGATTTAACCGCAGGAAAAATCAAAGTATTCGTTAGTTACATAGAGGT
TTGATTCTAATGGAAGAATGGACCGATAAGAACGGTGATGTCTACCGACTAGACAAGGAT
GCACCTGAGGGTGTAGTTAGATACCTCCTTGTTGAAAAGGCAAAGAAAAGCAAAGCAAAG
AAGAGTGTGAAGAAAGATGCCAGTACTAAAAAAGGAAATAAATCTTGATGATGGAACAAC
GATTTGGGTTAGACAAGCCTCGGGTCGTGAAAAATTAAGAATTGAAACGCTACAAGCAAA
AGCAATTCGTAAATGCCGTGATTACGGTAATCCAGCCGATTGGACTGAAGAACAAAATGA
ACATTTTATGGATATACTAGATGAACTAGGAGCCAATTTAGAATGTCAAATGAACGAGTG
GGTTCCTGCTTGTATTTTAGATGATACCGATGTTGATACATTGACATCCGCAGAAATGCG
TAGAATTCTCATGTTTGTTAGAGGAGATGACCCCGAGGGTGCAGTCCCTTTGGGGTCTTC
CCCAGAATAGCTCCATTACTAGTGAGCTCATTCAAGGGGGTACTTCCTTCTGACCTATAT
GAGAAGTATCACGGGGTCGGGGGGCAACATAGAATGGATTTAGATTTAGAAGTCGCTATG
GAAATATCGGCTCAAATCAAAGAACATTCTTCAAAGAGTCAAAATAAGCCATCGGGCATC
AAGTCAGTTGTCGCTAGGCGTAACCAACTACGCAGGGATGCTATGAATGGTATTGTAAGT
GACGATGATGTTATGAATATAATAGGGGGTGAATGATTGGCAAGAGTAGGTGGTCCCCGT
GTATTCTTCGATGTAATTGGTGTTTTCAACGCTACTAGAATGATTGAGGACCAAAAGGCG
CAAATGGCGGTTGTTGAATCTATCGTATTAGATTCGGTTGAAGCGGTTACACAATCCTTT
GCGGGTATAGGTGCAACCATTGATTCTTTGACACAAGCAACCGTTCCCCTTGCTATGGCG
TTATCCGAAGCAACAATTGAATTTGAAAAGTTTGCCGGTGAAAATGATGCCGTTCAACAA
AACATTATCGAGACCGGTAGGCAATTTGGATTTAGTGCCGACCAAGCACTTTTAGCCGGT
GCTCGTATGGCACAACTTTCTTCTATTCTAGGTGAAGGCACTACCGACATTGCTACCGAG
TTAGGACAACAATTTGCTTTGATTTCCGGTATGGGAACGGAAGAAGCTATGCAACGACTA
ATCAACCTACAACAACAAACTTCCTTTATGTATGGCGATTTGACACAAGCGCAATATCGT
TTGATGTCGGTAGAATCACAAAGACAAGCTATTATGCTAAATACAACGGAAGTGTTAGAC
CAACTTAACACTATTGAAAACCGTTCCGCATCTACAATGAAACAAATGACCTTTGTTATG
AACCAATTCGCATCCCAAGCCCACACTACGGGCGAAAGTATGGCTATGATGGCAGCACAA
TCCGCTACACTAATTGAAGCGGGTGAAGAACAAGGTAAAGCGGGTAGGGCTTTGCGTATG
GTGTATGCTAGGTTAGGTTCTAACATACAAGATAACAATGACAAACTACATGCATTGGGT
GTTGAAACTCACGATGCTACAACCGGTGCTTTGCGACCACTTTCCGAAATCGTAAATGAC
CTTTCGGTAGCATTCGAGGACATGTCTTTAGCTGAACAACAGGCTATCATACAAGCGGTT
GCCGGTAACGACCACTATGTTAGATTAGGTAAGTTGATTCAAAATGTGGACCGTATGAAT
CAATTGGCTACCGATGCAATAGACGACCAAGCAACGGCACAAGAAGAATTAAACCGTGTA
TTAGATGCAGCATCTACAAAATACAAGGCAGCACAAGCCGACTTGCAACTATATCAAGCC
GAACTAGGTGACAAGATGATACCGGCTATGACAAAGGCGGTAAATTTACAGGCTAGGCTT
TACGAGGCTGCGGGTTCATTTGGCGGAAATATGGGAATAATAGTAGACCAAATATTTACG
GGTATAATAAAAGTCCGTGAGTTTTCCCGTGTGTTCGGTGGATTCTTTGATACCTACCTA
AATTTAAGGTCGGTCAATATTGCTATCGAAACACATCGAGCCGTATTAAAATCATTGCGT
GGTGAACAAATTGTTGTTACAGACAACTATCGAAAACAAGGTATCTTTAGTGGTATTACG
CTAGAAAATCAAAAAGAGATTGCTAGAACTGAATACTTACTAAGAGAACAAGTAATGAAA
AGAACTCAATCTGAAAACCAATATACGGCAACCTATAAAACTAGACTAGATTTACAAAGA
CTTGAAAAAACAATACAAGAACAACTAGCTGCTAACCTAGTAGAACAATCAACACTAAAT
GAAAAAATAATTGTAGGGCATTCACGAATGGTAGCGATAGGTGCTGTAAATAATGAATTA
AATGAACGAAGTAATAATTTGTTAAAAGGTCGAGTTGTTTTAGAAAATATGCTTAGTGAA
AAAAGAAGGCAATTAATACAAAAAAGAATTCAAGAAACAGATATGGCAAATAAACAAATC
TTTAAAGAAATTAGATTGCTACAAATCAAATCAACCTATGTAAAAACCGATTCAAATGAA
ATAGAAAAACAAATAAACCAGCATCAACGAACAATTGATAAAAATAATAGAAAAATCCAA
CAAGGTAGGATTTTGTTAGAACAAGATGCTATGGCTCTAATATTAATGGAAGATAGAGCT
GCTGCAGAAGCTAGAATAAATGCGATGGATGATGAATACATTGTCGCTGCTCAACAAATG
GGCTTCCTAAAACAAGAATTAATTTTCCTAACTGACATGGAAATAGAACAACTAAAAGAA
CTAAATGGACTACGCAAAGTAGAGGGTGCTTTATCGGTAGAATCCGAGAAAAACACTATG
AAAAGAATGGTTACAGAAAGGATGGCGTTAGATAACGGTAAGGCAAATATAAAACAAGCA
CAAACATTCAATGTTGCTTTGACCCGTATGAGTATGGCAGCCGGTATGGCTTCTATGGCA
CTAATGATGTTCCCCGATAGTGCCGAAAGTATGCGAGCATCTCTAATTTTGATGACTCTT
TCAATGCTACCAATGGTAGGACAAATGATGCAAATGACAATGCAAACAGGACTATACGCA
GGTGCTGCCGGAGGTGCTGCAGTTGCTACTACCGGATTATCGGCTGCCCTAAATTCAATA
CCTGGAATGCTTTTGGTAAGTGCCGGATTAGCAGCGGTTGCCTATGCTTTAGCATCTATT
ATTCCCGAAGCGGAGGATGTTACTGATTCTTTGTATGATATGAATGCAGCTTTAGACCAA
ACAATAAACCTAGCAACCTTGCTAAGTGAACAAGGTGAACTAACAACTCCCGAAGATATG
TTGCCTATTGTTGGTGAAATGGATGTTCTAAAGGCTAGTAACTTAGAATTAGAGTATTTA
CTTCATGAATCAAATAGAATATTAGAGGGCTATCAAGCAAAAAGGGCAACTATCGCTGAT
GATGACCCTATGGCTGCACATTATGATAAGCAAATACGAGATGCAGAAATATATATCAAC
TCCATAGAGGCATTACAAAGTGCTAACATAGGTAGACAATTGTTTGCATTTGAAGGTAAT
GATTTAGCACTAGCCGATGAAGTTTTACGCCAAATATTAGTAGGTGGATTAGATGCACCA
TTAGAAATCCCATACGGATTAGAGTTTGTGGAAGAAGCAAAAACAGGAACAAGAATTAGA
GAATTTAGAGATGAATTTGGAGTTCCTACATTTGTACAGGAGGATGTATTTAGACCTGCC
ATTACCGATTTAGATGTATTAATTGATAGATTAGGTAAAGGTATTGTTTCTATGAGTGAT
TTGACCGATGAGGGTGTAGAGTTCCTAACAACATACGCACAAGTTTACATTGATGCAGCG
GATGTAATAGAAAGACAAATGGCTAGTGAAGGAGATTCGGTAGGTGAACTAGCGGATAGT
TTTACCGAAGCCGAGGAAAAGATGCGAATGTTTGCTAATGCTCGTGAAGAACTATTCTTT
GGTGGTAAATCTTCTTACATGACCGGTGACATGATGAAACAAGTTGTGAACAAAGGCGTT
GAAAACTTATATTCTAATGTAGAGTTGTTAATGACTAACAACTTTTACGGATTAACATTT
GATGAAGCAGTAGATAGTATAGCATCCCGTGTAACAAGACAATTAATAGAATCGGGTGTG
CCATTGAACAATGGTGGTTTAAGTATATGACGAGACAGTTAGATGACAAGTATGTAGGAT
GGTTTGTAGGATATTATGATGACTTCATTGGAAGTTATTGTATGATTGATGACAAAAATG
GACTAAATGACCTAACGGTAGACCATAAGCTAACACATCATGGTAATACATTGAATGGTG
AAGCACCACTAAACCCATTGTTTAGATTTTCCGTTATTGAAAGACAAGATGCTATTGGTT
CAACTATTAGCCAAGCGTATGATTCTAGTAGCCGTATGCAAGGCATCCCTGAATATACCG
GTGCAATTCACAATGCAGGTATTCATGAATATATCACAAACGACCCCATACGCCTATCAT
TTGGGGCTAATTGGGAGGGTGCTGCTACCTATCGTGCTCCACAATCTTTTACGCACCAGA
ATCGGGCTAAAACGGGCATTACTAATGCCGGTGTGACTACCGATGGTGTAATGTGGGTAG
CAAATCCCCGTAGGACATCTTCAAAGTATTGGTTTATCCACGACCATGACGGTTCACATG
GTAGAGCCGACCTAAAAGACTATACCGCAACATCTGGGTCACTTAAACACCCACAAGCAT
TAACGCATGTAGGAGTAACACCAAATAAAATTCAAAGAAATGCATACATGACCGGTGTAT
TTCAATGGCAAGCTATGAGAAAAGAACATGCAAATTCTACGGATAGATTCGCATTCGGAT
TACCAATTACCGCTAAGTCGGGACAACCATTTTTAGTTTTAGATACCGTTTGGAAAGGAA
CGCCTACCGATGGTCTTGTTCTTTTGGGTGAACCGGTATTAATGCAATACGAGGGAACAT
TGAATGCTTTGGGTGACAAAGATGTATTTCACATGAGGGTAGCACGACAAGCTTTCATGG
GTGGTGATGCTGGTGGTCTAACATACTCAGCATATGAACCAACATTAAAACTACAAATTG
GATTTGATGAGGCAACGGCAGTTTTTGATGTTGATGGAGTTGAAGATAGTGGTGGAACAC
CAACTACACCATGTATTACAATCAACACATCTTGGAATGCATTAAAGTCCGATGCTTTTC
ACTATGCACCGGATAGCCAAGTTAATACTAATTGGGTTCACTCGCCAGGCGCATTAGGTA
ATACAATGGAAGATATTTGGGTTGATATAGATGTTGAGTTTGATTTTACTAATCAAAGCG
CACAACTCTACATTGATGGTGTAGCATCGGGAGACCCTATTGGTATGGGAACACATCCCG
ATAGTGGGCGTGATTGGAAGCCATCTGACCTTTACGGATGGTGTATGCGTGGAGTTGGTG
TGGACTTTTTACCTGGGCAAGTATCGAGTGATGTATATTCATGGAATCAAATTATTATGA
TTGACCGAGTTATGTTTGGAAAGAATATTACTAATCATATTGGTCGCAGTGCAACAGCGG
GTGGCGAAACAATTGCTACAACTCACACATCCGATGCACCAATGCTACAAAGATTACAAA
CAAATATGACTTCAAACGGTTCATTAACGGGTTCACTATCTTTGATTGATGATAATGATA
ACCTCAACATTTATCCCCTAATATCCGGTGGTAGTAAGGCGGAATACATGTTTATGTTGT
TTAGGAATGGTGATTATAGACCAATAATAACATCAACAATAAACTCGGTTAGAATAAAAC
AAGGACTAAAACAAAATACCAAAGAAATAGAGATAGCTTTAGGTGATGTCTTTTCACTAA
CAAACACCTCGCTACCGGTTTGGGAGTTAGGTAGCAATACATACGGTGCTAATGACGATA
TTGCAGTTGGTAGGCGTGGTGCATCTGAAACACTAGCCGACTCACTTTACTTTGGTGCGG
TTAGGCTAAAGATTTGTGATGATAAGATAGGATATGTCTATAACTCGACATCGGCTTTAT
CTTACAAAGAAATGATAGAACAAAGAACAAAGTTATACTCGGCACACCCAATACAAATTT
ACAACAACGAGGACACATTAGCACCTAACTTTGTTGAAAGGGAGTGGAACTACAAAACGG
CTCGTTGTGTTTTTACACACAAAGAGTCTAGTGGTTCACTTTCTACGACTAAGTGCAATG
TTGCTTTGCCTGCACACGGGTTATCTGCCTCTGCAACTATTGACTTGATTGGTGATGAAA
CCGGAACAGGTAAAACTATTAGTTCGGTAACAACCGATAATATAGTATTAACACACTCAC
CAAATACCGAAAAAGCTCAATCTAGTAACGCAGGTAGAATAGTTATTGGTGGCTCCAATT
TCACCGCATTTAAGTTAGATGCTGGGACATATTCCGCAGTAGAAAATGATATTATTGGAA
AGTATGTAGGATTCCTTACTTCTAAAACATCAGCTAGAACGGCTAACATAGATAATGAAG
TCTACAAAATTTTAGGCAAAAGACAAACACCAAGTGGTGATATTTATATTTCTACCGATA
TGCCTTGGAGTTATGTTAGTGCTGATGCTAATAAAATAGGTGATGTTGCGCTAACTGACG
CACCATTTAAGTTATTTTGGAACGATGTATCGGTTAATGGTACAGGTGTAAATGATGGAG
CACCATTTACTACGGTCAAAAATCGTGTAAATCATGCGGTTTGGATGCGAGATATTACAT
CATCCCTATGGTTCAAAAAGCAATTTGGTAAAATCGCAGAAACGCCAAAATACACGGGAA
CAATCACCGCTGGTATTACTACGGCATCGACACAAATCACTACGAATATAGGGCATTCTA
GTGCAATAGAAACGGTATTAGATGCTGGTGGTGTTGGTGAAATGATTTTACCCAACGGAA
AGATAGATTCTTTTTGCTTCTCCGGTGCTACTAATAGTGGTGGTAACATTCGACTTGATG
GTGTAAAGTTTTTGTCTAATGCACATTCATCAGGTGCGGTAATAAACATCCGTGATATAT
CAAACGACTTCAAACATGTTTGGGTTCTTTGGGCGGATATGCGTAATAATGGTTATGCAA
GTGCGGATGGTAACACAAGAAAGAACGAATTTGGTCTTATTTATCCAACACCAGATAACT
ATTCGGTGACACTTCAATATACCGACCAAGAAGATATTGACGGCAACCCAATAAATTTTG
TAGACTTAAACATTGGTGAAGATTGTGATATTTGGGAATGTGATGCGGAAAACGAGCCAT
ATTCTACAAACTCGTGGTCGTCATTAGGTTCGGACAGTAACTCCCTAACTCATTTACGCA
ATTGGGAGGACAAAGCTGGGGCATTTTTACTATTTGATTTTTCTAAGTTCTTTAATTTAA
ATACCGAGGCTAATGGTGGCAAGTGTAACCAAGAATCGGGTGGAAGATATACATTAGGTG
ACTTAGTAATAGAAACTGAAGGTCATCCGGCTTTAATTGACGATTATTGGCAAGAAGCAC
CGGCTACACCAGCTAACTCGGCATCACCAATTGTCTATAACAAAAATTGGTATAGACTTT
TTAGCTCGGGTAGCAATTTAGCAGCCAATACGGGAACAAACAATGTAGCAATAGGCGATA
CCGACATAAAACTAGAAAATACATCCGAGTTTCCTAATGAAGGTATTGGGATGATTGAAC
TAATTAGAACATCATCGGGGTCAAATAATAAAGAAGTCAATTTGCTTTTCTTTAGCTTCA
AAGGCAATAATACCTCCACTAATACTTTAAGTGGTGTCGATATAGTAGACTTAGATGAGT
CGGTCTTTACGGAAGAAGAAATCATAAGCTACTTATTTAATCAACTACAAGCCAATGCAC
TATCTGGCTCAACCTTTTCCGGCTCACCACAAGTAATTAGATACAATGATGAAATAAATA
GTATTACCGATGGATATGATACTATTGTAGCATACTCGGGTCTATCCGCACCTCTAGCCC
TACGATTTATGATGAATCTAAACGGTTTCATAGTATCACGCAACTCCGGAACATTTTACG
CACACGAGGTAATGCGAGCTTTGGGTGTATTAGCTGGTGCCGATATACCACTAAGTCAAT
TTACTTTACCATTTAGAATGGATATTAACAATATGCCAATAACAAGGCGTATGACTACAA
CTCAAAAAGCCGTAAATGCATCGGTAAAAAAGTATGACTTATCATCGGGTTCAGTTTTTG
ATTGGGATGATTACGGTGGTGCCTTTGATGCTCGTGATAAAACCTTTTATTCAATAGTTA
GCGAGTTGGCTAGTCAAACTAGAATAGGTGAAAACTCACAAACTACGATTTTTACATACA
CAACCGGTAGAGATGGAAAGACCGACCTAAGACCTGCCTACTCTAGTGGGTATGTATTTA
CTCGCAATAACCTACGAGTATCAAATATGACCGGCTCACCAATGGCGGTAGTTACAAATG
TCCGTGTGTATTACAACGGTGGTAACTCGTTTATTGATTATCCTAGTGCATCTTTGGGAA
GTGAAACCCGATGGAAGATAATTGATATGCCTAATGTAAAGTCGGGCAAAGAAGCAACCA
ATATAGCACAACAAGCGTATGAAAAAGCAAAAGAATCCCCACTTCTTATAGAAGCCGAAA
TGGTTGCACAAAATGGCGAAGATGATAAAATGCTATGGGATGCTAGATATGGTTATATTT
TAGACCCCGCACTTAGAACAATTAATTCAGTATTGATTAGAACTAGTGATATGACATGGA
CTTCCTGGTTTAACGGTGCTCATTACACCGGAATGCAAAATGGGTTAGATGGAAACCTAG
TTTGGGATGGCTCTACCGGATTTAAGTACAACACTAACATTACCGGACACCCTAATGGTG
GTGGAGTTTCGGGTCATTTACCTACGGGAGATATTGACCCCGAGAAAGCATACACATGGA
TTGGAACAAAATCGGTTTCTGATGCGGTTCAAGTAGTCCATATTCCTAAAGGTATGCCTA
CAACATCAAATACGCATGGTGAACAACTTAGAGTAGTAATTATGTTAGCCGATTCCTATG
CATCTTCTACGGATATTGATGATGTTGAATTTATAATAGGACTTGTAGACCCAAATACTA
GTTTTACGCTATCTGGTGGCTATTTATCTATAACCGATAACTACGGCTCACAATCATCTT
TGAAGTTTAAACATAGTGGATTCCATGAAATAGAAATACCCTCTACCTACTGGACTACTT
CGAATGGCGCAACAGGCAATGAAAGAATAATTTTATCACTAAATGCCGAGTATCTTCGTG
CATTATTGCGACATCGTTGTGGAGTTCCAACGGGTAGCTTCTATTATGCAAATGCTCACG
ATGTAGCCGGATTCAACACTACAAATGGTGGAAGTGAAGTAGACCAATACTCCATTTTCC
CACTAGGTATGCGTATTATGAATGAAATCCCAACTGGACAAAATGCACCTATTTATCATG
CACCTAGACTGTCCGTTGTCGAAGACTTGAATTTTTACCCATCTACCGTAGTTACCTACA
CAGATGCTAGTTTGGGTCTAAGTTCCGCTACACAATTTTCTGTAAAATCGGTAAATTGGA
CCGCAAATGTGCGAGACCATGATAAAGTTAAACTTATTTTGGAAAAAGACGAGTCAAAAG
CCATAGGAACACTAGCTTCATACATTTTACCGGAGGTAGCAAAGGGAAGAACGCCATCAT
CACGACCAGATGTTGAAAGAAACAAGCCATATCGACCATTACCTCCGCCAGAATCCGATG
GCTCTACCGTTGGTGGCGGAACACAAACATATCCAGCACGACCTCCGGGCGGTCTTAGAA
CAGTAGGTGGTGCTGGTGTAAGCGCAGGCACCGCAACTATTAGCGGACAACTTTTGACTG
GCAATATTACCGGTGTAAATAACACAACACCCGACTTACTAAACCGTATCAAAGGTAAAA
TGGATTTACATAACCAATTTGGAAATCGAGATGGTGATTTTAGCATTTTAGGACAAAAAA
ACTCGGGTGCAACGCCACAAATGGTAAAAGGATTAGAGGGAGCGGGTGTAGTTTGGGAAT
CGACAAAGGGAGCGGTATTTTCTAGCGAAGGTGCGGTGTTACCTGGTATTACAACCGGTG
ATGATGCACTAGTTGGAGCTACGCATCAACATAGACTTACCGTAACGGTACCTACTGATG
TGATAGGAAAGAAGGTAGTGTTAGCTGGTAGAGTATCATGTGGTAGTCAAGATAGCGAGG
GTGCGGTTCTTAGTGTAAAATTAGAGTGTATCGAAACGGGAGCATCGGTCACGAAATCTA
TTGGTTTGTTGAGTAATGAAAATGAAACACAGACCTTTGCAACATGTGACTTAGATGGTG
CGGATGTAGTCGGAAACACAATTAGAGCGACTATCCGTAGACAAGTTAATACCGGTTCGG
ATAATGCAAAGTATAGTGCAGTTGTTATGCATGAAATGGATATTAGATTTACTAGGGCTG
CAATATCTGGTAGGTCTGACACATACAAATTTTTAGGATTGAAAAGTGGAGGGACTAGAA
ACCTATGACACCCGATGAAATATTGAGTTATGGGTGGTGGTTGGTGCCTTTGATATTCAT
AGAGTTAGCATTCTATGTCTTATTAGGAAAGGGAATACTACACCTAATCCGTAAGAAGTC
AAAGCCATGATACACGATTCAACCATTGCTCGCCAATGTGTTTTGTGTATGCCGGTGGGA
TAGAAAGAATTAGTGATGCCCAAGTTTGCATGTGTTCAATCCCCATAGCATCGGATGCTT
CTTCAACGCCACTAGCAGTAGTTCCCCCGCCAGGTATAGCATCATTTTTACTACCGTAGA
CACCAACTGGTTTTCCCTGTTCTTTATGTCTACATGGTGGTGAAGATATTGGAAATGTAG
CTTCAAATATTCTATGTCTACGAACCTTTAGACCGAAGGATGAACCACACAATATAGCAT
CTTGGCGTAGCGGGCTACCAACTACATTCTCTATAACATAATCTACTCCGGTAGTATCTA
AGAAATCACGGACATCATCAACATGGTCTATCTTACTAATTTCCCTGCCCTGTGCTTTTG
CTAGTGCGCCCGTTATAGAATATGCTTGGCATGGTGGTGAAGCATGTATTAAATCAAATT
GTTGAAACCATTCTAACGGCTTATCTTTGAACAATTGTAGGACATCATACTTTATGAAGT
CAAAGGGATAATCTTTACGCTGAACAATATCTACTCCGGTTACTTTGAAACCGGCTTGGC
TATATCCTTGTGACGCACCGCCACCTCCACAATATAAATCCAATAACTTTAGTCCACCCA
TGTTCTTCCCGCTTCCTTCAACTGCTTTGCTCTTTGTCGGGTTATACCTTTGGTTTTCAT
CAATTCTTTTTGGGTTATTTTCTTATCTAGTATGTTTTTTATGCTACCAAACTTGGCTAA
TAAATCTGTTGCTATAATAGGTGTTACACCTGGAATACCACATAGCATTCGTATTCTTGG
GTCTTTCTCCTCCATGATACCCCCAGCTAAAAATGGATTATCCTTTCTTTTCCCCGCTAT
CAGCATTTGTGTGTGGTTTGTCTTAATCCATTGAACAAAGTCATCCATAGTATCTAACTG
CATAAATTTAATCTTTGGGTGTCTAATATGTAGAGTTTCTTTGAACTTTTTGATTGTTTT
ATTCATACGCTCTATTTGTATCGCCATATCTCTACGGGTTGGTTTTTTACCACGAATGAA
TGGCTTCAATTGTGTTCCATACACTACTAGGAATGGTATCTCAAAATTATCCGCCAAATC
AACTAGTTGAGCATTTACCGTTCTACTTCTATTATGACCTATGATGCTATTGTAGAGGTC
ATTGATTTCCTTTGCTTCTACCCCCCAACCTACTTCCGGTATAATGTAATCTCCTACAGA
TAATCTTTCCATTTTTGCTAAACCAGAATCATTTAGCTTAGCATCTCCCATAGCCATTAG
TATCTTATTAGATACTTTAGGGTTTTCTCTATCATCAATAAGTAGCATTAGTTGGGGTCA
GCAGATAGCGGTTTCATCCCTAAATAAAAACAACTGCTCATCCCAGTTGCAAAGAAACAC
TACAGTTTCTTGGTGACACCAATAACAGAATACTGGATTTTGGGCATCAACCCATTGCTT
GTCACAGGAAGTACACTCCCACATTATCTTTACTTTCTGGTCATCTTCCGATACCATTGA
CCTTCCTCCTTTGCGATAGCACTAACAAAATAAGATTAAAAACCTTACTCTAAATTGTTC
CGTCATACCTCCAACACTTACCCATACACATATTGTTAGCTGCAAGTGCTTTACAGGTAG
GAGATTGTTTGTATTTCATGTTAGTGCGAATACCATGTCTTGTTTTAGACGGAACAAACT
GTCGCCAACCCAAGCCTTTGATGAAATTGAATATGCGGTCTTCTATCTCGTTCCATTGTT
CGCTAGATACGGTATCGGGTGAAGCAAACATACGAAATTCCTCGGATAGATGTTGAACTA
AAGCTAATCGAGCAAAGTGTGCCGGTGATTCTCTATTGGTTGCATCGGAGATACATGGTG
GAATTGGTATATCGGATATGTCCGAAATATGACCGTCAAAAACGCCCAAATTCACGCCCT
TTTTAGGCGGGGGGTTGTCATATACCCAACGGATGAAATCGAATGATTCTGGGGTGTTTC
TGGGGTGCAGAATCGGGCATTGTTGAAAGTGGTGGGGTTGGGGTTTTGTGGGAATCACAA
AGTTGTCTGGTGACTCGGCAAACTCCCTAGCATCAATAGGTATAGCCCATCGACCACGCT
TAGGATTGAATGTGTTTGGTATGCGGACTAATTTCTCCGGCAACCCAACGCAGTCTAGCG
TAGTTAGTCCTTGCGCCATATCCCTTTCATAGCGGTTCAAATGGTTTCTCCATTCGTAGC
CGGTGACTGATTTGTTGAAAAATTGGTAGACATGGAAGCCACGCCCTGTCGCAACGAGGG
ATATATCACCCACCAATCTATTGATAAGTTTAGCCACATCATGCTTGACAGATTCGATGC
TGTGTTCTCCGCTATCGAAATCCCACCATGCCTTATCTATTTGTGCCGTAGTGTAATCGA
ATCGCCAAGGTCTATCTTGTTCCATTCGTTCAAATGAATATAGGGATGTGTAACATGAAG
CTTTACCGATGATGCGTCTGACATATTCTTTGAATTGCGATTCGCTATTACAGCGCTTAC
GCTTCAGACCCATCTCCCGAGGAAACAATGACTTTATCATATTTACACCCACAATCTAAG
CATGTTGCAACTACCCTTTGTTCTGGCATATTTCCTTCTTCACCCGTTACAGCAAACATT
ATTTCATAATCTATCGAATTACTATTACAATCTTTACAGCCGGTCATGGTTTATCTGATG
GGGGTTCGATTTATAACTCTATCGTTGGGTCGGGTATAACGCCATTCATCTCCGGTTCAC
ATTGTATCATATAGTCACAATATTGACTGCAATAGAATTCATTCCACTTTAGCGGGAAGT
CAGCATTCTTTAAACAAAAGACTGCATTGTTATACTTTTTGACAAATGTATTTAGTGAGC
GTAGACTAATCTTTTCTAACATCCAAAGTCCTTGTGTTAGACCCATACCAACTAGCTTGC
GCTTTTGGTTCATTAGTTTGTTTAGTGTCTTTTCATTACATGCGTCTGGTGCAATGTATA
GGAAGTGTGTTGGTCTAGGGAGTGGTGTTCTTTCAATCATGTAAGCATAGAAACAAAGTT
CTAATCTAGTGCGTGATAGCTTGCTATCGGAAAAGTTGCCGGTTTTTAATTCGACTAGAA
TTACTTTACCATCCTCGGTTTGAATCAAACCATCCATAGCACCAACGAGCCACATGTCCT
TTGTTTCATCATATACGGTTAGTTTGATTTCCGATGAAAGGACTTCATATTTTCCGATTT
GTGATTCTAAATCAACCATCAACTCTAACATGACATTGAAACCATCATCGTCTTTCACAC
CTTCTTCATCGGCAACCTTTACCGTTTCACTAACAGTTTTCTCATCGGTTGGGTCATAGA
TTAGTGTTTCCATAGTCTTATGTATTTGTGTTCCACGCACCATAGCTTCAGTTGGTGGTG
GTCTAATGTCTGGTAAAGCGATGTAGTTCCACCAATACTTACGAGGACATTGATTGTATA
ACATGAACGATGACTTAGACATCTTTAGCATTGTATTGTGGTCGCACTCGCTTGGATTAT
ATGTAAGCGATTCATAATCGGGGGTATTGTTTTGCATAATAATTCCTATCCTTTTATGTA
TATAAATATGTTGTATGGGCAACTCATAACCATTCCGTGTTAGATACACCGTTTAGAGCA
TTATGTAGTGGTTGAATATCCCACTTAGCAATGCGGTAGTAATCTTCTACTTTTTTTAGG
ATGAATTTATCGGCTATCTCACGAAATCCTACTTTGGCAATACCATCAATGTCAGATGGG
TCATCAAATGCAATGTAGTTCCCCTCGCTATCAATAGTTGATAGGAAATCACTACCCTTG
CGATAACCCTTTCCGAGAACACGGTTAGCCCACGCTGCACCCGCCCTAGATTCTCCTAAC
ACTTTGTAGTTTTCTAAATTGTCCGTTAGTCTTGCTTTGATACACAAGTCTTTGATTGAC
ACATTCCCACCAACAATATCTTGGATAGTGGTAGATAGTTTATCCGTTACTTCGGACTCC
GGAACATCGGTCAGCATAGCGGTTATGGTTGATGACATAACTTCTTTCATAATAGTAGGT
AATCTACCCTGCTTCAATTCTATACCTTTGACATATAGTTTGGGGGAGTGATGTTCACCG
TCAGTCCATGATGTCATACCCGCATAGCGATTCTTGGCTTTGATAACCATACCGGAGCAC
CACTTTTCAAATTCGGTTTCTATTGGAGCCATGTTTTTGTTGATGATACCCATACAATCT
ACTCCAACCTCCGGTGATGGGCATTCTACAAATATGGAGTCGGTGTGTCCGTATATTACA
TTCATACCCAAAGCTTCACTTTCATCACGCAATCGGAATAGTGTTTTTCTACTTGTAAAG
GTGATTGCTGCAGCTACATCGGGGTGGTATAGACCGTATTTAGAGTCGCCCGCCGCACCA
TACATAGATGCAACCAAAGACTTAGTAGCATATTGCATAGCATCATACATTGCCTTGTCA
TCGGGGTCATCCGCTTCTTTCATTAGGGCTTTGTATTCATTTCTAAGCTTTGTCATTTTA
TCCATTTGTCTTACCAAATGACCCGTATGCTTGTGATGGAATTTACTACCATTCCCACAA
TCTTTACCCTCACTATCTAGAGTTTCCCATGATATGTTATGTAGAGCTGCATTGCTGTGA
TACATTGCCTTTATATCCATGATAGCAACATTCTTGTAAATACCTGGAGTAGGTTCCATG
ATGTCGGCACCGGAGTAGTCTTTGTGAGGGAATTGTGGTTTGGATGGTATGCAATAGTGG
AAGTTGTCATCATTGATAGTTAGTGCGGTGAACAATCTGGTAACAAATGGTGTAGTCTGA
ATATCACACTGAACAATATGTTGGATAGCGAGATGATGATTGATTGCATTGACCGCTTTA
TCTAGTTTAGGTAATAGCTCCACATCTTGTATGTTGTAATCAACATAGGTATCGAAGTCG
GTATAGTATGTGTCATGCCCATCGGCAAGTGGCAACTTTTCTTCTTGCAATATCTCTTTA
GCAACCGTATCTAGTTTCTTGTTAGGCAAAGCACCATTCTTTAACTGCCACAACTTACTA
ACACATAACATTAGGTCAATACACATACGCCCACCAATAGGTTGAGCCCAATCGGTAAAG
TTGTATTGTATCTTCCTACTAGAGCCACCACACATATCTTTGGGATTGATATTGTTTACA
GCACACCGTTCTATGATTACTCGAACATCCGCATTGACTACATTCCAGCCGGTAATAACA
TCTGGGTCACATTGTCTCATGAATTTGATGAAATGTTCTAACATATCTTTCTCATTAGGA
AACAAAAGCATCGGTATGTCGAGCTTTCTTTCTTCCACCCCGTATGGGTGATTCTTGAAT
CGTAGTGTATCACTATGACCTTTGTAAGGAGCATCGGGTTCTACTGCCCATGTGAACATT
GATTTCTTGTAATTGTCATAGACAGATATGATGGTAATAGTTTCATCCGTTTTCCACTCC
ATATCCAAATACCATACTCGATGAACATAGTTAGGTATAGGTGGGTTTTCCTTGTTGTAT
TCGGACAAAGCACGATTAGTCCAAGGGATGTTGCATTCCCATGTTTTTGCATACTTGTTC
TTTAGATTACCGACATCAGTTGGGTCGCCCATCACAACCTTAGTTAGTGATTCACCATAG
ACACCGGTATAACCTGATTCTTTTGATAATGCCGGACAGAACTCCGCATCTTCATCTAAT
AGAAAACCAAAGGGATAATACTTTGATATGATTTGTTCTTTTCTAAGACCGTTTTCATCA
CGGGTTCTAATTAGAACTCTACGCATTCCCATCCTTTCAACAATCATTTTCATCATCCCA
TTTTACATCATACTGACATTCTTCACATATCTCACCATATTCATCATGCCATTTTGTATC
ATTTGTCCAGACGGTTTCAAAGCATTTTTCACACTCGGTTGCACTATCATCTTTTACTCC
ATTGATGACAAACCAACCATCCTCTTCTCCAATGTCCGGTTTCTTTTCAAACATCAAACC
AAGACTACCCCAATTGTGGTCGCATAGCTCGATAGGTATTGCAGCTAGTGTTCCGCTATC
CAAAGCAATATCAATGTTCTCACAAACTTTGTGTCTAACACCATTACAAAAACTCCAACA
ACCATCACCACCATTAGATGCTAAAGGTATCTCGACACCTTTGTAAATCAATGAATTTGC
TTGTTCGGTGCTTGGATTCCCATAGAATTCAGCATAGTTGTCATCGGATAGGACATAACA
TGGGTCAGTTACAACCCAACATCCTTCAAACACATCTTTAAGTTCTTCGATTGAATAGTT
TCTGGTATTTACCATATACTATACTAACCGTTTATGTATATAAACATGTTTAGTGATTAT
CTCCTACCACGACTTCTTGTTTGAATACCGAACTTTTCTAGCCATGTGCAGATTGTCATT
GGGGACACATTGAACATCCTACCAATCTCCGCCATCGTCTTTTCTTCTTCAACATAGGCA
TTGACTAACCATTCTTTATCCTTGTAAAGTTTTTCAGCCTTTACAACGGTATACTTCAAT
TCATATCTATAACCATTAACCAACTTAGCGGTTTGTTCACCAGCCTTTAGGTTCTCGTTA
ATTATTAGTTCATCATTCACAAATAGCTCGAATTTATCGCTCATTAAATCACCGTTGTAT
ATATGGGTTATAAATCTTACAGCCATTCGGATAACTTTCTTTCATTGACAAGATTTAGCT
CATGCCACTCCTTTAGGTCTTTCTTAGGATTACCATTATAGAACACCAAAACATTCTGAT
GCATCTTACCAATCTTTCTATTGCGCTTAAATTGTCCAGCTATGCGTAGTGCAAGTGTGC
CGACTACATTCTTCAATATGATTTCATTGTATAATCTAAATCCACGCACCTGACATACAT
CAATAGTCTTAGACACAAAGTTGTTTAGGAACCCATATTTATCTCTATAATCACCAACAA
CAATACATGCGAAGGTATTAGGTTTCATCTTCGCTAATGCTTTATCCATAATATCGGCAT
ACGCCTCATCAAACTTTTCAACAGACATATTTGATATGTCATCGGGATGGTCCGAATATA
CTTCTAAATCACCATAGGGGGGGCATGTTAGAAGAAAGTCAAAGGCTGGAAAGTGATGGT
TTTCATCTAAAGTTTTTGCCGAATCACCTTGAATCCATACACATGTTCCTTTACCACCTA
TATCTTCATATTGTTGTCTATTAGCAAGCACTTGTTCTTCACGCAATTCATGTCCGTAGT
AATCTAAGCCCATATGGGATGCAACTATACCACGAACCGAACCACCAGCAAAGGGGTCTA
TGACTTGTCCTTTCTTTGGTGCGAACCATGTATAGAGTAATTCACACAAAGCTGGGTCAA
AGATAGATGTGTCGGATTGAATACCGGCTTGCACATCATCCCTTTCTACCATCCACTCCT
TAATATTAAATGTCCTAGCATCCCTACCAACTTCGGATTGCAAACCCATAGTAATCCATT
TGCGCTTACGATTTTGCCATCTTCCATTAGCGGTATCTATGATTGAATAAGGATTATCCA
TAAATCTTTCTTGTATTCCGTGTGGGTTGCGTTTCGCCATAATATCACTAATCCAATTTA
CTTTATAATTATGTTGATTTGTTTTCTGGGGGGCTGTATAAGAAACAATAAAGAATTAGT
CTAAAACGATGCACAGTTAGCGATTATATTCTTTTGGTGCTCGTCAAAAAGAATTTTCCA
TTCATCGGGGCAAGAATCATAGGGTCGCATTCCCGATGCCCAAAGACAATCACCATCTCG
AATATAGGGCATTGCCTTTGCAGAATAGAACGGGTCTAAAACGCTATTATCCGGCATTGT
TTCAAAGACCCAATCCCCATACCCCCCCGATGACCTTTCCATCGACAGAACCGGTATTTC
TGGGCGCAGAATCGGGTCATAATATGCTTTCGTTACCGCATCAACCATGACATTGCAGTT
ATGCCTAATATTATCTTCATTAGCTAAATCAGATACACATACAGCAACAACTTCTATGTC
GGGTCTGCGCATAATAGCAAGACCAGCCATTACACCGGCTGCAACCAACCCACTACCCGT
AGGAACAACAACACGCTTAACATCGGTGGGGAGATTCATACATTGCATTGCCGTATCATG
TATTGCTTGAAACGGGTTCCATCGAACCGCACCACCTATTGCTCTAACATAATCACGAGC
ATGTTTGCGATACACCGTAGCATAGCCTGGATATACTTCATGTACTTCAGCACCCATAGC
CATAGCGTATTTTGTTGCAGATGACTTTTTCTTTCTGCGTGGAACAAAGATAGTAGCTGG
AACTCCTAGTTGTTTTGAAGCCCATGCAACATAGATTTGCATAGCGGAATCTGCCGAGCA
ACCAACAACCATAGGAACACCTGGATTATCTGAACACATCTTTACGAATTGTCTTACCTT
TAGACCCGATGGAGTATTAGCACCGGACTTGAACGCATAATCTTCACGCTTAGCACACCA
ACCATCGAAGTAGGTGATAGGCGTAATAGATGTATGCGACCAATCAGTCATTCAATTATT
CCCGCCTGATACACCCATCCGGCTTCGCCAAAGTCAATAACTATTCTCATACCCTGGTTT
AGCTCCCTAAAGTCTAGGAAGTGTATTTGACATGTGCCTCCTAAACCAAACATAACATTG
TCTAATCCACCCTCAAAAGTCCATTCAAAAGTTTCAATGCCCTTTGACTCATGTTCTAAA
TCAGTAAATGTGAATCCTTTCATTTCATCTCCAACACCAATGCGAATAACTCCATCTTTG
ACCGCTAGCTGGTAGCGGTTAAGCTTTTGGTTGTTGATAGAATCAGCCTTTAGTGCATCA
TAGAATTCATTGCAATCAACTGTAATAGTTGTAAGTGGCTCATGTAGTGAACCATCACGC
ATAGTATATCCTTTGAACTCATCATTATCAAAAACAAATTTATTAGCCAACTCATCCGAT
TTCCTAGACCATTCTTGGATAGTTTCTTGACCGTGTAGGAAAGCAGTTCCATCTATACTA
GAGATTAGTCTAGTAGTTTTTCTTCCCGATTTGAATACAACCCTATCATAATCTAGAGTA
ACACTAACCGGTGAGCCATGTGCCGATAGAATACCCAATGCTTTGTCAATGTCTGCAATG
GGAATCAATACAGTCCCATCGGTTTCAGCCGGCAATCTAAATACCGATAGCGATGTTTTA
CCATCTCTAACTAGGTTAGTGGTCGTTACCCTATCTTCTTTAGCATACAGAATAGTGGAT
TGCACTTGTGGTTGTGCCTTTCCAGCAACATGCTGATGCCTTTGTGTTCTCTTTAGTAAG
TTTGTAAGTAATCTAGTGTCTATTTTCATATTTTCACCTAATCTATCCTATTCTTTCATC
AATATAAAGGTGTTGATGTCACAACTCCAACCTAATAGGGGATAATACATGGCTAGTTAA
GCCCAATATTGATTCCCCTTTGTCCTTTGCTAGATGCTCCTGCAACTCCGAAACCACTTG
AACTAGTTTGTTGTTTTGCTCAACTAGTTTATCTATTGTAGCATACAAGTTATCTAATTC
CATTTCTAGTATTATCATTTTTCTTCTCAACGGTACTTCAACCATTTAATCACCATTTTA
GTTTAGGTAGTCCGTTCCACTTAACTTTACCACCCTTAATGTTTAGAATGTCATGTGTAG
TTCCAACTAACTCCATACCCCTACCTTTCATTTCTTCGATAGTAGCTCGAACAACCCATT
CGTTGTCATCTAGTGAATCATCTCCTTTGACACCGGAAGCATCATCGGCTTTGTTTCTGT
ATCTAGCCATAAAGATTTGTTGTGAAACGATACGCTGAGTCCCATCGACCCAATCAACCT
TTTCACCAATCTTCATTAGACCCTTTGCTCCACCACCTACATCAACATAGGTCTTGTGGT
CTTTCAAGTGGAATGTGAAGAATACTTTGTCTATTTGTAGGGAGTGAACACGGTTTAGAA
TATCTCTAAACAATTGGTTCCTAGTTCTCCATTCTTTCTGATTGAATGAATCACCCTCCT
CCTTTATCGTTCCTCTTTCTAATAGTTTAGAAGTCATAGCAAACTCACACCATTTCATAA
ATGTAGAGCCACCATCAAAGATGACTGCACCATGTTCATCAGGATTTGCAGCTATATCTT
CGGATAGTAAATTTACAAACCAACCAACCTTATCAATTAGTGCAGCCCAATTGGTAGTAT
TATCTTCATTGAATATAGAATCATCCGATTCATCGTTAAGGGATATTACATTGATGTTCT
CCGCATCTGGATGAATATGTGATACCGTTTCTCTAGCCGAATTATCAAAGTCAAAGATAG
TAATGGTCTTACCGGATGCTACATCAGCCAAATCCAATGCTAGTCCGGTTTTACATGTGT
TCTCTTTACCAACTAGAGCCATACGAACAGGTGTTCTGTTCTTTCTAGCCTTCTGTCTTT
CAAAGACAGCCCTCATGTGTTCCCTACCGTATTTTGGTTGAGACTCCTCTACTGCGTTAG
AAGTTTGACCCCAACCCATCATGCATCCCAACCTGATACTTCTTCATCTACAACTGCTGG
TGCAATGGACTCATAACAATACCAACCGCATGTTGTGAATCTAGCCTCACCATCGTTTGT
TTTCCATACTTGCCCAATCAAAGCAATTTGTGAACCAACTGAAAAGTCAATGTCATGACC
CTTTGGAACACGCACTTCAATAGCCGGAGCAGCAAAGTCTTCTAAATCTCCAACAACAAT
AGTTGATGCACCGTTATCAAGTGTGTCAATGTGTGATACTTCACCAGCAACAACTGCTAG
TCTATCCCACCAACCATCTTCATCACGGTATTGTTCATAGTATGGTAGTAGGTTGTCGAA
TGAAGCTAATAGGTTATCTTCTCCAACTAGGTCCACCATGATACCTGAAGGTGTTCCGTT
ATCTAGTGTGAATGGTGCATTAGGTAAGATGCTAGCTGCATCTGGGTTTTGTGTGAATAC
TGATACACCCTTTCTAGTCCAAACTCTACCGTTGCCGGTCTTTGGGTTTGCTTTACCTGG
CTTGACAGGAATAGTTCCTGGAGCATAGGTTGGTGGTTGTGTTAGTGCTTCATCACCACT
AAATTTAATTTCATACAACTCAACATCACTACCATCTAGTGAACCTAAGAATAGACATGC
TCTTTCTGGTTCCGATGCTGGTCTTGGTCTACCGTATCGGTAGTTGTCATCGCCAGATGG
GTATTTAGGCATGTTCTTGTCAGCAACACAATAGTAGTGAATGCCTAAGTCAGCATGTTC
TACTGTGTTCTTTGGTAGCATTGATACCTGTGTTTCATCAATGCCCTGCTCAAAGGTTGT
CCTATTCATCAAAGATGGGTTTGCTCTACGATTGTAACCATCACCAGTTGGCTCATATAC
TACTATGTCGCCATTGGTAATCAATGCAGTTACACCGGCATCATCTAGGGATGATAGGGT
TTTGTTCATTTTGTTGTAAGCCATCTTTGCCCAATCTTTGTAAGGTGGTGCAGATACAAA
GCATCCAGAAAGTTCGACACATCCACTGGATGCAATCTTTCTCTTTTCTGTTATTAGTTG
TCTTGCTGCTATTCTTACTGCACGATTTTGCATCATCCCAGAATCCATGCCAGATGCTTG
CCAGCTTTGCTGGTTCTCATCCAACACTTGTTGGGTTCTGCGCTCTACGGCAGATGGGGT
CGTTCCTACTTGTTTTGCTACGCTACTGTAATCGGTTGTCATTATAACTTTCCTCCTATT
TGTCCGTTATCAATTGGGGTTATAAACATGTTGTTAGACCCCCACTAATAAGCGAATGTA
ATTGGTTACAGCAATGCGTTCATTGACTCCATTCAATAAATCTCTTTCCGCTGTAACTGA
TGCATCAATCAATGTGATTTTGTTTTTGTTTGAAGCTTTTGTTTCAACACCAAATTCAAA
GATTGTTCTTATGGTTTTCCTAGAATCTAGCTTGCTATTGTCAAACATTTTGTATGCCTC
CGCAATGTTCCTATCCCTAAAGCAAAGTCTAAGGAATGTTTCGGAATCAAATGCGCTCGT
AGTCATAGATAGAATGAACTTGTTTTGTGCTTTGGAATCCATTTGACAAAGGGATTGAAA
GGCACCTATGGAGTTGCGAACATCGCCATTGTGATATTTAGAAATGACTTCTACCCAATC
ATCAGGCACTACTATATTTTCTATGTTGCCTATTTTCTTCAATCTATCAAATATTAACTC
CGATTGTATAGGTTCAAAGATTTTCACTTGACATCTTGATTGTAGCCATGTACTTACCTT
TGTAATATCGTTGCATGTTAGAATGAAGCGACATGTTGATGATTCGATTACACCCTTTAG
TGCATCTTGTGCTTGTTGTGTTAGTCGGTCAGCCTCATCTAGGAATATGATAGCTTCATT
TAGTCCAGACCGTGATAGGGGGATAATATCCTCCTCTATGAATTCTATACCCCGTGTTCT
TTTGCTAGAGGCATTGTATTGGTGTATCTGATAACCTAACATCTTTGCTATGATATGAGC
TAGAGTTGTTTTACCCGTTCCTGGCTCTTTAGAATAAAAGATGTAGTTTTGTAGTGGTGC
ATCTCCATTTAGTATAGGTGCAAACTCATCTATCAGATGTTGTTGTCCTACAAACTCATC
TAATGTAGTTGGTCTGTATTTTTCCCACCAGACGGTTTTCATAATCACCCCTCCATTACA
ACTTCGCCTTCTTTATCCAGCATTGTAGTATGCAAAGCCCACTTGTAATCAATATCGAAT
TCGTTTGAATATTCTACTTCATGAATCGTAACAACTTCATGATTACCATTGTGGTCTGTA
ATCTCAATAAATAAAGTAGCATACTTTGCCCACATCCGAGTACATTTAGTCATATCAATA
TCCTCCGGAATTACAAACTCTATGTATGCACCATATTGACATTGCACATGAGTTACATCT
TTGTATTCACCACTATTAGTTTCAGCAATCATCATCATTCCTCCTTCTTTTAGCATGGGC
TGCTCTAGCTTTACGCTTAGATGCAAAACCCAACATCCACTTTGCTCCTTTCTTTCCAAA
CTTACGCTCTCTTCTTGTCATATTTATTCCTCCTCTAATTCATTTAGATAATCCCAAACA
AAACCAATAACTTCTTCTATGTCCGGAGTATAATTACCAAACTCCTCGTCAATTACTTTA
CCATCAACTCCATGCATCCAATCCATCACCGAACTATGATTATCAATATCAGCATAGTAT
TCTGGGAAATGCTTTTTGAAATCCTTCATCAATGGGTATATGTGTTCTTCACATGATTCA
CACAGAACGCACCATGATAGCTGGGGTCTATTATTACAGATTTCACATTGGGGACAGTCA
ATATCCTCATAGCCCCAACCAAGACTACTTTTTCTTCGTGTTGGTTTATTCATCTGTAAT
CCTTCCCTACAATATGTTCTCTATGTTCCGCCATTGCTTGTTCTAGCATTGCGATTTTAC
ATTCAAAGCAGATGTCATCTATTTGGCTAACTTCTTCACTAGGTTTGTATTCTAAACACA
TTTTACACTGATACATCATATCAACTCCGATTGTCTTTTTACTTCTCTAACGCATTCCCA
ACAAATCCATCCATTGTGTAAGTTGATAGGTGGGTTATCGAAAGTATTCTCACTACACCC
AATGCATACGCTACGCTTAATCATCATCAAAACCAACCTTTACTTTTAGGTATATAAAAG
TGTTCTACGACATGCTTAGTTGGCTTTTAAGCCACATAATTTCTTCGTCTTTAGCACGAA
TTATTTGTTCGGCAAGCACCGGATGTATTACTTGAAATTGTCTACCACAGTTAGGGCATT
GGAAGTATTGTTGATTACTTATTCGGTCTTGAATAACATTATAGCTCCTAACAATGTCAT
GTCTACACCATTCCTCAGTTTGGGGATTATAGGAATCAATACCGCTAACTCTCCACATAT
TAATCAACACTCAACTATGGTATTACAAAGCATACACTCTAAATAATTGCTAACTTCAGT
AACATCCATCCATTCATTTTCCGTAAACAGTACTTCACCGTTATCATCAAAACAAGGGAC
ATATATGTGTTCTTGAGTTACATAGCACAACCAATCATTATGCGTTTCACCGCAGGATGT
GCAATACTTTTCTTCTTTCACGACTATTCCTCTTCTTTACCCAAAGATGCTTCCGCTTGT
TGTCTGCTTTGTTCCATAAAGAAGTTGATGGTTTCTTTTAGAATCCATTGGTCGCCTAAT
CCCATTTCCTCTACTTTTTCTTCAAAGGTGTTAGGGGTATATCCACCAACGGTCATATCA
AAATCTCCATCATCATTAAGCTTTTCAGCCTTAGCAACCCATAGTAGAATGCCGACATCA
CTTATTACAGCACCTGCCGATATAAACATCTGTTTATCTTCATTCCAATATGCCACATCT
AATCTATTCTCGATGCGGTTATATCCTACAATTCCGGCTCCGTTTATTAGTTGGTCTAAT
TCAGGTATCATTTTTATTTCTCCTTTTGTGTTAATAGTGTCGAGCACATCATACAATAGT
GTTCTCCAACACAATTTACAATGGCTCTGGACTTTCCTCTAGATTGGTTGCACTTTTCAC
AATAACCGATTATCTCATTAGGTCTAGGCTGATATGCCCTAGTCATCTAAGAAATCCTCC
ATACAAATCTGGTTCATGAATAGACATGTATGCTCTATAATTTACTAAGTAACCTATTAG
ATTGTCAATCAACCTAGCTCGCTCTTTATCATCATTACATGTTTGAATCTTAGCAATAGT
TTGGTCTATTCTAATCTCTAATGCTTGTGATGCCGAAGCATGACTTAGTATTGTCACGGG
TCTAAATATTGCCGTTCCAAACTCCTTTTGTTTGTTTAGAAGTCCGTTGGCTATATTAGC
ACATGTATCGGTGATAGCTTGCTTCCATGTGATATGGTTTGATTCATCTTCTAATTTAGG
TTCGCTAACATCTATTGACATCAAATAACCCTATCCCGCATAGTATATAAACATGTTTCC
TGACTATAACCCTCTACGATTACACTCCAAACATTCATGAGTTTCTAGTATTCTTTGTCT
AGCACATGTAGGGCATCTGCCTATTTCATATTTCTTTAGTTCCGCTTTAGTAAGCAAACC
GTTGGGCATTGACATAACTAAATCCTCCATTGTTTTGATTATAGACCTATCAATATCCAT
CTTCTTTAGTATGACTTTGTTTCCGCTATCGGTGAAGGACACAACGGTATCGGTTTCAAT
TATTTGGCTTGATTTGAACATCAACGAACCAATGGAATGCTCGGTGTTTTCACGAAGTAG
ATTATGATGTTTGTTTAGGTGGTCGAACATCTCCGTTCTAGTCATAGCACCATGATTGAA
TAAAGCTTCAAGTATTAGTCGCCTACATACTTTATTTCTTACAGCCATTGGTGATGCGTC
ATAGATAATCTCTATAAATCTTGCTCCATCATCATAGCCATAGAAAATGCATCCGGTTCC
GGTGGTGGTGAAGAAAATAGATTGGGTTGTGGTTCTTCTTTTATCTCGTAAGCTTTATCC
CATTGTATCTCACATGCCCAATAAATTAGACCAATGAAAACCAATACTATCAATTCACCA
AGAATCATACCCAATCGAGTATCGACTCCTTTCTTTTGGTTATAACGCTTTGCTCCGGAA
CGGTATCACGGACTTCGTTGCGTGCTTCAGGCAAAGTATCTAATATATCCATGATATAGA
CATCTGAATCCCTAATCATTGGTAGTTCATGTGATTCATGCTTCTTTGACTTTGATGGGA
ACTTTGGTGCATGTGGCGCAGACTTTACCATATACGCCATTATTGCGTGACAGTAGATGT
CGGGTAGGGTGAACATAGAATCGGCTAATAAACGCCATTTCTGCATACCAGAATCATCAT
TTGCTATCATCCACACAACCGCCAAAGGAATAGATGTTTTTGTTTTTCTTAGTAGGTTGA
AAACATATTGTCTGTCATGGTATCTAAACATAGATTGTATTGCTCTATTTGATGAATCTT
TATTCTTTAGTAATGAGTCGTGGATGATTAGTTTATCCTTTGCATTCTTTGATAACTTAG
GTAGTTTGTCAATGACATATACCAACCTATAACTTACAAAGTGTTCCCATTCAAAGATTT
GTTTCTCCGTTAGCTTCGAGCTATGCACTATGTATGTTGTGTTTGGTGCGGTTGGAGGAT
ATAGGATGGAATGAGATGTGATATAATCCCCGACCTGAAACGGTCTTTCATCTGCGGTTA
GAATAATAACGCCCATCAATAATCAGTCTCCAATATCCAAAGTGATAACCTACGCACACT
AGAAGTAGATACATTCCATCTTTCAGCAATTGATGTGTTGCTTATTTTGTATGCACCTAC
ATACCATTGGTAGCCATCTCTAGTTTGTTGAAAGTGCAATCCCTCATCCGTCATAAGTCC
ATACCATTCTTCGAATTCATATTTGTAGACCGCTCGGTTGATTAGTCTACGCTTTCTATC
AAAGAAACTACTTCTCATACATCCCAATCTCCATCATCAATATCAATGACCTTTGTAGGT
TCACGACTTGCTGCTAATCGTAATTCAAACTTTGACAAAAGCTCCGGTTCATCTGAAAAC
ACATCTACTATTAAGCCCATTATGTTATCCATTCTTCTTTGTTGTAGCAACAATTGTGAA
TCAACACCAATCTCTTGTTTTAGTTGTCCTATAAGCTTTACCGATGTATTTAGTTGTGCA
ACAATCTTCATTGCCGATGTCACAACTTCATCCGTAATACCTTCTTCTTCTTTGCGTATT
CTAATATCCGAAAGCCACACAAGTAATTCCTGTGCTACCGTCTCCGCAATAGAAAGTGTA
TTGATAGATTCACTACGAGCGGTATCAACCACTAATGCTTCATTGTGGTCGTATAGTATA
TGATTATCCATGTGGTCTTGAACGGTTCCGTATGCCCAATTATTATTAGTTTCAAGATGG
GATGGCTTTACTACATTGTTTTGTATATCCCGCTCCCATCTTTTACGGTTGGTATGCTCA
CACATAGGACACTCGGTATCGCTATCCGATAGAACCCATGCCAATACTTGCTCGGTGATT
TCACATTCCGTCTTTTGGAATCGTTGAAGTATTTCCCTTTCATTTCTCATTGTTTAATCA
CCTGCTTTCCACCCCATACAATCTTCTTTGCTATGGTTGCCGATACTTCTTCCGTTGGAG
TTGCACCGATGCGACATACAATACCTTTACGACCCCTACCTTCTTTGCGTGGTATAAACT
CATGATACCATGATTGACCCGATAGGTTTTCTTCCATCCATCGCTTTGCTGCTTGATAGT
CATTAGTAACCATGCGCTCGACCTCTTTGAGTAGTGTAGACTTTGAAATGTCTTGACCCC
AAAAGGTATCTTTGATTAGTTGTAGGTCTGCATCCATAACATTGCGTCTTTGTAGTAATG
ATGACTCCAATAACATTTGTAACTCCGGTGTCAATTCGACATACAATGGTTTGCCCCCCT
CCCATGTTTCACGCATCATAGTATAACCAATGCACAGCCTACGGAATAGGTCGGACTCGA
AAGAACGAACCTCCGGTCTTTCTAACCATGTTTCTATTCTTTCATCAAACAAGACTCCGG
TTGGTGGTGATAGCATAACATCTAGTTGCCTTCGCAAAAACCAATTGCGTATTTCCGTAT
TTAGCTCGGCTAGTTCAACCCGTTCATCATTAGTCATTTCCGCTTGCTTGCGTTGTGCTC
TTTTGTATAGTAATTCTTTTTGTGGTGACATCTCTATGTCAATGATAAAGAACCTACGGT
CAAGACCGGACTCTAATTCAAATCTAGCTGGTTGTGTGCCAGCCCATAGTGTGTATCTAG
TATTGTATTGAACCCAACCGGACTTCATTGCTTTCATCACACGCCCATTGTCAGTTGATG
TTAGCATTTGGTTTTTCATATCAACGGAGTGGTCTTTCTTTTGTGCATCCGACATAGATG
AAAATTCTTCAAAGCCCAAAAACCCACCACATAGTTCCCTAGCAAGTGGTCTACCGGTAA
TCTCCCCATCGTCATTAACGGAACCAAACATACCTGCTTCGGTGATAGAGTTTGGACCCA
TCATCGTTCTAAACCCTACACCATTGAAGGCATCGGCATTGAATAGTAGTCCGTTGAATT
CTGCAAGAAACAATTGGATTAGAATAGATTTACCCGAACCTTTCTCGCCACGCATTAGAA
TGTGAATGCGAGTGTCAGCTAATCTTGACATTGGAGTATAGATTGGGAATTTGTTGTGTC
GCATAGGGCAGTTGTGGATGACATATGCACCATCATTGTTTTCTTCTGGGTCAAAGTCGC
AAGATGAACATTTGTTTATTGTGTTGAACAAATGCGCTCCGACAGAACAAACGAATATCG
GAATCTTGTCCTCGACATCTACAAAGTAGTTTCTTTTGGCATAGGCTTGTATTTTTTGAA
ATATGTTTGGATTCATGGTATCAACTCCTTGAATCCCCCGTAGTTCTTTTTGTAGTCATC
AGTTAAATGGTTGTGGTCTGTATTTTGGTTCAGCGTTAATTATGTTATTGGGGGAATGTA
ATTGTTCATTCACTTTATCTTGAATAAACTTTGGGTAGTGGTTTAATCTGCTAATCATTG
ATTTACCATGAGATAAACTCTCTACTAATCTTTGGACTACTATGTTCTCGGGAACTATAT
TGTATCTTTGTATTTGGTATCTTCCTGTTTCGGAAGACACCCATACTTTATCTGCTTTAG
TGAAAAGGGGATTGGATGCTAACAAGCCAACCGCCTTTCTATTATCTATGAATAGGTCAG
TAGATTGGTGCTCGTAGATATGGTTTAGAATATCACGACAACTACTCGCACCATTTACCC
TAATGTAGTTATAGGCGAAGCTGATAAAGCGTTGGTTGCCCGTGTTCTTAGAACCCATGT
TATTCACTATTCCTACTATGGTTATAAATGTGTTGATTATTCTAATTCTTTTGATTCTTT
TGCTGATGTTCAAAATAATTAAATGGCTGACAGCGCAGATGTTTGGGGAATTGTTTTATT
TGTTCATAGGATATTAAAGTAATATACTTAATAGTAAGAATAGATACCCCCTATATTACC
ATAAGAAATAATAAAGAATTAGCAAGAATGCTACGCAGTATAGCGTTTTATTTTTTTGAA
AGAAATATAAACAATAAAAAGAATTAAAAACCTTGTCATATTTTTTGCTCGGGATAATCA
ATTGCATTCCTAATTTTAGAGTAGTTCTTCTTAAATTTTCCAACTGTTGTAGGCGAAGAT
ACATTGTCATCCCATTCCGGTAATACTATTTTTTTCTTATATGTTTCTACTATCTCGTCA
GCTAAATCATAGCATCCACTAATCCAAGATTTAATTTTTTCATATTCATCTATGTAAGTT
AATGTGGGAACATAGCCTCCGTATCTTTTTTCATCTAAGTAATTTGAATTAAACAATCCC
ACCTGTCTATCTGGAAGTTCTACCGCATGTAGAAGTGTAAAAGAATTTTTATCTTTAACC
ACTCCTATTATGCTGGGAAAAGTTCTGATAAGTTTCTTGTACTCATTATTTTTATCACGA
GTGATTAGCTCAAAATTTTCAAAGAATATTTCTCGAGCCCCGTAGGAAAAAAATAGATTT
TGAATGTCTACAAGTGCTGGGTATAGATTTTCTTCATAGTGTCTATACAGATGTTGCACA
TAAAATTCTTCCTCTTTGACAAATCCCTGAATAAATATTTTATCAAGGTCGGCTTCGCTA
ATGACACCCTTGATTACATCCAAAGAAGTTTCTTCAAACGAAGATAATCTATGCTTTAGA
ACTAAATTGAAGTCCTTTCTTGACAACGGTTGCTTGAAGCAAAGCGTATCTAGAAGTTGC
CACACCACATCATAGGTAGCAAATATTACCCGCTCCCCCGACTTTAAATCTTCTAAAGTC
AAAGTGGGAACAAACTTTCTTTCCGAGTTCCAACCACTATATTCAACTATCTGAATATCT
GGATTACTAAAGGAGATTAACCTAACACTATCTTCCATATAATGATAGGAGATGGTTATG
GGTCATTAATCTTTCTACCCTCTAAAATATCCCGTAGTTCTTCCCGTGAATTCTTGTGAA
CAATCTTATCATCCAACCATTCTATGAAATCTTCTGGGTATTCAAGTGCGAATATGTTTG
TCTTTCCGGTGGCAGTCCATTCAACACCAATCTTCTCTACGCCATGCATACGGAGTAGTA
TTTGTGATGTCTGACGGGCTGTTCCAGCTATCTTCTTTGCTTTGGTATTAGTTAGTCTTT
CGTGTATAGAATTAGTGTTAAGACCCGCTGGGTATTCTTCTAATATACGATAGATTTCAC
ATTTGATTCTAAGATGTCGTGCTCCCTTTGTACTGGCTCTAGGCATTTTTATTTCTCCTT
TGTTCTTTTTTCCACTCCAAATAACATGAACCGCATCTCGGTGTTTTACTCACTATTCCG
CATTCGGAACAAGTGGGTTCATTATTTTTTGGCTCGGATAGCAAGTTGTATTCGACCAAC
ATCGAACCAACGAGCTTTCTTTCTTTGTGGGTTAAACTGTCCAAATCGGACACAGTTAAA
AGTTTTTTGGTTAGCCATCTAAGGTCTTGAATGGCTAGCTCGGCATTTGCTTTTGTAAAT
CGTGTCATTGTTTCTCACCATAAAAATATCCTGCATCAGTAACAATA
>PRET1608S17F00_ctg_158
ACTGAACGTGGAGAGCCTCGTGCTGGTATGATTGCTACTGGTGACCGTGGGCGTATACAT
TGTGAAGACCTTTACAAAACACTAGGTTGTGGTATTCTCCAGTTAGATAATAAGATTCAC
AAGAACTCTAAACGCAGTCAACATCGACTTCAATTCTATTCTAAGGCCGACCTTCGTAAG
TTTCTCACTGGTGTTTTACCTCATCTAAAGATGAAATCTACTCAAGCAAAGGCGGTTCTA
GCATATATTGATGAGAAGGATAGCACTCGGAAGGAAGAGTTGAAGCGCCTCGTGAGGTTC
AAAAACTGGGAAGATGATGAGAAAAAATCCGTAGAACTCTTGTCTTCTTGGGGTGTTGAT
GCAGATACAATTGGAAAATACGCGGAGGGATTGTGATGGTAGAAGAACAAACAGGTCCAG
TCAGTCGTTTCTTATCGGCATTAGCCAGTCCTTTCCGTCGGCGCACCACACCTCAACCAC
AGATGCCTCTGTATACCACTGGTATTCAGGAGCCTGTTCTTGCGCAAGGTATCACTCTCC
CTGCTTTGTATGCAGTGAGTCATGAGAATCTGATTCTTAGAACTGTTCAATCTAAACTCA
ATCAAGAGATTTTTCGACGTGGTTTTCATTGGGAAAAGAAGTTTCGTAAGAAGTGCACTG
AGTGCGATGAAGAGTTTCATCACGATGTTGATGCATGCACAAGTTGTGGTGGGCAAGTTC
GTGACCCTGACCCTGAACAGGCTATTTATCCTAAGTGGTTGATTAATCAAGAAAACTCCA
TGGAACAAACCTTCATGCAAGTGCTTTCTGAAATTGAAAATGACTTGAACATCGTTGATG
ATGCATTCCTTATTCTTGTGAAAGAATACTATGTGGATGCTGAAACAGGAGATGTTCAAT
TCTTCCGTGTGAAAGAAATCATTCGTGGTGACCCTATTTTCATGCGAATAATAGCAGACA
AGCGTGGTGTTCGTGGTGGTCGCTACAAGATTTGTAGAATCCATCGTGACCAAGTGGCTT
ATCCCGGTCAGGAAAATGCATGCCAAGTATGTGGGTCAAAACTCGTAGACGCTCATTATG
TGAATATGGCTGGTTCAGGAAAGAACCAGTATTACACTAAGGGTGAGGTTATCCACATAA
GCAAATATAATCCGTCTAAGTTGTATGGTCGTAGTCCTGTTAATACAATGTGGCGTCAAG
CGATGAGCCTCACTGCGATGGACAATTACATTTACACAGCGTATCAGAAACGTCGAACTC
CAAAAGGTATCATATCCGTTACAACCGACAATCTTGAGTCGATGAAATCGTTTTGGAAGT
CCGTTGATGAAAAGATGGAACGTGACCCTCACTATGTTCCTAAAGTTGGTATTGAATCCT
CCAGCGGTCGCGGTGGCGTAAACTGGGTTAAGTTCATGGATACATTAGAAGAAATGCAAT
ACATCGCTGTGCGTGATGAAATCCGTAACCGCATCGCTGCATATTATGGTGTATCCAGTA
TTTTCATGATAGACAACGGAAAGTCAGGTGGTCTTAACAATGAGGGTATGCAGATTCTTG
TAACAAATCGTGCAGTTGAGTTTGGTCAAAAAGTATACACAGAAAATCTCTTTCCACGTA
TGTTGCGCCAAATGGACGTGAGTGATTGGAAACTTACACTTTATCCCAATGAAGAAGAGG
ATGAAATCACTCGTCTCCGACGCGATGAAATGGAAGTTAACTTGGCACAGAGAATGCAGA
TGTTAGGCTATCAGCCTGAATTAATGGAAGAAGGTGAACGCGATATTCGTTTTGCTTATC
GTAAGCAAGAACAACCACAAGAACAACCGCCACCTCCCGGTGGTGCAATGCCTCCGGGCG
GCGGTATGCCTCCGGGCGGGATGATGCCTCCCGGCGGCGGTATGCCAATGAGAACAAGTA
TGCCTCGCGGTGGTGGTATGCCAATGCCACCGATACCCCCATCACAACCCGGCGGTGAGG
GCATGGGGATAAGAACTCCAAGAAGTCCAGCAAGACCTCAGCAACGCGGTTCACCCGGCG
CTGGCTCTCCTATAACAAGCGTCCAACAACGTGGACCAGCAGAAACTCTACAGCAAAGAA
ACTCTAACGCTTTGATTGACTCCCGAAGACCTCGTGGAGCATAACTTCTTTTAATGGACA
GGACTTACGAAAGGGCAGTGGTGCACGAATGGACTTACAGAAGATGAATCCTTTGGCTCG
AAAAATGATGGTCCATAGCGAGGCTTTTACGAAGGCTCTTGAAGATGGAAATACGAATGC
TGCTCACGACCACATCGTAGAAGTTCTCAAGTTTGCTGAGTATCTTTCTCAGGATGTTTC
AAATCATATTGCAAAATCACAAGACATCGGTTTCACTCTTGAACCAGTCATGGTTCGCAA
AATGAATGAAAGTGGTCAGAAGTTCGATGTAGCATCTCGTGACCGCGTTCTACCGGGAAC
CATCATTCCTGCCCGAACTCACACAGGTTTACGCCCACATCACGGAACTTTTGGGAGATA
CACGCCTCAGTGAGTTGATTTAATGGATGAGGAAGTTTCAGCGACTGAGCGTCTTATGAC
GACTCTTATCTCCAAGATGGAGAGCATGGACTCTGACCTCCAATCTCTAAAACGGGAAAA
CGCTATGCTTCGCAAAGCGGTGAATGACCCGACTGCACTTCTTCGTAAGGCTGGTTTTAT
TGCTACGATGACTCCTTTGAGTGAGGACGTTGAAACAGATATGTTCCGCTCTGACGAAGG
TGTGCTTCTCAAGGCAAATGATTCCTTTACTAATGAAGAGATTCATCTCATGAGTTGGGA
AGAAATACACGATATGGCTGAGCAAGCAAAAAGCACAGAGGTATGAAAATGCGACCAATC
CCATCCCCTGCAAGTCACGAAGCAATCACACAGTTAGAACGTGCTCAGCGCCTTCTTGAA
AAGGCTGAAAAGTTAGACATGGTTGAGCATGAAGGAAAGAAAGTTCCTTCTTTCGCTGCT
GATGGTAAAGGTTCAGGTGACCTAAAAGAAAAAGCCGAAAGATGCCCTGAATGTAAGGGT
AAGGGTGACGATTGTAAGTGTAATGATAAAAAGTGTCCCCACTGTGACGGTGACGCTCCT
CGGAGTGAATGTATTTGTGGTAAAACAGAAAAAGGTAGCAAAAAATGCCCTGAGTGCGGT
GAAGACATGAATAAAGGTGCTTGCATGAAGATGGGATGCGGTGGAAAGATGGATGTGGAG
AAGTCCGAAGCAGGAAGTCAGCCGGGTTTTGAAACATCATTCGACTCTAACCCCGGTGGA
GTTATGTTCATGGCTGAGAGCGGTGGTCAAACACGCAGTGCTTACTACACAACCAATCAG
TATCTATACGGCGGAGAAGATGTTGCTAACAAAGGCGCGACATCTGAATCAATCACTATG
GACAAGTTGTCCGGTCAGTTAAACCCTCATGACGGTGGTGGAGTTGACCGTCAAGTTCTC
GATGGTATTCTTAGTAAGGCCAAAGACATGGTTGAGAAGGGAGTTTGCGAACATTGTGGG
GCAAACCAATTCACTGGTTGTTTGCTCGGTATTCCTAACTGCGATGGACTTGAAGGCGTA
GGAGCGCCCGGAGCGGCACGGCCTCATGACCCTTCTGACCCCGGTCGTAGTTTATACTGA
GGGTGACGAAGTGTGCGCGAAGATGCTGTTGATATTTACCTTCGCTCAAGAGGCGACCTG
CTAAAGTCAATTCTTGATGGCGCAGATTATGACCTCAGTGTCGGTAACTACATTGCCGCT
CAAATTAATCTTGAGCGTCATGGGTATGTGATAGAGAAGACAACAGATGACTTGTTGTGT
GACTATGTTGTTCGTAAAGAACTAACAGAAGAGGAACAAAAACGATTGGATGAACTTCGT
TCCATCTACGTTGAAACTCGTGACCTCGATGTTTTGGATGAGGCACAGCGGATTCTTGAT
GCTGAGCGAGAGCGAGAAGAGAGAGGTGAAAAATCAGGTGATGCGAAAGAAAGTAAGTTC
CGCTTTCGTCGTGGTGCTGAGTTTATTGTGCCTAAACATGGTTGGTTAGGTAGGTATAAT
CAACACAGTTTAGAGGACTCTCATGCTTTATGGGCGAGTGCTCCTTTTGATGCGTCAGGC
ACTCATGGTGGTGAATTACATCCAATGCATGAGGATATTCATCCCCTTTTGAGAAAGAAT
CATGGAAGTAGCAGACCTGAATGGGTGGAGATACTACGTGATTTTTATCTTGAAAAAGAT
GCAGAAGGTAGAACACTAGCAGAGCGTTACAAGGGGCACGAGAATGCTGAGCATAATTAC
CACTCGAAAAAAGAACATGGTTTGGTAAATGGGATATCGAGAGATGGGGTAGACCATTAT
CCGTATCTTGGCCCCTTGAATCAAAATAAAACAGTTTCACATATTCATGATATCTATGAG
AATAATTACCAAAATTGGAGGAGAGCCAATTCAGAGATTGTTAATGAGATTACAAATAAT
AATGCAGACCCTGAGTCCATTCTTAGAGAGATGCATTTCGATAGTGCAGCAGAAGGCTGG
ATGAATGAGAATAAAAATATCAATTTCTCAATGGCTGATTATGCAAAGGGCACTGACGTA
TATGACCTTAGTGAAAAAGAAATGGCGGGTTATGATATTCGAGGAAGCCTTGGACACATG
GGATATCTACTCGGTCTTGAGTTTTTAACACCAAAACAACGCCATCTTGTTATGAAACAC
CTTCATGAAAAAGGAAGTGATTCTGAGGATGCTCAGGTCATCGACATTGGAGATGGACAG
AAACTTTCAATGGGGCGCATTAAAAGAAATATGAAACAAAGATTCACTCCTGAGTTTTTA
CATTACGGTCGTTCTACACACATGACTGGGCCGAACACAAATGTGCATGTTGAAAGTGCC
GATGACCACACAAACGCAGTGGAAATGGCGTCGGGGATGCACATGATTCCTGCTCTTTAT
GCTCATGAAATGGAAGATGGGCGTAGTGCTGCTGAGCATCTTCTTGATGGGATTAACAAT
CATCTTTATGGCGGAGAGGAAGAAGATGAAGAAGGAAATAGAATACACCTTAGTGACTTG
CCCAATCTTTCTACTGCCAATATAGGAAAATACAACAAAGAAGCACAAAAGATGGTTGAT
GATGGTTTTGTTGATACAATTGGTGACGGTATCCGAAACATTTTGAGGAGGGAAGATGGT
AGAAGTGAGTTTTTTGATTATAAGCAATTACTGAATATGGTTGGGTATGATGATAGTTTA
GACACAGCGCACAAATCAGATACTCATCCTTTATTTCCTGATTTTGAGCAACCGTTTCTT
TCTAAGGACACAATGGATGAGGTTATGAAACTAGCCGTGGAAATGGGAGCCGTGGCACTC
GACAATAAGGACATTCGCAATGGATTGGCTGTTCATCGCGTCGGTATAAATGGTCCAAAG
TTTGAAGATATTGACCCTGATTTACAAGAGGCTTGGATAAGGGGCGCTGATGGGCATGCA
GTGGGTTTGTCTGCTCCTTTCGCGAGAGCATTTCAAGAACAGGGAGGAAGAGGGAGGAGT
CCCTTGTCTTTATTGGAGATTAAACATCAGACACTACCGAAGGATGAAAATGGTTTTTCG
TTGATTGGAAGAATTGCTCCTAATGGTATGTTTGAACCTAACCCGGAAACAATCGGTCTT
TTTGGGTCTTATATACCGGTGCTTAGTGATAAGCACAACCACGAATTAAATGGCACTCAT
GGGTCGCAAAGCATGTGGGAAGTTGCAAGCCCGCAACAAGAAATAGACGGTAACCCTAGA
CACTTAAAAAATGACAGTGGTCGAAGTAGGTCGGTTTTTTCTAAGAGTTGGTATAAGAAA
TCCGCTGGACTATCTGACGCTGAGCGAAAAGAAAAGTATGGACAGCAGACAATGAAGGTT
CAAGGTCCAAAACTATGGGAGAAAGATTTCTTTCACACTGAGCCTCTCACGGCAGTCGGC
GGTAAAGGAGGGGTAGCCACTCAAACGAGGAATAACTGGCAAAACGCACATGCTCGTAAA
ACATCTTTTGGTCATATTTCTCCTCCCCATACACCAAGCAAAAAAGCATCACTTAGGCGT
GCGGATATAAAATCGGGGAGACATGCCGTGAGTTATGGAGACGCAGCCATATTCGCTCAG
CAACAGGGTATTACAACGGGTAAACAAGTTGATATTGCTAATTTATCGACGGAAGCAAAA
GAACTTGAAGAAGAGATGAACTACATAGCAGACCGTATTGACTCCGTTAAAAATGAAAAG
GAAAAGCGAGCATTAGAAAATGAATTATCTCAGTTAGAACACAAATATGATAATTTAACA
ACAAAACGAGATAAAAGGAAATCCGGGCCTCAGAAATCTTTTGAAAGTGTGGAAGAAAAA
CGAAGTGCGGACAATAAAGCAATTTTCGACATGGCTAAGATTTTGAAACCTATAATGGAA
GAAGCAGACCCTACGGCCTTTGATACTTCTAATCCTAGTAAAGCAATGTCTAACGCGGCA
GGACTTCTTCAAGACGCACAACGAGCCTTACTCTCCTTACCTCATGAGGCACATGGTTTA
ACGACGTATGGATATGATGCAGACGATGTTTCTGCTAAATCAGCAAGTGGTATAATGAGT
AGTGGAGGAAATATTGTATCTCCTCACTCTGAGTTAGCGAAATTACTTATGGCGTCGCAA
AAGAGAATTGAGCCTGATTTTTCACATGAGCGCGTTCTTGAAACTCTTGGTTTTCCTGAT
GATGAGATTCATCGTGAGGTTGCATCACGTGTTCTTGACCAAGCGACAAAAGCGGCGAAT
GATGGTAAAATATTCTTCGCAATGAACCATGGAGATATCCTTGCTTCCGGTGCTATTCCC
GGTGTGCCTCAAATACATGAAGGAGTAAAAAATCATCATGATGAACTGCACAGGTTCTAC
GATGAAAATGTAAAAGGTGTGCCACAAAATAAACACAATGTAGTTTTTGGCCCTATCAAT
GCTGCTCTATCAAACCTGAGAGTATTACATAATCCAACTTTTAATGCTGAGAAGGAAAGG
TATGGTGTTGAAAAAATTCCGTTTACAGACATAACCAAATATGGCAGAAAAAAGAATCAA
TTTGGAGCCGCTGGAAACGCGAATAAAACAAGTTATTTGAATAATCTAAAGTCACGTATA
CATGATGTCTTTAGTGTCTCTCTCGATGAGCCTACTTTGAATAATATTCAGAATCCTGAA
ATTACTCCTGACCAAATGGTCCAACAAGGTCAATTTTCTACAGGGCGAAAAATTACTCCC
GCTTGGTCCACAAATGGAGAGGGGGTTCAAGATGCTTATTTTGCTGGTATGTTAGATTCA
GGTAGGCAATATTTAGATGGCTCAGGAGGATTTGAGTTTCACACAGGCCGACCCGTTTTT
GGCACTGCGACAGCAGGACAATCCCGCCGTGCTGCGACGCCGTCTATGCCTTTCATGAAT
GAAGTGTTAGGTGAAGATTTTCACAAAGAGATTATGCAAACTGGGTATACACACCCTGAG
GAAAACATTCCAGCGCTAGTTCCCAACAACATGGGTGTAACTCATAATGATAATCCTGAA
AATATCGCTTTAAGTGAAGACGATGCTTTAGCGGTTCTAATGAATCCTGATGTTCTTCTC
AAAGCAAGTGAGGGTAAGCCACCCCCTATCTTCCCTATGCACCGTATCTTTTCTATCAAG
GACTTTGATGCGCTACGTGGCTTTAGTGGTGAATGGGCTGTTTCATCTTACCCCGGTGGA
CAACGTATGATTGTTCAACGCAAGAGCAACCAAGTTTCAGCCTATGACGAAAATGGAGAA
TCAGTTCCTCTCAGTGAAAGTGAAAGGAAGTATTTCCGTAAGATTGGGGAGAAGAACTTC
TTGGTAGATGCAGCGAGAGCAGACGAAGAGATTCACATTATCGACATTATAGAATATGAT
AATACCAATGTTGCTGATATGAATGTGCGCGAGCGTCTCAAGGTTCTTCGTGGACAATTT
GATAGTCACGAAACTGTCCTTGTCCCCGGTCCTCACAACTTCCGTTTGACTGACCATGAA
GGTTTAGATAACGCTGTAAAGGACATGACGGAATCTCATCCACAAGTTTTACTTCGCGAT
GCAACCTCTACATACATGCGCGGAGAACGCCGCCATCCGAAGTGGTTTGTTCTTCGCCCC
GATAAGAACATCCCATTCATTATTCTCGATGTTCGTGGTAAGGGACCATACACATATCGT
CTCGGTGCTGGTCCTCTTGACGCAGAAGGTTTCGGTAATCGTGGTGTTGAGTATGAGGGT
GAATCTTACCTTGATGTCGGAACAGTGCGAAGCCCAAAGGCGTTTGAAGAGGGTGAAATT
GTTAGTGTTGGTGTTTCCGGTGTTCGCTCTCACAAGCGCAATGGCTCTACTATCTATACA
GTAACACCCACAAAGATACGAGGAGAATGTGAAAGTGCAGCATCCAGCCTTGAGACACTC
TCACTTCTAACTAAGTCCCATCCAATCATTCCTGTAGAGTATTCCATGAAGATTGAAGAT
GAGCGTATCATCCTATCTTTCCCTGAGTTAGATGATGTAATCTACAAGATGGAACAGCAC
CGTGCTGGTCGTTGGGTTCACAGTCCTGTGTCTTCACTTGGACAACTCATGAAATCAGAA
TACCCTACTTTGTTGGCAGAAAGCGTTCGCCCACTATGGTCTGAGGCTGTCGCGTTGATG
GTAAAGGGTGTGAAGGCACGTAGTATGACTGACCCTAAACACCGTGAACGCTCAGAAGAA
GAATCGGCTGGTGTTATTGACGCTGATGATGATGCGAATATCCTCAAACCTCAGAAAGCC
GAGGCTATGGCAAAGACGCTTCTTCGTATCGCTGACCTTGTAGACCGCATTGAGAAAGAG
AAGATGAGTGGGAGAACCAGTGCTCAGGGCCTTGGTATCTTTGGAGATGGAGTAGAATCC
CCACGTGGCCCAACGCGCCTTACATCTGAACAATCCATGCCTGATTGGGACATGCTGGAG
CGCCCTACAGAAGACCCCGAAGAGGAATATCCCGGTGCTGCTGAGAAGCGCAAAAAAGCC
GAGCAGTATGACGAAATTGAAGTTGGCGACGCAGGGCCTTGATGCCGTTTTATTAATATA
GATGAACAATGAGTGGTGGGGTGTGTGCTTCGACAACCGGAACGACTCAGTGGTCTTTCA
CTCCTCAAGGGGAGTTCAGACCTCGTGGTCGCAGGATATGCCTCAGTTGAACTGGTCGAC
AAGCAGGGAGATTTGATAACGCGCTCGGCTTTGAAAGATGCTTTCAAGAAATTCATGACA
GAGCCAAAATATCGCAACGTTCAACTCGCGCACTCAAATATTCAAGTTGGAGAAGTAATA
CCAAATTATACAGACACAGAAGGGAGGATGTGGAAAAGCGAAGTTGATGACGCCGGAATG
TTCGTCGTAGTCCAACTGAGAAATGATATCGAAAAGGCACGAGAAGTCGCAGCCGAAGTA
AGAAAAGGAAATCTCACAGGATTCAGTATTGGAGGACAAGCATTCAAGCGCGTAAATAAG
AGCGATAATACTCACGGCTCATACCAAGAAATCAGCAAACTGGAACTACACGAAATCACA
ATCTGCGAAAAAGGAATAAACCCGGAAGCAACATTCAAGATATTGAAAGAAGATAAAAAC
AACAAGGTGACAAAAATGACCGACGATGTAATGGAACAAATGAACAGCGTTCTCGAACGC
CTAGAAGGACGATTGGACTCGATGGAGAAAGGTGAAATGCCACCCGGACTCAAAGAGCAC
ATGAAAGACAAGAAGGGCGATGAGAAGAAAGAAGACAAGGACGAGGCTGAGAAGGCTGAG
GAAAAGATGTATGGAAAGATGAAGGAAGAGAAAGACAAGGACGACAAGGAAAAGTCCGAG
TTCTCTGATGTTATCACTGCTGAATACCTCGACTGGATGGAGAACACTCTCAAATCCGCT
GGTGTAGACACCGCAGAGGCTCGCATGCACTTCGACAATCTTGCTAAGGCTAACCTCGGC
TCTACTCCTGAATCCATTGGAGACGGTGCTGACTACTTCGCTGCTCAGGTAAAGGGTCGC
GCTCAAGAGGGCGGCTCCCCTTCCACTAATGCTCTATCCCGCGCAGGTCTTTCTGCTGGT
GGTAAAGTTGAGAAGAGCGATTTCCTTACATCTGTAGACCCAGCATCTGCTGAAGAAGCA
TACTCTGTCTTCAAGGCTGCAAAGCAGGAAGAAGAACTTCGCAAGGCCCTTGAGGGTAAC
TTCGAGGCTCGCTACGCTGAAGAGCGCACTGCTGAAATCACAAAGGCTCAGGCTCAGAAC
TTCGATGCTCGTGGTCCTCTTGATGAAGTCATGAAGGCTCTTGACGCTCTGAATGAGCGC
ATTGATAACATCGGCTCATCTGTTGAATCCTCAGTTATTGCAAAGGCAGACAACCCATCT
GTTGAAGTTCCTTCTACGGCTGACCTCGCCAACATGAGTTGGGAAGAAGTTCACCGCCTC
GCAGGAGGATTGTTCACTGAGTGAACAGGAATTGAATTAAAAAAAGAGAGATGATTAAAA
TGGCACGAAACTACGTTAGAACAGTTACAGACATGGAGCGCTACTACTATGGCGCTGGAA
ACGCAATGGGTTACACCTACAGTGGTAGTGAACTATTGAAGGCTGATAGCCCAATGCTAT
CCTCGACTGCTGGAACCTACCAAGCAATCTACGGTCGCAAGGTATGGAGCCAGTTGAACC
AAGAATTCAACGCTTTCTCAATCCTACCAAAGCGCCCATGGGACCGCAGCGGTTGGAGAG
TTATCACAGAGAAGCCAAACGCTGGTGTCGTTCACGGTGGACTCGCTGAAAACGGCGTCC
TTCCTGACACTGTCAAGCCTGTCTTCCAGCACGTTGCTGCAAAGCCTAAGACCATTGCTC
ACTCATTCGATGTGAGTGAAGTCGCTGTGTTCCTTGCAGACAAAGACGATGGATTGGGCG
ACATGCGCGCAGTCCTAAAGGAAGAAATGGGTAAACACCATGCTGAGATGGTCAACAAGA
TGCTCCTAACGGACTCTGAGACAGTCGCAGGAAACAACTTCGAGTCCCTTGACCGAATCA
CTGGAAACGACGGTGGTGGCTCTGGTGGACTAACATCCATGGAAACTGGTGCTTCAGCGG
GAACTGACCACTGTGGTGCTAACGACCTAGATATCTACAGCATTGACCGAAGTGCAAACT
CATGGTCTAACGCTGTCGTTAACTGTGGTGCTGACCGCGCTGCTGGTAGCCGACGAACCT
TTTCCCTCGACCAATTGGACGATGTGTTCCAGAGAATGTGGGAACTTGGTGGAAACCCTA
AGGTTATGCTAACTGGATATGATACTCTAATGCGCCTACAGCAGTTGCTACAAGCACAGC
AGAGATTCATGGAAGAGAAGCGCGTTACACCAACCTACAACGGTGTAAAGGGTGTTCCCG
GTATCGAAGCCGGTTTCATCGTCGCGACCTACAACGGTGTTCCAATCATTCCATCCAAGG
ACGTTGAGAAGGACGGCATCAGCCGAGTTTACTTCCTCGACACGGACTACCTATACTTCT
CCACGGCAATCCCGACTCAATACTTCGAGTCCGGTATCGAGACAGGCGACCCGTTCGCCA
TCAACCGTCTCGGTCAGGAAGGACTTTACCGAACCATGGGAGAGGTGTGGACCACCTTCT
TCCGCGCACAAGGGAGCATTAGGGACTTGTCCTGATGGAGAATAGAGAAATAAGGAGATG
ATGAAAAATGGCACACAGCAACTTAACAGTAACGACCACCTACTTGGATATCCCAATGGC
TGGAAACAGCCCCGGTGCACCAGCATCGGTCCCTGACGCTGACGGCACTGTTGGCGACAA
CACCGCATGGCTATCCGGCACAGCAGCAGCAGGAACTTACCCCGGTGCTCTCACAGGATT
CCAAGCAGTGAACTCCAGCAGCAACTCACCCGTTTCAGGTCTACGACTAATCTCAGTCAT
GGTCACTGGTGATACAGGAACCACTCAGAAGTTCGATGTAAACGCGTATGATAGTTCATT
GAGCAAGATTTACGCGGTTCTTTCGCTTATCAACAACACCGACACTGATGAGTCACTATT
AGCGGCTGCTACAACTGTAGCACACGAAGATGGCGAACTAACTTTCACTGTCGGCGGCGC
TACAGACACGACTCTGATTACACTAATCGCTGGTTGAAGGTGTATCTTAATGCCTATCGT
GACTTACATTGGTCGCTCTCATACTCGTCGGGCTACAGACCCGAAGATGCCTGATTGGGA
ACAGAATCGACCAGTCGAAGTAACAACCGCATGGGTTGATAGATACGCTCCTCGTCTCGA
TGAGGTTAACTTCCGCATCGAAGGCTGGACTGCAACAGAAGCAGAAGAGCGAAGTGAAGA
CCTTGGTGGAGATGGTATCCCTGATGAGGGCTGGTCCCGAAAGGATATTCAAGGCTGGTT
GGCTACTTATGATATCAAACCTAAGGGTTATGCAACCAAGTCCACACTACTCGAACTCGT
CGCAACTGTTATGAGTCCCGACGGAGTGGCAGAGACAGAAGAACTCGTAGCAGAGTCCAA
AGAAGAAGAGTGATTTAGATGGCAGTAACGATAGACCCCCGACCTACCTATTTTGGTGAC
CGAATGATTGTAACCGGCTCATATGCCGCAACAGACACAAGTATTGACCTAGGTGGTCTT
CTTGTGAGTATTGACGCTGTTATTCTAAACTCTGCACTTGCGCAGGTTAAGCATCAGGAC
GTTGATATTGCTAATGGGACTTCCTACGCTGCTGTAAGCACTGGTCTTCATGATACCTTC
ACCTTCAGTGGCTCCACTATCACAGTCAACCCACCCTTTGCTGGCATGGATACCGCTGGT
GGAACTTTCCTTGCGATTGGTCGCCGCTCTTGAGGGCGGTGATTTAGATGGCAAAGTCAG
TTACAATTCTTGGCCCTTATCCGCCAAAGGATTTTGCTGACTCCACAGCAAGGACCGCGA
TTGCTACGGCGATAAGCGATGCTATTGGTGGTAACACTTGTGTGACCGCTGACCCACATT
GCGTTCTTGGAAACATCTACATTATTGTGACTACAAGTTGAGAGTGAGTGGTATGCATGG
GTTTGGAACTTCATACAATTGAGTTTTCAGATATAGAACGCATGCAGAAACAAGCCATTC
GTTCTGATGTTAACCTCGACCTCGGTGCAATCGCTGACGAAGACCGTCCTCTACAGGGCG
TTGTGAGTGAACAACGCAATCGAAATAGTGAGGCTGCTGATATTCTTAATATCGGTAAAG
GCACTCGTTGCAAGCATTGTGGTATGCTTCACTTCCTGTGGCGAGAGACATGCGCTACTT
GTAAGAAGCCCATGGAATATAACCTCGGACACCGAGACGAGGAGGCAAGGGAGTAGATGC
CAGTTGTTTTTAGTCCCGGTGAGCCTGAGACGCGCCCTCTCGACCCTACAGCAATTGTCT
ATACAACTGCTCAAAAAGTCGCTGACTATCTCGGCATCGGTCCTCAAGAACCTGTTCTTG
TCTCTGCTAATTCTGTTGCTGACGGCGTCTTTATCACTGGCGATGATTACCGAAGGTGCG
GGACTGAAGTAGGAGATACAATCCTCATTTACAGTGACGCTAACCCTCTTGGTGTTGAAA
AGACAATTACTGCAATTAGCAATGGCGGGGCTAGTGGTGTTAAGTTAGAGTTCACTGGCT
CTTTTACTCATGCTGATTTTGAGGTAGCAGATAATGCGTATGTGCAGAATAATGCATCTT
TTACCAACGGCACTGTTGGTCGTCAACGTGGCGTAACAAGAGCGATTGTGGAGACACGTA
TTCGTGAGATACAGGACCGTATTGATAATATTACACATAACGCATGGCGACCCTACCTTG
TGAGTGCAGAATACATCAATTTTGATACATACAAACCATACCGTCGTCGTTACTACACGG
ACTATGTTGGGACAACCCCTCTTCTGTTCCGCAACGTTCAACAGATGTTACGCATCGAAC
TATGGCAGGGTGATGACTATCGTGAAATCTGCGGGGCTGAAGTTCGTATTGGTATACCCG
CTGATGTTCGTGCTATTAGTGGGTCAATCGTAATGTCGCCGGGTAACGGAACTGCCGCTG
TTTTGACCGCTGGCACTGGCACTGGGCAGTGGCGTGCTGACTTTGATGCCACAACCACTG
CACAAAATCTTGCTGACCTCATCAACAAAGAGGACCGTGTGAGTAAGGCTGCTGTTGACT
TCTCACCTACGTTTACTCTTGAGGGAAGCACAAGTAACATCGCTGTTCACAATGAGTTCT
TTGCTACAGCCAACGCTGACTACGGCTCTGGTGTTGTGAAAGTTTCAAGCATGCGTCCTG
TAAAGGCGGGTGAAACTTGTAGTGTTGTCGTGACAGATAGTAGTGTCTCGCTGTCTCAGA
CACAAGTGAATACTGCGACTTTTAGTAGCCTTTCTTCAACGACTATCAATGTAGATTCTA
CCAGTGGCTTCGCAAAGGCCGGTGTTTGTGTAGATGCTAGTGGCGATGTCTTCCGATACA
CCGGAACGACTGATACATCTTTCACTGGCTGTGCTATCGTCGTGGGTAGCGCTCTCAGCG
ATATTGGCGGTCAAATTACACAACACACTCTTTTGGTAGACCTTCAAGGTGGTAGTGCGA
GTGGAGATAACGCTCGTTTGAAAGATTGGTGGATGGACTATGAGCAAGGTATTGTTTACT
TCAACAACTCATACCCCTTCTTTGAGTGGAATGCTGTTAAGGTGTCTTATATCTACGGAG
AGCGATATTTGGAAAAAGCGATTGAAGAAGCAGCCACTAAGATGACTGTGATTGACCTTC
TTATGTCTGATGACCGAACTGTCCTTTTACCTGAGGGAACAAGCAATATTGACTTGTCTT
CAAAGGTTCAACTTCTTCAGGCTGAAGTCAATGCTATCCTCGCTCGGTATACGGAGATTG
TTCTATTCGAGTGATTGTTATGCCAAAGGACACCATAGACGAGTTCTTTGACGAGTTTAA
TGCTGAACTTCTCAAGCCTGAATATCAAACAGAGTTAAGAGAAGTCATCACTAAGAGTCC
TGAGGCTTATCGAAAAGTCGTTGAACAACAAGAGAAGAGTTTGGAGTTTAGTGATGATGA
AAGTGCTACTAATGCCGCTTTAAATAGGGTAGATAAACGTATGATGACTGAGTCCCCGGC
TCTTATGTCGCAAAGGTTGCGTGTTACTACTGATGGGATTATAGCAGACGTTGTCGCACA
CAGAAGGGAGTTGGAGTAATGGTTGCGACTTTTCTTGAGGGTATTGACTCTGTTCTTGCC
GCTCTTAACGATTGGAATCGTGGTAACACGGACAACATCAAACCCATAATTGCTGATATT
GCAACCATCAATCCTGAGCGTGGTAAGCGTATAGACATGAAGAAGTCCGACTATGTGTTG
GTGTATGAGACAGCACACAACGAAGAGGCGCCTGAGATTCTTTACGACTTCGTTACCACT
CGTATTAATATCACAATTGATATGCGCACGACAAAGAGTCGTGAACATTTTCAGAAGATG
GAGAATGAAATTCGCCGTCTTATTCATTTGAAGCGCAAAGGTGACGGAACAAACTTCGAC
CGAATGGTGTTTAAAACACGCACAGATTTGTCTGATAGGAGCAAATTTTTATTCAGAATG
ACCTTTCAGACCGAAGTAGTTATCTTCGCGGAACTCATCCCATGAGGTGTAGAGCATGCC
ATCGACAGTATACAAGGGCGATTTAACCGAAGTTTCCTTCGGTCACGAGACAGGTCTAAG
ATTAGAACACGGATATGCAGGGTCATTCAAGTTCTCTGCAAAAGTAGGGACTCGTGACCT
TGTTGCTGATACAAGCATCATCATTCTTAATGGTGGTGCTGCTGGCACTCCTGTTAATGC
TAACGTTCTTGAATATCCAACTGGGATGCTTGTTGGTGCAACTGTGACTTTTGATATTAA
AAGTAGCAGTCCAAATTTTAGCACTGATGATGATGTAACACAGTCGGGTCGCTCATTCAA
AATTGTAAAACACGTTATGGTTCATACTGAGGGCACCTATTCTACTGAACTCACCATCAG
CCCTGCTTTAACGACAGACCATTCGCTGGCAGTTAAAGATTCAAAAACCGATGATGTAAT
GACAATCCACACGTTTGGTGTGCCTACTATTGATACCAATATGGCATACAACGATGCTGC
TACATCTTCCAGTGAATCTGTTCTTACTGACCAATTTGTGGGTCTTGCTGCTACAGTCAC
ACTTCCTGAAACAAAGGTAGACCTCAAGCGTTATCACGTAGTTGGTCTTGGTCGCGATGT
AGCCATTCAAGTTCCGGGTCGTTTCATCAATCAGGGTGGCTCGTTTGAAGTGAATATGCA
CAACGCTCGGTGGCTCTATTACTGCCTCGGTATGGAGGCAATTGATTATGATGCTTATTC
AGTAAATTATACGGCTGCTGTTGCTCAAGATGATTATCAGTTAAACGGAAGGCACGATGC
GGGTGCTGTAACAATTAAGTTTGAAGAAGCATCAGGTTCTAACGCACCTACATTCGCAAG
TGGTGCTGCTGTTGCTGTTGGAGATTATGTAGTGATTAAAGACAACACACTCGCTGATGT
TGTGACTTACAAAGAGGCTGATGCTACATCATTCACGGATGCAACTTGTGATTATAACAA
TGACCCGACAATCACTATGGATAGCACTGCACTTCTTAAGGTTGGAATGAGAGTATCAGG
CACTGGTATTCCCGCGCTCGCTACGGTTGCCTCTATAACAAACGCCACTACTTTTGAGTT
AAGTGCTTCAACCACTGGTGGCTCAGTGACCAACGGGACTCTTACATTTACATCTGTATT
TGGCTCTCTGAGTGAACCTGAAGCAATTTACTTTGACCAAACTGAAACCACTGAAATACG
ACGTATAGCAGCGTTTACAACCACCAGTGGTGCCGGGACAATTTGGCTTGATGACCCTCT
TTGTTTCTCTCATGCTGACCATGCAGAAGTTGAGTTTGTAAAGTTCAGCACTGATACTTC
TCAAGACAAAGGGCCTGAAAGAGCATCAACTGGGGCCATTACAAATCCAGTAAAGAGGCT
TATTTACTCTCGAAGTCATGTTCCTTCTTTTGCTATGGAAGTTAGTGTGAGACGACGTGA
TGTGGACGGCGTTGATGCTGATGTAGTAGATGGTGGAGCCACTGACCCTAAGCAATTAAC
TCGTGTCTTCCGTGGATGTAAAGTCAAGGATTTCTCTTTGACCACAGATACTGATGCTGC
TTTACGACTTTCTGTAAACTTTGACTCTGCTCTTTGCTACACAGACACAGGGCGTCTTGA
AGGAACTACTTTTACAGATGCAACTTGTGATTATAACAATGACCCGACAATCAATATGGA
CAGCACTGCACTTCTTAGGGAAGGAATGTCGGTGAGTGGCACTGGTATACCAGCAGGTGC
TACAGTTTCTTCCATCACAAATGCCACTGCTTTTGAGTTAAGTGTTTCAACTACTGGCGG
TTCAGTAACTAATGGCACTCTTACTTTTACATCTAATCCGGGTGACCGATATAATCCTCA
TCGCATGTTTGAAGATACAGCAAATACAGATACTGCTCGTAAAGATGCAGGAATCGCAGT
AGGCACTCAGAAGCCATTTATGTTCTATAATGGCTCAGTCACTCTTGCGGGAGTTAATGT
TGCACAAGTTGTATCATTTACTCTTAGTGGTTCTACTGGTGTTCAGCAGTATTACACCAT
CAACGGCTCTCCAGTTGTTGATGCTGAAACTGACCAAGTTCCTCATGCTGGTTCACGTAA
TCCAAGCCTTGCTGTAGAGGGTAAAACAGAGTATTCACTTGATATGGAAATTATTGTGGA
TGACCCTATCTTCTACCATAAGATGCGCCGTGCTGTAGATTTCGATGCAACAACCGACAA
CATGATTCGTCTGTCTTTCACAAAGGCTGGTAGTGGTTCAAATCGAGAAAGCATTGACAT
ACTTCTTGATGACTATGTTATCACTGAGGCTCCTCTTCCAATCCCTGAAGACAAGGGACC
AATGCGTGCTTCACTCAAGGTTGCGCCTAAGGCAATGCGTGTAATTGCTACAGACACATT
ATTACATTCCTGAGGTGAAAAGATGATTCCAAGTGGCAAAGAGAGAGTTTACCATTTTCG
TCGCAAATCGCCTGAGGACTATGCTATTTGGTTTGGTGGACAAATGGGCCTCCTTTCCGA
GCAAGCAAAGGCTGGTGCTGTAAGTCGCACCCGCGCTGTAATTGAGGAAGCCATCCTTGC
TATGATTGATACTCCCGCTCCTAAAGCGGAGCCTGAACAGGCAACACCTGAAGATATAGA
GGACTCTGAGGAGTTCCCAACTGACCTTTCCTACGATGCGATGACGCTAACTGAACTCCG
AGAGGAGTGTAGGCGTCGCGGTCT
>PRET1608S17F00_ctg_170
CGTTCTTGTACCATGCAGTTTCGACAGGCAGCTTTTGAAAAACAAGGTTGCTACGCCTCT
ACGAGGCGGATGCCCAGCTATGAAGGTACTGTACGATTTTTCCCTTGATTTTTTCGAGTG
AAGGGTAAAACCTCGCCTCGAGGCGGGGGCGAGTACTGTACGATTCTACAAGTATAGTTT
TCGAAGACCTCCGGTGGCGCATTCGGTCCCCCGCATGAGGGTAATAATCCCCCCTAGCTT
GCATAGCTTGTATCAGGCATAGCCTATATATACGACTACCTAATAGGGTATTATGAGGTA
GTAATATGAAAGATACCACAAAAATAAGTTGCCCATGCGGAAAGAAGTTAGAAAGACATG
ATTGGAGATGGTTAGTCGAACAATACGGGGAACACCCATATTGCGGGTGTGCGCCATGTT
CAACTTGCGATAAGTTTTCAACCTTTGATAACCCTATTGAATTGACAAAAGTAGTAGACG
AGGATGGTGGGCTTTTAGGAGCCGTATTCTATCTATGCCCCGAATGTCTAAAGAACGAGT
GATTAGCTAAATTGCAAGTAGCAATATATATATAGTAGGTCGGTATAGTGTATATTAGGT
GAAAAAGATGAAAAACACTGTAGCAAAACCTGACGAACTAAAATACCTGAATCATGCGAT
GGGAACATATATACTCCCAAACGCAAAGGAAACTTACCTATGGTTTGAATTCCTGTATTA
CAACGGACTAGACTGGGTGATAGAATGAACAACTTCATTTACCACTACGCTCGATGGTCC
ACTAAATACGATGGTGTATTCTATGACACTTGGGTATATGAAAACACTCCGGATGGTCTA
CATGCCTTAGGCAAAAGATTATTCTGGTGCCAACACCTAAAAACTCACAACGGTAAAGTA
ACCTCCATAGTAGTAGACAAGTCTAGGAACTACGAAAAGGTCTATGTTAAAATGGTAACT
TCATTCGACTAATTCCCAACTAAAGTCGGAAAGACCTGGGTATGTCTTTAGAACTGCCCA
ACTACTAGGCAAGGCGTTACGCTACCTTTTGCCTCTACAGCTAAACCAACAAGGCGTATG
GATATAGAATACTGTACAAATTTATGTGCAGTTTTTTCGAGGACAGGAAGGGTCCTCCCT
TAGGAAGGGAGCCACTCCCAAATCAACAAAAAGCTTCATCAAGGATTGTAGGGCGCATCC
TATATATAGACCGACTATGTAGCGTATATTAATGGTGAAATATACGGAAATCCCATATAG
CGTATTCCAAGTTAAAAGGAATGAAACAAGTCGTAGGACAAAAACAAAGAACACAAACAC
ACGCAAGGAAAACGGCAACTTTCCCCTAAATGTTGCTAAAATGATTGGCGAAGTTTATTT
GCGTGATTCAAGGAAAGTAGTAGACCCGTTTGCGGGTTGGGGCGAAAGACACAAAGCCCT
TCAACAATTAGAAATACCCTATGTAGGGTTTGACATATCTACCGAGGCTAGGGAATATGC
AAGAAGGGAATATGGTGTTTATAACATTGCCGGTGATTCCCGAAGGGTCTTTGTCCCAAA
GCATGATGGTATGATTACATGCCCCCCATATTGGAATATCGAGAAATACAATAGTAAAGA
AGGATTAGACCAACTTTCGGGGTGGGAAATGTTTCTACAACAATATGAAGGTATATTATC
CCGCTTTGCATCAAAGTGTGCCGTTGGAGGGATTTATTGTATAGTCACCGGTAATTGGCG
TAATCAAGGTGTTTATTATGAATTGACCTACGAAACCGAAAAAATCATGGAACGCCTTGG
GTTTGTAAAACACGACATGGTTGTTCTATCGAGGAAAGGACTATTCAATCCCCTAATCCA
ACTACCGCAATCTAAAAAGTTTAAAAGAAGTATAAAGTGCCATGAAACCCTAAATGTGTG
GGTAAAGGCATAATCATAGGGTGGAGGTCTTTTTTATGATATACCCTATAATACAAAAGG
AAGGCGGGTAGCCTTTTCTTTACTCGCAAATACAGCCCCCAAGGCACTGTACGAATTTAG
CGTAGCATTTTTCGAAGAAGCCCAAAGACAGCAACCGCCTTGCGGTGCTAATACTGTACG
AATTATAGGGGGCATATTTCGTTTTCGATATTTTCGGGGACATTTTCCCCAACCCCATAG
CTTACAAATAAAATAATAAAAAAGCTAATAGGTGGGGGGGTAGTGAACCGACTACCTACC
CCCCCGTAAAGAATCTGACGAATAATTATAATTATTCTATATCATTGATTAGTTTGTGTA
TTTTATAGATTAGATTTATTGCACCATATAGGAATATTCCTAATGCAATCAATCCAAAGA
TATTCATACCAAATTTTACTATTAGCATAATCCACGCCTATGCTTTTGTCAATTATCTGA
CGAATCATTATAATTGCATAAAAGCTATCGGCTTTATGGTTGCGTGTGGTGGATTTGGGG
GGGTCGCAACCCCCCCGAATCCGTTCTATCCTATCGGATTACTTTGTTTTGTTTGAACTA
TGGTCTAATCAAACCAATCCTTTGTATTTGGCTTTGATTGCGTCCATTTCCTTTTGCATT
TCCGCTAGGTTTAGTTCTTTGATTTGTGCCTTTGTCATAGTGAACACACGGATTTGCTTT
TGCATGTCTTTGTATTCGCTAATGATAGCATCGGCACGGTTCCAATTACCACCCATAACG
GTTTGCCAAAGTTCGCAACATTCGACCAATTTGCTAATCATTTCAACCATAGCAATTTTT
TGGTCTTTTGTTGTGTCATCATTGTCGGAAAGAACACGGACGAAAGGACTTTTCATGTCG
TTTAAACGCATGTTCATTTCTTTTGTCGCATCTTTTTTAGTTGGCATATCATATCACCCC
CGTAATGCCTACCCCGTTTCGGTGGGGATAATCCGCCCCATCTAACATGGGGTGTCGGTT
CAATTGTCGCATATATATAGACGGGGCATTGCACATCATAAACATGTCGATTGAAGGATG
TTGAAGCTATTGTGGGTCAATAGGCTTTGCGTCTCCCGGTTTTGCATCCAAAAATTAGAC
GGGGCGGGTAAGGGTATTCGCCCACCCTCCCTAAAAATTTTTCTGAAAAATTTTCAAATA
GAACTACAAAATATGTTATTTTATGATAATGTGCGGGATTTGTGGATATAACGGTTTAAA
ATGGACTATAATTAGTGCGACATTTTCCATCGAATATCAAACGGTAGACTACGATTTACA
ATGCCCAAAGTGCGACTCTACGGATATATATTTTCTATTATCTACCGAAGATGACGAATC
GCCCGCCCGATGAACCTTTGGAGCCACCCCATTTTGCACCGGTAGTTCGATTTGTAGCCA
TTGGCTTTCCACCACTAGTCATGTGAGTCATTTGGTCGATAGCGTGAGCAAACGCCATTA
CCGTGTCGTTATGCTTGCCGACATCAACAATGTTGCCATTTTTCCAAACATGGGTATCTA
ACTCGTCTAAAATGATGTTCACCATCTTTCTAGTTGCATCATCCCCGTATGGGAAGCATA
CTTTCTTTTGTTCAAACCAAACACGAAGTCTATTCATTAGTGCTTGTTTCAAAGCCAAGT
TGCTAACCTTTGATGGTCGATAGTCTACGGTAATGCCTTTTTGTATAAGAAGTGACTCGA
ACAACCTTTGAAACCCTACATCTTCCGCTGCAACCGGACATTTGTATTTTTTAGCAAACT
CACCAATCATATCAGCCTGTCTATCGGGGGAGAAGTCATTTCTACGCCACATGTTTTCAA
AGTGAACAAATCCGTCTTTGTCTTGCCTCAACACTACCATAACCGAGTAGTCTTTGCCTA
AACCTTGTGATGGGTCAAAACCAACAACATATTTACCTTCTTCCCCACTATCAATAACTT
GTGATGTATTCATGTTAGCCCTAGTATGTTCCCTACGGAATGCTTGTGAGTCATCATCTA
CCACTTTACATAGATATTCTTGGGTAAATGCTAACTCCCCGATGGCTTCCTTTTGTTCTA
ATAGAAAACTAATGGGTCTTTGTGATTCCCATAGCGCAATAGGTTCAATTGTAGGGTCGG
CTTTGTGTTCATCCCAATTGGGGATTGCTGATGTGATGGTAGTAGTCCATGCACTATTTG
AAAGCATTTCCGTGTGATATAGGTCAGTCATAGCCATAGGTGTTCCTACAACGAACATTG
ATGTTCCTGGCGACAACATAGGGGTAATTTTCTTTCTAAACCAATGTCTTAGGTTAGATG
GGCTTTGGTCTCCTATGTCATCTAGTACATCGTCAAAGACAATACGGGCGGGATGTTCAC
CACGAATAGCTGCGCCTACACCTGTTGCACGAATCCAAGAACCGTTAGTAAAGAAGATTT
CAAATTTACCACCTCGCTTTGGGTCTATCAAGTTGCGAAGTTGTGGGTGTCTTGCCATAT
CGTCACGGATTTCCGCCAACCTACGGCTTGCTAAATCTTTTGATGCACTAAATAACCAAG
TTGTAAAGGGTTTATCACGCCACTTTTCAAATAGGCTCGACCATAATACCGCCACCCTTA
GCGTAGTGGACTTTGAATGGTCTCGGGGAGCTATGATACAAACACGGTGAACATTGACAT
TCCCCCTTTTTCCATACATATCCATCCAATCTCCAATATGGTCTCCCCATGTATAGCCTA
ACCACTCGTAAAAATACTTTGGGTCTTTAGATGAACGCTTTAGTGAAAGTGTATTAGAGA
TATTGCTCATAGTTTGGAACCTCCTTTTCAGGGTATCTAATTACCCTCATAGTGCCACAA
TAGACTGGTTTATTAGTTTTCCTACACCATTTACGGTGTGTGTTGTATCTAGCATAGAAT
ATTTTATTGCATCCATTACATTTACGAAACTTTCTCCACGAAAGGTTTGCATTAACGGTC
ATCAAATCACCTAACGGGGCTAAACATACTTTGTATTAGTCCTAACTCATAATCAATTAG
GTGTGCTGCTAATCCTGCTTTTGCAGTTGTATAACCGGCTCGGTAGTGGTATCTATCATG
TCCGGCTAGTGATGGGAGTTGAATTACTAGCCCACCATCCATTTCATGCAAAACTTGATG
ATGTCTATGTCCGGTGAACCAAATGTGGTTTTCTGTTAGACCCCATTCCGCCCTTCTTTC
TTTAGACATTAGGATAGGTAGTTTGTTTTTGTTCACACTATCACCATGATTAAACCCTAA
TAGTGTATTACCGTATGTTGTGTAGTGCCTAATTTGGGGATTTACATGAACCATAACATC
ATCGCATTGTTCAAATGATGCGGATAGATACAACATTAGTGCAAAAGACGAATACCTATC
ATGGTTGCCCGACATAAATACAACTTCTACCGGTGCGATTTGTCTAAGTAGGTCTATATG
CTCACGAGCTAGTTTGCAACCGGTGATTAATATTTCCGCTGGACTACCACACATATCCTG
TGGTGTTCCACGAGTTGTTGTTCCTAAATCGTTATCGACATGGAACCAGTCACTACCGGT
AGCAAGAATAAACTTTTCCGGTCTAGCAGGTAGCCATGATAGGATTTCTTGTGTTCTTTC
AAACAATCTACTCCTAGCTTCAGCAAAGTTGTATGTTTCACCAACCTCATCAACCCACCC
ATGCTTACCCCAATGGAAGTCGGTAGGGGACATTACCACACAAAATGGTTTATCGGATTC
TATTAAATCTAACTTTGGGACTTCATAGGAGTTGGTTTGTAGTCCATCTATCATAACTCG
TAGTGTTTCTTCGATATTGAACCATTTATCGGCAGCATCTTCTATTTCTTTCCACTTTCT
CTTTTCATAATTTTTATGTAGTTCACGCCTTCTACGCAATAGAAGGTCATCGACTAGTTC
ATTTACCGGTGTTTCGGCTACCTCCTCATCGGTATAAGGCGACATATCATGTGTCCAACC
ATGAACTTTTTTGTACTCATCAAACCAGTTACGGGGAAAATTGAATTCTCTAGCAATTTC
ATTAATGGTTGCACCTTTTGAAGCCATGTTTGAATATGCATTTTTCAAAGCCCTATGTTG
TTCACCGGCTACAACTACATTTTGTCCGGCACTTTGTAGGTATGTGACATAGGTATCGGT
TTCTTTTGCATAGTAATATGGTGCAGCCGTATAGTCAATATTGACGGGTTCATCATTAAC
CGGTTCATTATCCTTTTTTATTCTATACATTAACATCTCCCAACCCTTTACGGAACGGTG
TGGGTATAAATTATTCAATTTACGGGCTAATTTTAACATGCTACAATCTTTGTTGGCTAG
TGCTTCCTCCGCTATTGCGTAGTCCTCTAACAATACTTTCACCATGATAATCCCAAATCT
ATATCGGTTATAACGGTTGTTGTATTCTTTTGATTCTTTATTGAATTGTCAAATAAATTA
TATTACTTTCAGTACATCGTTTGTGTATTATTCTTTATTATTTCTATATACATAAAGAAA
AAACAACGGTTTCTTTCCCACCACTACTGAAGAAAAAATAAAAAATAAACTATATGGTCG
CAGCCTCCCATTTATTTTATTTGTATATAATAAAAAGAATTAGCGTATGGTTCATATACC
CAATGGCTTATTTGAACATCATGGCGGAGAGGCGTAGGCTACGCAACCTATTTCGTAAAA
CTCCGGTAGTAGCGGAGGAATCATCCCCAAAACTAATCGGTGCTCGTAGGGCTGCCCCAT
CAGAAGTCTTTGCCGGACTTAGCGATGTCCTAAAGAATACCGGTGAATTTGTAAAATCAG
ATACACAACGCTCCACCTATGATAACTTCGACCAAACATTTGACCTATTCGATAGCATGG
TAAAGTTAGACCCCGAACTAAACGGTGCTGTCCGTTCCGTTAGCCTAACCGCTAACAACT
ACTACATAGACTACAAATTCGCAAAGAACGACCAAATTAGGAACGCTATTCGTGAATTAG
TAGAAAGACTAGACTTTGATGACATTCTAATCAATGGGCTACGCAATTTGATGGTATATG
GTAATGATATTAATAAATTAGTAGGTAGGGCTGGCATCGGTATCACAAAGGTTCAATCCC
TACCCGTAAAGCAAGTTACCATTATGGATGATAGAGTAAATATCGTTGATATGAAAACAA
CCGGATATAGCGGTCATATTACAGAAGATAACCCTGTTATGCGAGCCGATTACTATTTGT
TCCGTGAAAACAAGGTAGACACACAAGTATTTACCGGTGACGAGGTTTGGCATCTTAGAA
TAGATTATCGTTCTAATTGGTTTAGAGATAGACTTGGTAGGCACACATATGGTATTTGGG
GTGCATCCCGTTTTACCGCACTAAAGCAACCTATACAAGCTAAGTATAACACTATTAACA
ATCGCATTGCTTTGGAAGATTCTTTGACAAAACAATTCATTAGTATTGACATGAAAGCGG
TAGAGCACATTACCGACCCTGCCGAACAACAAGAAAGACTACAAACTATAATGAATGATA
CCGCTAAACTTTTAGAAACACTACAAGGCGACCAAATCCCTATCCTACCGGATTACATTC
AAATCAATCACTTAGACCTAAAGAATGCACTACCGGACTCATCATCATTCCTAGACTCCG
TAAATGCCGACATAGCTGCCGTATTAAATGTTCCCCGTGTAGCAGCGGGTCAAGAAAAAG
GTTCAACCTTTGCAGCAACATACAATGCTAATATTTGGGCGGTATCGGCTATATCTAGGC
TACAAAGCATATTAGCGGAGGGCATTAATGATTTGTTTTGTCGCCACCTAGAATTAGTAG
GAATACCACACGATAAAAATAATGTCCCTAAATTAATCTTTGAACCTATTGATGAGGAAA
CACCATTGAATAGAATGCGTAGAGCCCAAATAGGATATGATAGTGGAATACTATCACTAG
ACCAAGCACTACACATGATTGGTGAAAGAAAGGATGGTGGGATGAGAAAGGCTAGTAAAA
AGAGCGAGCCATTTGGTGAACTACCTAGACCTAACTCACAACCAGGAAAAGAGGTGAAAC
AATAATGCCGATGGTAACACCAAACAAAGGTGAAAAGAAAAGCGAGTTCATGGAAAGATG
CATGGGCGATGCAAAAATGAGAAAGGAGTTTCCTATACCAGCACAAAGGGGTGCAGTGTG
TAATAAACAATTTGGTGATGCTACAAAGAAAGCATCTGTTGAAGTTCACAATATAGAAGC
ACTACAGTATGGTAGACCAGGAAAAAACGACCCTCGTAAAACCCCCGCAAAGCCAAGTGA
AAGACGCAAAGGTTCAAAGAAGAACCCACCTGGTTCAGCAAAGAAGCCAAACAAATCTAT
TGTGGTTTCACCAGAAACTAGAAAGCGTTTAGGTTCAATGATGAGGGAACACAATGCTAA
AGTCAAATCTAAGGGTAAAGGTAGTAGAGCATCTATGGGTAGGTTGCTTACCGTTTATCG
TAGGGGTGCTGGTGCTTTCTCTACCAGTCACGCACCCAATATGTCTAGAGGAGGATGGGG
TATTGCTAGAGTCAAAGCATTCCTATACCTTTTGCGAAACGGAAGACCAAGCAACCCTAA
TTACAAGCAAGACAATGACCTTTTGCCTAAGTCACACCCTAGAGCACAAGAACAAGTCAA
ATTTGAAAAGCACATGCTTGAAGTTATTGCAAGCACAGAAACACTTGAAGCATCCGTCTA
TAAAGGTAGAAAGGTTACACTCAACAAACCATTCCGTACTCCAGGCGCACCAAAAAAGTT
TGGTGTATATGTTAAGAATGAAAAAGGAAATGTTGTAATAGTTAGATTTGGAGACCCTAA
CATGGAAATCAAAAGAGATGACCCACAACGCAGAAAAAACTTCCGTTCCCGCCACCAATG
CGATACAAACCCTGGTCCAAAAACAAAGGCAAGGTATTGGTCGTGTCGTATGTGGGAAAG
AGGAAAATCAGTAACTGACTATACAAAAGGAAAGTGATACTATGATGAAAGATGAAAAAG
AACAAGATGAAAAGATTGCTCGTATGATGAAAAAATATACTGAGGTATATGGCAAACTTA
GCATAGAAGATGCTAAAAAAATGAAAGAACATGCTAAGCATCATACCCCACAACACATAC
AAATGATGATTGACTTGATGAATCAAGGAATGTCTTTTGAAGAGTCACACGAAAAAGCCG
TTAAAAAATACCCATTCCCTAAAGAGGAAATGAAAGGTATGATGGTATATGACGAAAAAG
AGGCTGCTTTTTACATGAAGAAAAAAGCTGGTTATGGAATGAAAAAAGATGAGGAAATGG
CTGGCTACGGAATGAAAAAGAAAAAAGCATCCGTTGATGAAGTTGAATACATTATGATGG
AAACCGAAGTAACTGATGTTATTGCTAACATCTGTGCATCCACTGGAAAAACCATCCTAC
GCATTAGTGGTGTTGCATTCCATGAGGGCATGAACAAAAACCGTTGGGAAATCACAAAGG
CGGGTGCAGAAAGCCTATTAGAAAAAATGATTGGTGCCGACCTAACATTGAATCATCCCC
CTACTAAAGAAAAGGGTGTTGGCTTTGTCCGTAACATGGATGGTGGCGTAAATGATGCCG
TTGTTGGTATTGTCAAAGAGGCTACCCTAGTTGAAACCGAATCCGGTTATAATGTAAATT
ATGTAGCGGAGGTTCATCGACCAGAATTATTTCAAGCACTTGAAAGTGGACTATGGAGTA
GAAAGAACTACGGTGTCAGTATTGGTGGATGGGGTAAGCCTGTCGCTATCGCTGAGGATG
GAAAAATGACATTTGGTGAAGACTTCACATTCGACCACTTAGCAATAGTTCACAAACCCG
CTTATCCTAAAGCGTCTATCGAAAAGGTGGAAAAAATCTCCCCACAAAAAGCAAGTGATG
ATGGCGATGCGTTAATATACCCCTCGGAGAATAGGGATTTGCAAGGAGAGCCGGACATGA
CTGACGAAATAGACAGATTGGCACAAGAACTTGAAGACCTAAAAAGTGAATTGATTATCG
CAAACGCAACTATTAACGAGCACGAAGCACAAAAAGCTGCAATTGCTGAGGAAGCAAGAC
TAACACTAGTCACAAAAGCTTCCGAAATCGGACTAAAGGGTCACGAGGACTTACAAATAG
AAACACTAGAAAACTTAATCGCATCTTGGGAAGCAACAAGACCAGAACCACAAGAAGTTG
TTTTGGCTGAAGCAACCCCAGCATCCGATGTATCGGTTGAAGAAAACATTCAAGCATCTG
AGGAACCAACAAGAGTTGTTGCAAACTACCACAACGGTAGAATGATTGAATCCGATGCAG
ATGTCTACGGTAGAGTTTGGAACGCTTTCGCAAAAGCTTACAACTCCAACTACGGTAGTG
CAAGTGACAAAGCATACACATTCGATGAGGCTGTAACAAAAGGTCTTATCAACATAAACT
GAGGTGAAAAAATATGGTACAATTTCAAGGAGCAGACCCAAGAAACGCAACACTAAAGGA
TTCCGAAGTCATTAGAGGACTTGGAAGACTTCTAGTTAATGACAGCACAAACAACAAGGT
AGAAACCACAGATGCAACAGACATTTGCATTGGTGTTTCCGCTGGTGAATCAAGCCGTGA
TGCAGACCACGACTTTGAAACAACTGGTGCAACTGTTGGATTTTACCCACTAGGCGGTGT
CCTAATGGTTCAATCAGCAGCTTCAGCAACATACACAACAGGATGTTTGGTTTATGTTGG
TGCAGACGGACTAGCAACTGCAACCGCAGGTTCTAACAAAGTTTTGGGAATCTATGTCGG
TGAAGGACAAACAACCGGAAGCGCACTATTGGCTACCGCAAACAGCACATCCCTAACTGA
GGGTGAACTTATTCCAGTGATGACTGCAGGAGCAGCAACCGCTTGAAACTAATTAAATAA
TGAGGTGAAAAGATATGGCAAAGAAAAACCTAGAAGAAATTTTGAATGTAGAGGCTGCAG
ACGGACCATTCGGTACCGGAGATGCGGTTATCCAACAAGTAATGCGTGATTTCATCCAAT
TGGAATCCCTAAGACTAGCAATTGCAACTAACCTAGTTGGTACAAGAAGTGTTCCTTGGT
TGGAATACAAGTGGTACACAGCCGGTGTCGGTTCTTTCTCCTACCCACTAGATGATGCTG
CAATCGTAGACCCAACAAAAGTTGGAACAAAGTCTTACACAGTTAAACTAGAAAAGGGTC
AAGGTAGAACAACTTTCCTAGACTCCGTTAGACTTCGTGGAGAATCTTTTGAGAACATGG
ACAGACAACAACTAGCAATCGCAAAGGGTCGTGCTGACAAGATTGACGAGCACATCCTAG
ACAAACTCCTAGCTGGTGCTGGACAAACTTTGGCTGCTACCGGTGCTGGTTTCAAGGCTG
CTGATGGTGACGCAGAAATTGACATCCTAAAGGCTGTTGATTTAGTCTTTGAAAATGCTA
GAGTAAACGGAAATGAAGCTTTGGCTTTGGTCCTACCTGCATCCCACAAATCCGCAATGA
ACTCAACAAGTCTTTACGGAAATGTTATCCAATCCCTTGCAGAAAGACTATCTGGACAAA
TCAACCTAACTGTTTACTACACAAGAGATTCTGACTTCTCATCCACAGGACTACTATTGG
TTCCTGGTGCTGAAACCGCTGAGTTCTTTACCTACAACGGACCAGGTGTTACAGAAACAG
AACTAACAAGAATCCCAGGACAAGGATTTGATTACCTACTAACTTCCTACATGGGTGTTG
TTATCCACGAGCACGATGATGGTGCAAGCGCTGGTACAAACAACAGAATTGTAAAGATTA
CAGGAATTTGAGGTGGTCTAGTTGGCTACCGAGATAGCCCGTAGCGAGTTTGCATCGAGG
GTTAGGGAACTAGCCCTTGATGCAGGCAAAGATGCATCGGACTTTGATTTCCAAAGTGTA
AAACCATTCATAGAGGACATTGACTCTATCATCGAGTCATTGCCATCCATAAAGAAGCCA
AAGAAGAGTAGTGTGGTGAAGAAGAATGCCGAAAAGTCAGAAAGCAAGCCTGTTGAAAAA
AGCGAATGAATTAGGAATACCTACCTTTGGTAGCCCTAATGCAACCGAATTACAACATAG
GATTGACAATTGGAAATCTGGCAAAGGCACACTAGCCCGTAGACGCTATCAGAAAGCACT
ACCATCATGGGCTGGCACCATCCCTAACGATAAACTACTTTGGCTACCAAACACATCATT
TAGCACCAAACTTTTGCGTTCCGGTGCATTTGTAATCATCGGTAGTGCTAAAGAACCACC
AAAGGATTGTATGATTGTTGATAGGATTGATGAATAATGGCAGTAACAACGGATAGTATT
AGAGAATTACTAAATAGACCTCGTGGACTAAATGAGGCTACAATTACCGAATACATTACT
TTGCGAACTGCCGAAGTAAATAAAATTGCTAGAGGAACGGAATATTTAGCATCCGATTCA
GATAATGCAGTTACTACCGATTTAAAAGAAACGGCAATCAAGTCATTAGTTTGTATGGAT
TGTCTTTTAGTATTAGTCAATACCATCCCATCAATTTACCCAACGGATGAAGAACAAAAA
GCAGTAGACCAAAGATACCAACACCAACTAAAGAGTTTCACAAAGCGAGCGGATGAAATA
AAAATGATGATTAGTGGTAAGGGAGGAACCGCTTTCGCTACTAAAGCCACTAAGACTCGT
CAGGAGTGATTAGATGGCTACATTAATTTGGATAGGTGGAACATCTACCGATAGTGCTAC
CCTTGCTAATTGGAAAGACCAATCTACTGGTTCAGCACCCACCTCGATAGCCATAAGTGA
TGATTTTTTATTCAATGATGAGGCAACTGCCGATTGCTTACTAAATCAAACACAAATTGG
AACTATCACCGTATTAGGTGATGCCTTTTCCCCTCGTACATTAATTTACAACTCGACAAC
ACTCACAATCGACTCTATTCGGTATACTGGAGCTACAAAGATTAAATTTGCACAAAGCAC
AACAACAATTACATTCACAGGAACACATAGCACATCAACTCCACAATTCGGACATCCTAT
ATTAGTAGAGGGTAGTATTGCGTATGATGCTACCGGAAATGGAAAAGAAACTTGCCTACT
AAAGTTAAAAAATACCGGTGGTAGCGCATCATTTTTTACAAATGGAGATTTATCTAAAAT
ACAGATAGTATCGGGTATATTCACAACTAATCCTAGCTCAAACATTACAGGAACACATGG
AAAACTAGAAACTCCCTTTTTACAAATTGATAATGGAACAACCTTTAGCAATAGTGATAT
TGGATTAAATGATACACAAAAACACATTCAAGTTACCGGTTTGAACCAAAGCACACAATA
CTTCAAATGCGCTGCCGAGATACTAGACTTTAGTAATGCTAAACTAACAATAGATGCTCG
TTCACCCGCAGGAACGGTAATACAACATTTACCATGCACAAATGATGAAACAAATTATGG
AACGGGTGGCGAGTTTATAGCTTTATTAGAAGATGTTGTTGTTGGTAATAATTCGGGTAA
TGGGCATCAAATAGGCATTCCCGCAGGACTAACGCTACATTGTGATACACTAGAAATACA
AAGCGGTAGTATGCTTTTAGGTGGTGGAACAACACAAACGGCTAGTAAATCTAATATTAA
TTGCATTGGTAAAATTACTATTCGTGGAACATGGAACTTTGAAGAAACATCGGATGGTAT
TTACTCATCCATAGGCGGAACAACTTCACAATCTAAATATAAATTAACGGCTAATAATGT
TCACATACTAGACAAACTTACGGTAGATGGTTTGATTGACCCTACGGGTATGGAGTTTAC
AGCCGTAGGAAGTAATCCTGGAACTGATGCTGCAAAAACAATTTGGGTTAATAGTGGTGA
CTCTAACAAACTTTACTTTGGTTCTAGTGAAGTAGGTAGTGGTGGTGGTGGTGGAGGAAC
GGTTGATGTTGTTTCAAATGTAGCCACAAATACAATTCTTGGTCGTAATGATGCAGGTAG
CGGTGATAGTGAAGAATTAACCCCTGCCGAAGTTAGAACGATGCTTAATGTTGAAGATGG
GGCTACCGCAGACCAAACAGGTGCAGAAATTAAAGCTGCTTATGAAGCTGAAGCAAATAC
AAATGCATTTACAGATGCTTTACTTACTAAGCTAAATGGTATAGAAGCATCAGCGGATGC
AAATGTAGGTTTACAGTATGCAAGATGGTATGGTAAAAACACAGGTTCAGATTTATACAC
CTTATCAAGCGGAGCCAGGCAGTATCTTGACCTTGCAGATACAAGCAAGTTTGGCGAATC
CTCGACAGGAACGCACAGTAGTATTACTTTAGTCAATGCATCCACCGATTATATTACACT
AACCGCAGGTGGAATATATCAAATAGTAATTAGTTTAGAATCATTCCCAAGTTCAACTGT
TTCTGTGCATGACAGATGGGTAGAGGTAAATACAAACTCATCTGCTAACAGGGCTTTAGG
AACTGCAAGAATGCAGACTACAGGCTCAAGTAATGGTAATTGGAATGCACAAAAAACAGT
AGTGCATGAAATACCTTCAACTAGTAGTGATGTGGATGTCTATATTTCATTCCTTACAAA
TGGAACGGGTGCAAGTATTAGAGCCTACGATGATAACAGAATCAGCGTAGCGATAACAAG
ATTAGGAGATGCTAGTGTATGACATTGATAAAAGCAAAATTAGAAGAAAGATTCCCTAAT
AAGGATTGGTCGCATTGCGAAGAAGATACACCTTTTAGTAGGTCAAATGGCGTTTGGTCT
ATTGATTCCGCAAAGTGGTATGCTGATTTACCACAATGGACTTCCGATGAAATACAGACA
TTTTTGGAGGCTTAAATATGGATGCGTATTTGAATGAATTTGTTTCAAATATGATGAAAA
ATCAGGTGTATAGAGATGGTATATCGTTGGTGGGCTTACCTGTCCGTATCGGTCTTTATG
TTGTTATGTTCCCCATTGCTCTTTGGAGCATTAATAAGGGATTGGTGGTATTATGAAAGA
AAGAAGATTAGGTAAAATAGTTTTTGTTCCTGCTGAACGATGTTATGCGAATGTTATATT
AGAGGAGACCCCACATGGGTACAAGGTTTATAGAGGCTCGGACTCACACCACTTTACGGT
GATTCCGCACTCTATGGTGCGAGCCGTAGAATACAAAGAGGTGAAAGAATGAGTTTTACA
GATGTGTTATTAGGACTTGCTTTGCTATCAATAGTAGCTGGCGGTCTATATGGAATATAC
AAGCAATACTATCTTGATGATGGTAAAATATCGCTAAGTGAACTAGACGACATAGTAGAA
GATGTAAAAGATATTGTCGAAGATGTGCAAGAAAAGTTGGAGTGATGGTAATGACTAATG
AAACCGCTGATGCGGTGCAAAATCATCGCCTAGACTCCATTGAACGCAGACTTGACAAAC
ATGATGAAATGCTACAAAAACTAACGGAATCAACCGTAGTTTTAAGCGAACAAATGACTA
ACTTATCGGGTTCAGTAGACGGATTAACAGATAACATAAATGGAATGGTGCAACAAGTAG
TAAAGTGGATGATGGGTATTGGTTCCGCTATGGTAGCGGTGCTTTTAGGAACACAGGGGT
TGATGTAATGGTTAGACAACTAAATTCAAAAAAAGATAGCGTAAATGACCGTATGGTAAA
AAGAACTTCACTACCGGCAATCTACTTATGGATAGCATCAGCCGGAACGGTAATCTTTTA
TGGTATTTTCAAACCCGATGTCGTTCTCCCATCCGTTGAAGCTTTTATTGCTTTGATTGC
TATTATTGGAACACAAGCATCTAAATCATACGATAACATTCTAGAGTTGTGGAAAAAGGA
ACAAACCGTTGAAACCGAACTACACCCATCCGTTGTTGAAGCACAAAATGTTATGGCTAA
AGAACAATATGAGCATGAAAGGCAAATGGCTAAGATGGCTTTAGAACATGCACATCTAAT
GGCTACAACACAACAAAAGCATGAACACGATTTAGCTCATAAACAACAAACAGCGGACAT
AGAAGACATGAGGACATACAGGTCTAATTCAGGTGAGGAGTAATGACATATTGTAGCACA
TCGGATGTTGGGTCTAGGCTTGGTTTAGATTCCGGTCAAAGGACTAAAGCAAACAACCGT
TTGAAAAGTGCTATCCGTAGAGCGGGTATTGACATAGACCAAGAATTCAAAGATTTCGGT
AGAGCAGTACCATCGGACCATATTGCAGAAACAACGCTAAATGGGGCTATTTCTGCGGGT
GCTACGACTATTACACTTACAAGTGCTTCATCCTTTTCAACATCCGGTAATGGTAATATT
GATGGCGATTCATTTTCATGGTCGGGTAAATCATCAAACGACCTAACCGGTGTGACAAAA
ATATCCTTTTCCCATTCATCTGGTGTTACCGTTCAAGAAGGCGAATTTGCACATGTACTT
CGTGAAATATGTGCTGACCTTTCGGCAGCATACTATCTAGAGGATGAGTCGCTTTACCAA
AACAGTATGGACTTTCAAAATGGTGGTATGCGCTCAAATGTGCTTCGTCAGCGTGGTATG
GATAACCTACGCAGATTGGCTCATTTGGGTGGTGTTGTATGAGCATTGATGCTAACTTTT
GCATAAAAACTATTTCTATGCATGACGAGCTAGAAAGTGTTTGGGGTAAAAAAGTGCCTA
CACCAATAGAAAAAGGCTACCCATCTCTATATGACAACATGATGTATTGGGTATTATTTG
CCGATAACGAGGCAATAGCATATACATCTTCATTAATAATGCCGGAGAACAAATTTGTAT
TAGTGGGAAATACCTATGTCCGTAAAGAATGGCGAAGTAAAGGGTTACATTCCCATTTAC
TAAAAGAAAGAAACAACTCAAACCAAATAAAAGATTCAACAAAGGTTACAGTTTTAAATC
CGATAGAAGAATCACAAATGCAAAATCTTGTAAAGGTAGTATCTAAGTTAGGATATACAC
AAATAACTTGTTATAACGATGCATCTGATATTATGACATTGGAGCAATATGATAATATAT
ATTTACCACATCAGCAAATATGGAGGTTAGATTGATGCAAACTAACAAGTTCCGTTTTGG
TGGTCGTGGCGGTCATAAATACAAGGGGTCTATACAATCATCTTTGGGTGGTAAGTATAA
CTTTTCGGTAAAGTTTAACCAAAAAGAACTAGAGCAATTAATGAAGGATATAGCCCCCGA
AGCCGAACAAAAAATCAAAACGGCAATTAGAAAGTCTAATGATGAAGTCATAAAGCACCT
AAAAGCTCATGGTAGACAAATGAGCCGTGATGAAAGTAACAGGGCATACAATAAAATCAC
AAAAGATTTACACCAATCAAAAAAATTAAATGCAACTAGAATTGCTATGAAGCCTGAGTT
TGGACCTCCAGGTAGAGTAAAAAAAGCTGGTAGGGGTAGAAGGCTTATGTCTTTACACCT
TTTGTATAGAGCACCCGTTCCCGCTTGGTATTATGCAGAAGAAATTTATAGGGGTATGCC
CGTTGTATCATCTAGTAATTACTTTTCAACAAAAAAAGAGCCTTTGCGTTTGAAAAAGCG
TGGTAGGAAAAAGAAGTATCCAGGAATCAAGATGAATCAAACTATGGATTGGGTAGCAAT
GGCAGAACATATGGCTCCACCTATCATTGTAGATAAAATAAATAAGGAGTTAAGAAAATT
AGTTGAGCGTATGGCGGGAAAACCTA
>PRET1608S17F00_ctg_573
CCCTTGTCGAACAATGACTCTGCATTCGCAAGCAACTGACCCGCAAGGACCACACTACTG
GTCGTCCCATCGTAGCAGTTTGCTTCCTGCATCTTCGATACTTCAACAATCATCTTAGCC
GCAGGGTGTGCGCTATCGAGTTCACGAAGGATTGTCGCTCCATCGTTTGTAACAATGACG
TTACCGCCACCATCAACCATCATCTTGTCCATGCCCATCGGACCAAGCGTCGTCTTTACT
GTGCCGACGATTCGCTTTACTGCCTCTATGTTCATGCGTTGTGCATCATTATTTTTGTTA
TCACTCATATCCAATCAACCTCCATCTCAATGATGGAACCGTCTTCAAGGGAGCGACTTT
TGATGATACCATTCTCCCTCCCGTATTGATACAAGTCGTAGGTGAGTTGTGCATCTTTCA
AGCAATACTCAGCGACTTCAAGGAACTTACCAGCACGCCATGCTTCGGGTGCTTCTTCGC
TCGACATACTCTTGCCTATGTCTAACGTGGTGCTTGCTAAAACCTGTAGGCTTGTAGCAA
TCTTACCATGTGTGAGTGAGGCTTTGTTAACCAGTGACTTGGTATCAACGACACTGTCCG
CTTTCGACATTAAGTCACCTGCTGTCCAACAATCCAATGCCGCATTAAGAACTGGTAAGT
CGAACTTCTTGATGTTGTGACCGAGAATGATACCACCATTATCCACATGCTTCTGTAGAT
GGTCGCCTAACGTGCGCGGGTGCAACTCGTGAACTTTTGCTGCTGCCATATCAACGTCTT
CTTTGCTGAACACGTGGCCGTCTGAGCCATCCCATGTAGCAACCACAGTTGGCTCAAATA
AAGCGTGCTTGTCCCAACCACCAATCTCCCATGAGTAATTACCCGTTTCAATATCTAATG
CCATTATGTCTGTCATTGTTCTCCCTCTTTCAGTCGGATGTATACCACTGTGCCGTCCTT
TGCTGCACTGAACATATGTGCTGCCCAGTCATTGAACTTCTTGAATGCAGTGGGGCGTGT
CACGTGTTGATTGAGCATATACTGCTTGATAACAGCAGCCTTCTTTCTCCAACCGTCACC
ACGCTTGTCGAGTTCGACTGGGTTGATTGCATTGTATGCCTCCATCCACTCCTTCTGATG
TGTGGCCTTTTCGACCTTCTTAGCGCCCACTTCAACTTCACCCTCAAGCCAAGAGATGAG
ATTCTTGAACAGGTCGTATAGAACGTCCTTCGCCATGTCGAGATGGTCACCAGTGATGAC
CCAAGAGTTATCCATCATCGCTATGTGTGTCGCAAGGATAACTGAATAGTTCTCCATCGC
TGGTATGAATGATGATACCACGTCTGCAATAGCAAAACTAAGGCCATCGAGAAGGCTGTA
GAAATCATCAATCACGTCGTATGTGGCTGCGTAGAATGATTCGTCTGCTGTAAACATCTC
ACGCATGACTGATTGAACTGTCTCTTCACGGTCATCAGGATTCATGTCGTCCCATTCTGC
AAAAGTTACGCCTGATAGATTACGCACTCTTTCAAACAAACGCTTCTCTAATGTCTTGAA
ATAATCTACAATTTCATCGTATGAAACAGCACTCTTAGGACTCCTAGCATATGCTTTGTT
CATACGGATTTGACTGACGTTCTTACGCCTGTCCATGTCCCAATGCGACCAATAAAGTAG
AACACGTTGGAAGATACCTTTCGTCAACACATATTCCTTTACACCCGCCGGTGGGTATGT
TGTTATCCACATGGACGCTGTAGGTTTGAGTTCAAATCTTCGCCCACTCAAATGCTTGAC
GATTACGTTGCTGTTACTTCCAATCGGGTTACACGCTGTCTGTAGATATAGAACAGTATC
TTGGCTATTCTTTGATGGGTTTAGTAAGATAGAACCTTCATCGAAGTTTAGTGCGACCCG
CTCACTTAGCACACCTTTTGTCTCTACAACCTCACTGCTTTTCTTACCATTCTCGTCTGT
TACTATTTCGGTCTTTGTGCCTCCAATTAACCCAGCATCAGAGCCACCGTTGTAAGCATC
GGTAGGGACACCACAGTCCTCAAGCACTTTACCTACGAACTCCCATGCTATCGACTTACC
AGTCCTTGACGGTTGTATCCAAAAGGAATGAACACGAGGGTCAAGGTGTGTTGCATCCCA
TGGTATACGCACATAGGGAGCAGCGATTTGTCCTTGAATAAAGAAGAACGACAGCATCGC
TGGGATGTCGTTGTCGATACTTACCTTTCCAAACTCTTCTACATACCCTTTGAAAAATGG
GTATTTGTCTACTACTGCATATTCTGTCGCTCTCCTCATCTTAATCAAACCCTGTTTCCA
TTACCGCTTTATATATTAACGGTCACTTCAGTGACCTCTGTTAACTCTGTAGTATGTATT
GTTCTTATACTTTACGAACTGAGCGTTCTATATGAACTGGGTCTTCGCTGGTAAGAACAC
GAGTCAACATGCTTCTGCGTTGCTCACCAAGACCTTTCACTTGCTTGAGTGACTCAGGGA
ACATCATCTCCTCAATAGAACCACACTTGTCCAATAGGCGGTCTACGAGGTCAGGCCCAA
GACCCGGCACTGCAAGTAATACATCCTTACGCACATCATTCGTAGACACACGTCGTATGG
CTCGCGCACCATGACTACTCGCTGGCTTGTGCAACTTGTCGTGTAACTTAGTAACGAAGA
GTGCAGCCTCACTAACGTTAGGTGTATAGAACACCTGACAATCGAAGTCAGCCATGATAC
GTGCGATTGTCCCAGTAAGTTCGTTTTGCACACGTGTGTGCGTTAAGCGCTTACCATTGT
TCTTAGCCATCGCTACGTGTTTGGCTATGCTTCCGTGGACAAGCAAGAAGAAGCGCTCGT
AATTGGCATCCATGTTGTCGAGTTGACGCCAAAGGTGCCCACTGTGACTTGACTGAAATA
AGTCGCCAATACTCTTGGCTTCAACACATGCTGCACCAAGCAGGTAGTCACCGACGACCA
ATGTCTTTCGTGCCACGGAGAGTCCTGCTTTCTTGGCTTTTCTTTCAATGGATTCGCAAA
GGCTCCCCCTTTCGTTGCTGTCAATAATAAGGTCATGTTTTACCACACTCGGCACGCTCC
TTTCTTTTTATTTTCATGTAACATGAAGAACAAGTATTAGCATCTCTTTTTTTCGCTATG
TTGCACCCACAAGTCCTACATTTTCTAAGCGGAGCAATATTGTTTGTATCGGCCACCCAA
TATAAATTACAAGAGTAATTACCATCTCCATTTCTATCAATTTTGGTAGCACTTTTTGAT
GTATGATGAGACGTGATTATGAACTCTTTATGCACGCGTAATACATTAGCAAGTTCCAAT
ACTGTAGGCATACGTTGTAAGTGACTACTGTTGTCTAATATCTCTTGAACAGTCGCAGGT
CTACCTATATCGTATATGGATTCTCTAATTTGTCTTATCAAGTGCTTTCGCTTTCCTTTT
CTCGTTACCATTCATTCATCCTCCGAGTTATCATAATATCTACAATCACCCACACAAAGA
CCGTCATGCCGTATTGTGGCACATGAAGATGCAGAGTATCCTTTGTTACCACCACTGCCG
AATACAATACTCTCTACCTGCTGTCGAGTAACTGAGGGGTTATAATCGGCCCAGCCTTGT
GCACTTATGATACCACAGATACGGTCTACGTGCTTCTGCTTTTCATTAGCATCAACTGAC
TCAGGTGGATAGAACCAACGGAAACGAGCAGCGAGATATGCGACTAAGTGGAACCGTGCT
TTATGGATAGGATTACCCTCTCCTAATGCTGACTGTGCGAGACAAGGGAGAACGATGATG
TCGTCTAGTGTAACATCAGGTAGGTTTTCTACCTTCTCTACTGTTCGCTTGAAGTTGTTC
TTACGCTTAGCAAGTGTGATGGTAATTGGTGTATTACCATGTGCTATGTATCCTCTACGA
GCATCTTGGGCTAACTCCATCAAGTCATCATGACTGAAACCAAGTATTTCCTCTGTGTTT
AACGGGACACTCCAACATCCACGTCTACTGTTGTATGAGTTAGGTAAACGTATCATACCA
CTCGTATCAAATGCTACAGCAGGGTCACTACAACCGAGATTCAATTTACTATCCCACTCA
GCAAGTAACTTCCTTCCAGCATCTTTGATGCGTCGTATGTCGGTTGTTGAGGATGGAATG
AATGTCTCTGAAAGCGGAATCCAAATGTGAAATCCACCGCCGCTAAACCATATGAAGTGA
CGATAATCTTCGCTTAGTAGATACTCATGAAGTCGCTTTACTTGCTCATGCATGTAAGAG
AAGTCAACATCCTGTCCCCTCTTCTTGAAATCCTTACAATCAAAGTCCATGATGAAGTGT
CGAATAATCGGTGTGTCGTAATCCACACGATGGTTACGAGGCGCTTTGGTGGCACGATAC
CCATACGCAGTGAAGTAAGCGTTACCACTACCGTTCTTACCTTTCCAATAACGCTCTAAC
TCATCCCAATCACGAACAAGGAATCTACCTGCTCGTCCTGTCTGCGAACCCATCTCAAGA
ATCTCGCGAGGAAAGTCAAGTTCAATGAACATCTCCTCACCTCAATACTTGTTTATGTTA
TCCTTTAACGATTTCAAAAGCCCCTTTGCTTTGTATGAAAGAAGTGACTGAGGGTGTAGT
GTTACGAAGAAATGTCTACTGGGTTCTTCGGTCGGCTCTAATCCAATCTTAGCGAAGTCA
CCAAGAGTAGTTTGTTTGAATGAGCGCACGTGTGAGTCCCCTTCGATAAGAGACACTGCA
ACTTCAAACGAGGCATCAGGAAACATCTCTTCCAGTGCCGCTTTAATAAGCGCCTTTGCA
TAATGAATATCATTCTTCTTCATCTATCTTCACCTCTCCTCCCCATGCTGGGCAGAACTC
CATGTAGTCGCAGTATGAGCACTTCCAATCGTTCCAGTTGTCGACCTTAATTGGTGGGAA
ATCTTGGGCCAAGTGAGCATCCACCAACCGCTTGAGACGCTTCTCCACTGTGCGCGGGGC
GTAACGTCCTCCGGGTCCACTGACGCTTTCGTAATCCCACTCCGGTCCTGTTCCTCCATT
TCTATCACCACCGGGGAATTGCCATCCCCAAGCCACTACGGGTAGGAACTCTTCATGGGG
GCTATGCTCAAGAAGCATTCGGTAGAATTGCATCTCGGCTCGCATCTGTGATGGCTTGTT
CTTAGAGAACTTACCTGTCTTCAATTCCATCAACACAATCCCCATCTTGTCGTCGTCAAG
AAAGATGCGGTCAATGAAACCGTTCATGTGAATCTCTACTTCCGTTCCATCAGAGGCAGT
GACGGTGCGGACACCATGAACCAATGCTTCGTTACCGATTGGGAACCAGTTGTGTATGTC
GTCCTTGTCTGTGTTACAGAGTCGTTGGAACTGCCATAGCACATACAAGTGAAGTTGCTC
TACTTCTCCGTAGATGTATGGCTCAGGTGGCTGTGGTAAAGTGTCTATACACAAAGACAG
TGCTTTCTCTACATCACCGCTCTCAAATAACTCGTATACATCATGCACTACATCGTGCAT
CGCGTTCCACCAATACTCTACCGCATCATGAACATTGGAACCACGTATTTGGTCCTCTGT
CGCAGGGCCTTGTGGTAACTTAAGCACCTTCTGTAAGAAATATTGCTGAGGGCACCAATC
AAAAGTTCCGAGTGCTGACTTAGTCACACGAAGGACTTTGTCTGTATCACCGGGTTGCCA
AGCGTAAGTGCTCTTCTTGTGGTGTTCAAGCATCTCTTTGTATGGATAGTCCACATCACC
ACGGTCGATGTTTCCACCGTCAGGATTAGGATTGAATCTCATGTTTCATCCCCCAAGATA
CGCTTTAGTTTCTCTCTCACCACAGCACTTGAGATGTGTGGACCTCCACCTGTTTTAAGT
GACTCAATATATTCTCGTAACTCCTCCTCCATCTCAATCAACTTCTGTAGATATACTGCA
AGGTCCATTGCCTCTTCCTGTGCATGGATAAGCCACTGTAAGCGAGACAGCGGTGCTGTC
TCCATGGTCACACCATACTTTGTCTTTCCAACATCAGACCTCGTCTGAATCTTCTTGCAT
ACTTCATCTTCTATTCTACTCATTCATTCACCCCTGTATCAAAATCAGGAAACTGATTAT
CATCATCAATTAAACAAGCATGGCACACAAGCAAACTAGGAAGAAGATAGATTCTACGTG
TCTTAGTGTCTCCACACATATGGCAAGGGCCTAGTGGAGATTGATTTAAGTTCGCCATAT
TCATTTTCAGGTCAAGCCTATTACGGTAGTAAGGGAGATAGTGGTCATTCATTTCAATCA
CCAATACACCCGTGGCACCACATCACCCGCTGCTGTTGCTATGTCCCAACCTACACTCTC
GTAGAGACGCTTGAGTTTGGACTTCACAAGCACATCGAGTATCTTCTCCCAGTCAATAAT
TGCTCCGCCGAGTTCGTCAATATCTCGGAAAGCCATGAATTGCACACGTTGACGCTCACC
GTTAATCGTAACGTAATCAGGTAAAGCACCTGCATCAGAAACGTATGTCCATGTGACGCT
GTCGCCTTGACGCCACTTCTCACCGTCGAGGTGCTCGTTGTAATACATCGCTGCCTTAGC
ACCGGGTGTGGGTGAGTCGTAAGCATCAGGCTCCTTAGTGAGCCTTGTAGAGAGAACTAC
ATCGTTGATTGGTATCTCGCCACTCTTAACCTTGAGAGCCAGTTCTCTTAGCGTAGATGA
TACCTCTTCTTCCTCAGCACCATGTCCGATAAGGCGCATAGCAGTTTCTTGTATCTCCTT
TGTTATCTTCGCTGTGCTTGATGCTTTCATAGCATAGCCTGTAACTTTGAGTTGCCCCTT
GTCGCTCTCAGGCCACACCTTGTAACCGAAGTAACGATTCTTCACAGGAGCAGTGGTCCA
ATAATCAAAGTAAGCCTCAAGTTCAACATCCATGTAAGGGAGGTCTAACATCTCCTTAGC
GGTCTTAGTGAGATGTTCAGCCAACGCCTCTGCCTCATCGAATGGAACTTGAATGAAGGC
TGAGTCAGTATGACCATATAGCGAGTGATAACCTTGTTCCTCGCTCTCTGTAAGCAAGTG
ACGAATAGCCTCTCGCCCACGGAAGGTGATAGATGCGGCAATGTCGTTCTCCACCCACAT
ACCTTGGACGGACTTCATACCACACATACCATAGAGAGCGTTGACTGCAACCTTCGCTGC
TGTCTGTAACATATCGTAGCCGAGACGCTCTTCCGATGTCTCAGCGTTTCTCATCTTCTG
CTTGTATTCCTTTCTAAGTTCAAGCATCTCATCTACGATAGAGGGAAGCAAACCCTTCTC
GGTTTGGTCCCAGTGTGTCCCATTACCCAGTGTCTTGATACCGGGGCCGGGGGCTGAGCG
CTTAGTAGTAAAGCAGAGATTATCACTTGTGATAATGTTAGGATATAGAGAGGCGTAGTC
GAACAAACCAACACCCTCATGCCGACCTGTCTTTGGGTCAGGGATGTGTGCAGCGACCAA
CTTGTCGCGCTTCACATTGCTTGCACTCCTCGCCTTCATCTCAGTGCGACGACCGACAAG
TCCACGGAAGTATCGTGTAACCTTGTGTGTGCTCTCCCATGATACACCACACAGTTGTTG
CATAGCAACGAAGAACTCAATCGCGTTTAGTCGCTCAGCGATATCAGATAACAAAGTTGT
ATCTCGTAGACAGTAATCCACGAAGAAGGGATAGTAATGCTCCCATCCATTATGAACAGT
CATACCTTCAATCTCATCAGTCAACTTAGAGCCAAGGCCCATCAGACCAGCAATAGTATT
CAACTTCCGGTTGGGTAGTTGACCACGCCCTGACTTTTGCCATAGTGTCTCAAACCCACT
ACCCGTCTGCCAACGAGACGATGAGTCCCAGCAAAGGCGACCCTTGATGGGTTGCTGTGT
CTCTTTGTATCCGCCGTCCTTGAACGGCTTAATGACTTGATTCAGAGGAGACAAACGATG
CGGGTCTTCCAGTCGTCGCATTAGGTGAGGTAGGTCGGCCCACATGATAGCGTGAGCAAC
GAGGATATCAGGGTCGCATACATCCATGTGTTGAATGAATGCTTCATGCATCGCTTCCTC
ACTACCGAACTCATGTAGTAGATACCCACCTTCGCGGTCAATCCAGTTGACTTGCATTGT
ATGTATCTCAGGTTTCCATGCGAATACGATAGGATGCTCAGCATGACTATCCACAACAGC
CATGACTGTCGTGAAGTCCTCCTTAGGTTGCCACTCAAGGTCGAAGAACCATACACGAGG
ATGGAACTCAGGTATCTTCTCAGGATATAGTTGGAGTAGAATCTGCTCTTTGTAGTTGAG
GTCAGCCTCGTATGTGGGCATCATCTCCTTGATTTCCCACAGTTCATTGGGCTTGTCTAC
TTCTAACTTCATCAGTTCTCTTCCATCAATACCAACCGACCGAACGCTCTCAAGCACACG
CGCAGATGGGTGGCGAGAAGTCAGTCGATTGAGTTGCCAGTTGGCAGTGTCTACAGGAAT
CCAGCAGAAGGGGCGAATGTAATCATCATCCTCAGGCTCTATGATACGAGTATGAACATC
ACCATCAGCATCACGTGTGCGTAGATACAGAGACGGACAATCATTGTATCACCTTGTGTC
TTCTCTTTCCTTCCCATAGTGAGCCTTTGCTCATGTTATCTGTCGCCCACAATGGTTGTA
GGTTCTCTAACGCCCAGCACTCCTTGAACTCAGGATGGTCAGTTGAATCGTAATTGAACG
AGGCTACAGGACGTATGTGGTCTATGTGCCATTCACTCATGTTCTCCCAAGACATACCGT
CTGTGAATTGAGATTCCAAATGATTGAATAATTCCTCGTTTGTGTATAAGCCTTGAATAG
TTTTGGTTGTAGATACTTTGAACTCTTTCACTGCACCTCTAACGGCCCTATACATCCTAG
CACTAAGACGATGCTTAGGTTCTTGCCTTCTTTTAGCATGATAATCCCTCATATAAGCGT
TAATTCTATCTTTATTCCTATTACGATACGCTCTCGTTTTTTCTGCTGGTGGTGTCTTGT
AATACTTTTTACTGTATTCCCTTTGTAGTTTCTTTTTACACTCATCGGATAGACATATCC
TTTGAGCACTTTTAGGATTAAATGTAGTAGGACAAAAATCACATTTTCTAATTTCTAATA
CTTTCGTTTTTTCATACCATTCAATGCCTTGTTTACTTTGTCTTTTTTTAGCGCATTCAT
CACTACAAGACATTCTCGTTCTTCCTAAACCAACTGCTTCAAACTCTTTCCCACACTCAC
ATATTCTTTTAATTGCGGGTTGTATTCGTGATGGTTGTTTTGGTCTAACTGCTTTTGCTC
TAATCTTAGCGCAAGCCTTACTACATGTTTTACTGTTGTGAATCTTGTTCTGATGTGTAA
CACCACACACTTCACAAGTTTTGGTCCAATCTTTGTTCTTACTTTTTCTATTACAAGGGG
GACTACAAAATCTTGTCTTCTTCTGTTTACCTACAAACGTGACTCCGCAGTGTTCACATT
CATTATAAAACTCAGATGGTCGTAATTTCTTATTTTCAGACACATGCCTAAACTTACAAC
GATTACTACAAAACTGCTTATTATAAGTTGTGAGAATGAATGGTTCAGAACATTGACGAC
ATAAGGATGAAGGTTTTACTCTTTTAGGGGCTTCTCTCTTCCTCTTCTCATGTGCACGCT
TATTATATTCTTTCAGTCCTTTCTTGCGGCATTCTAATGAACAATACTTCGCAATAGTTC
TGTGATTTCTTAATGGTTCAAACTCAGCATCACAGATGGTGCAGCATTTCTTCATGTGCT
CACACCCGTTGGTCTACCACTAAGAGAAGGTCGTCGTTCTGTCGGAAAATGATAGGCGAT
GACTCACCCATGTGAACAGTAGCACT
>PRET1608S17F00_ctg_627
CCGCGAGCCTTTTTATTTACTTCTGCGGTACGGATAGTAACGTACTCGCTAATTGTGGCT
TCGTTAAGACCGCGTGGGCGATTAAGAAGGTCACGAATTTGCGCTGTCGTTACTACCATC
GCTAATCACTCCGTAGTCCGTTGGTATTTCTATTACTACGGTGTCTTTTAGAGGTTCCGT
AGTTCTTTGTAGGACAAACACTATTTTGCTTTCAATAATTTCTTTAGCCATTTCGCTATT
AGGAATCCAATACATTGTCTTTGTATCTTTCAAAAGTTGTACTGGATGACCCGGTAATCT
TGTGGATGGTTTAGCCAATCTTACAATCCATCCGGGGCCGGGAAGCCAGTGCTTAAGCCT
ATGTTCATAGTCAGCGATTTTCCCGTCCTTTGGGACAGGTATGCCTTGCTTACGCAGTTC
TTTAGCCAAGCCAGCCTTAGTAGCCAAGGAAATCACCTTAAGCGGTTCTATAAACTATAA
TGTAACATGATGTTGCGGCAGAATCGCTACCGGAGTTATCAGTCTGTGTTACGCGAAGTG
TGTCTCCAGCCGATAAGTTTCTGTGAGTTGCACTTAAACTTGAAGCGGCAACAACAGCAC
CAGCCGCACCAGCGTTGCTCATAGCGTTAGTGATATGGTTAGAGCCAGTTCCTTTTGTAA
CTTGTACTGTATCAGATGTGTCTCCAGCAGCGTTATTTACGATGTAAGCGTCAATTACTT
GGCAACTTTCATCGACGGTAATATCGTAGTTAGCAGTTCCGCCGCCAGCAATTTCAATCT
TATACAGAAGAGGGAAAATAGGGACATCAGAAGTAGCGTTTGCTGTAACCGGCCTAGATG
CTTCACCATCAAGTAGGTTTTGTAGTTTTCTGTTAATGTTCTTCGTCATTTTTTCACCTT
CCTAGTATTATCAACCCGTTGTTAAGAATCAAGCCCTTACGCCTGTAATCTTCACAATTC
GGTTGTTAGTACCGGAGGATGCACCGTCTTGGAACTCATGGATAACAGTACCCATGTAGC
CAGTCAAGAGCCAGTCGAAACCAACACCGGGAATACGGGTTAGTTCTGTCTCTTGGAATC
CGGGTCCATTGTATGTGAAGAATTCAGCAGTTTCAGCACCGGGAATCATCAAGATTGCGT
CGTTCACCAATGCGCTAGATGCACCGAAATCACGGGAATAATAGACAGTTAGGTTAGCGA
TTCTTCGTAGATGGTCAGTCATTGACTCAACTACGTTACCGAAAAGTTGTGTGTTTAGCA
TAGCACTTCTCTTATCAGCAGGTAGTACAAGAGCCATTGGCTCGTCACCGGAAACCTTTG
CGTTAGCGAAGATTAAGTCCATAGCATCTAGCAAGTCTTTCTCTTCGTCTGCGGTTGCGC
TACCAAAAGTAGCGGTTGCGGCCTGTGTCTGTCCAGCACCAGCAATCAACTTTGTTAGAA
TGTGGTTATCGATAGTGTCTGCACGACCACGGACAATAGCCAACTGTTGCCTGTCGATGT
TCTCAAAGGATTCGCCTCTTAGTCTTACAGCGTCTAGGAATGTAACACGACCTTGTCCCT
TCTCTAATTGTACTGAATAGTTTTCAGTTCCAATCTTGGTCGGGTCCACGATTGCTACAT
CATCGATTGGGTAAGTGAAAGTTCCAGTAACTCCAGTGTACCACTTGAAGTCCAACCAAG
GAACACTTCGTACTCCAACAAGTTTTGTACCAACGCTGATGACGTTAGATTGTAGTTGGA
TAAAGTCTCTTAGGGTCTGCTCAAGAACTTGGTCGCCCGGTCCGAACGGTCCAGCAGCCG
CTTCTGCGTTCAATATTGTGTCTAATGTTTCGTTTGCCATCTTAATCATCTCCTTAAGCA
GTTGCCGCTCCAGCCGTCATAACAGGAATCATATCACCAGCACTACTGCTAGTAGTTTCT
CCTGTTCCCACATATACTCCAATAAGTTTGCGGGAAGAGGATGTTGTACCTGCAAGGCCG
CTCGCCTGTGCATATACTAAAAGTCCAGTGGTGTATGTTTGGGATGCTTCTGATTGTACC
ATTAGAACCCCGCCCATTGGGTAGTAAGAAACTGTTGCTCCAGCAGAAGTTTGTAAATTA
CCATCAACATCGCGGGTTGAATCACCTGCTGATACACCAATAGCGATTTCGTTAGCCGCC
GTTAGGTCTAATGTGTTGTTAGTGCTGTCGTTAGTTAGTAAAAGTCCCGGTCCACTAACA
GTGGTTCCAGTCTTCAAAGTTGCTGTTCGTGGGTCTGCCCCTTCTCCGTATGCCATCTTA
AATCATCTCCTTTCTTTCTTCAAAGTTTGGTGCGCGCATTGTGTTGCGCTCTGCAACAGC
CAATGTCTTGTTCCAAGCGGAAGCCCATGCGTTCCATGCTTTAGCATAGGTGCTTTCGTC
GGTTTCGACCATTTTGCCGTTGAGATAGTTAGCGACCACTTGTGTTGGTACTTCGGAAGC
AATAACTTCTTCGGAAGCAACCTGTGGTTCTGCAACTGGAGCCATTTCTACTGGCTCCGG
GTCAGGATGAGCCTCGCGCCATGATGCAATTAGGCTCTTTAGTGTGTCTGTGGATAGGTC
TTCATGACCGCTCATACCCAATTCAGAAGCCTCGGAAACCAATTCCATTCGGCTTTCTTC
TACACGGGCTGCTTCTGCGGCCTCAAATTCATTTACTCTAGCATTTGCTAAAACGAGTTC
AGCCTTAAGTGCTTCCATCTCGCTGTTAGCGTCGTTCATTTCTTCATCGGTCATAGCAAT
CACCTGTTGTTGTCCCTCCTCAGTAGGTGAATGATACTTAAGCATTTCAGAAGCCTCTAT
TTCCTTTTCTTGTACTTCAATTCGTTGTACTGATTCGATATTAGCCCTTGGATATGCTGG
TTTGTGGACAATAGCCAAGTGGTCAAACCGGAACCTTTCACCGAACACAATTCCATCCTC
GGAGGATGAAACTGGAATACCTGTGCCGCCGATTGAAACGCCGTAGTTTTCGCGCTCCCA
AAGGCCGGACTCAAGAGCAGCAAAGAGTTCTGTACGAACTACATGTGCTACATAAGTTAC
TTCCCAACGCCCATCGGAAAGGTCACGAATGGATGCTTGTTTGACTACGCCGACAACGGC
TTCATCAACATCACCATTCATGTTGCGGGTAAAACCCGCCCCTTCCTCACGCGCTTTAGG
ATGGTTAAGTGTTACGTCCGCTCCCACCATTTGTTCAACCACAATCTCTGCGCCCTCACG
GGTTAGGGACCATTTATTCTTATTCATACCTTCGTGAAATGCAACTCCACGAATTTCTAA
TATAGTTTTCTTGGTAGTAGCCTCTACTACTGCAACAACATCTGAAACATCTAAATCAAT
AGTAACTGAAATTTCTTCTGCATAACCGTACTCATGGTCTTTTTTGTGTTTTGCTTCGTG
GTCAGATTTATCATGTGCTTCATCTTGGTCTTTGAATTTGTGACCTTCATGTGCTATCAT
ACAAGCACCTCTACTGTAACCCATATCCATACATCTAGTCATGTATTCGTCATGAGTTTC
ATCTGCTCTAGGAGTTGGCTCCGCCGCTTCTGCGTTGTTTAACATATCATCCATAGATTT
TTGTATGCACTGTTCTTCGTTTTGGCATTCAGCATAAACTTCGCATTCGGCGCAAAGATT
CATATTTGCCTCTACTTCTATGTCGTTACCGTCGCCATCACAACCGCAACCGCAACCGCC
CATAGCCACCAAATCTTCGGAGTGATTATTCAACTCTTCTGATGCTCTAGGATGATTAGA
AGGTAAAAGGTCATTGTCTTGTACATACTTAGGATTAGATGGTTTGCCGCTTCTAACTAA
CTTTAAGAAAGCATTAACTCTTGCCATAGCCCACGCCCCTCTTGATACACCGGGTCGATG
AGAAGTAGAGTAAGCACCAGCACCTCTACGATATACAGCCTTTAATTTACCTAATGTAAC
TTTACGGTCTGATTTTTCATTATGCTCTTTTACTTTGTTTTGTAGTGACTTAGTAACGCT
TTCTGAAAAAGTAATTTTACCACCCGGCCTAGCAGAACCCGGTTTATTTTTCTTAGAGCC
TTTCTTTCTGTCTTTTGGTGGGGCTGGTGTTGAGCGTTCATCATCCTCGGATGCGGTATG
GCTATCGTTTTCATCAAACCATCTTTGGAATATTTCTTCATTTGGGCCGGGAAAATACAT
AGGCGTTCCATCAGCCATGCGTTCCATGTGTGTTGCACCACCAAAACCAATTTCTTCTGA
TTTTTTTTCTGCACCCTCATTTGTCGAGTAAATATAATCTTCCATACCGGCTTCAACTTT
TTTACCACCGCGCCATTGTCTGCAAGACCAGTAACGAGGTGTTGTCCTATCTGTTGCAGT
ATCGCAGTTATGTCGGTCACGAAATGCCTTACGTCGCTTTGGGTCATCGCGTTTTATTTC
CATGTTTGGGTCGCCAAACCTTACAATAATTACACGACCACTAGAATTTTTAACATACAC
AGCAAACTTTTTACTTTCGTTTGGTGTTCGGAATGGCTTATTAAGTGTTACACTACGGCC
TTTGTATTCTGCCGCAGTAGCATTTTCTCCCCAATCTTCGTATTCTTCTTCTGCGGTTTT
TTTGTCTTCAAAGAAAGAGTTACATACAGCCGCTCTTTGATTTGGGTTAGCGAAGTCATT
CACCATTTTATCATCACCCATACACCTATCCATAAAGTCATCACGACTCTCATTTGGCTT
TGGGTCCGGCATGGTATCACCTGTATATGTAAACCGGTAAACAACATAGTGTTTTGTAAA
GGTCTTGGCTCATTATATCTGCTACTTGCTCATAACAAGTAACTTCTACACCTCCTTGTT
TAGCCACTTGACTTTTTAGTATTTCTATGTCCGTACCCTCAATAGGATTTACAAGAGTAA
CTTTAGGTTTATCGGATAGATGTTTATTTCTGCTAGTCAGTAGTCTGCCGTATATACCTT
GACCTCTACTGTGAGGCATAACGTAGGTATTACCTACAAAGTAAAAAGCACCCATATCAG
AAAAAGAAGAGTACGCTAAAATTTTATCATCTTGTTTTCTTGTATAGTATGTAAGGGGGG
TTACGGATTCGGGATAGCCCTTGTCGGTAGAACTTTGAAAGTTTTCTAGCCGTTCTTTTA
GTTCGACTTCTTGTAAGATGTCGAACATTTTTCACCTCAAGGATTTAACTCTCTATTTAG
CCATTTGCGCTCTATCATTTGACTTTCGCCTTCGCCATCTATCCATATAGCGTACCAGTA
AAAGTCATAGTGCGTAGCGTTGTTTGTAAAGTTGTTTAACTGTAAAGTGTGAATATCTTG
AACCCAATCTTTGATGTAGTGTACGCTTGTGTTATACTCAATAGGTTCTACGCCACCAGT
TGAGTTTTGTTCATATACAAGAAATTGAACAGATACATTGTAGCCATCAAGGTCATTGAG
TTCAGTGCCACAATCTAAATCGTAAGCAACAACAGCAGTTGTGTTATTGGTTTGAAAAGC
AATATCATAGAGATTAATTTCACAAAACTCTTCTGCCTTTACTATCTCAAGCGACCAAAA
CCAAACACGTTCAAGTTGTTCTTCATCAACAACTACTGTAACACGGGGAACCCACACGCC
CGGTAGTAGGTCATCAAATATATGATTGATGTCTTTTTCTTCACCACCATCCACTGTAAC
AAAGTGGTGATAACTAACATTATTGTCTTGTCCGGGAGGGTGCAAATCAATATCTATTTC
TATTGTTTTTCCATCACAATCCTCCGGCACAACACGAAATGCGACTACCATAGCATCTGC
TTCGGGGTCATTATTTACATGACCTCGGTAATGGTTGTGTATTCCAACTTTACATTCAGG
CTCCGGGTCATATTCGCATGACCCATCATCTTCTGTTGCTTCGGAATTGTAGTTGTTGGC
GGAATCATCTGTGCAGCCATAAACAGGTTCAGGGGGATATGTGCATGAACCATCATCTTG
TTCGGCATTAGTATCATAGTTTTCGGCTTCGGGGTCAGTACAGCCCGGTCTTGGTGGAGG
TGGATTTGGTTCACACGAACCATCGTCAGCAGTAGCGTTAGGATTGTAGTTGGGAGCAGC
ATCGTTAGTGCAGCCGTAGATAGGATAATAACATGAGCCGTCATTACTGGTAGCATATTC
GTCGTAGTTTTCTGCCTCGTAATCAGTACATCCCCAAACCTCATAGTAGGTATCGTCATC
ATCATCACCAACCATATTTGTAACACCAAACATTTCTAGGCTACCGCCACCCAATAATAG
GAAAAGTGGGGAAATTAGGATTAATATTTTTTTGATGTTTTCAGCCTTACGTTGAACGGA
TTCGATAGCCCGGTCCACTATGTCTCCTTCTAGCGTGGTTTCTATTTCGACATTAGTGGA
GTTGCCATTTCCGTTTAGCACCTTATTGTCCGATACTTCTCTATTGATTGCCTGTACGGT
GTTAATGAGTTCTGCCGCCTCTTTCAATTCAGAAACAAGGTCGCGCTTTTCTTTATTGGA
CTCATTAAGCACACCATCATCCATTAGGTCTGCAAGAACATCTTCTTCGGAGCGACCAGT
GGCTTCTGCAAGAGTTTTGGCCTTGCGGACCAGCATATCAAAATCATCAGGATTTTCCGT
CAATTCTTACACCCGCCTCATGTTTTTCTACTATCATTGTATGTTGATGTTGTTCAACTT
CTCTTCCTCTTTCATGCACATAGTCTGCTGGTATTTCAGCGACTTGCGCGGTCTGTTCTG
TTTCCCACATACGCATAAGCGTGTTAAATGCTGGAGCAGCCACGCCGCCGATAATAGCAA
TAAGAGCAATAAAACCATCAAGATTTTCTAAAACTACGTCGGGTTGGTAAATACCCATAG
CGACAACTGCGCCAGCAGATACCATCCATAAATAGATTACTGGTAGGACAGTACGTGCTA
TCATTCTGTCGTTAAAAGACCTACCATTTTTTTTAGTCATTTTCTATCAAATCCGACGCA
CCCGGTTGAGAGTTCTCTCTAGGCAAGTCACCTATATCACGACTGTTGTTTGAAGATTTC
TTTCTTTGCTCACCTTCTCTATCAGCCAACGGTAGGTTAATCATATCTAATGCTTGGTTC
AAAGTGATAATGCCAGCGTTGTAGCCAAGCACCGCTCTTTGCATCATAGCAAGAGGTGAC
TCTTCATTCATGGCCTCAAATCTAATTGGTGGTATATCTTGCATATTATGTGGGATTCCT
AATAACTCAAGGTGCATTGAAAACAATTTGTGAACTGCTTCGCCAAGAATCTTTTGAAGA
CGACTAATTGCTTGGACCGCCCACAAGTTAGCATTGTAGGTGGCGGCAAAGGTTGAGCCG
CGCTCTTGACCAGCAGCCACACGGGGAACCTGTAAAACTGCGGCTATATCAGCGTTAATT
GTATCTAAGAAATCTGATGAAGACGGTATTGTATTTTGTAAATCTACATGATGTAATTGT
ACATAGTGTGGAAGTACTGGAATTTGGTCGCCTCGCAAGCCATCGAAAAGTTTGATAACT
TCATCGATAATGTGTTGTAATCTTTCTTTTTGTTCAAGCGGGTCTTGTATGTGTTCAATA
GCAGATTTGTCTATTGTGATAAATTGTTTGGTCATCGCATCTTCTAGCGAAACACGGTTG
TTAATGGTGTTATACTTTGCGCGAATGGGTTGCTTTAGTGAGGTAAATCGGGATGCTCCC
CATACACCGTAAGTTCGACGGCCTTTATTGTCTGTGAACCAGTTGGAACGGTAGTCAATA
CGGATGTGTAGTATTTCATCAGCCGGAAATGCCTGTTCGTAAAGCGTTGCCTCGCGTAAC
ATATATGTTACAGCGCGAATAATCGGAGAGTCTTCATCGGCCACAAAGTACGATTCAAGA
CCGCCGCGCTCATCAACTATGGTCATTTGTTTTACGGGAAGGCTTTGCACATCTGTAATA
CCTGTACCTGCTTTGCCAACTAATTTGTTAATGTCGTTTCCGTACACCATAAGGGAGCGC
ATAGCATTAATTAAAAAATCATCAAAGTCTATTGTATGAACAAGTTTTTCGATAGCATTT
CTAATATTAGTATTCTTTCCGCGTGAGTAGTCGATTTCATAATTGTTAGCGGTTAGGCTT
ACGGCCCGAACTGCGCCGTTGAGTTCCGGGTCTAATTTAATCATTTTGTCGTAAAGGTCA
AACTCGTTGTCGAAGTTACTGTCTTTTTGTAAAACTTCGGTGTCCCGCATGATGTCGGGA
ATACCTGCCGCAACTTCTACCCGCCTAAACCAAGGGAAACGACGGGGCTTGCGCTCTACC
ATACAAAGCGACTATTTCTGCTGATTATTAAATCATCGCTAAACTTTGGACAAAAATTAG
CAAAATCATGAGAATTCCGCCACTTTTTGCGATTTTTTTATTAATCGCTCGGTCTAGGGA
GTACACTGGTCCGGCCTTTATGTCTTGAACGTCCTTTTGTATTTCATCAACTTTGAGTTC
AAGCGACATTAATCGGCTAGTATTTTCGTAAGGCTGGCGTACATAGCCAACAATTTCACC
TATCCTTCCATCCTGTCGGTCCATTCTATTCCGAAGGCTATCAAGCCTTTCTATTATGGC
CCTGCCCTCGCTTGGCTCCATTATCTTTCCGAGACTTTTTACGATGTTTTAACATTACTC
GCGTAGATATAAACAAAAAAATAAAGAACAATGCTTCTGCAAAAATAGCAATAAGAATTA
CACTACTATTAACGTAGCCGGGTACATCTAAACAAGTGGTTTGGGCTTCATCGTAACACA
TCTGAAAATCTTCGTTGCCTTTGAGAGCGGACCATAGTGCCGGAAGGTCTAAAGCATTAA
TTTTCACATTTTAACTATAATTCTTGCATCCAATCAAGGTTTGCATAAATTGTTTTTATT
CTTTCAATTTTCTTCTGAAAAAATTAATGGCTTTACGTCTGCTGGTTTTTTTTATTGTTT
TTTTATTTCAAAGATGTTTAAGAAAATTAGGAAGAACCCTAAACACATTAAAGAAGAAAA
AAAATAATTAGGTAATTTGGGCTTGCGTCTTTTGATTATTTCTTTCAGTAAGTAGTAAAA
ACAATAAAAACAATAGACTGAACCCATCCCTTTATTAAGTAACCTTGCACGTTTAGTTTC
ATGGCGGGAGATAAGGTACGCGGAATCTACCAACGTGAATTAATTGAAAGATACGTCAAT
AACGGTTGGCACAACCCTTCTGAATTTTCTAGGTTTTTGGCTAAGGTTGATGAAAAACAA
GGTGCGTCGGAGGCTTGGCGCATGAGCATCATTAGATATATGAAAGAAAACAATATGGAA
AAATTACCAAAACCTAACGAATTTGTTGATGATGAAGACGGTTGGCTTAGTGGCGAAGAT
TATTATTATGACGGCCACAACGATAGATATATTACATCATTAAAAGGGGCTAACAATATG
GTAGTCGTAGATGGTGATACACACCGTATGATGAAAAGTGCTTACAGTGATTTTACAGGC
AAAGGTTACACAATTAGCCAAATGGCTCTAAAGTTTGGTTTTCCTCGCCAATGGGTTTCT
GAATATGTTAAAGTGCATAAGTGGAAACATGATATGGACCCATATACCGATGAAGATATG
TTGGCTCGTAATCTTGATGATATGATTGATGAAATTATTGAAAAACAACGTATGGGTTTT
ATGAAAAAGGCAGAAGCAAAAATGATGCGTCAAATGAAAAAGGATGCGGAGGCATTTAAT
GAGTTGGATTATTACTTACTTAATGAGTTCCGTAATCTTTTGGCCGACGTTGATTTTTCG
GCCCGATACAAACCAATTAAGTTAGAAACTCCTATCAGTGAGTATGTTGCGGTCATATCT
CCTACGGACTTTCATTGGGGTAAATATGGTTGGGAAGACGAAACAGGAGAGGCTTATGAC
TTTGGTATTGCTCGTAGTCGCTTGATTTCTAAGACGCAGAATTTGATTGGTAGGTTGCCG
GGTCAGCCGGAAAAGATTATTGTGCCGACAGGTAGTGATTGGTTCCACATTGATACCGAT
TTTGCTACGACGACAAAAGGTACTCCACAAGATGTTGCGGGTAGCCCCGGTCAAATTATG
ATGAGCGGTTGCGAAATGGCCCGTGAGCATATTGAGATGCTAAGAGCCGTTGCGCCTGTG
CAGGTTGTATTTATGCCCGGTAATCATGACCGTATGAGTAGTTTAGCACTTATGATGTAT
CTTAGTGCGGTGTATGAAAATGCTGATGATGTTGAGGTAGTCATTAATGCGGCTACACGA
CAGTATGTGGTTTGGCGTGAGAATTTATTGGGCTTTACGCATGGTGATTCTATCAAACCG
GCTAGACTTCCTAGTTTGATGGCTCAAGAGCGACGTAAAGAGTGGGGGCTTTGTGAAAAT
CACGTTTGGTTCCACGGACATTTGCATCATAGGTCTTTGACTGAAAACAATGGTGCGTTT
GTAGTACAGTTGCCAAGTCTAGCGGGCGCGGACCGTTATCACGCACGACACGGGTATCGT
TCACGCCCCGGATTGTGCGCCCATATTATTGACTGTGAACAAGGATTGGTTGGGAGTTTG
TACGCTCCGGTGATGGAACATGAAGAGTAAAATATCTAAATTACGAAAGTGTAATACTTG
TGGTGCAGAAAAGGTCTGTTGTGATACAAAACACATAATTTATCGTAACGGCAAAAGAAT
TTATTGTGGATATATGAGGGTGGTTAGAAATGAGTGAGTTTCAACAATTTCAATGTGCTT
TGTGTAGTATTTACTTTCGTGAAATAATGTGGATTGACGGTAAATGCGTTTGCTTTGAAT
GTGTTAAAGATTGTGTTAGATTCCAATTGGGGGGAGATTACTAATGGAATGGGAAGCAGT
TGTATGTCGTGCCTGTGGTTGGGCCGCAGATAGAATGATACGAGCAAAGGCACTAAAACG
TATATGTCCTTATTGTGGTGAAAAAACCCTTGGGCCAAGGTAGGTGATTTAGTGTGGCTA
GTAATTCTGCTTTTGCTATGGCTCGTAGTAAGGGCGATATTGAATATTTCTATAAGTGGT
TGGGTTACACATGGGGCGACCACATTGGAGAATGGATGGATATGTACGGCAAAAGAAAGG
GAGCGCAGGTTCACCGAGTTTGTATCATCGCACCACGGGACCATAGTAAATCTACTACTC
TCCGTGTAAAATTGTTGCATCAATGTCTTTTTGAAAGGTGGCGCGAAAAGCCGTTTACCA
TTTGGTTGTTTTCTGCAAGTAAAGATTTGGCAATTCGTCGTCTTGAAGAAATACGAGAAG
ATATGAAAAGGCATCCCGAACTTAGTAGGTATCTTGACCCGCGTAGAGGTAACAAGTTAG
AATTACGATTTACTAATGGTGCATGGATTCGTGCTACTAGCGTAGGGTCTGCTATTCGTG
GTGAACACCCTGCGGCAGTTGCTTTTGATGACGTACTAGACGATATGGGCGACTTAAATC
CGGGTGTTACCCGTGATTGGTTTCGTAAGAAAATCACACCGATGTTGAGTCCGGGTACTA
GCATTTATGTGGTCGGTACACCGATGAGTATGAATGATTTGTACCATACGGAGATGTTAG
AAAATGACGCATGGAAATCCGGCACTTGGTCTGCTATCAAAAATTGGGATGAATGGAAAG
AAGACCCGGAGGGTAATCCCGCACAAGAGTTGTGGCCCGAATACAGACCAATCGAATTTT
TATTAGAGCAAAAACAGGCTATGGGAGAGTTGTCTTTCATACAGGAATATTTGTGTAGGG
TTGTTGATGATGAAGCGGCAGTATATCCTCGTACCCTTGTGCGTAAGAACTTGAATATGG
AGGGAATACTTGAGGTAGAAAAGATACATGATTCTCGATATGTTATTGGATTTGACCCGG
CACAAGGCTTGGGACAAGACTATTCAGTAATTGTGGTTGTTCGACAGGATAGCGATGGCT
TTGTCCACTTTGTAAATATGTGGCGACGTAACGATTTCCCACCGGACAGACAGGCTGATG
TTTTGATTGATATGATTAAACGCTATGGTAATGCGCCACTGGCAGCAGAAGATGTGGGCT
TTCAACAATTGTATGAGAGTTTGCTGGCACAAAAGGGTGCTTTGGTGGACTATCGTAAGA
GCCGGGTTAGTAATCGTGTGTTGAAGCAGGGTTTGATGAACAGATTGCGCGTTTGGTTTG
AGCGTGAGAAGTTAATTTTCCCATTTGGCGACGACGAAACACGACGTAAGGTAAATATTC
TATTTCAGGAGTTGGAGACTCATGCGTGGCGCGACGGACTGATTGTGGACTTAGGCAAGC
ACAACGACGCGGCTATGGCGTTTGCACACGCGGTAGACCAGTTACAGATTCCGCAGGGAG
ATGTGGCGGTTGCGATGGGCAGTTTATCGGGCGGCGAATGGATTGGTGGTGGAAAAAGTA
AAGGTATCGCTCGCAACGGACAGTTGGGTATAGGTGGAGTAATCCGTCGCAGGTATAGAT
AGTTGGTTTCAAAAATTTTGTAAAAAATTTTGAGAGGTGCTAGGCTAGATGGCTACGAGT
ATATTTGTTAATTTTTGGCACTGAATAAGTAACGCCCAACCACCAAAAAGAGAAAAAACG
CGAAATAAGGGCCATAGAGACACTTTTTCAGGGGGGGTGGTAGGTCGGGGCCTTTTGACT
TGTTTTCGTGCTGTGAGGACAATATATACCACAAAATAAGGCCATTTTTTTGATTTGATA
GCAAATAGAAATCAAGTATTGAATTTGAAAATAAAAAAAGTGGGA
>PRET1608S17F00_ctg_636
AGCGTTGCCACATCGCGCTTAACATCATCGATACCACCACGCTCGCCCATATCGAAATCC
CACCATGCCCGGTCAATAACCACACTATTGTAGTCCGGCTTCCAAGGGCGTTGCGGGTCA
CGTTCTTTGAATGAAAACAAAGATGTGTAGCAGTTGGCTTTACCATTGACGGTATCAACG
TAAGAGGAGAATCTATCTAGGGACGGGCAAATGCTACGCCGTAGACCAATCTCGCGAGGA
AATGAAAGCAGCATATCTCAACCAACCACCTGCTCATTTCCACACGCACAAACCGCTACG
ACAATAGGAGTTCTTTCGCCGCCTTCTTCGCTAGTCACACTCCATAGAGTCATCTCATCT
ACCCACTCGCATTCGCCGCTTCCGTCGTCCTTTGCACATACTGTTACATCTTTACTCATC
CTATCACATCCGGTTCTAATCCACTAAGAATTCCATCGCACGACATGGAAAAATCACACC
ATTCGGGGCAAAAATAATCATTCCACTTCATCGGCCATTGATGGGAAACTAGAGACTCTA
TGGTGTCGTTTAAGGATTGGGGAAAGGTATTAAGTGTCCTTGTTGGCACTCGTTCCATTA
CTGCTACGCCACAAGATTCTCCGAGCCAAACCTCTTTTCCACGCTTGCCAATTTCGTCTA
ACATGCGCTCATCAGTACAGTCGGGAGCGATGTAAAGGAAATGCGTAATGTTCTCATAAC
CTGCTTGTGTAAGCATTCTATGATAGAATACAAGTTCCTTACGAGTACGGCTTAGTTTGG
ATGGATTCATATTCCCTGTCTTAAGTTCTACAATAATGATACCACCGTCGGGATGACGCA
AAACACCATCAATCATACCACTCCAAATGATAGGAATAGTACCTAGATTTTCGGTTACAA
AATCTTCATAGAGGTATCTCTTTTCTTCAACTTCTACAACTTCAAGACCGCCTAAAGTAG
AGGCAATACCATGAATCAGTTTGGCCATTTCATCCACACCTGCATCGCCAGCAACACCCT
CCCTTTCGGCAACGGCTGGTATAACATCGGGACCGTCAATAAGACTAGCCTCCATTACAG
AATGTATGGCAGTACCACGAATAGCCGCTTCTCCAACAGGAGGACTAGGTACACCACTCA
TGTATCTCCACCAATACTGGCGAGGACACTTTTGGTAATTCATAAAAGATGATTTACTCA
CTCTTAGAATAGGTAGTTCCCCTACCTTGTAAGAAGATTGTTCGACTTGTTCCGGCGTAG
CATCCATTAGATAACCTCCGCACCAAGAATATCTTCTAGGGTGCGGATAAGAAGTCTGCG
CGGCACATCGTCTAACTGACTACCACGCTTTAGACCCGCTATGTACCGTACTAGACGGTC
TTGCATATCAGTCGCTTCTCTCATTCGTCTTCCCCCGTAAAGTCATCGAGTGTTGGTTGC
CCCTCATTTAGAGGCTTGTTACAATTAGGGCAAACTTCCTCTCGCTCTATACCCTCTATG
ATTGGTATTAAAATTTCTTGTTGGCACGAACCACAAGTAATTTCTTCTGCCGAACCTATT
TCTTTAAGATATGAAAATAAGATTACATTAAAACGATGTATGTCCATAGAAACCGCTTGA
ACGAATTGCGTCAAATATTGACGCATATCCATCATTTGACTTTCTAATTCACGGATGCTT
GGTTTTCTGCTTCTGCTCATAATATCACCTTGTTGTCTAACCATATAAAGTTGTTCATAT
CCACTCCAGTCCACTCAATCCATCTAAAGCGTTGTAAAGTGGTTGCGTATTCCACTTCAT
TACATTGTAATAAGGCAGAACTTTATCCACCACGAATTTACTAGCCAGTGTCCTATAACC
GATATTTGTAATGCCTTCTATATCCTCCGGCTTGTCGAAGGCTACATATTTACCCTCATC
ATTAATAGTCACTAAGAAGTATGAACCAGCACCGTAACCTTTGCCTAGATATTCGTTGGC
CCACGCCGCACCAGCAGAAGGACCGGACAACACCTTATACTCCTTAAGTGACTTTTCTAG
TTTGCCCTTCATACACAATTCTTCTACGGCACATTCGCCCGATACAATATCATCAATAAG
GTCCGTTAGATTTTTAGTAATTGCTGCTTCGGGCCGACCCGATAGCATAGCATTGAGAGT
TTGTTTCATGGCCTCTTTCATTACAGGAGGCATCCTAGATTGCTTCAACTCAATTCCTTT
GACGTACAGGCTAGGCTCATGATATTCCCCATCAGTCCACACGGTAATACCAGCGTACCT
GTTCTTAGCCATGATAACCATACTGCTACACCACTTTTCAAATTCAGTAGCGATGGGACT
CATCTTATCGTTGATTCTTGATAATGCCTCTAATCCTACTTCGGGGTCCGGTATATCGCA
AAATACGCTATCAGTGTGACCGTAACGAACTGTAAGACCTTCTTCGTTAGCCAAATCCCT
CAATCTCGCTAGAGTTTGTCTTGAGGTATATGTGATTGCCGCCGCTACATCGGGATGGTA
CAGACCATACTTAGAGTCACCAGCCGCTCCATACATGGAAGCAACAAGAGTTTTACAAGC
GAACTGCATAGTGTCCCACTTATCATAATTATCGGGGTCTTCCTTCATCATTTTCTTGTA
GTGGTTTCTCAAGTTGGTCATCTTGTCCATCTGTCGAACAAGTAGGCCTTTGTCTCCTTG
ACGAAAACAAGTACCGTTACCGCAATCCTTTCCTGTGGGGTCCAGTGTGTCCCATGAAAT
ATTATGCAATTCAGCGTTACTATGATACATAGCCCTAATATCTAGGATTCCCATGTTGTG
ATAAATACCCGAATCAACCTCCATAACTTCTGCACCGGAATACGGCGTGTAATCGAATTG
TGGTTTCGTAGGAATCCTCTCATCAAATTCATCATCCACTAAAGCCAGTGATGTAAATAA
CTTAGTAACGAAGGGAGTGGACCGGAGGTCACATTGTACGATGTGTTGAATAGCACAATA
ATACTCAATCGCATTTACTAGGGAGTTTAGACGAGGCAATAATCTTACGTCTTGTCTCGC
ATAGTGGAGATACAAAGGAAAATCGCTATAATATGTATCGTGTCCGTCTTCTAGGGCTAC
CTTAGAATCCTTCAAACATTCTAGTGCTACATCGTCAAGACGATAGCCCGGTAGTTTCCC
ATTCTTCATCTCCCATAACTTTGAAAAACCAATCATAAGGTCAATACAATTTCGGCCCGG
TATCGGTTGCTCCCAATCACCAAACTTCCAACTAAATCGACGCATAGGAGACATATTGCT
AGGGTTAATACCTAATGCCCTGCATCGTTCTGCTATCGTCTTGATGTCCGCACCAACTAC
GAACCAACCTGTAATTATGTCGGGGTCACAGCGTTTCATATGATTGATAAAATGTTCTAA
CATAGACTTCTCATCAGCGAAACACATAGCATGAGTTTCGTATTCATAATCCCCAACCTT
GTTGTATTTTCCAGCCTCATAATCGGGATGGATAAACCAAACATATTCCCTTTCGGTGTA
GGAATCATACACCACGATAATCCTCATCTCACTTGTGTCCGGCGACCATTCGCAATCCAT
ATACCAAACACGATGGTTGTAGTTAGGTATGGGGTCTTCTCCGGCATTGATTCTCTCGCT
CAATACTCTATTGACGAATGGGATATTGCCTTCCCATGTCGGCCCCACTTCTTTGATAAG
ACGTAGTTGGTCGGGATGTGATACTGTTATTTTGGTCAAGTCCTCTCCATACACACCTTT
GAAACCACTTTCCTTTTGAACTGCTTGGAGCCATTGAGCAGATTCGTCGGTTACAAAAAC
ATAAGGTCGATGTTTAGTTTCTTTGATAACTTTACGAACATTATTTTCATCCCTGTAACG
GATTATTACCTCCGCCCCTTTACCTTGTTCGACTATCATCTCATCCACCATTTATCTCTT
GATTGCGTATGAATATAAGTGTTCTTGAAACACTTGTAACAAAGACGATGGATAGGGTGT
AAAACCGCCCAACGCTTACATTTTTTACAAGAACCGCTCATACAAACTCCCCCAATATTT
TAAGCGGGAACGGCGGGAGCGGAGGATAGACCCCCTGCCCATCCCGCGATGTTCTGCGGG
AGAGAATGACCCTCATTAATCCGTTATTACCGGGCAAACCGCGAAAAATAATTAATCCTT
TCTTCTACCTCTACCGCGTGTTTCAATGCCGAACTTTAGCAACCAATCGCGTACTGCCAT
AGGCGTAATGCCTTGTTCAGATGCTATGTCGGCCATAGACCTACCTTCCACCAAGTATGC
GTTGCGAAGCCATTCTTCGCTTCGATACTCCTTAGTGCGTTTCATCAATCTACCACTAAA
TCCCCAATCACCTAGAGGTTGCTCAACCAACCCATCTTCGGGATGAATGGTAATGCTAGT
CGTATTTCCTTCTTCGTCTGTTAATAATATTTCTGCTTTCATTGTTAATCACTCCAATAA
TCCCACTTGGAAAACCATATCTCCATCGGGGAATATGAAAAGAATACGAGTCCCTTGACC
GTATTCACTGAAATCTAGGAAATGTAGAGTTACATCGCCCGCGTAGTGTTTGAGTACCGA
GTCTATACCACCTTCAACAGTAACTTTGCCAGCATCTAACATTTGCTCCGGCAAAGAAAA
GATGGTTTCAGTAGCACCCTTTAATTCGGAGCCGACCTTAACAGATACATAATCAGCCTC
ATGAGTAAAAGTAAATCGGTTTGTCTTCTGCCCGTTGATAGCATCGCATCTCAAAGCCTC
AAACAATTCCGAAGAGTCAAGTGTAATAGATAACTTAGGTTGTAACCATTCTCCAGTGCT
TTGTACTAGATACGCACCATCTTGTCTTAATTGATTGAATCTACTAACACTCTTTTCCGC
CCAAACAGATATTGCGTCGGGGCAGTTACCAAAAGCCGGAGCATCCAAACTGCTTGTTAG
GGTAGTCTTCTTGTTCCTAGACCGTATCTCCAACTTATCATTAGCCCAAGACAGATTTAC
TTCCGTTCCATGATAAGGCAAAATGCCCAATACAGCATCAATAGATGCGATTGGTATATT
GCCCACCGGACCTTCATTGGGCGAAGAGAAACGTGAAAGGGAAGTAACCCCATCACGCAC
TATGTTGATTGTCTGAACATAAACACCAGTGAAACGAAGTAGAGTGGACTCAACTTGGTC
TTGTTTCTTACCTGCGACCGTTTGTGGTCGCTTAGTTAGCGTAAGAAGTCTAGTTAGCGC
GTCATTCCTAATATTCATGTAATCACTCCCAATTCAAGAAAGGTAGGCCAGTCCAATTTA
CTTTACCGTCTTTAACAGATAGAATAGTATGAGTCTCGCCTAGATGCTCCATGTTGTGAC
CCTTCATTTCTTCAATGATTGCCTTTACTGCCCATTCACCATCGGCTAAGGATTTATCTC
CCTTAACACCAGCCGCAGGGTCAGCCTTCTTCATGTAACGTGTTAGGAATATTTGTTGCG
AGAAACAACGCATAGTTCCCTTCTCCCATTCGGGGCGTTCGCCAACACTCATGAGGACTT
TACCACCGGAGCCATTATCGACATACTCTTGAATTGCCTTCAAGTGGAATGTGAAGAATA
CCTTCGGTACATCCAATCCGTGAATACGCTGAATAGTATCTCGGAACAGTTTGTTACGAA
TACGCCATTCTGCTTGGTTGAATCTATCTCCGTCTTCGGGATTGACCGGATTCTTAGAGC
GATTCTGCAATACATAAGTCATAGCCTGTTCGCACCACTTGAGGAAAGTAGAGCCGCCAT
CAAAGATGATACCAGCGTATTCTTCCCCAGCCTTAACACGTTCTGCTACGATATTAGTGA
ACCAAGATACTTTATCGATAAGGGCCGTATAGTTCACGGAATTATCCTCATTAAAGATAG
AGTCATCCAATTCATCAAATAGAGGCAGAACTATGATATTGTCCTTGTTAGGGTACAGAT
AATCAACTGTCTGCTTGGCAGAATTGTCCACATCGAAGATAGCCACTTTCTTTCCAGCCT
CAATCTCCGGCCTAAGTAGGTCAAGAGCGAGTCCAGTCTTAGCAGTATTCTCACGACCAA
CAAGAGCCATACGAACAGGTCTATACTTTGCTTGGTTGTTATCAAACAAAGCGTTGTAAT
AGTCTGCATCGTAAGCCGTCTTCATGGCCGGATTAGGAGTAGCGGCAGGGGCCGCAGTTG
CGGATTGACCCCAACTCACGCTTCCCACCCATCATCCACAGAATCTACTGGTACGTCAGC
CATTGGAGCAATCGCATCGAAGGCCCACCATCCATTTACAGATAGTCGGTATTCTTCGTC
TTTGGTCTTCCAAGGTTGTGCAATCACAAGAACCTTAGTACCAACTGCGAAGTCAATCAT
GCTTTCTTGAGAAGCAGGGATATAAATGTCCACTACCGGAGCCATCGAAGTAATATCTAA
GTCAGCAACCACTAGGTTGAAACCACCGTTGTCGCGTGGCTCAATGCTAATGACTTCTGT
TAGCACACCAATGAGTCTGTCCCACCACCCGTCAGTACCATGATTAGCCTCATAGAACGG
ACCGATAGCATCAAGATTCTTCAATAGGTCATCACCGAGCATCTTACCCATTAGACCACC
ATCTTCGCTACGGAAGGGAGGTAGAGGGAATTCAGATGCCAGTGAATCATCACGGCTGAA
TACTGATACTCCTGCCTTTGCATAACCAACGCCGTTCTTACCCATACGGACCGGATAAGT
ACCGGGTACAAAGGTAGGCGGCGCATCTTCGGCAACACTACCGGAAGCCTTGATTGTTAC
AGGGCCATCAGCAGTAGCAAAAATCATGGTTCGCTCTAATTCCTTAGTAGGTCGAGCCGC
ACCATACTTGAAGTTAGCATCGCCGGATGGGAATGTAGGCGAATTGCTATCCCATACTAT
GTAGTAGTAAGTAGATTCATCCAATTGCTTGTAGTTCTTCGGCAATTCGGTCACTGAATC
CTCATCATAATCCGCCTCAAAAGCAACCTTGTTTCTTAGGGATGGATTAATAGCGCGTGT
GTAAGTGCCGTCGTAATTATCAGTAAAGATTACTACTTTACCTTGTGTTACCAAAGATTC
CCTTACATCTTCACTAGCCATCTTTAGAGTATTGTCCATCTTACGGTATAGCAATTGACC
CCAATCCTTGTATCTAGGTACACTGATAAACATACCCTTTAGGGATTCAGCACCGCTTCG
CTTCAATCGCGCACTTTCGGATGCTATTTGTCGCGCCGCTACTCGTAGTGCAAACACTCC
ACATTCCTCGTCATTCTTTCCAGCGTTGCGCCATGCCGCGCCCTGCTCCTCAAGTACGGC
TTCTGCCCGTACCCTTAGAGTGGACACATCCACGCCTACATTCGCCGCCACGTTCTTCAT
CATTTCATCATTCAATGCCATGTCTTTCATTCTCCTTGTTGGTATTATTCCTTTTTTGTC
TAAGCATATAAACTTCACGCCCCACCCCTCAATGCTTGGTTTGGGATGCAACTTCGTACA
AAGTTGGCGCGAATAAGTTCCGGCGAAACGCCGGATATAAGGTCACGTTCTGCCTCAATC
AGAGCGTGAATAATTGTTAGTTTTGACTCTTGTTTTGCGTCGGATTCTACCACATAATCA
AAGATACCCTTTAGAGTATCTTTCAATGGTTGTCCCTTGATAATCTTCAATGCCCCATCG
AAGGACTTCTCTCGTACTGCTACACGAAGGAACTTAGCATAGTCCACATCGGGAGTACCC
AAAGATGCTAGGAACTTGTCTTTGTCTGCACCATAGTTAGCGTATGCTTGTAAGAAGTTT
ATCGCCGCCCTAGCATCATTATGATGTTTGGCTATCCTAGCGATAGGTCGAATAAGATGA
TTTTCCATCATATTTTCTTTAACTACTATTACAGTCAATATTTTTTCTATATCGAGTGCG
TGGTATGGAGGGAAATGTATTACCTTACATCGGGATTGTAGCCAAGCAGAAACCTTAGCG
AGATTGTTACAAGTCAATATGAAATAACCATGAGCGTTTTCCATAACTCCTTTGAGAGCG
GATTGCGCCGCATCAGTCAATTGGTCTGCCTCATCAAGCAAGAAAATTTGCTTGCGATTA
CCAGTCCTAGTTCTCGGAATCAGTTCTTCTTCGATGAACCCAATA
>PRET1608S17F02_ctg_1480
GCAAGTGCAAGCACAGTCGTATTTATGGGCATTTATAAGCCCGACATTGTATTGATGAAT
CTTGATGGGTTTATCGCTCTAATAGCTATCATTGGAGCTACAGCTGCTCCAGCTTTCGCA
ACAATTCTTGAATTGTGGAAAAAAGAACAAGAAACAGAAACAAATTTGCACCCAAGCGTA
GTCGAGCAGGGTCAAGCATCATTAAAAGCACACGAAGAACACCAAAGATACCTTGCGGTT
AAAGAGCAAGAACACCAACAAAAACTTGCTTTGAAACAACAAGAACATGACCATTGCCTT
GAACATGAAAAAAAAGGTATTAAAAAGGAGATGGGGGATAAATGACGCACTATTGCGAAA
CCACCGATGTAGCATCTCGATTGGGTTTAAATGCAGCACAACGAACGGCTGCTGAAACCC
GTTTAGAAAATGGTATTCGCAGGGCATCTATTGATATTGACATCGAATTTAAATCATACG
GAAGGGCTACACCCAGCACCGATATAGCAAACTCGACATTGAATGGAGCTATTACAGCGG
GTGCTACAACAATTACTTTAGCCGATGCTTCATCATTTTCAACATCGGGCAACGGTGATA
TTGACGGTGATTCATTTGCATGGACTGGTAAATCATCAAATAACCTTACGGGTTGCACAG
GTATTACCTTTGACCATCAAAATAACGCTAAAGTCCATGAAGGTGAATTTGCCCATGTAT
TAAAAGAGGTGTGTGCCGATTTAGGTGCTGCCTATTATTTAGAAGATGAAGCAATATTTT
TAGATGCTACAACCTATGAAAAGGGCGGTATGAGGTCTAATGTGTTGCGTCAAAGGGGAT
TAGATAATTTGCGTAGGATAGCACATTTAGGCTCGGTGGATTAAAGATGGCGTTTGAAGG
TCGTTTTGGTGGCAAGGGTGGTTGGTCTGCCCGTTATTCAGTCGCTAATACGGGTGCTGA
AGTAAATTGGCGTGATATAGAATTAAAAGTCTTTTTAAGAAACTTAAAGGAAGAAATGCC
AAGCGAAATTATGACTATGCTTCTTCAATCGGCACAAAAAGTTAGAGATATAATCAAAGA
AGAAGGTTATCATTTAGGAGCGGAAAACGATAACGGTGCTTATAACAAAATTGCTGATTC
TATTAAAGTATCAATGATTGTTGATGGTGAATATACTGGTGCTTCGATATATTCAGACCC
AAAACCTGAGGGTGTATATGGTTCTCGTGGTATTTCTTTGGCGTGGCTTTATTCGGTGTA
TAGACCTAAATGGGAATATGATAAAAATGTAGCTGAACGAAGGCAACAAGTTAAGCACTC
ACAAGCATTTAGAAATCAAGGTGCTAAAGGCACTAAAGCTTTCTTAGGTGCATCGGCTAT
ACAAGGATTTCCTGGAATTGGCTCAAGCAAGTTGCCAGTATTTGATTATGTTTCTATGGC
TGAATTTTACTTCGACTACTATTTAGAAGAACAAATACATGATATGCTCGAAAGAAAGTT
TGGTATATCCAAATATGGTGGTTTTAAAACTCAGGTTTTTGGTGAGTATATATGACAATA
GCAGATAAAACTCAATACTTTCAACTTAGGATGGAAGGAACCGACCCAACGGTAAATAAA
AATGACCAGTTATTCGCCTGGACATCAACGGGTAGTGGTGGTAGCTCGGTAAATGGTTCG
TGGGTTGTTTCCGACCAATTACTTACCTATGTTCCCACAAGTGATGCCTACACTATTTGG
TTTATGATTAAATACAATACAACACCTGCCGACGACCATGTTTTAATTACCCTACAAAAT
ACAACACATCAAGTTACCATTACCTCGAGTGGTTCAAACAATAGTATCAAATTGAAAGGA
ACGGGTTCGGCACAAACATTACATGGGTTAGAATTAAACAACGAATATACTATTTTTAGA
TTGACATTGAATTCAAGTGGAACGGCTAACCTTTATCTTTATGATATTATCGAAGACGAT
GATGGAACGGGTAAAGTTTTAACTATTACGGGTGCATCGGGAACATATACAAGAAAAATT
GAATGGGGTAATACCAATGGTGAAATTCAATGGGCTAATGTTTATGGTTCGGATAGTGGG
GCATTTACACCCGATGAAATGCACATCAGCCCGTTTGTGAACGACGGTTTGATACGAACA
GGTCTAAAGATAGTGCAAACACTAAAAGATTCAAACAGACCGTTTCTAAAGACATTTGTT
AATGATGCGTCAATTATTTACGGTTATGATTTGTCGGCATCTATGGTATCACGAACACCA
ATGCCGAGCATCTTTGTTGTTATCCGTAGGGTTGCTGCGGATGAAATAACAGCACTTGGC
GGTCATAGATTAGATAATGTATTCAAAGTCGAAGTATTTATTGCAACACGAGGAACAAAT
TATCGAAACGCCTATCGTCAATGTCTTGACATTACATCAGATGTATTCGATGAAATTATG
ACTAATTTGGGTCTCGATTTTAATGTTGATTCAATTCTTGGTTATACACTTGAATTAGAT
TCCCGTTTAGATGAATCTGAAAATGTGTGTGTGCATAAATTAACCTTTGAGGGTATGAGG
CGTTCTCACCTACAAAGGAGATAGAGTTAATATACTCGTGGATAAATAGAATACAACATC
AAGGGGATTTGATATGGCTTTTACAATCGGTAGCGGAAATAGAGGCGTGGTTCTTAGACA
GCAAACATCTTTCGGAACAGTGGGTTCTGGAAGCCTTTTTTTCGGTTTGGTTGATGATGA
ATCTTTCCAGACAACATTTGATGTCAATGCCCGTGCCGACATGACCCGATATGGTGCTCA
CACAACAAAAACAGGAAAGCGATACGGTGAAGGAACAATCAACATGGCTATGGATGATTC
GAGCTTCCTTGCTTTGATTATGAAAGGTATTTTTCCTGTAGTAGCAACAACAGGTTCATC
CGACCCATATACTCACACTATGACAGAAATAGACCATGATGCTGGTCGAGCTGGTGGAAC
GGTTTTCCCCGTTTATCAAGCAATTGTTCTTCGTGATGAAAAGGAACACACATACAATGA
CCTTAGTTTAGACAGCATTTCAATTAGTGGTTCTGTTGGTGAGTATGTTATGCTTAGTGC
AACATTTATGGGAAAGCCTGAAGATTCATCTTCCCCATCAGCACTATCAACCGAAGCAAC
ATATAACCCAGTGATTTCCGAACCTGTTCATTTCCAATCCGCTGAGGTTGTTTTTAGAAG
TAGTACAAACACTACCGCATCAACCAGCGTATCATCGGTTTCACTTGACATTAGCCTAAA
CCGTGATATTGATTCATCATACGCATTGGGCAGTGATACATGCGTTCGTGAAGCACCACC
ACAACTTCGTGAAATTAGTGGTTCGGTTGAATTTATTACACCAATCCACGCTACATCAGT
CGAGGAGCCTCTTTACGGAAACCTAATCGACGGTGGAAATAGCACAAAATACCAACCTGG
TACTTCAAACCCAGCATTGACACTTACATTTACATCAACGGCAAACCACGATGTTGTAAT
TACTCTTTACAATTTGCAGTGGGAAGCACCAACGAGCAATGTTTCGGGTCGAGACACCCA
AAAGATGTCGCTAAACTTTACTGGTCTTTTTGATGACACATTTGGTGGTATGGCTAAGTG
TGTTATTAGAAATGCTCTTTCAGCACTTTGAGGTGGTTAAATGAGCCACACAATCGTTGA
TAAATCAAAACTAACGGTTGTTCAAGTCGATGGCGATTTAGCTACCATTGATGCACAATT
ACAATCCACGCTTCGAGGAGCGACTTTTGCTAATGGAGATAAAATTATTGATATTAGCAT
TGTTAAAAACAGTCATAGCAATCGTGTAGTGGCTTACATTACATTCGAAGACCAATGATT
TAATATACTCGTGGGCGTGTAAAGACAAATAGAGGGAACGAAAATGGCGTATAACCGATA
CCTGAACAATGTGATTAGAAAGGAGCATCTCCAAGCACTTTCCGTCAGTAAAGATAAACT
TGATGGTGAACAAAAGAAAACACTTATCTTTGAATACGACTTTGCCGACCTTGGCGGTAG
TCAAGGTGCAATTACACTCACCGATGAAAATGATGTTGCACAAACCCTTCCATCAGGTGC
AATCATTACCGAGTGTCTTTGTGATTCATTGATTCCCTTTGCATCGGGTGGTGCTGCAAC
TGTTGCTCTTGGTATTACGGGAAACACTGATGCTTTTATTGGTGCAACAGCATACAACAA
TTCAGGATTTCTTGCAGTAACAACCAAAAACAGCGAGGTTCCTTTGAAAACTGGAAGTGC
TGTTTCCGTTCTTTTGACTGTAGCAACTGCTGATTTGACGGCAGGAAAACTTAGACTACA
CATTACCTATATCTGAAGTGATTAAATGGTTGATGAATTTATTGATTCTCACGGTCTTTG
GCGAGTAGTAGAGGAACTCCCAAATGGCGTAAAAAGATATGCGTTGGTTGAACCAGCGGA
AAGTGAAGAAAAGAAGAGTGTGAAGAAAAATGCCAGTACTAAAAAAGGAAATAAGTCTGA
GTGACGGAACGAAAATCTGGGTGCGTCAAGCATCTGGTCGTGAAAAACTAAAAATCGAAA
CAATACAAGCGAAAGCTTTTAGAAAGTGTCGTCATTTTGGTTCAGACCCGACCTCCTGGA
CTCAGGAACAAAACGAACAATTTTTGGATATGTGCGAAGAAATGGGTGCAAATTTAGAAC
ACCAAGTTGATGCGTGGCTACCAAATTGTGTTTTAGAACCCGAAGGATTTGACATTGATT
TATTAACATCAGAAGAATTACAAACCATTCTCATGTTTGTCCGAGGAGATACAACGGAGG
GGGCTATCCCTTTGGTATCTTCCCCCGAGTAGCACCAATCCTTTGCAGTGCTTTCAAGGG
GGTTCTTCCGTCGGACCTCTACATGAGGTATCACGGAATAGGTGGGATAGATAGAATGGA
ATTCGACCTTGAAATTGCCGTTGAGATTTCAACCCAGGTTGCTGACGCAGCAGGAAGAAA
TGATAACAAACCAAAAGGAGGGGTTAAGGCAATGGTAGCTCGTCGTGAACAAAGGCGAGC
TGCAGCTTTACAACAAAGAATCACCAATGACGAGGCTTTGAATATGCTTACGGGCAAAGA
TAACAATTAAGGGGGGTGTATCTATGGCAAGAGTTGGAGGACCCCGTGTTTTCTTCGATG
TCGTCGGTGTATTTAATGCAACGAGACTCATTAGTGATAGTAAATCACAAATGGCGGTTG
TCGAGTCCATTGTATTAGATTCGATGGATGCTATTTTGCAGTCCTTTAGCGGTATAGGTT
CTGCCGTTGGGAGTTTAATAAATGAAATTGTGCCTTTGGGTATGGCTTTGCAAGATGCTA
CAATTGAATTTGAAAAATTCGCTGGGGCAGGAAGTGAGGCACTACAACACTCCCTTATTG
AAACGGGTAAAACTTTTGGTTTTACATCAACCGAAGCTCTTGCTGCTGGTTCCCGTATGG
CTCAGTTATCTGCACTAATTGGTGAAGGTGGTGTTCGTGCTGCAACCGAATTAGGTCAAA
AGTTTGCTTTGATTTCTGGTATGGGAACGGAAGAAGCTATGACCCGTATGATTAACCTAC
AACAACAAACTAATTTTATGTATGGTGAAACGGAGGCTTCGGTTTTCCGTATGCTATCGG
CACGAGACCAAGAACAAACGATTTTAACAAATACAATCGCTACATTAGACGAATTAAACA
CTATTGAAAATCGGTCTGCATCGACCATGAAACAAATTACTTTCGTTATGAACCAATTTG
CTGCCCAAGCACACCAAACGGGTGAAGAAATACGATATATGGCTGCAATGTCAGCAACGC
TTATTGAAGCGGGTGAAGAACAAGGTAAGGCTGGTCGAGCTTTGCGTATGATTTATGCTC
GTTTAGGTTCAAACATTCAAGATAACAATGATTTGCTTAAATCCTATGGTATTCAAGTAA
AGGACTTAGAAACAGGAAAGTTAAGACCACTTAGTGATATAGTAAAGGAGCTTTCCGTTA
AATTCAAAGACCTTACTGAACTCGAACAACAGAATATTGCACAAGTTGTTGCGGGAAACG
ACCACTATGTAAGATTTGTTAAGTTGGTTGAAAACGCAAGTCGTATGTCCGAGTTGGCTG
ACGACGCTCTAAACAATCAAGCAAAAGCCCAAGAAGAAGTTAACCGTGTTACTGATGCCT
CGGTAACTGCTTATAGGGCTGCACAAGCGGATTTAGAACATTACAAAGCATTGATTGGTG
AAGAACTTATCCCCGAAATGACAAGGGCAACAAATTTCCAACTCAAATTTGTAAAAGCAT
TTTATTCCTTTGGTGATTTGGGAACGGGTCTATTAGGTATGGTACACCAGATGCGTGAAT
ACGGAAGAATTCTGGGTGGCGTATTCGACATGTATATGCAAATGAAATCGGTCAATATTG
CATATCAAACACATCTTTCTATCCAAAGAGCAATCAATGGTGAAGAAATTGTCAGAACAG
ACTATTATCGAAAGCAAGGTTTGTTTAGTGGTGTTACTGTTTCAAATGCAAAAGAAGAAG
CTATTGTTCTCAAAGATTTGCAACTTGTAAGACACGCTATTTTGATTCGTGAAAATCAAA
TAGCGGAAGTAACTGAAAGAAAAAGAATTGCACAACAAGGAATAAATTTTGTTTTGCAGC
AAACAAAAAATTTAATGAAAGAAGAACAATCATTGCTAAGTACTTTAGAGCATGGTGAAA
GAAACCGAGCCAACATAATTACTGATGAATTCCAAGTAAGAAGTAATTTATTGAATTTAA
CCCGTGCTGAGGCACTAATGCAACTAAAAATAAGTGAAAAAAATAAAGCATATTTAGAAG
AAAGAGTCAGAAGTGATGCGGTTCAAATAACTCAATTACAAGCAAAAATTGTAAAAACCG
AGCAGTTGATGTATGCTAATGAAAAGGTAAGTAGTAAGTCAATGGCAGCACATCAAAAAG
ACTTAGATAAATATAAGCAACAACTTATGCTTTTAGACCAAAGTATTTTCAAAAGACGAA
GACTTCTTTTAGAAATTCAAGCTGCAGAAATGCTTGCTGAAAGTGAGGCTGAAGCAGATA
AAAGACTTAATATGATTAAGCGTGAAACCATTCAACTTACAGAACTTATGGGATTTAGCC
AAGAAGTGTTAAATGCTGCAACAATGGAAGAACTTGTTTTGTTGAATGCTTTAGCTCCTG
TAAAACAACGGGAATTATCTTTAGAAGAAAAGAAACAAGCACAAACAGCACTTAGGTTGA
TTCAGGAAAGAAATGTAATCGTGAATGGTAAGCAACAAAAACTTACCCAAGATGCTTTGA
ATATGTCTATGATGAGATTTTCTGCCGTACTAAGTATAACATCTATGGCTTTGGGTATGT
TCACTGATGATGAAGATGCAATGCGAGCTTCGATGATTTTGATGGGCTTGGCTATGCTAC
CAACAATTATTCAAATGGCTGCTATGACTACTCAAACTATGGGAATGACCGCTGCTACGG
TTGGAGCAACAAAAGCTCTGAACGGTTTTAACATGGCTGCAAAGGTTGGTATCTTTGCGG
GTGTTTCAGTTGCCGTTGGTCTTCTTGCATACGGTATTAGTAAATTACTTCCCAAAGCAA
AGCAAGGTAAAGAGGAATTTGATTCCTTTAACGCAACACTTTCAACAACCCGAAGTATCA
TAGATAAACTTGCTGGTTCGCAAGAAGACATCGAGGAATTTAAAGTGCCTGAAAACCTTC
GTGAAAGATATGGTATCTCAGAAACCATTAACCTTTACAAAATCCAAGGTGATGAAATAG
AAAATTTAAAACAAAAAATTATCGAGACCAACGCATTGTATCAAAGACAAGCCGACATTC
TTGAAGATGGAAACCCAGCAAAAACACGATACCAAAATATGATAAACGCAAACGAAGCTC
TATTTTCGGCACTAACGGAAAGAGAAACGGCATACCTTAAAACATCTATCGTCGGTGAAA
AAGGAAGTGGTGAAAGGTTGGGTTCTTTAGCTGAAGAAGCATTGGCTGGCACTTTCGGTG
AAATTCAAATACCATCACCAAAAATTTCATTTAGAGGTGGGATTACCAATGAAGGACAAG
AATGGGGTAATTTACCTGAAAACTGGCGTGAAGATATGGAAGCCCTAAATCTTAAAACAA
ATGACCCCACCAAAAATTTTGGAAACTTGAAGGTTTTTGGTACTATCAGTACTTGGGAAC
AATTGATTAACGCATTGAAAGTAGGTGCATTGGGATATGATGATTTAACTAAAAAACAAC
AAGACTACTTAGATACGCTCGATTTACTTGTTGATAACTCATACAAAGCATGGGAATCTT
TTGGTAAAGAAACTGATTCAGTGGGCGAATTAGGTGCTGTATTTACCGAAGCAGAAGAAA
AAATGCGAGCCTTTGCTAATGCCCGTGAGGAATTATTTTTCGGTGGTAAATCCCAATACA
TGACGGGTGAAATGATGAAACAAGTTGTCAATAAAGGTGTCGAAAACTTATATTCAAATG
TCGAGCTAATGATGACGAATAACTTCTATGGTTTGACTATGGAAAACGCTATACAAAAAG
TTTCAAGTGAAGTAGTAAAGCAATTAGTGGCACAAGGTGTGCCTTTGAATAGTGGAGGAA
TATAGATTGACAAGAACAATAAGCGATAAATACATGGCTTGGCTTTGTGGTTATTATGAC
GATTTCAACGGAACATATTGCGTTCCCGATGATAAAAATAATCCAGATAGTCTGACAATA
GACCACACACTTTCCCATCATGGAAATACTTGTAATGGTGATGCACCTCTAAATCCAACA
TATAGATTTTCGGTTATCGAACGGGAAGGTGCTCGTGTCGGTCTTTCCGAGGATTTCCCC
GTTGCTACATGGATGGGAGATAGTGCATATACGGGATTGATACACAACGAAGGTTTGCAT
GATTATATCACACACGACCAAATTAGGCTATCCTACGGGTCGCTTTGGGAGGGTATGGCT
ACACCACGCCAGCCCCAATCATTCTTTCATCAGAATCGTGCTAAAACGGGCATTTCTGGG
GCAGGTTCATCAACCGATGGGTATATGCGATTTACAAACCCACGACGAACGGGTGCAAAC
TATTGGACTTTTCACGACAATGACGGTTCGCATGGTCGCTCAGATTTAAAGGACTATACT
TCTGGTCTCGGTGGTGGAAGCCTAAGTTCTTCAGCACTTGACCAATTGGATGTCGTTTCA
ACACAAGGATTGAGGCGTGAGGCATATTTAACTGGTTCTTTCCAATGGCAAACAATGGAA
GAAGATGCTGGCGACATAGATAAAAGAAATTGTATTGGTTATCCCATTGAATCACTTAGT
GGTAATGAATTTTTAGTTTTAGATACCAAGTGGCGTGGTGATACCACAACAAATCCACTT
ATTTCTTTAGGAACACCACTTTTGATGCAATATGACGGAACGCTAAATTCACTTGGGAAT
AAAGATGTATTTCATATCCGTGTAGCAAGACAAACATTTTTCGGTGGAACACTACTTACT
CCAGTCGACCCTGACGACTACGAGCCACGACTAAAACTTTGTATTGGTTATGATACAACT
GACACAACAATTGGAGAAACTGGACCCAAAGATTCTGGGGGTTCAGATGCAACTGCATGT
GTCGAAGTAAACTTACAATGGTCTGATTTAAATTCAATCCCATTTCATTATTTGACGGGT
GGAAGTCCATCGGGAACAACATCGACATCACCACATTCAACAAAGGGTGCAGCATACGAT
TTGACAAACGCTGCACAAGGAACCGAATTAACAAATATTTGGATTGACTTAGATATTGAA
TTTGACTTTACCAATCAAACATACCAATTGTATGTGGATGGAGTAAAGACGGGTAATCCT
GGTGCATTTGAAACACACCCCGATTCAAGACCTTGGGTTGCATCCGATTTAAAGGGTTGG
GCTATTAAGTGTGTTCCACTTGATTTCACTCCCGTTGATACATCTAATCCTTACGCCTGG
CAACAAATCATTATGATTGATAGAGTTTGTATGATGAAAAATATAACACACCACATTGGT
AATGATGAAACGGCTGGAGGTAATACTATTGATACATCAAACACCGATTATCCAGCAGGT
TCTGGTGGCGGTGTATCACCATCGGGAAATCCAATGATGCAAGATTTGGAAGTATCTTTT
AGAACAAATGGGCATCTTAGTGCATCGGTAAATTTAACAGACGATATGGATAACTTAGAT
ATTTACCCTTTAATCAATGGTGGTGGTAAAGCCGACTTTTTGTTTTTAGTGTTCCGTGAG
GGAGGACATAGACCCGTATTGACAACCATCGTTGATTCGGTTTCAGTTAAACAAAATAAC
AAACAACAAACGAAAGACATATCCCTTTCATTGTCCGACCCAGCTAAACTATTGGACAGG
AATCTTCCCGTTTGGGATTTAGGTCAAAACGCATTTTTAGATGATGAAGATAAAGCGGTT
GGTCGAAGGTCGCAAGCAGAAATGCTTTACGATGCACTTTATTTTGGTGCAGTAAAACTT
AAACTTTGTGATGATAAGATAGGATATATTTACAACTCGACACCCGCTAATTCCTATAAA
GAATTAAAAGAGCAAAGAACAAAGCTACACTCATCACACCCAATACAAATTTACAATAAC
GAAGATGAACTCGGACCGAATTTTCCAGAATATGAATGGCTTAACTATCGTGCAAAAACG
GTAAGTGCATGGCGAGACCAATCAACACTTGCTATATCGACAACGAAAGTTATTGTGCAT
ATTGACTCACACGGGTTGTCAAACGGTGATACCGTAAATGTAATCGGTAATTCAAACTAT
TCAATATCCGCTGGAACCGTTTCCGATGTTCTTACTAATTCTTTTACATTAACACATACC
CCACCATCCCACAATGCTACTACAAAACGGGCTCATAGAATCCAATTTGCATCAGGTGGT
ACTGGCTATACAGCATTTGTTTTGGATGCTGCATCATATACATCTATCCCAGATGATTTA
GAAAATCGACATATAGCAATTTTGAATGGTGGTGGTTCAGGTCAAAATATTTATGTTGAT
AATGTTCCGATTAGAGTTTATGCCGTAGCTGAAGTTAGTGGAACGGGTGAAATTATGCTT
TTAACTGATGTCGAGTGGACAAACATTGGTGGTGGCACAAGTCCTAAAGCACTTTCTAAT
CCAAGTTTCCCTGTTGACCCAATATCAACACACCCTTGGCGTATTTATTGGGAGGATATT
TGGGTTGATAAAGAATCAAGTAGTGCTGCATTCAATACGGGAACGGGTTGGGATGAAAAT
AAATATAGAACACAGCATAGCATTTGGATGCGTGATATTACAAGTTCTCTTTGGTTCAAA
AAACAATTTGGGAAAATTTCAGCAACTCCACTTTACACAGGAACCATTAGCACAAATATT
ACATCGGCATCAACACAAATTTTAACTTCGATAGGGCATACCGCAGCGATTGAAGCGGTA
TTAGATGTTGGGGGTGTCGGTGAAATTGTATTAGCCGATGGTCGAACCGACTCATTTTGT
TTTTCGAGTGCATCTAATGTTGGTGGTTATATTCGGCTTAACGGCATAAAGTTTTTGTCA
TTATCCCATACAAGCGGTGCTACAATTAACATTAGAAACATATCAAACGACTTCAAACAT
ACATGGGTTTTGTGGGCGGATATGAGAAATAGTGGGGTTGCTAATGCTGACGGAGCTACA
AGAAAAAACAAATTTGGTTTGTTATACCCAACCCCAGATAATTATTCGGTTTCCCTTTCA
TATACCGACCAAGAAACAATAGACGGTTTGCCCGTTAATTTTGTGGATTTGAGTATCGGG
GTCGATTGTGATATATGGGAATGTAATGCAAACAAAGAACCATATTCGGATAATGCTTGG
AGCACACTTTATTCTAATTCATACGCCCATCATAGTCAATTTGCCAATTGGGAAGACAAA
GGGGGTTCATTTTTGATTCTTGATTTTTCGAAGTTTTTCAATTTGAATACCGAAGCAAAC
GGTGGTCGATGTAATCAATCTTCGGGGGGTCGTCAAACCTTAGGCGATTTGGTCGTTGAA
ACACAAGGACACCCAGCATTGATTGATGATTATTGGCAGGAAGTTTGCTCTACACCAGCA
AACTCATATACACCACATTCGTATCATAGAAATTGGTATCACTTTTTCAGTGCAGGTTCC
AATTTAGCCCCAAACACAGGACTTAACAACATAGCCATAGGTGATACCGATATTGTTCTT
GATGATACATCGGAATTCCCGAACGAAGGCATAGGAATGATTGAGGTCGAAAGGGAATCG
AGCAATAGCACTACTGGTAAAGAAAGAAATCTATTGTTTTTTAATTGGACTGGGAATAAT
ACGGGAACAAATACCCTAAGTGGCGTTTCTATTTATGACCTTGATGAAACGGCATTGACA
GAAAAAGAAATTCGTAGGACTATGGCTTCAGTAACATTTTATCACAATTCGGTAAGTGGA
AGTGCATCAGGTTCTCCACAAGTAATTAGGTATAACGATGAAATAAACAACATTACAGAT
GGTTATGACAAAATTGTATTTTATTCGGGATTATCCGCTCCATTAGCTCTAAGATTCATG
ATGAATCTAAATGGATTCGTTGAAACTGAAAATAGCAATACCTATTACATTAACGACTCG
GTTCGTGCAATAACAATGTTGGCTGCTGCAGATTATTGGTTAAACAAATTTACAATCCCA
AGCACTTTTTCAATTAAAAACATACCAATCACAAAACGCATGACGACTACACAAACTGCG
GTTTCATCAACAACAAAAAGCTATGATTTGACTTCGGGTATTACACAAGATTGGGATTCA
TACGGTGGTTCTATTGACATGCGAGGTAAAAGCGTTCTTCAAATGTTGGGCGAACATGCA
AAGTCAATTAGAATAGGAGACAATTCACAATCAACAACATTTACCATGACATCAGGGCGT
GATGGTCGAATGGATATTAGACCAGCATATTCTTCGGGATATGTGTTTAATAGAAACAAT
CTTTCGGTGTCAGAAATTAGTGGCTCACCAACGGTGAGTATATCAAATGTGCGTGTGTTT
TACAACAATGGTTCTTCTTTCGTTGATTACCCGTCGGCATCGTTATCCGATGAAACAAGA
TGGAAATTAGTCGATTTGCCTAATGTTCGTTCAAACAAAGAGGCACTTGAAATCGCAAAA
GCAACATACGAGCAAAATAAAGAATCACCGTTGCGTATTCGTGCAGAATTTATTACCCAG
GCTACTGAAACCGATAAAATGCTCTATAATGCTCGCTTTGGTTATATTTTAGACCCAACG
CATAGAATGGTAAGGACTGGATATTATTTTCAAGGTTTTGGTTTGTCATGGACTTCTTGG
TTTAATGGCATTCATTATTCGGGTTGTCAAAATGCACTTGATGGTAATTTAACATATACG
GGTTCAACCAATGCTTACAATAAAGATATTACTGGAGACCCTACAAAAACAACGGGTGGT
GGTATTTCGGGTTATTTAGATACGGGCAATTTAGCCCCTGAAGAAGCTTACACATGGATA
GGCAATAAATCAATTAGTCAAGCCGTACAAATTGTGCATATACCAAAGGGTATGCCTAAG
TTTTCTGACTCGGCTTTCAAAGATAAGTTGCGAATAACTATTTTCCTTGCCGATTCATAC
GGGGCTGGTTCAACAGTTGATGATGTTGAATTTTACTTGGCTTTAGTTGACCCAGCAACC
ACTTTTTCAACGGGTACGGGAAGTAAAATAACTATCACCGATAACTACGGTTCAACATCA
AGTATCAAGTTTAAACATAGTGGTTTTCATGAAATAGCAATTCCTTCAACATATTGGTCA
AGTCAAACGGGTGATGAAAGAATTATCGTTTCTATCAATGCCGAATACCTACGAGCACTT
TTGCGTCATAGAAACGGCAATAATGCAATTTCAACATGGAAGTTTGCTAATGCCCACGAT
GTAGCAGGATTTAACACCACAAATGGCGGAACGGAAGTCCGTGCGTATTCACCATTCCCA
TTAGGGATGAGAATATCTGCCAGCATTCCTGCAGGACAAAATGCACCTATCTATCAAGCA
CCAAGAATTTCTGTTGTCGATGACTTAAACTTTTATGCGGGAACAAAGGTCGATTATACC
GATGCGTCTATTGGTATTTCTTCAACGACCCCATTTGTTGTTAGCGAAGTTAGGTGGTCG
GCACATGAAAGGCAACACGACAAAATCACCTTAGTTCTGGAAAAAGATGAATCGAAGGCT
CTTTCGGGTTTAGCGTCATATATTATCCCCGAAATCAATAAAGGAAGAACACCAGCTACA
ACACCAGCAGCACCAACCCCTTCACCAAGCCGAGGAGGTGGCGGTGGTAGTCGTGGTGGC
GGTGGGTATTACCCATCCCCAAGTCCTCCTTTCCAAGGACCAATAGGAACATTACCATCT
GTGCCTTCGGACATACCAATTGGGGTTCGTCAGGTTAATGGTTCTGGTCCAGCTGATGCA
ATTAGTGGTCAAATGCTACAACTTAACAATGTTGGTGTAAATAACGCATCCGAAGATTTG
TTGAAAAGAATCAAAGGAAATATGGACTTGCATACACAATTCGGTATGAAGGATGGTGAT
TTTAGTATTCTTGGTCAAAAGAACCCAGGTCAAACCCCTATACAATCTATGGGTGTTGGT
GGAGTTGGTTTGGTATGGGATAAACGAAGAAATGCTGTTTTTACATCGGAGGGTGCGGTT
TTCCCCGGAGTCAGCACAAATACGGATACTGATGTCGGGCATACAGCTATCCATTCACTT
ACCGTTGGTGTGCCAGAAAATGTAGTCGGTAAAAAGATAAATGTCGATGCGACTGTTAAC
TTTGATGCCGATACCGATGAAGGAGCTATTTTGAAATTTACCGTTCAATGTTTAGAAACA
AACGCAAGTAGCACCATTGATGTTCCCATCTATTACTCTATGAGTAATGATAGCCAACGA
TTGATTACAACGGAAATAGAGGGTGCTCAAACTCCTGGCAATACTATCAAAATTACCATC
CAACGCCAAGTGAATACGGGGAATGATGATGCAAAATATTCTGCAGTATTGTTAAAGAAT
TTAGATGTCAAATTTATCCAAAGCACATTTACTGGTCGTTCCGACTCGTATAGGTTTTTG
GGATTCAAAAATAACGGTGTGAGAAACCTATGATATTTTATGAGCTATTGGTTTTAGCTT
TTCTGTTCGAAGTATTGATATACATTTTCGCTGGTAAAAAGATAATCCAATATATCATGG
GGAGAGTTAAAAAAAGCTAATTTTCTCCCCATTCATTCGAGGCTTGTTTAATCATTTTAG
CTCGTTGTCTTGTAATACCTTTGACACTCATCAAATCTTTTTGGCTTACCTTTTTATTCA
AAACTCCTTGAATAGAACCAAACTTATAAAGTAAATCCTGGGCAATCTTTGGGTTTATAC
CTTGTATTCCGCATAACATACGGATTCGTGGGTCGGGCTCGTTTAGAATACCATCAGCTA
AAAATGGATTATTATCTCTTTTACCAATTAGAATCATTTGTGTATAGTTTGTCTTAATCC
AATCGACAAACTCATCCATGCTATCAACCTGCATAAATTTTATTTTTGGGTGGCGGATAT
GAAGTGTCTCTTTAAACTTTCTTATTGTTTGTATCATTCTCGCTGTTTGTTTAGCCATAT
CCTGTCTGGTTGGCTTTTTGCCAGGAATAAAGGGTTTTAACTGTGTTCCATACACAACCA
GAAATGGTATATTGAAATTATCCGCCAAATCAATAAGTTGTGCGTTGATTGTTCTTGTTC
GACCATGACCCATAATCGAGTGATATAGGTCATTTATCTCTTTGGCTTCGACACCCCATG
AAACATCTGGTATAACATAATCACCAACGGGTAAGCGTTCGACTTTAGCGTTGCCGTCAT
CAGACAAAGATGCGTTGCCAAGACACATTAAAATTTTATTCTGGACTTTGGGGTTTTCCC
TATCATCAATTAACAGCATTAACAATCCACATCTTCGTGTGAAAATAAATGCAATTGTTC
AGTCCACGAACATACTCTTTGTGTATTTCTCGATAAACAGAATCCACAAAATTCATTCGA
TGTCGAATCATTTTTACTCATCCATTGTGATGAACAGTCCATGCACTCGAACAAAAAAGA
TTGAAGGATTTTTCCCCCATCTTCTTCTGACATTTATACCACCCTTAGTAAGTGGTGGGT
ATGTGTAAGTGTATAAACATATTCTTAAAATGTTCCGTCATACCGCCAACATTTCTGAAC
ACACATTCCGTTATCCCTTAAAGCTTTGCAGGTGGGCGATTGTTTGTATTTCATGTTGGT
TCTAATTCCTTCTCGTGTTCGATGTTCATTGAATTGATTCCAATTAAGTGATTGAATATA
TTTGAATATCTCACTTTCTATTCTATCCCATTCATCTGACAATATGTTGTCGGGGTGATT
GAAAAATCTAAGTTCTTCGGAAAGATGTTGCACCAAAGATAACCGAGCATAATGGGTCGG
ACTATCCTTTCTGGTTGCCGAGTCGATACACGGTGGTATCGGTATTTCATCATCCAAAAC
GGCATGAAAATTTATGCGTTCTGTTGCGTTCTGTGGGCTTTCAATGGGTTCGGGGTTATC
ACATACCCAACGGACTAAATCAAAGCATTCTGCCGTGTTCTGTGGGTGCAGAATCGGGCA
TTGTTCAAAGTGTTGTATTTGTGGGGTCAAAGGGATGATGTAGTCATGAGGTGATTCGGA
AAATAGCCTGGCATCAATAGGGATTGCCCACTTTCTGCCCTTTGGATTAAAGGTGTTGGG
GATGCGAACAAGTTTTTCCGATGAACCGATACCATCTAATGTTTTAAGTCCTTTAGCCAT
CTTTCTTTCATATCGCTTTAGGTTTCTTCGCCACGAAGCACCCACCACACTGCGATTAAA
AAACTGATAAACATGAAAGCCACGACCCGTTGCGATAAGACTAATATTACCATCTAATCT
TTTTATTAGCTCAGCCACATCGTCTTTTACCTGGTCTATACTTGTATCATTGTGTCCGTC
AAAATCCCACCATGCCTTATCAATGATAGCACTTGTATAATCGAATCTCCAAGGTTTGTC
TTTACGAGTTGTTTGGAACGAATAAAGTGATGTGTAGCATGACGCCTTGCCCAAAACCGT
TTTGACATATCGTTTAAACGATACTTCGTTGTCGCATTTCTTACGCTTTAGACCTATCTC
ACGAGGAAAGGTTGGTTTCGTTTTCAGAACCACAGTCAATGCACCTCGCTACACATATAT
TCTGTGGTATCATTCCTTCTTCCGATGTTATGCGATACACAACATCGTACTCGAATTTGT
GTCCTTTGCATTTGATACACGCTATTACATTCTCTTCCGCCATGATTCATTGACTATCAC
CGAAGTTTAAAAATGTATTCATAACATGCGTTCTTTGGTAATATCCTCGATTAGACCCAT
TGTTTCTGGCTCGCATTGTGTCTGGTAATCACAATATTGACCACAATAAAACTCATTCCA
GTTCATAGTCCAATCATTGTTTCTTAGTCCATCCAATGTTTTGTTGAGTGATTTATTGAA
AGCGTTCATCGAGCGTAGTGAAATTGGTTCTAATAAACATAATCCTTGAGTAAAGCCCAT
TGAAACCGTTTTATTCTTTTGAGTCAAAAGCTTTTCTAATGTTTTCTCATTTAGAGCATC
GGGAGCTACATACAAAAAGTGTGTTGGTGTTGGGTAATCGAACAATCCAAGCAACAATGT
GTAAAAGCACAATTCCTTTCTGGTTCGTGATAATTTGCTATCGGAAAAATTACCTGTTTT
TAATTCAACAAGGATAACTTTACCATCGGTGGTTTGTAAAAGACCATCGACTGCACCGAG
CAATACAACATCGAGTTGTTCATGATATGCCGAAAGTTTCTGTTCATTTAGAATACAATC
CCAACCGTCAAGCGTATGATATAGGTCATTCATAAGTTCTCGCATCGTGTGAAATCCGAC
ATCATCTATAACGCCTTTTTCTTCAGCAATTAACTTTGTTGCATCGACAATATCTTCGTT
TGATGGATTCAAGATTAAAGATTCCATAGTCGAATGGATATTGATACCTCGTATCATTTC
TTCTGTTTGTGGTGGTCGAAGGTCAGGCAATCCAATGTGTTGCCACCAATACTTACGAGG
GCATTGGTTGTATAACATAAAAGATGACTTAGACATCTTTAGTTTGGTTTCGGAGTCGAT
TAGAAGTGGGTTATATGTGCTTTTCATATTCATGATTATACCACCAACATTATAAATATA
TCCTTAGATATTCTTACAACCAATCTAAACCTGAAATGCCGTTCATAGCATTGATAAGTG
GTTGAATATCCCAACCCATGATAGAATAATACTCATTTACTTTGGTAATTATGAATGTAT
CAACAATCTTAGAATAACCAATAGTGGCAATACCGTGTATTTCAGATGGATTATCGAATC
CGATATATTCACCGTTTGAGTCAATGGTGCATAGGTAATCCGAATTCTTGCGATAACCCT
TACCCAATTTTTTATTCGCCCAAGCAGCTGCAGCCCTCGATTCTGCTAAAACTTTGTATT
GGGATAGGTCGTCTTTTAGCCTGGCTTTAATACACAAATCTTCGTCATTGACATTACCAC
TAATTACATCGTTGATAAGTCCAACCAACCAATCGGTCTGGTTTTTTTCATCAACACCTG
AAAGCAAATTTTCAATGGTTTTAGACATAACTTTCTTCATAACATTGGGTAATCGGTTTT
GTTTTAACTCGATACCTTTGACATACAATTTTCCTTCAACATCAGAACCATCCTCCCATG
CCGTCATACCCGCATAACGATTCTTAGCCATGATTAGCATAGATGAGCACCATTTTTCAA
ATTCGGTGATGATTGGAGACATTCGGTCATTGATGACCTTTACCTTTTCTTTTGCCTCAT
CTAATGGTGATATAACGAATACCGAGTCCGTGTGTCCGTATATCACTTTCATGCCCAAAG
ACTCACATTCTTCACGCAACTTAAACAATGTTTGACGGCTGGTAAATGTGATAGCCGATG
CAATATCTGGGTGGTAAAGACCATACTTAGAATCACCCGCTGCACCATACATAGATGCTA
CGAGTGATTTAGTCGCATATTGCATAGCATCATACATAGCTCGCTCATCATCGTTCTCAG
CCTTTTTCATTAGGTCTTTGTATTGATTTCTAAGGATAGTCATTTTGTCCATCTGACGAC
CTAATAGACCCTGTGCTTCTTTCTGAAATTTAGAACCATTCCCACAATCGACACCTTTCT
CATCAAGTGTTTCCCAGGAAATGTTGTGTAAATTGACATTACTATGATACATAGCTCGAA
TGTCCATAATGGCGACATTTTGATATACGCCAGGCGAAGGCTCCATGATGTCTGCACCAC
TATATTCTTGATGCTGAAACATCGGCTTTGATGGGATTTGTCGATTGAAGTTTTTATCGT
TCATAGCCATGACCGTGAATAAACGAGTAACGAACGGTGTTGTCTGAATATCACATTGAA
CGATATGCTGAATAGCCAAGTAATGATTGATAGCATTCACCTTTTTATCCAAAAGGGGTA
AAAGTCTTACATCCTTTACATTGTAGTCAATGTATGTGCCGAGGTCTGTCCAATATGTAT
CATGTCCGTCTGGCAAATCAACCTTTCTATCGTTGAGCAAAATAGATGAAACTGTGTCGA
GCTTTTTGTTGGGTAAAGCACCGTTTTTAATCTGCCAAAGATGTGATACAGCAACCATTA
AATCAATTACCAATCGACCTCCAATTGGCTGAGCCCAATCCGTAAATTCATATCGGATAA
CCTTAGAACGACCACCGCATAGCTTCTTAGGGTCTATGTTGTTTTTGTTTAGGCGGTCTA
TGAGAACCTTGATGTCGGCATTGACTACATTCCACCCAGTAATAACATCGGGGTCATGCT
TATTCATGAAATTGGTAAAGTGTTGAAGCATTATTGATTCTGATGAAAAGAAAATCATAT
CAGGATTATCGCCCACATCATAATATTCGAGACCATCGGGGTGATTTTTACACGGGATTC
TTTTTAGGGAGATATTACTCACAATCCTTTCATTCATATCATAAACCCATGTGAAGTATT
TTTCCGTGAAAGAATCGAATACGGTAATTATTGTAATTGTCTCATCGTCGCAATCCCATT
CCATATCTAAATACCATACTCGGTGTTTGTAATTAGGTATTATTTCATCGGTCTTCTTAT
ACAATTCGGACAATACTCGATTGGTGAAAGGTATATTACATTCCCATGTTTTGTCAAATT
TGTTTTTTAGAGAACCAATATCGGCTGGGTCAGCCATAATAATTTTAGTCAATGACTCAC
CAAACACACCAGTATATCCTGGTTCTTTAGCATGACAGGGAACATACCTGGCATCAGCAT
TGGTAAGGAAACCGTATGGATAAAATTCACCCACTACTCTTTCACATCGAGTGCCGTTGT
TATCACGGGTGCGAATCAAAACTTTTCTTCCACCCATTCGTTCAACAATCATGTCTATTC
CTCCAATCCTCAAATGTAGCATACACTTTGATATAAGTCAAATCTAATTCGGAGTCATAA
CAAAGATATGTGTAATTGTAAAAACCTTCCTCACGCAACCATTCTTTCAATTCTTTGAAC
AACCGAGCTACCGAATCGAATTTTGTGAAATAGGCATACGCTAAGTTTTTATTTGTAGTC
ATGCCCCACTCAAAAGAAACAACGCCACTATCAAAAGCTTTCTCCATCTTTGTCATTCGA
CCACCACATCGAATTTGACCTCAATGAATTGTTTATTACAAGCCCATGTATCACAAACTT
GGTCATCATTAGATGTTTCATCACCACAAAAATGACACTTCAGTGGTCGTGATTTATGAG
CTTTTTCTAAAGCCTTATCTGCTCGTTCACAATTACAGGTTTCTTCCGTATCATACAAAC
AACAAACTTTAGTCATTCTTCTTTCCCCCATGCTTCGATAATCTTTGTTATAGTTAAGTA
AAATAATTCAAAGACATTACCTTCATCTAAAGTTTTGAGAACTTTATCCACATCTTCACC
CATATCAAGTTCGGGAAGAAGCATTGTTAATTGACCACGATTTCTAATCTGTATGATGTT
GGGGTCATTCCACACTATTAAGTAATAACTTTCTTCTGTTGTATATCCTAATTCGCATTC
ATATTCGTTTGATTCAATCATTCTTCTTCACCAACCTCTTCACGAAAAAAGTCGGGTTCT
TTTTCAAACCCCATTCGAGCCCAAAATGGTCTGCCCAACATACTCATTATTGAGCACCAC
CCAATTCAAAATGAATATTCACATCACACTTAGGACAGTGCAATTGAAGTCTAAACGGTT
TTGTTTCTCTAATAATAGTAGCAAACCACATGTAATTAGGTTTCTTACTATTTTTACAAG
CAGGACAATAAATTGGTTTGGGGTCTTTGTTTTGGGTCATATATTCTGGTATATGTTTAG
GAATATAAACATAACGATATATTGAGATTAGACCCATACCAACGATTCATTACTTGGTTT
TGGTTTGATTATTTCATAAGGTGGGTCGGTGGTAATCATAGATTGCTTTATTTCACTTAA
TAAAATATACTCGTTGTTTCTATCTATGTTCATGGATTGAACAATCAAAATCGAACCATT
TCTCGAAGCTCCACCTTTAACGGCATAGGGTGAAGGAAAGTCTATCCGACCACCAAAAAA
TATAATTTTGTCAAATGTATGACAACATTCTCGTTGGATTTTAACATGATTCAATTTATC
GGGTATCAGTAAAAGATGAACATTTTTATCATTTTTTCTTGAATGCTCATAACCCTTTAT
AGCCCATTTTATTATTGAATCAGTATCAAAGGGGGGATTGGAATAAATGACACCATCTGG
CCAGTTATCCTCTAATCGTAGAGGTTTAGCTAAATTATTAACTCCTTCCTGACATGCCCC
ATCATATTCAACATTGAATCTCGAGTCTATGTATGCCCATAAATACATAGGAGTTCTGAA
ATCAACCATATCACTAAACCGTGTGGGTTTGCTCATGGTTTGATGTCGAGAATCCATATT
ACCTACTCATTTTTTGGTCTTCCTCGGGAACGGGTTTCGATGCCGAATTTTTCAAGCCAT
GTGCAAATACACATTGGAGTGACTCCGAATTCATCAGCAATATCCTGCATCGTTCTTTCT
TCATCAAGATATTGTTCAGTTAGCCATGCACGGTCTTGGTATTTCTTTTCAGATTTTTCA
ACCCTAATTGAAACCTCAATAGTGCAGTTATCCAGTTCAACCTTAAATTTTTTGTTTTTC
TTTATTTCATCAGTATCTTCCACACCACACATATATGCGATAGTGTAAAAGAAACCATCT
GAATGCTCGCTATCAAATACGCTCATATCTATTCCTTACCCAACGATGATTATAAACATA
TCCTTATAGCCAATCTGCTAAACTCTTTTGGTTGACTAAATTTATCGTGTGCCATTCCTT
GAGTGATGTTTGCGGTTCTCCGTTAAAGAATACCAGAACATTTTGGTGCATTTTACCTAT
CTTTCTGTTTTGTTCAAATTGACGAGCTACTCGTAGTGCTAATGTTCCCACTACATTCTG
CAAAATGATTTCATTAAACAAACGAAATCCTGCGACCTGGCAAGCATCAATCGTCTTTGA
AACAAAATTGTTCAGATAACCATGTTTGTCTCTATAATCACCAACGACAACAACGGCAAA
CCTATTCGGTTTAAGTGATGATAACGCTTTGAACATTATTTCTTTGTATGTCTTATCAAA
ATCATTAACACTCATATTCGATATATCTCGTGGGTCGTCGGAATAGACCTCTAAATCTCC
ATACGGTGGGCAAGTAAATAACATATCATAATCACTATCAACCACATCTAATACTTCATT
AGAATCACCACAAATCCAATGACAATTTTTCTGTTGTTCGGGTGTTAAGATTAGATTCCT
TTGTGGTTCATTAGCCAACACTTGTTCTTCACGCAATTCGATACCCGTATAGTTATGACC
GAGTGATGATGCTACAATACCACGAACCGAACCACCAGCAAAGCAATCCAGAATCTTAGC
TTTTTCAGGTGCAAACCATGTATAGATTAGCTCGCAAAGTGCTGGGTCAAATACCGAAGT
GTCCGATTGGGTAGCTACTTGCACATCATCGGTTTCCGTCATCCACTCATGGATATTGAA
ACATCGTGCATCACGACCAACCTCAGATTGTAGTCCTTTACTTATCCAAGCTCTTTTTCT
ATTTTGCCAGCGGTGTGTCGATGTATTGATTATCGAGTATGGGTTATCCATGAACCGTTG
TTGAAGACCATCGGGGTTTTTTGCCATATACACTCATCCCCGTGTTAGTTTATAAATATT
GGTATCGTGGGTCTGTCTATGAAAAAATAAATATTTTTAGTAAAGCGGAGGACTGCTTTG
CATTAAATCTTTTGCATGATTTAAAAATAATTCCCGCCATTCAGCAGGGCATGAATCAAT
GGGTCGCATTCCCGACACCCAGAATACATCACCGTGTTCAACAAAGTCAAACGCTTTTGC
TGAATAAAAGGGGTCTAATACCGTGCCGTCAGGCATCGTTTTGAATGCCCAGGACCCATA
CCCACCTGCGACCTTTTTCATGGTCAGGTTTGGCGTTTCTGGGGTTAAAATCGGGTCATA
ATATTGGCGTGTCATGTAGTCAATCATAAAATATGAGTTATACATAATATTGTCATAATT
TGCCAAGTCACTTACACACACAGCAACCACTTCGACATCACTTCTTTTTAGAACGGAAAG
ACCAGCCACAATACCCGCTGCAACCAACCCACTTCCCGTCGGAACAATTACTCTTTTAAT
GTCCTGTGGTAAATTCATACATTGAAGTGCAATATCATGAACAGCTCTTTTTGAATCCCA
CCGAACCGTTCCACCAATAGTCTCGGCATAATTCCGTGCATGTTTCCTATAAACCGAAGC
GTAGCCTGGAAATATCTCGATTACATTAGCTCCCATGTCGATTGCATATTGAGTAGCCGA
CGATTTTTGTTTTCTTTGGGGAACGAAGATAGTAGCCTTTCTTCCCATCTTTTTAGAAGC
CCAGGCTACATAAATCTGCATTGCAGAATCAGCTGAACAACCGACAACCAATTCGGCATC
AGGATTTTCCTGGCACATCTGGATATATTGTCGAACCTTTAATCCCGTCGGTGAGTTGTA
ATCACTTTTGTATGCGTAGTCCTCTCTTTTTGCATACCACCCATTAAACTGCGTAATGGG
AGTAATATTAGTATGCTCAAAGAGGTGATTATTCAAAGAACCCCAGCCTGATATACCTTA
CCAAAGATGCCGAGGTCGATAAACATTCGGATTCCTTGATTTTCTTTTCTGAAATCGAGG
AAATGAAGAATGGCATCGGATTCAATGTTTGCAAAGATATTTTCCAAACCACCCTCAAAA
TCCCATTCAAACGGTTCAACCTCTAATGGAGCTATTTCAAATTCACAAACGGTAAAGCCA
CGCATTTCTTCGCCAACACCAACACGAGCTTTGTCGCCTTTGAAAGCAAATGTATAACGA
TTGAGTTTCTGATTGTTCATACCATCACATCGGAGGGCTTCATACAATTCATTACAACTT
ACCTTCCAGGAGAAAAATGGCTGACGGATTTCATCATTAGCCATAACATAACCTTCAAAG
TGTCCGTTTTCATCGAGGGCAAATTTGCTATACAATTGTTCTGATTTTGCACACCACTCA
CCAACCGTTTCCTGTGAGTGTGGGAACGCTGTGCCATTCAACGATGCAGTCAATCTGGTT
GATTTTGAACCAGATTTGAAAACCAAAGCGTCATTATCAACTGTAATGCTCACGGTTTGA
CCGTGTTGTGATAGAACGCCCAGAACCCTTTCGATTTCTGGGATTGGGATGATTTCGGGC
GATTCACTTTCTGCTGGGATTGTGAAGTGTGATAACGATGTTTTACCATCACGAACCAAT
GTAGTGATTTGAGCCATGTTGGAGAATGTTTTCAATACACATGAATTCACTTGTGGCTGG
CTTTTACCAGCAACGCATTGAATTCTTTGTGTTCTTTTAAGCATATTCGATAGGGCATTT
TTACTAATTTTCATTTTATCACCTCAAGCTATTGGTTCTGGTTTTTGTCTGGGAATAAAA
ACATTCGGTCTATTCTCGTTGATTACCTTTGAAAGCTCCTCGATTCTGTATTCAAGACTT
TGTAATGTATCAATAATAATATTGAGTTTTCTTTCAATATTATCCATGTTCAAATTACCA
CCTCAATTCTTGAATACCAGACCATGTTACTTCTTTGTTTTTGATTGTAAGAATATCGTG
TGTCGAACCAACGAGCTCCATACCACGACCTTTCATTTCTTCAATTGTTGCACGGACAAC
CCATTCGTTTTCCGCAAGACTTGAATCACCCTTTACGCCAGCTGCGTCATCGGATTTGTT
CATGTATCGAGATAAAAAGATTTGCTGGGAAACTAATCGTTGAGTACCATCGACCCAATC
GACCTGTTCTCCAACCTTCATAAGACCCTTTGTTCCGTTGCCTAAATCGACATAGGTTTT
GTGGTCTTTGAGGTGAAATGTAAAGAAAACCTTATCAATCGGTAAAGAATGCACTCGGTT
GATAATATCACGGAAGATTCGGTTTCTTTCACGCCATTCTTTCTGGTTGAATCCTTCACC
CTCTTCTTTGATGACACCACGACGAAGCAACGATTCGGTCATAGCGAATTCACACCACTT
CATGAAGGTTGAGCCACCGTCAAAGATAACTGCACCATGTTGGTCAGGATTTTCCTGAAT
GTCTTCTGAAAGGAGATTTACAAACCAACCCACTTTGTCGGTCAAGGCGTTCCAATTTGT
AGTGTTATCTTGGTTGAAAATTGATTCATCGAGTTCATCATAAAGTGCTATGACATTGAT
GTTTTCTGCATCGGGATAGATGTGAGCTACTGTTTCCCGTGCCGAATTGTCAAAGTCAAA
GATGGTAATAAGTTTGTCTGTATTAGCCAAGTCTAAAGCTAAGCCCGTTTTACAAGTATT
CTCTTTACCAACCAAAGCCATACGAGTAGGTGTCCTATTCATACGAGCTTTCTGTCGTTC
AAAGACAGCCCTCATGTGTTCCCTGCCGTATTTTTCAACGGTGGGTTCAGTTGATGCGGT
TTGACCCCAGCCCATTACTCATCCCATCCTTCGACAGAACCAACAGAAACCGATGGGGCA
AGTCCATCATAGACATACCATCCATGTGTTGTGAATCGTGCTTCACCTTCGGAAGTCTTC
CATACAGCACCAATCAAGGCAACGCCAGAACCAACCGAAAAGTCAATCAAATGTGAATGT
TCACGAGGAACAGAAAATTCAATCGCAGGGGCAGAAAAGTCTTGGTAATCACCGACAACG
ATTGTGGTTCTTCCGTTGGAATCACCATCAATGTGTGAGACTTCACCACAAACAATGACC
CGCTGTTCCCACCAATCATCGTCTCCATTGTGAGCTTCATAGTATGGAAGCAAACCACCG
AATGAATCAAGAACACCATCTTTACCAACGAGGTTTCTCATGAAACCTTCACCGCTGCTT
GTGAATGGTTCGGATGGAAGTAAAGATGCAACCGATGGGTCTTCAGAAAAGATTGAAACG
CCAGTCTTTGTCCAAACACGACCATTACCCGTTTTGGCATTTGCCTTGCCAGGTTTTACA
GGAATGGTTCCTGGAGTATATGTTGGTTGTTGTGCAAGTGCATCATCTCCTGTAAATTTG
ATTTCAAACAAATTCACTTCTCCACCATCAAGCGAACCCAAGAAAAGACAGGTTCTTTCT
GGTTCGGAAAGTGGTCGAGGTCTGCCGTATCGGTAATTGTCATCACCGCTTGGAAACTTC
GGCATTGAATTGTCGGCAACGAGATAAAAGTGAATGCCTTTTTCTTCAATATGAAATGTA
TTGTTTGGCAATGAAGTAACCTGTGCTTCTGAAAAACCTGGCGAAAATTCAATGCGATTC
ATCAACGACGAGTTAGCTAATCTGTTGAAGCCTGACTCGGTTGGTTCATATACAACAATA
GTGCCGTTTTCAACGAGCTTTCGAATCACTGATTCATCGGCATCGGAAAGTGTTTTGCTC
ATTTTGTTGTAAGCCATGCGAGCCCAGTCTTTGTATGGTGGTGAAACCACGAATACGCCC
GAAAGCTCGACACAACCAGAACTTGCAATCTTTCTTTTTTCCGTCGTCAATTGACGAGCA
GCAATTCTGATTGCACGGTTGTTTTGTTGTTCATCGGATAAACCAGACTGGCTCCACGCC
TCACCGTTTTCATCCAGAATCACACGGATTCTATTTGAAACGGCAGTTTCTGTTGTTCCT
ATTTGCTTGGCTACATTTGAAATATCGGTTGTCATACCTTTTTCCTCCTAAATTGATGTC
ATGGTGTAGGGTTATAAACATATCGGATAGCTTTCTTACTGAACGGATAATGCCCTGCAA
AATTCGTGAAGAGCTATGTATTCATCGACTCCATTAAGTAAATCCCGTTCTGCCTGCACC
GATGCTTCAATAACCCTAATTTTATTTTCAACCGATGCAGAATTTTTCATAGCAAACTCA
AATATTGTTCTAACAATATACCGACTATCCGAGTTTTGTTCATCTAAAATTTTGAACGCT
TCATCTATGTTTCTATTTCTAAAGCAAAGTTTTAAGAATTTACCACAATCCAAACCACCA
GCTGTAAGGGATAGAATGAATTCCTGTCTTTTCGATTCAGACATTGTTGATATTGACTGC
AAAGCCCCGATAGAATTTCTAAGGTCGCCACGATGATAATTAGCAATACACTCTAATTCA
TATTCTTCTATTTTTAGGGATTCACGGATTGATATTGTTCTAAGTCTTTCAACGACCTCA
CTATCTAATAGAGGTTGAAAATGTTTGACCTGGCATCTGGATTGCAACCAAACGCTGACA
TCTTTAAGTTTGTTGCATGTCAAAATAAAATAGCAAGTAGCTTCTTCTATTACACCTTTT
AGAGCATCCTGAGCTTGTGGCGTCAAACGGTCAGCCTCGTCTAAAAGTATAATGACCTCG
TTCAGACCCGACCTCGCCAATGGGATAATGTATTCCTCAATAAATTCGATACCCCGTGTT
TTCTTTGACGAAGCATTAAAGATATGCAACTGATAATCTAATGTTTTGGATATGATATAC
GCAAGCGTAGTTTTGCCTGTTCCCGGAGAGTATGAGCTAAAGATGTAATTCTGTAATGGG
GATTCACCCGACAATATCTTTTGAAATTCCTCAACGATAGCATCCTGACCTATCATATCA
TCAAGTGATTGGGGTCTATGTTTTTCCCACCAAATATTTTTACTCATCGAACATCATCTC
TCTTTCATCATCCAAAATACAGGCGGTGCATAACTTATCATGCAATACATCGAATTGCTT
ACATCTAATGCACTGTGCTTCAACATATTTCATTCCAATTTCCCCCTCATTTGATAGTTT
CTAATCACTTTATCTCGATTACGAATTAGCTCCTCGACTAATACAGGATGAACAAATTGA
AAGGGTCTGCTACAGTTTTTGCATGTAAGCCATTGAACACCCGCTGGGTCGGTGTGTATT
TCATAGTTTTCATTTTCTTGTGTATGATGACACCATTCCTCCGTATCGGAGTTATATGAA
TCAACACCAAAAACCTTCCAAACCATTATTCATCCTCCCGTCGATGTTCGAGGTAAAAAT
CACCATCATTACAGCCCGTGCAACCTCTACAGCAACCATAATCACATTCAAGAATATCAT
CATGTTTAGCGTATTCATAACACCGTTCACATTCACTCATCGAATCATCTGGTATCTCGT
TAATCCAGATGACCCCATCGGAAACATAAGCGTCTGGTTGTTTGTCAAAGAGCAAACCAC
ATTGACTGGGATTGTCTTTGTAATGTCCTTCCAATTTGTCAAGGTCGATAGCACAAAAAA
TACCTGCATCAACACCAAATGATTTTCTTCCATTAGCTGTATCTAATCCGTGAAATTCCC
AACGACCATCTCCTCCATTGGATAGGATTTCAATATCTTGACCTTTCCAGTGAATGATTT
CTTTGTTTTTGTTTAGCTCGTCGCAAAATTCCATCCAATCTTCATCGGGGATAATATAGC
ACGGGTCTCCTAAATACCACATCATACCACCCCCGATAGAGCCATAGGGAAATCTATTTG
TAAATCAATTAACCACTCGGGTTTAGGGCGACCCTTTTCATATTTGTTGAAGGTGTGTTT
GTCGAATAGATAGTATAGTCTGTATTGCATTATTTGATGAAATTCATTTAGGTTTATAAA
TATTTTGTCAAAGAATCTTCGGACATTAGAATCGACTGAAATTGCTACGGCATGAGGTTC
AATGTCGCCTGGCGGTATAAAATCGGCTAACTGCAATAGCTCAATAGCTCCGTCATGTGA
GAAATGACGCTTTCCGAAACGCACTTGATATTCCTCGAATATTGATATAGCGTGTGTCAT
AGTCCAGACAAAATTACTTCTTGTATTACCTCCCCAGATAGTGCATGGGTGATGTGGATA
ACCTCCTTTCATGTTATGTCCTGATTTTGTCAATGGTAATAGGTGTGGGGGAGTATTCCA
TCTAAGTAAAGCTTCTGCACCAATTTGATTTGCCTCTATTCCTTGTTTGACAATATGTTT
ATCATTTAGAGAAATAGCTGAATCTTTTGGACAGGCATTATTGCCAATTAACTTACCAAT
TGCAAATAAATTTACCATTATAACCACTCCGTTTCTTCCTTACCAATGCCCGATAATATA
TGAGCTATCACATCAACTGTAAAGCTATTTCCAAGCATTTTAAATCGCTGGGTATTAGAA
CAACCATCACTATAACCATCGGGATATGTTTGAAGTCTTTCACATTCAACTGGTGTTAAT
CGTCTGTACGATTCAGCTTTTGGGAATACGGCTAAATGAGTATCACGACCACCAGCTGTA
ATAGCATTTGATTTTTGAATGTAGCTCGTTTGAAACAACGGTTTCCATATTCCATCTTCG
TTTTTGTAATTGCGAATAGCACCACCGAGCACAATTTGTTTGTTGGACTTCTTGAAATAA
AGATAGGGATTCGGTCCCTTATAATAGGTCGATACTAAAGCAAGTGATTTTTCCCTATCA
ACGAATCCATCTTCGATAATATCCGCAAACATTATTCCCTTATCTTTAGGTTGTGATGTT
GGGATATTTGTCCAGTAAAGTCTATCACGGTTCTGTGCCGAAACTAAATTGCTATTGATT
CTAATAGGAGGAACACCAACCAACGATGTTATGATGTTCGACCATTCTTCTTTCATTTTT
ACATTCTCTAATAAAAAATACTTAGGTTTGTGGTAATTAAGAATATCAACAAAGGTAAAG
AATAATTTGCTTCTTTCATCATCAAAGTTTAATCGCATACCCGCTTTGGAGAAGCCTTGG
CATGGAGAACCACCTATTATGATGTCTGGTTTTTCAATATCCCATTCTCTCCAATTTTGA
ACATCACCCAAATGGATTATTTCAGGATGATTTTTTTTAGCTACTTGCATTGCCCATTTA
TCTATTTCCGAGGCATAGTATTTATTGACACCATGTTGTGTTCTTTTGAGTGCCTCTAAA
CCACCAGCCATACCATCGAAAAGAGATAATACATTAAGCATAGTATCACCTATTCTGATT
TATGTAGTATTCTATAATATCTGGTTATTTCATCTATTGAGTCATTTATACGAAACACAT
CGTCAGCCCCAAGAAATTCTAAAACAGTATCATCATCTTCTAATGCGAGCTTTAGAGAAA
CCATGTTTTCCGAAGTAATTACCTGGTATTCGCATTGAGCATTATCATCCATCTTAGCAA
AGGACATAAAGACACCCGTTCCGAATCTTGATTCAATCGGTGGCATTTCATCACTTTCTT
CGTTGGTTTCATTTATTGTAAAAAATACTCCAATAGAACACCAATAGTTTTTACCAGTCA
TAAAGGATATTGTAATATCCGAACCTTCAATATTTTTTCCGATGGCAAGGCTAAGTGTTT
CACTTGTTGGTATCATTGTATTTCCTCCTCAATATCGAGCATTCTTTTACCATTACATGT
TTTGCATGTTTTGTAAGATTTATTTGTTCCTTTGCCACAATCGGCACATTTTTTTCTTAT
TTTACCACCACACGACTGACAATAGAAAATATTAGAAACTACATTGATTATTACTTGTTT
TCTTTTTCTCCAAAGATTGCATTTCAAACATACTCCAGCCCAGGAGTTCATATCATAAAT
CAAAAGAACGACCCCCATGTATCTGGGTCATGGACACTCATGTATGCCCTAAAATTTATG
AGATAACCAATTAGCGTGTCAATCAATTCTCTTTCTTTGTCGCAGTTGTCTTTGTGTTGT
CCTATCTTACGAATCACTTCGTCTATCTTTGTTCTCATTGCTGCTTCGACGGTTGCACCT
GAAAAGATAGATGGTGGTCTAAATAGAGCATTACCGAATTTTGTGTGTTGATGGAGAATA
TGAAATACATACTCGTCTAATGTTGAAGATATTTGACGATACCATTCGCTACTACTTGTT
TCGGGTGGTATATACTCACTTTGGTCTTCGGGCATATTTTTCAATATTCGTGATAGAATA
TAAACATAACGGTCAATCAATTCTGCATTCAACACACAGTTGATTTTCAATATCATGAGG
CAATCTATTTCTAAGGCACTCATTACATCGAATCATAGGTTGTATCTCCTTTTTATTAAG
TAATCCAATGGGCATAGATTTTACTAAGTCATCGTATGTTCTAATCTTATCACGGTTAAT
ATCGAACACATCAATTGTTGTCTTATTTCCTGTTTGTGTCCTATTCAATTCAGTTTCAAT
CACGATAGCCTGGCTACTCTTTTGCATGATACTAAGCATTGAATGTTCTGTATTTTCACG
AAGGACTCTATGATTATTTTTGATGTGTTCAAAAATTTCTGTTTTGTTCATCGGTCCATG
CTCAAACAATACCTCAAGTATTAGTCGTCGTGATGTTTTATTTCTTACTCCCATCCCCCA
GCCTCCATATACATTGTTTGGGTGAAAAGGGGGTCAGGCTCGTGCCACACCCCATTAACA
TAAGTCCAACCCTCACTTAGCTTTTTTTTCTCGATAAAGTGATTTTCTAAACGGGTGTAA
AGAAACCCTAAAATCAACCACACGACAAGAAAAAACAAAGTCGTTCCTGCTAAGGTTGTC
AAAGCCAATCGAGAATTCGCTCTTTCCTCTTATTTATTAAACTTTGCTCGTTTTGTTTAT
CACGCAATTCATTTCTAAAGTCTGCATTTTGAGATAAAATCGTGTTTATGTATTTATCTG
AATCTCTATAATTCAACGGTGTTTCTTCATTATCTTTCTTTGAAGATTTAGGGAATGTCG
GTGAATTGGGTTTCCCTTTGACGCAGAAAGCCATGATTGAATGTGCATAGATGTCTGGCA
GGGTAAATACACAATCGGCTAATATACGCCATTTCTGTGCATCAGAATCATGGTTTGATT
TCAACCACGCCAAAGCCAACGGCACAGGGGCATTAGTTTCACGAAGATTATTGAATACAT
ATTGTCTATCGCTATATCTGAATATGTTTTGTATTGCTCTAAAGTATGTTTCTTTGTTTT
GAAAGAGGGATTCGTGTATGATAATCCGTTCCTTAATTTCTTTACTTAGCTTTGGTATAT
CATCGACAACAAAAACAAGTCTAAAGGAAACTATGTCAATCCATTCTTTTATCTCTTTTT
CATTAACCTTTGCTTTAAACACTATGTAAGTAGTGTTGGGTGCTGTTGGCAAATATTGAA
TATCATGACTCATAATGAAATCACCCTCTTTGAATGGGCGTTCATCAGCTGTTAGAAAAA
TTATGCCTGTAATAATAATTCCTCCTTAACACACCATACCACAAATCTTCTTACCGACGA
TGTTGAACAATTCCAAGCATTAGCGAGTGATTTATTGGTGATTTGATATTCACCGATGTA
TAGCTCGTACCCGTTCCGTGTCATTTTGATTGAAAACCCATCTTCCTCTAAGCATTCTTT
CCATTCTGGGAATTGGGTTGTATAGATAGCTCGATTTACCAATCGCATTCTATGGTTGCG
TAAATTACTCATAATCCCAATCATCCTCATTAACATCTAAAATCTTTGTTGGCTCTTTCA
TTATGAGTAGTCTGGATTCGATTTCATTTAGGTATCGAGGTTCTGATGATAGAACATCAA
CCAATATACCCATGATTGTATCTATTCTTCCTTGTGCCAGCATCAATTGGGAATCGACAC
CGATTTCCTTTTTTAACTGTCCAACCAAACGAACCGATTGATTAAGTTGATTAGCAATTT
TCATAGCACCCATAACTACTTCATCGGTAAGTCCTTCTGTATTTTTTCTTTCTTTCATTT
CATTGAACCATAGAAGTAATTCCTGGCTTAATTGCTCGGCAACCGAAAGTGTGCTGATGC
TACCACTTCGTGCCGATTCGATGATTTGTGAAGCCACTGGGTCATAGTGTCTATGGTTAT
CCATGTGGTCTTGTGTTGTTCCCGAAAGCCAACCCATTGATGCGTCGAGGTGTAATGGGG
TAATCGTTTGACGGATGATGTTTGCTTCTAACTCCATAGAATCTTTGCGATTACAAAGAG
GGCATTCATTATCCGATGTTAAGACCCAGGACAATACTCGTTCCGTGATTTCACAATCGG
TTTCTTTGAGCAATTTATGAATTTGTGCTTCCGTTTTCATACCTTTACCTCCTTTCCGCC
CCAGACAATTTTCCGACCAATATCCTGTGCTTCATCATTTATTGGTGTAGCCCCAAGTCT
GCAAATGATACCCTTTCGACCACGACCCTCCTTACGAGGAATGAATTCGTGATACCAAGG
CTGACCGATTAAATTTTCTTCCATCCAACGCTTAGCAGATTGATAGTCGTTTGTTATCAT
TCTTTCAACCTCCTTCAATAGTGTGGATTTGGATATATCCTGACCCCAGAAAGTATCTTT
GATTAACTGCAAATCGGCATCCATCACATTTCTTCTTTGCATCAAAGATGATTCTAAAAG
CATTGTAAGTTCTGGCGTCATTTCAACAAATAATGGTTTTGAACCCTCGTAGTTCTCACG
CATCATAGTGTAGCCAATACAAAGTCTTCGGAACAAATCAGATTCAAAGGAACGAACCTC
GGGTTTTTCTAACCATTCTTCTAATCGTTCATCGAAAATAACCCCAGTCGGAGGGTCAAT
CATAACCTCCAATTGTCTATCAACAAACCACTTTCTAATTTTCTGATTCTTTTCAGCCAA
TGTTACTCGTTCATCGTTTGTCATTTCAGCCTGTCGTCGTTGTGCTCGTTTGTATTGTAA
TTCTTTAGATGGAGACATTTCTATGTCGATGATAAAGAAACGCCTATCGAGTCCTGATTC
TAATTCAAACCGTGCTGGTTGTGTGCCAGCCCATAGGGTGTAGCGAGTATTGTATTGAAC
CCAGCCACTTTTCATCGCTTTCATGACACGCCCATTGTCAGTTGATGTAAGCATTTGATT
TTTCATATCAACCGAGTGGTCTTTTTTCGTTGCGTCGGACATTGATGAAAACTCCTCAAA
GCCCAAAAACCCACCACACATTTCACGAGCTAATGGTCGCCCAACGATTTGTCCTTCCTC
ATTGACCGAACCGAACATACCCGCTTCGGTAATCGAGTTTGGACCCATCATTGTTCTGAA
CCCGACACCGTTCATAGAATCTGCATTGAATAGGAGACCGTTGAAATCGGTGAGGAATAA
TTGAATCAATACCGATTTACCCGAACCTTTCTCACCACGCATCAAAATGTGAATACGGGT
ATCGGGGAGTCGAGACATTGGTGTGTAAATAGGCATCATGTTGTGCCTCAACGGACAATC
ATTGATGACAAAAGCTCCGTCATTGTTTTTTGCTGGGTCAAAATCACATGAGGAACATTT
GTTGATTGCATTGAAAAGATGTCCTCCGATAGAGCAAATGAATATCGGAATTTTATCTTC
AATATCAACAAAGTGGTTTTCACGAGCATACTCCTGGACTAATTGAAATATATTTGGTTT
CATGGTAATTCCTCCAAACCCTAATTTTCAGTTACCATCTTTTGTTTTTCTAAAATCCTC
TTTTTTGTATATCTGTTCAGTGTTAATTCCTCAAAATTGAAATTAGGGGAGTGTGATAGG
ATAATGTCGCAAATTTCATCCTGAAGAAATATTGGGTATTTCCTTAGTTTTGAAATCATT
GTGCGACCTGCTAATATGTTAATTGCTTTTTCTTGAGCTACAATTTGATAATCGACAATA
CCATAAACAACATGAGGTGCTTTGTTTTTTGTCATGCTTTTTACATTTACCTCGCCAACC
TTCTCGAAAAGTGGCGAGAAGGCTAACTGGGATGAGCATTGCTGGGGAGTTCCTCCTATA
TTTAGATTTTGGTTATACAAATAAGATAGAATTGTAGCACAGGTGCTAGGACCATTTTGC
TCGATAAATCTATAAGCAAAGGTAATCCACCGTTGGTTGCCAGTGGTTCTATTGGTTGCC
ATCAAATCACTCTACTTTGTTTAGGATTATAAACATACCGACATAATTTATTTTTTTGAT
TTTTTTGAAACGGCAGAAAAGAATTAAATGGCTGACAGGTCAGGTATCGTGGGAATTGTT
TTATTGTTTCATTAGATGTTATAGTAATAGTAAGAGTGTTGTTCTTTATTCTGTCTTTAG
AAAAAATAAAAAATTAGTCAAATACCTGCGCTGTATAGCGTTTATTTTTTTATATCAGTT
TCAAAATTTTAAAAAGAATTAGTCATATATTCCGAGCTTTTCATAAAGCTTTCTCGAATT
ATTGGTGTAATGAAGTAATGTTGATGACGATGTAATCTTAGTTTCGAAGACTGGAATAAT
ATTTTCTTTCTGATTTTCATATAGGGAGCATATTAAACCGCCAACATTAGCCACCTTTCT
AAGCCACTGTGTAATTTTTGTCAAGTCCTCTTTTTCGTGTTGTTCGGGAATGACACCAGG
AATTTTCTTAGTGGTATTAAGATTATAAAAAATATTGAACAATCCTATTTTCCCACTTGG
GAATTGCACTAATCTGATTATTGAAATGAGATATGAAGAAACTTTCGATATGAGAATCGT
TGATGGTAAAGTCTGTAATATTCTTTTGTAATCCATTTTTTTATCCCTTCTTACAAACTC
AAAATTTTCTGACATAGCATACTCGATACCAAAAAAATCACCAATAATTTGAGATATAGC
GTATAGAGAAGGTATCTCATTTTCGTTGTAATGAGGAAAAATATTTTTTACAAAAATCTT
AGAAAAGCTTTCATCTTCTGCTACACCATAAAATAAAATCTCTTTAATATCGGCTTCAGA
AACAACACCACGAATAATCTCAAGCGAAGTTTCGTCAAAATTTTCGACTCGATGTTTTAG
GATTTGGTTAAAATGGACTCGACCAAGGGGTTCTCGATAACAAATTGTATCTAAGAACTG
CCAAACGGTATCATAACCTTCCAATATGTAAGTCCTGGTATTCAATAAATCTCTAATTGT
GAGTGTCGGAACAAACATTCTGTTTCTATCCCAACCGAAGTAATCGGAAATAATTGTCGC
CTGGCTACTTAAGTCTATGTAAAATAGGTCATCGTTCATCCATAACACCCCTTAAGGCTT
GTTCTAATGATTCTTTTTTGTGATAATCTTTACCAATCTCTAACCATTCTAAAAATTCTT
CAGGATGCTGTAATACCCATTTTTTACAACGATAAGATTGACCGTCGGAAGCATACTCGA
TACCGTCGGTTTTGACAACACCGACAACACCTCTAAGCATTTGACCTAATTGACGAACAC
TACTGATAAAGTTTTTACTTGCTTTGTTTTGTAGCTCCTCATGGATTCGTGCCGATGTAA
GACCTTCGGGAAACTCGGATAAAATATCATAGATGTCTTTCTTGATACGGATAGCTCGCT
GACCCTTTTCATTTGTATGTTGAGCCATCATTTCACCCCGAATCTTCTTTCATATTGTCT
TTTCTTAACACTACATGATTTGCATATTTTCCCTCTATCATATTGATACTTCTTAATTTC
AACATGACATTTAGAGCAAATGTAATCAGGCTTCTTAGTTTCGGAAACTAAGAAATTGTG
TGTCGTCAGCATCATCATAAGTAAGTCATCTTCTATTGAAGAAGTATCGACAATAGCAAG
TAGCTTTTGGATAACTAATCTTAATTCCTGGTTTTCCAGAAGGAGATATTGTTCTCGCTT
TCCGCCCATACTTTGCGTAGCAGCAAGACCTTTAATAACTTTATCCTTGTGTTCGCTTTT
CATAGTAATCTCGCTCCCACATTTCATTGTATGCCATATCTTGAATATCGGGAATAAAGT
TATACTCATCGTCTGATTCAATTTCAAGATTTTTAATGACCCAGATACGAACACTATCTC
GCTCACCATCGGCTCTACAGAAAAACATAAGATTTGGAAACATTTCAGAAAGTTTTATCC
AAATATTATCACAAGGTTCTGACCAGGCGGATTGAAACTCAAAGGTATATCTTGTGTATT
TTCCACAATCATCAACTCTTCCATAATCATCAACTCCGTGTGAATCAAAAGAGTAAGTGT
TCCATTTTGTTCCCCAGTTTTCACAGTTCCAGTCATACCAATTGGGAATATTTGCAGCAT
CTAATTCAAGTTTCTTTTCACGAGTCAAATTTTCTCGATAGATATTTTCAGGCTGGGGAA
TGATTTTGTCGAGATTAAATGCTTCATCATGATTTATTTCAGCATTTTTGTAAATGAAAT
CTTCACGGAATTTTCTAACCTCATCGGTCTCACCGACGACGCAAACAGTTGTTTTTACAT
GATTAGGCATTTTTACTCACCACCCTCGATTTTTGCACGACAATTAAGACATCGGACAAT
ACCCTCGTAATCTTCTTCACATTGTCGATGGTCGCATAGCTCAGTCAAAGTATTATAATA
CAAAGCTCGAGCTATTGACGACATGGTATCTCTATCGGACAAAACGATGGCAAGATGTTC
CCTATTACTATCGTCAAGATAACCAATCATACCACTTTTCTTCTGCCCTTGAACATATCC
TTGGCTGCATGAATTTAGAGCCCAGAACAATTCCTTTATCTTATCTATACCACCACTTCC
ATACGGGTCAGTAAGAAAATGAATTATTCGATGCTTTGCATTTCTTATATCGTTTTTTCT
ATCTTCAGCAATAACCTTTGCCATTTCTTCGTCAGCCCTTTTGCTATCGAGCATGGTGGT
GATATTTTCCGTAAGTGAAAGAATAGTCTTCACATGGACATCATGATTGTTCTGAATAGC
AATAGTATATTCAAGCAATTCAGCCTTTGTCATCTTCTTTAATCGTTCATATATTTCTTC
TTTTTGTTCAGTCATAATTCATACCTCAGATTTTTTTTTGTCGGCTCATGTCCGCCACAA
ACCTAATAGGTCGTCGCAGACTATAAACATTTCGATTGACAATCTTCATTCAATCATGCC
CTCCGATATTGGTGTGAAGTCGTTTTCGATTTGCCATGCTCTAAATTTGATAAGAAACTT
TTTGTAATTTTCGAGAACCGTAGCTCGTGTTCCCGAGATACCAAAATAATTTTTGACTGG
GGTGAGTTGCCAGCCTCGATGTGGCTTAATCCCACCCGAGTAAAGCTTTAGGTCTCTATG
TGTTATGATGAGATTCCAAATAGCCATGCCCATGTTTGAGCCATTGACATTTAGAACAGA
ATTTCCTTCGGAAATATCTTTCATGTCTTGAAGATATTGTTGCATGAATGGTGTATCGAG
ATTCATTTTAATCATCCTCCCTTTCTATTTCTTCTCCCCAAAGGTATTCTGCCAATTCGT
GAGTATCCATATCGGCAATTTCATCAGATTGAATCCCGACTATCAAAGTGTGAACAGCTG
CCATATAACCACGAATATAATCAATGAATGATAAGGACATATTATCACCAAGACTTTCTC
TTTCATCTTTCATGATTAAGAAAGCTTTCTCGAGCTTTTCTGTAAATTCGTTAAGATTCA
TTGTTCAGCCTCCTTTTCAAATTCTTCATTATACCAATTAAACTCGTCGCTTTCTTCACA
AGACACAAGCACACGCTCACCTTTTGGATAAACATAATAAGTGTATTCCTCCCAGCAATC
TCGTGTTCCCGATGGGTAAAGATAGAAACCACCAGCACCACCTTTGAAGTGAGCTATCAA
TTGTGCAGCTAAGCAATTCATACCGTTTGCCAGGACTCTTTTATCACCGAGTGGAATGCC
ATTAACAAGCGTAAATTGATTGGCGAAATCACGAAGGTCTTGACCATGCCCCTCGGGATA
ACCGTCATACTGGCGATACATCACACATATTTCTCTATCTTGTTCGTCTTTAATTATTGT
TAAACTTCTTGTTCCCATATTTATTCCTCCCTTTGAAATTGAACGATTGTCGAGACTGCT
ACTTCCCCTTTCAAAATCTTCATCAAAGCGGATATTGAAATCTCACAAGGCATCCACATA
TTACCATCACTTGTCTGGTATATTTGACATTCTTTGAAGGCATCCACATTGATGCTCAAT
TTGAATTGACCTTCACTATGGCTTTTTCTTACATATCCCACTAAAATAGTGTTTTCTTCT
TTGTTATGCTCTATCATATTTATTTCTCCTTTATTCATATATATTTTTCCAGAACCAATC
CTCGTTCATTTTCTCTAATTGTTCATCAGTAGGGTTGCATCGGCATCTGGAGAATCTTCT
ATCAAGATATTTTTCAACATTTTTTCTTGAATGTTCATTTGTTGTATATTTTTTCGTTCT
CGAGCAAAATTTTGGTAATTGAAGATTTATTACCTCATCGAGTAAAAAATAATATCGTGA
GTTGTTTTCGTCAATGAGCCAACCTGCACCCTCGCAGCGAGAACATATACCACCGCAACT
CATACAATACATATCTCCACACAAACAAGGACCCATCATTCATCACCCCTTAGCTTCTTA
ATGATATATTGTAAGGTTTTTGCGTGGCATACATAAAATGAGAAGCACTCCTCACAACAC
CTTCCCTCACAAACGGGTTCGGCATCAAAGTCCTTACCAAAATACATTTTCTTACATATA
ACGCAAACTTTAGCATTAGTGAAGGCATTAGGGTTTGGCTTATCAATTTGAAGTGTCATT
TTATTCATCTCCATCGTCTTCGAATTTTGTTCCGAGAATAAAGTCTATTGCTGCTTGAGC
TTTTGAACCAGCCCTTATCAAACAATTGGGGTCGTCTTTGATTTTCTTAAACCACGATGT
AAGATAGGCTGCCTGATTTTCTAATCCATCTTCGAGCGGGTCTTCGGGTAATATGTTGAA
GTGTCGGCATAGAAGTGCAGCACCCATTTCCGCAACCAATTCCTCGAAGGCATAGTTATC
ATCACCAAAGTAGCCAGACATATCTCTATTTAGCCTGGTCTTATGACCCGTTGAATGAAC
GATTTCATGGAAGAAGGTTGGCATATAATTGTAGCCACTTGGGAATGCCTTTTCATCTGG
CATTTGTATGTGGTCAGATGAATAGCGATAGAAAGCTCGAGCACCACCATGACCCAGGCT
AATGTTTTGCTCACCGAGGAAAGAATTCATTTGCTCACGAACCTTTTCTTCATTTTCTTT
GAATTTCAATTTGTCTTCCTCCGAGATTTCGACGACGGGTGCAGGGATATTTGTTTGACT
CCTGGAAAATACCCTAAACCACTTGAGGATGGGAATGCGTTTTTCTTCCTCGTTTCCGTA
TTTGTCCTCCTCTTTGATTTTAAGAAGATTGAAATACACGATAACATGAGATGTCTCACC
CTTTTGAACACCATAGTATTCTGTTGTTTTCTTATACTCTTTGCCGTCTTTATCAGTAGC
CATAACAAACTCACCCTTTGATATTGCGTGTTTGCGACCTTCTTCAGACCATTGTTTGAA
TGTGGCGAACTCCGTCTCACCAGTAAATGACAGCATGAATTGATTGATGCCTCGATAAGG
TTTTCCCGAGACAACATTATAACATAGAGCATGTGTGCATTTTGAAGTATCCCAAGGTTT
ATTCCAGGGCTTCTCGCCACCTTTTTTGATGGCATCGAGAACTTTATCGGCAATTTCCCT
TACTATTTTATCACGACTTTCCGAGTTTGACATTTCTTTCACCCTATTATCCTCATATAC
GCTTTGGTTTATAAACATACCTATTCATTCAGATTCCTCGTAATTAAATTCAAAACCACA
CTCGATACATACCATTCCAGTTAATGTATCTCGAAAGTCAATATGAGCACAAGTATTTTT
TACTGTGCAATTTTCTTTACTCATTTTTCGTTGTGTCATAATTATTTCTCCATTATCCAT
TTTATCTTATCGTCTCAAAAAAAACTCACTCGTTCATGTAGTCTTGCACTAATTTAAGAA
ACTTGTTTAGTTTCCTTTTGCTTGGAA
>PRET1608S17F02_ctg_1516
CTATTGAGGAGACAAACGAAGTTTGAAACAGCAATAGAAAGGAGGTGATAGCGAGCCAAA
ACGAAGTTTTGAAGGAATTGGGCGGGTCTTGTTGTTCTCCGAAAGGAGAACAGAGGCTCG
CCCTTTTCCAATTCGCGTGTATGTGCGAGGGATTTGAAATGAAGTCTTGACTTCATTTTC
GCGGAAGAAAATTCTAAGAATTTTTTGTGTGTGTAAAATTCCGTTGCTCAAGAGCAAGGA
ATTTAGGGGAGCAGACGCAAGTCTGCGGGCAGGGGGAGGTGTGCCTACGAGGGTGTGTGA
GCCTGCCCCCTTGAATCTAAGAATAAGATTCCTCAATTCTTATTCTTAGATTTGCGAAAA
TTCTCTCCGAGAATTTCAAGTGTGTAGGTCTGCCCTCGCGTGTGCCTATGCACCTGCGAG
CCTATGCACCTGCTCGCTCGCTCGCCCTCGCGTGTGCGTGGGTGTGTGTGTCATTCTAAG
AATAGGATTGTTGAATTCCTATTCTTTAGAATCGGCAAAATTCTCTCCGAGAATTTAAGA
TGTGGAGGCACAGACAGGCAGGTTCGCACACCTAATGTGAATCAAGAATAATGAATCAGC
ATTCATTATTCGTGATTTAGAAGTCGAAGTGGTGTAAAAATGAAACCACCGATTTTGAGC
ATTTGAAGACGGTCTCCTTCTCATCGAATCGCAAAACCTTACCACCATACCACCCTTCCC
TTTTCATAAAGAGAGAGACAAAATGTTCCATTTTGCTCTATTCTCTTTGTTCCGAACCAA
ACACCTCGCGTGTGCATCTTTCCACCCTTGATTCCCTCAATCAAGGGGTTGATTGGGGAT
TTCCCAAATCCCCTGCGGGCGAGCCTACACACGCTCGCTTTTGATTCCCTCAAGGAATCC
CACTACGCCTAATTCCCCTCTCTTCAAGAGGGGAATGACTTTTCATAATCAATAGATTGC
TATTGATTATTAAAAGTTGAAATTCTCTCCGAGAATTTTTTGCTATTCGACCATGAATCG
CATGAGTCTATCGGTTTTTGAGAAAACCTGTCTCTTTAGAGACAGAAGTCGAGATAACTT
TAAACGGCTCTCTCTTTAAAAGAGAGTCGTGTGTGCGGTATTCTCCAAAGGAGAATACTA
ATCGAGACTATCGTTTAGCATCGCAAAATGAGAGTCCTAAATTAAGAATATGTTATCAGT
ATAACATATTCGTAAATTCGAGAGAGGCTACTCCCTTTAGGGAGTATTGGTTTGTATGTT
ATCATTAAGTTTAACCTTCTCACCATTAGGTGAAGAAGGATTAAACATGATAACTAATAC
AATAACCAAAAACAATGACCGAGTCATTAAGCAAGCAATTGCTAATTTGACTATGTTTGG
GGTTCCCCAAACAGTTGCCGAGAAATCGGTCTTGAATGTCGTGAAGTCTTTGACTTCAAC
CCTTTCCGTAGGTTTAAATACGGGAACCTTCTCGGAAGGTCAAATCCGAACAACAGAGGT
GATAGAATGAGCAAGCAAACTGAAACAGCAACCTTACTCCGTAAGGTAGGAATTGAAACG
AAGAACGCAAATTTTGACAGCACTTGTGCTGTCTGTGGCGGAGAAATTAGGGGCAAAGCC
CCTAAATCTTCAGTCGCCAAAGTCATTCTTGGGAATGGCTTTGGTCGAGCCAAAGGCAAT
TGGATTCATTCCAATTGTGTTTCCATTGATGAGGACTTGTGTCCTAAGACACATAATGTC
ATAAATTTCTTTATGACCGACAAAGACCAAGAACGCTTCGTTCAACTTGTTGAAAAAACA
CCACCAAAAGACGCTCCAAAGGAGGAACCAAAAATGAAGGACACACCTAAACCCACACCA
AAAGCCAAAACCCAACCTCTTGAGGTTGGAACGAAAACTGCCGAAGGAGGAGTCCTTGCA
GGACTCGTTGCTCCGCACTTAATTGAGATGGTCTCCGACCATGTCGAAGTTGCGATTCAA
CAAGGGCTTTCAGCCCTTTCCATGCCAAGACCTTTGGTCTTGAAGCCTCTCGGTGAAAGT
GGCGAGGAAATCCCTATGGGATTGACTCACCCTTGCTTTGACCATGCTCTTGCTTTAGCA
AAAATCCGAGCCAACACCTTAGCCGTAGGCTCGGCAGGTTCGGGCAAAACATTTGCTTGT
CAGCAAATCTTCAAGGCACTTCTTGAGATGCCTCAAGAATTGGGTGGCTTCGCCAACAAA
AATTTGACGATGGAAGACAATCTTACGATTGTTTCTTGCCACAATGAGATGATGCCCTCC
GACATAGTCGGAGCGATGGTTCCAAACATCAGCACAGGACAACTTAGTCATTACATGACT
AACATTGTCAAGACCTTCCGAGATGGTGGCGTTCTCGTCTTCGACGAATTCGATAGACTC
ATGGGAGGCACAGCAGTTGCTTGCAACATGGCTTTAGCCAACGACAGTTGGACTATGCCC
GACGGTCAAGTTATTCGCAAATCGGAAGATTTGTATATTTTCTGCACAGCCAACACCTTC
GGTGCTGGTAAAGGTCGAAGTCCTTACGGCTCTGCCGAAGTCCTCGATGGAGCAACGCTC
AACAGGTTTGCAGGTGGAGTAATCCGATGGGATTACGACAGAGCCTTTGAACGCTCCCTC
ATCGGAGATGATGAAATTGTTTCCTTCTTCCATGACCTTCGGTCAAAGGTTGAAACAGCA
GGTCTCTTTGGTCGTATCATCAGCCCTCGCCACATGATTACTGCTAAAAAGCAGAAGCAC
ATTCTTGGATGGTCTATGGAGACCATTCGCAAAGTTGCTGTTGCCGATTGGACTGAATCC
GACCTCAAAACCTGTGGTTTTGAAGATTCATTCATCGAAGATGCCCTTTCAACAGGAGGA
GCCGTTTGAATCCCTTCGGGATTTGGCTAAGGAGGTCTCAAGCATGACTACACTTACATT
CAAGCATGACGGCTTACAGGCTCGTTGTGTTGTCTCATACTCTCCGAATGACGCTTCTCG
ATTTATCGAGGGTCTCACGAATTCGGACTTCAGAGGGTATAACCCTATGTCAGCATCAGC
CGACCTCAATTGGATTGGTCGCAACGACCTTGCAGGTCAAGGCATAACAGAAAGGCGACA
AGTCGCAGAGCGACTTGGTGAATATGTCGAGAACGACCACAAACAAATTCGCAAATCATC
AAACGCCATTCAATCTTTGATTGAGACCATTGACCTTTCGGGAATTAAGCGAATGCTTAA
GTGGAATGATAGTCGAGGGCGTGTGGATGCTATGAGAATGCTTAATGGTGATTCCTACTT
CCGTAGGACAGTTCGCAAATCAAAGGCTCCCGTCGAGGCTATTGCTCTTGTCGTTCCGAC
AGGAGCAAACTGCGATATTTCTGCTGATGTTATCTTTGCGCGAACTGCCGTTGCTTTAGC
AGGAGCCGAGTTATTGACGGACTACGGTTTTACCGTTGAGGTATGGGGCTATGCCTTCTC
AAGAGGGTGCTATCATGACAGAGACTACAAGAATGCACTTGCTTGCATTCGTCTCAAGAA
TGCCGACCAAAGACTTAACGAAGTCTTAGCCTCAAGTGGTGGTTCAGCATGGTTCTTTAG
AAGCGGTATCTTTGGTATGTGGGCTTCGCAAGGCGATGCAAGTTGTGGTCTCGGTTCTGC
TGTCAATTTGACAGGTGAACAAGCCGAATACTTGAGGGAATGTATCAACATTCCCGATGC
TCATGTCATGAAGCATGGAAGTGGTGCTCGCACAGTTGAACAAGCCATCAAAGATGGAAT
CGAGGACTTGAAAGAGGCACTTTTCAAGTGGACAGGTGGTTCAGCATGAGCGAGCAACTT
GAAGTCCTATGGACTGTTCTCAAGCAAGACGATGAAATCGTCAAGTTTGTTTTTGCGAAT
CCTCTCGATTCTCAAGGAGAATGGGATGTTGATTTCTTGTTCTATGTCCTTACGGACATT
ATGAAAATCGCAGAACCTATCAAGCGTCTCCAACTCGAAGAGTTGGATTTGACTGATATG
AAGACAGACGAAGAGGAGTAGGTGCATACTCATGCCCTATCCATGTATCATGCTCGCATA
TACGCTACTCGCGTGTATGTATGTGTGTGCGTATGCACACGGTTATTCGCGAGGATTTCA
TACAGAATTTTTACCGCGAAAATCCTTAACAGGATTTTTAGTCCTTAACTCTAAAGAGTT
AAGAGAGACTTTTGCGACTTCAAACTATGGAGGTGCTTGAGGTGTATGTGCATCTATCCA
CCTTAGCGTTAGGTCTCCAAGAGCCTAACATCACATTCACAATATACGCAAAGGATGAGG
ATTTCATTTCTTTGCTCTCGGATAGAGGGGAAATCCGACCCATGAGACCCGAAATATTCC
TTGAGGAATATTTGACTTATGAGGAATTTAAGAAGGTATTAAATAGCAGAAACCCCTAAT
TAAATTAACACACAGGAGGAAAACGAATGACGGAACACAAAATTATACCTTGTTGCATTT
GCAACAGAGATATTGAACACAAGAAAGACGAGAACGGTAATGTGTATTGGTCGCAAGGAC
ATAATGCACAACCAATCATGCAAGGCAGGTGTTGTGATAGGTGCAACAACTACATCGTAG
TCGCATCGAGAATTGAAGAATTTCTCGCTCGACAAAGGGAGGATTTGAAATGAAAGAAAA
AGAATTTATTGGCTACGCCAAACTATTGATATACGGACAGAACAAACGAGCAGGTATAGG
GAGCGAATACGCTCTCTATGAGGTCTTCAAAGACCACGAAGATAAGTGTATCTTCGTAAA
AATCGCAGAAGACCAAAGCATCGAACCAACTTTACAAAAGTTGCCTAACTACGATGATGA
TGCTACTAAGATTCTATGGAATAGAATCAATGAGCAGAAGGGCAAGGCACAGACACACGC
ACGACACTTTCCCGACTTACCTTCAAAAACTTCTCGCAAAACTGCTTCTTCCTTCGGAAG
AACCTTTGCTTCAAGACCGACCATCGAAGATGACTCGGCATACATACGACCTATGCGAGA
ACGCAAACCCACTAAGCAGATGACAGAGGCAGAGGTTCGCAGACTCATAGATGAGGCGTT
CAAGGAGGAGTTTTGATGACTCCGACAATCACATTATTCTCAAGGCAAAGTTGCCTAAAA
GACTATATAGGACAAGCCCCCCTTAAGAGAGGCGAAAAACAGGAGGAATGAAACGAATGA
GATACCGACGAGAAATATACGAAGCCTATGATGACATGATAGACGAATGCTACGCAGATG
TGCTAATCTTTGGTGTGCCAAGATGTGCATCATGGGTGTTCAAAGTAGCAGACCCAATCA
TGTATGAACAGGGTCTCGATGAATGGCTTGATAGCCTTGCGACTGATGGAGAATACTGCC
TACAATGTGATAAATTCTCACATGAATGTATGTGCTTCGACGAAGTCGAATACGAAGAGG
AGGAATGAAAATGACAGACGAAGATAAGAAAACGCAAAACGAAAACGAAACACGCATGAC
GGCAGAAGACGAGGTCAATGAATGCCTTTCCTTCTATGCACACCTTGTTCTTTCCGAACA
TCTTGTGCTTGACACAGATAAAGATGTGATTTCACCCGAACACTTAGGCGGAGACATGGA
GAAAGCCATGATGCTCTCGATGGGTAATATGATGAGCAGACAAATTTTGCGAAACTACAA
CATTGATGCTTACGAAGTTGTTTCTTTCTTAGAAACAAAACTTGTTGAGGCTATACACAC
AGGCACATATCCCGAAGGAAAAGATGATATGTTTTTGACGAATATCAGAGATATTGAAAA
CGAAACGCAAGAGCAGAGAAGAAGCAGAAGATTGATGCACCTTACAAAGTGTGCTGTAAA
TGTAGGTCGAATGGTATGCGGTGATGATTTCATCTTCGATGAAGAAAACGGAGGCATGGG
ATTCCCTGCGGATTCACCCGCCTATCTAAAGTTTTACATGGAGGGCGTTATTGATAGGTT
CGGTGATGAAGCAACAGTTGTTTCAAGTGTAATTGACCCCGACGACCATGATGCTCGCTT
AGAATTGCTCAAGAGCGAAGCAGAGAAATTCAAATCGCAAAAACACATTGACCCCGATAG
CGAAGACAATAACGACGACCCCTTCGGTATGTTCATGTGAGGTGATATATATGACAGACA
AGAAATATGAAGTGCGTGATTGGAATTATTGCAACCACGAATTTGAATTAGACGAGAGTT
ATGGCGACGAACATGGCTACATAGAAGCGATGTGCGAGCGTTGTGGAGCAAGGGCAACAT
TTGTTTGCGAATCAATTACTCCACCCGATGAAAGAGACGAAAGGTGCGTTGAATGTGATG
CAGAATTAGAATCGTGTGTATGCGAGTATTGTTCCAAGTGTGGAACAAATATGGATTATC
ACCTTACTTGTAGCGAAACAGACGCTACAATTTGCGAAGATTGTGAGGAGGAAGAAGAAT
GAGAATGACGAAAGAAAATAAAGAATGGTTGCGAATTGCTCTATTTTTGGGCGAAGATAG
TATGCACATATTCCGTGATTCCCGTTGGGAATGGCTTAGCGAAGATGATGTATTCATGAA
CGCTTATGTTCGTTTTGGCGGAGACGCAGACACGCCCTTTGAAAACGAAGACGCTCTTGA
CAGAGCGATAGGCTATGCACAACGCAAAATTGATGATTGCTTTGATGAAATTCGCAGAAG
AATTTTGAAGGAGGAATATTGATGGAAAGAGAAAGAGGTTCAGCAGGTATCAAAATCACA
CTACATGACGGAGTCATGTGCGTTTATCACGAACAAGACGGAACGCTTTTGTATAGGAGA
CCCTTATATGAAGGTGAATGGAGCGAGTTGTTCGATTGGATTAGGAGAGACGAAGAATGA
GTTTATTTTTTGGTGGAGAATGTTCGGATTGTGAAATGCCGTGTGCTTATATCATGATAG
ATGGTGATTGGGTTTCTAAATGTTCATGTAGGAGCGAGGAAGAATGATGACGAGAAAACA
CTTTAAGATTCTTGCAGAATCTTTGAAGAAGATTGAGGATATGACGCAGAGGAATACGAT
GATTGACGCATGGGTTGATGTATGCACACAGATGAACCCTCGCTTCGATGAAACGAAGTT
TAGGGAGGCTTGCGAATGAATTTATTTATGCTCCACGAAAACTCCCTCATAGCAGGAAGA
ATGAATTGCGACAAGCATGTCGTCAAAATGCCCGTCGAATGTGTGCAGATGTTAGTCTCA
AGTCTATTGAGACACGGTGCAGACCCCAACGAAGCACCTATGACGCAGAGAGGAACGAGG
CACAAAGGCGGTTATCACAATCACCCTATGACCCGATGGGTCGGAGACAGCATCTGTAAT
TTCGTATGGTGTTATTCTCACGCTCAATCTTTATGTGTGGAATACGAAAAGAGATACGGC
AAACAACACTTTGCGAAAAAACAACTCGATGAAATTTCCGCATGGGTATCATGGGCTGAT
TATTTACCACATGATGAATTGACCCAACCCCCACAATGTATGCCCGATGAATACAAAGTC
GAAGGAGACTTTGTCGAGGCATACCGAAGGTATTACCTATATGAGAAAGGCAGATTCGCA
AGATGGAACAAAGGCACAAAAGCACCTTCATGGTGGGAGCCTACACTTGACGAGGAGGAA
GAAGAATGATTGACTACGATTTGCGACAGGATAAGCAAGGTCTTTGGCGAGCCGTCATGG
ACACGCAGACAGTCCGTCTGCCCGATGGAAGATACGCAAGACACTTCGTTCTCGATAGAG
GCGAGCATGACATACTCAAATATTTAGACACAGGCGAGTTAGCCTTTGTCTATAAGCAGA
AAGATGATATAGGAGAGACCTATATAGAAGAAACAAAAACAAGAGGCGAAGAAGAATGAT
GGATGAAATAAACGAACAAATAAACAAAGACTACGATTTAGGAGAGTTGCGTTTTTGCAA
AGGAGCGAAGACGGTATCTGCTATATGTCAGCACCCGAATGGGTCATGGGTTGATGTGTT
GTTGAAGTTAGAAAACTTCAATAATTTTGACTCATGTCCTATGTGCAAACGCTCATGGAA
TAAATTATCGGCAGGTGTATTATACTGCGTTGATAATTCGCACCCTCCAATCAAATATTC
AGTTGGAAATTTCTCAATGAAACCTTTGGTTTCACCTAAGAGAATCACTACAAAGAGGAA
ACTCTTTGAGCCAGATACCATGCACTATCGCAAAGACCTTGAACGCACAAACACAAAGAC
GGAAACTGAAATCGTTTCCGAAGCCATGACACAGTTAGAGGAGGCATTCAATGACTTATT
TGGTCTCTGAATTGGTTCCGACAGGAACATGGGGTGCGAATCTTCGTAGCCTACTCACAC
CTTCGGGTTGGGATAGGCTTAGGCGATGGTCGTATGAGCAAGCAGATAACAAATGTGAAA
TTTGTGGGCAAGATGGCTTTTCGCAAAATCGCAAATATCCCGTTGAATGTCATGAGGTAT
GGGAGTATGACGACATACAACATACGCAGACATTGAAGGGTGTTCAAGCACTATGCCCTA
TGTGTCATTGTGTCAAACACTACGGCAGAAGTTTGCGAGTTGGTTCGGGCTATAAGGTTA
GAGAGCATATTGCTAAAGTCAATAATTGGTCTCCCGAATTCGTGCAGATATACGAGGATA
TGATATTCCACATACACGCTCTGCGTTCTCGCTATCGTTGGACTGTGGATATACAAGATA
CGCTTCTGCGTTATCTTGCTGATGGCGTAATAAATCAAAAGGATTTTGATACGGCTATGA
AGAAACTCAAAAGTGGCGGATATGAGGTGGATAAGGATTAAATACCGAAAGCCCCCCTTT
AGAGAATGAAACGGAGGAACACAAATGGAACAGAAAACAGCATTAGTTGTAGCACATTAT
AGCAACGACCAATACGAATACGATGGCGTATTCGCAACAGAAGAAGAATTTCTTCTGTGG
CTTGCCGAAGAAAATAAAGAACGCGATTGCAAAGCAACATGGGAGCAATACGATAATATG
AGCATGGATGAGCAGATAGAATACGCTATCAAGCAAGGGCATCCAATCCCATACTCGCCC
CAAGAATTCGCAATTACAATGACGACATACTTCGTATTAGGTGGTGTTTGATATGACAAT
GCTACAAGAATTTTACGAAGTAATAGAAGAAGGAACGGTTGTTAGCCTAAGTGAGTTTCT
AAATGAAACACAATGGTTTGAGGCGTTTTGCGAAAGACACCCCGAATACAACCCCGATGA
TGAAGATGATGATATATATGACATTATGGTTGGTAGTGATATGTGCGAAATACAAGCAAT
TCTTGAAGAAGACCATAGAATTTGGTCGGTTGATTGGATTGAAGAAGGCGACTACTTCTT
GATTCGACAATGGGAGAAGGTCGGTGAAGAAGAATGATTTTTAACACAGTTAAAACTACG
AAGGCACTTAATACGGCACTTGAAATCGTAGGTGATTTAGCAATTGCAGGTGTATATCCC
GCAAATAAGTTAGAAAAATTCTGCGATATTATCGCAGAAGCAACAGAAGAAATAAAGACA
AATATAATGAAGGCTAATCAAATCAATGATTTGACTATGCGTGAGAGCAAGAGGTGGTAT
GAATGATAAGCGTAAGCGAAGAAATGTATGATTTAATGATGCACATGATAGGATTAGGGC
GACTGACAGAAAATTTTTGTTATGTAGTTGGTGATGGTTTCGACCCCGAATTATTGCTTG
AGTTAGCAGAAGAATGCAACGACACATGGGGGAGCAGTAGCGTGGACATTGAGGAATTGC
AAAGAGCAATTGAGCGATACAACGAGGAGGGAGAATGAATGAGATGTTATTTGTGTAATC
GTTCTCTTGATAAAAACCATTATGGAGGCATACATTTTCCTATGGAAAGGGTTGTTATTC
ACGAAGGGAAAGAATATTGTCTTGAATGTTATATTCAAGAAAAAAATGGTAATAGATACT
ACGGGGTATGAAAAATGACGGAAAAAATTTTATGGGTAAAATGTTGTTGCGATAGTCCTT
CGGAGGCTTCCGAAGAAAAACTAAGTCTTGCAGAAATGCAAGAAGTCGTAGGTGGGTATG
TTGAACGCGTTCCGCTTCACCACATACCTGCTAAGGATAGACTTGCTTTCCTTCCGCAAA
GAGAAGGTGCGCGTATCGTTCATGTGATGGAAATGTATGTCAATGAAGATGGATATGCTA
TGGCTCTTGAACCAAACTTCGTTGCGAGTTATTTCGCACAACAATTTCTTTTAGGAAATG
TTGTGATGAAAGTCAAAGCGACAGACGAAGACTTAGTCGCAAGCATGGAGTTGCTTGAAT
TCTGCTATGAAAACGACATTCCTCTATCGAGGATAAAGGAATTTAGCAAAGAGGGTTTCG
ATGCGTGAAGCATTCACTTTTGCAGACGAATACTTATACGCACATACAAACGACATAGTC
GTTGATGATTTCGTATGTTGGCGTAGGTCGGGAAAAAAAGGCAGAGTTTTTCAACCTTAT
TTGAGGTTGAGAATTCGTGATAATTTTTACACAATTGACGGTTATCATGCTCTATGGGAT
TTTCTCGATACGCTCTATCCAGACTTATACAGGCATGAGTTGAATGCTTGTATGAAAGGC
GATACAGAGTTTGCGTTTCTCGATGAGGTCGCAGGTCTCATACGAGAAGCGAATATGTAT
TTAGGCATGAGTTATTGGGCGTGGTATGATTATCCCCTGCCGAATAGCAAAAAGACGGAG
TCTTTATGCAACATGATAGGTGATGTATGGTGTGCAGATGTTGAAACGCGTGATGGCGAG
CCACATTCTCTGCTAATGAAAATTTCATACAACAGCGAATGCTTATCGCAAATGGAGGTC
GTGCGTGTAGGAGGTATGTTTCCTAATATCGTATTAGGAAAATTGGATACGCATGAAATC
ATGTGCTTCGTTAATCACGAAGATTCCCACGACTTTCGACCCTTTAAGAGAACAAAGTTT
GATACATGGGAGGAGTTTGATTCTGCTTTTAATTTCTTGCATTCGTTGATGTGTGAAACT
GATTATTCACATATAGAAGCATCATACGACAGGTATAGAAGACGAACAGGTATGCAGTAT
GTCGAGCGAGACATATACGAATTCGGTATTTTTTTGGAGGTTGCAGAAAGAAATAGAAAA
GAATAAAACGCAACACCAAAACGAAGTTTCGCTAATTCTTTATTTTTTCCTAAAAGTTGG
TTTCAAGAATTCGGTCTAATTTATTTTAATAAATTAAAGATTAACTCTTAAGAAAGAAAA
AAAGAATAAAGCCTTTCGTGGTTCAGTCTTGCGTTTTATTCTTTTTCAATTGTTTTTTGG
ACTTAGAAATAATGGGGTTCTTAAGAACATAAGGTAATGGTGTAATTATGGGCGAAGTTA
AAACATACAAAGAAACAGATTTCATTTGGCTTGATGGAGAGCCACAAGGCATAACTCATG
CTATCTTATACGATGCCGTAGGCTCGCATCATATACCTGCGGTTGTAGGTGCTTCGCTTG
TCGAAGATAATGAGCCTATTGGGTTCATATCAAGCAAGCATATCTTTGCACCCCCACACA
CATATACGGATGCAGGTTTTAGAGGATGGGCTATTTTTCGCAGAGGAAACACTTTGATTA
TTGAAATAATCACCCCTGCTCACATAAGCAAAGATATGGGCGAACAGAAAAACGCATGGC
TATTTAATTACCCACCTGCAAGAGACATAGCAGGTATGTTAGTTGATATAGGCGTGGAAA
GGTTTGTAGTTTTAACTTCGGATATTTTTGATAGAAGTATTGATAGTGAAACTACTTCGG
AGGAATGTATTGAAATTATCGCAGAAGAAATAGGTAAAGAAGAAACGCATTCTTCTTTGC
AGACATTGTGGGGTTGGCTCCCTGCTTTTATGTTTGGAGTTGAAAAGAAGGGTGCTTCTA
TTCTTATCATTCCTTCAAGTGAAAACTTTAGCAAATTACCTAAATTTGAAAAGACTGAAA
TTAGGTCTGCTCTGGGTCTTCTAAAGAGGTGGGGTTTCGATACATTAGGCTCATCCAAAA
AAGCGAAAGATATATACGAGAAGGCTTCATCGGAGAATGCGGAGGCTATGCGTAGTGCAA
GCGAAGTCATAGCCAAAATGAAAGCAAAGACAAAGAAGGAGAATAGAGGTTTAGGAGGTA
TGTTTCAATGAAAGAGGACAATATATTCAAGAGAGTTTTAGATTTCTGCGAGAGAAATTA
CATCATAGATGTTGAAGACAAAGTGCCTATTTTCTTATGTAGTATAGGCGGTCATTTATT
CAATACCGTGAATAAATGTTCAATGTGCGATTTCGCACCTATCGGAGAAGAAGAAGACAA
GGGCAGATTTGTGATTGAGGACTGTCCTTTGCGACACGATAACTTTCCCATCTATACGCC
TTCATCCCGAATAGCAGATACACGCATTCACATTATCATGCGTGGAGCAAAGGGTTCGGG
AAAAAATGTATTGCTTGACATATTCTGTGCGGAGAATACAGGTATTCTTTGGAATCCCGA
TTCTTTCAAAGGTATTGGTTTTCGCACTATGAATGGTTCTAATTCGATTACAGAGGCAGG
TATGTTTGGTTCTGTGAATGACGAAGGTCGTATTGTAGGGAGACCACTTGCGAGAGAATT
GTGTGGAGGTTTCTTGTGCTTTGAAGAATTTTCATCGGTTTCCGATGCTAATAAAAAAGA
CCATAGTATTGATATGAAGAATCAGTTGCTAACTTCACTTGATAGTGGTCGCGTCAATAA
AGGGATGCGTGATGGTTGGGTTAAATATAATACGCGATATACGGTATGGGGAGGAACGCA
ACATGGTCGTATGGATTTGGAGTCGGGTCTTGACAGGCGTTTCTTCATTATTGACATTGT
TATGGATGCAGAAAAGGAAATGCAATACAAGATGGCTCAAAACAAACAAGCGAATATGAC
TCCCGAAGAACGCGCATATCTTGCGGGCGAGATAATGGATTTGCGAGCATGGTTTATTGA
CAGGCAGATGGATATTATGCTAAACCCACCTACGAGCATAAGGTTCGATGAAGATTTTCA
AAAATGGGTGATGAAAGAATCAGTCCGTAGTTTTGAGTCGGATTTGTTTCGCAGACTTGC
TATCGGTTATCACATGATGGCGGGTGAATGGAAAGGAGGAGTCCTTGAGGTCAAATTGAC
GGAGGAATTATTAAAACTTCTTGAAGATTCACTTCGCATGAGAAGAAATGTCATGGATGA
AGATGTTCATTTGATTAAGACTACATTTTGGGATAAAGATGTTCCGAGAAGCACATTGGT
TAAGGATATTGCAAGGCTGATTACAGATAATGATTATCAGTCTGCTAAAAGATGGATTGA
TGAAAATTTGAAAAATCAAATTTGGTTTGAAGAATTTAGTCCTCGCAAAGAAGGTCGTGG
TCGCAGAGGAGTTGTGTGCAGGTTTGGTATGCCCGACGACAATTTGAATTGGGGTGATAA
AAAATGAGAACAGGTTTCCACGATGAGAACAAGGTATCTATGTCAAAACTGAAAGCACAT
TACATACATAATCTATACACAAAGGGTTCTCCGAGAGTTGCTAAAAGAAAGAAACAATGC
GATTCGATTGTTAGAATCTTAGAAGGTTATGGTGAACCTATGTCTGCTAAAGCGATTTAC
GAATGCCTTCCCGAAATGCTAAGACCGAAGACGAGCAGGGCTATGGCTCAAATATTTAGA
TTCGATAGCAAGAAAAGAATTGTTAAGTGCGGAGAGCATAGAGGCAGAGGTCTGTATGGT
CTTAGGGAATGGGGGCTTTAGATGGTCGGGCAGAGAATGAATACTGCTTTTCTCGATGCT
TGCTACGAGTATCTTGAAGATAAAGATGAAATTATGCTTGTTGAATTGGTTAATGAAGTA
AAGACTCGCACAGGCAGAAAGTGGAAATATCAACCAAACTCACAATCTCTTAGAAAGATG
CTCATGCGTGATAGCAGATTTGAAGTAAGGACTCCTAAAAACCAAAGAACAGTCGCAAGG
AGGATTGCTGATGATACACGATAATTTCACTAACGCTTATTCTGGAAAAAAGCGTCATAG
AAAATTTAATCGTTGGTGCGATAAAGCCTACGAATATATGCTCGGAAAGGAGGAACAAGG
TGCTACGACATGGGAATTGATTGATATGATAAGTGCAGAAAAGGGCGTTATCAATTTAGT
TGATGAACCGCCTTCTATTTGGGTGGTATCGCAATTGCTAAGAGGAGACGAAAGATTTTA
CGCTCATGGACAGATAAGAGTTGGAAACAACAAATGTAATGTGTGGTGGTTAAGAAATGA
AAAGCAAAAAGATGATTGAGAGCAAGTTGCGAGAATTAGAAGATTTGGGTCTTGAGGGTG
AAGCAGAGTCTCTGCGGTGGGTTCTTGAACCTCCCGAATGTCATTTCTGTAATCATCCCA
ATCGCAAAGAGTTGGAGTTGAATATCTTCAATGGAACAATGACTATGGCTTTTGTCGAAG
CGAAATACAATTGGGAGGTTGGTGTAGCACACGAACATATCGAAGACCACATGAAGTATG
ACCCTAAAGAAGCAGAAGAAGTTGAAAGAACGAGGGTTGAGGTTATCACGACTTTGGATA
TGGCGGAGAACATTTTTTCTCGGATTGAAAGATGGCTCGATGAATGGGAAAAGGAAAAGG
AGGCTACGGGAATTGACGGTGAATGGCTTGCTAATGCAACAAGATTAGTTGCACAAGCAA
ACTCTTCTTTGAAGTTGATAGGAACATTAAAACAAGAAATCGGTGTTGATTCGCAATTGC
TTCTTGCACAGCAACAAGTCAATGGTGTTATGGGAATTCTTGTGAATGTTCTGCGTAATG
AACCTAAGTTGCTATCACAAATTGAAAGAGAAATGACAACATTGGGGTCTGCGAGAATTT
TGGGGGATGGTTATTGATGCCCGCACATTTGTTTAGGCGTGATTGGAGAAAGTGTCAAGA
ATGTGGTTTTACCACATTCGCAAGATATTCTAACCACAAGGTATGGTGTGCTAAAGAAAA
GAGACCTGTCTATTGTGGATTTATGAGGTTGATGCGTGATGAATAGAGGTGAACCTGTAA
AGTGGAGAAAGACTTTTCAGCAGTTGATTGCCCGACCAATACCCACAAGTGAATATCCGA
GACTCGCAAAGGATATGTATGAAGACGGGCTTTTCTGTCTGCTTACACTTGATGGTCTTC
AATGGTATTCGGGCAGATACCCCGTAGCAAAGAAAGTTGTTAGAGACCTATGGTCTCTAA
GCAAAGCACAGTTTATTCGATTTGAACGATGGGTTTATATGAACGACCCGTATAGTAAGT
TTGCCGAAGAGGAGGCGGAGCAAGATGAATGAAGAAGAAAAAATAGAATTTGAATTGGTG
AAGAAAGGCGTAGTTGGTTTGGTTGAAGCATTAGAAGGTCTAATGCCTATAATCAAAAAC
CTCCTTGATTTTAAAGAAGAGACTATGTCTTTGGTGGTGAATCTTGCGAAGATTTTAGGG
GGCGAAGAAGAATGAGCAAGGAATTAGAATGCCCTTCGTGTAAGCAAGAAGAAATGGTAT
CGCTTGAATGCACCTTTCAAACATTCCCTGTATGGCTAAACGATGATGGGGAGTTGGATT
TTGAAGGTTATGTGATAAGAGAATGGGTAAATGATGCAGAACCACCTACAATTCTCTGTT
GTTCGTGTGGTGCAGAATTTAGTCGTCAAAAAATTATTGAATATATGCTCTTAAAGGGTG
AAGAAGAATGAAAGGATTTCAATGTCAAAGTTGTGGCTTGTTTGAAGCCTGTGAAGATGA
TGAAAGGATAAAATTCCATCCCTTCTGTGAGATATGCGAGACAGAAAATAGATTGATGCG
GGCAGGTGTGTATGATGAGTAAGAAATATCGAGAACCTGCCGTCGTCTCTGCGGTGCAGA
ATTGGGATTTGAGCGAATGGTTTTCTGCCGACCAAATTTTACCGAAGGTAATGGAAGAAT
TACCACAGAAGACAATGTCAATCAATGTGTATTCAGTATCAAGATTTCTGCGAGTAATGG
AGAGCAGAGGAGTTTTGATTTCAAGAGTCAATGGATATGGAGTAAAGGAATTTAGCAAAA
TAGAAGGCGAAGACGATGGGAGTTATCATCTTTACGCGTGATGCTGAACCTTACCGAGTA
GGCGAATTCGTTGAAGGTCATGAGGTTCTTACTTCACCTTCTTGCGAAGGACTCACAGTT
ATAGTCCATGAATCGAGACCCAAAGCACAAGAATGTCTAAGTTGGTTGCCTTACATATCA
TACCGAATGGTATGGGTATGCGACTCTGCTCCCGAAATCAAAGACAACGAGAGCGTGATA
TACGATAAGAGTATGCGAGCCGTAAAACAAGACTATATGACAGGCATACAGGCTTGTCTA
AAGTGGAGCGATAGAAATAGAGCGTGGGCGTTTTGCAAAGATACACCAATCCCACTAATG
CTTTCTTTCTTGAAAGCAAACGATAAAAACATTGAGATGTGGCGTGTTCTTGCTAAAGGC
TTTACATGGACTCCCGAATGGTATCAAATGGCTTATCTGTGTTTTGCGTCGAAACCAAAC
GCAAGGGCTTCTTTCCCCAAGAAAAAACAAGAAGAAGAAAAAACTCCTATTGGCTTTCGA
CCTAATGACAAATACTCGCAAATTATTTCAAGCAGAGATGTAAAGGTCGGTAATGATATT
CGAGTCAATGATATTTCTTCGCTGCCGAAAGCAGCAAAGAAACGCAAACAAAAATCTATG
GAATGGTTATGATGAATCAAGGTTCTGTGATTTTAATGTGGGCTATCTTCATAACCCTAA
TGCCTTTTGCAAGATACATAGGACTCATAATAAGCCCTGCTATGTTATTTAGCAATAAGA
TAATGGAGAAGACTTCATCCGTTGGTGAAAGTGCTTTAAGTTTTTTGGGGTTTTTAGAAG
AGTAATTAAATACCCCATAATGTATGTTAGAATGTGGCGAAGAATAACGCAAGGCTTAGG
CGTATGGTTGTTGATATTCTCTTTGAGAGAGGAAAAATGACAAGACAACAAGTTGCTTCT
ATTTTGCGAGAAAGTGGGGAGTTTAGGACTCTGCCTAATGATTCAAGTTTAACTGCTATT
CTTTGCAAAAACTTGCAGATAAAACAAGTTGGTTATGAGATGGTCGAGCAAATCGGTGGT
CTTAAAACAAAGAATGCTATTTACGAAATAAACGCAGATTTGATAAAAAGTGAGAAAGAT
ATAGTCTATACTCGACCTTATTCTGCTATGACAACGATAGAAAGAAATAACGCTAAAGTG
TGTCCTAAATGCAGACAGATGCGTTTGATAGAAGACAGATGGTCGGAATGTCTTGTGTGT
CTTAGGCTTTAGAGGGGTTTATATCAACATACTGTTTAATTTAGAACATGGCTAAGGGGC
TATTGCATATTGGGAGAAACGATGTTTCTTTGCATGAGCAAAGAACATACAAATGTGGGG
AAATTGCAGTTGAAAGACCACATTTAACAGATGAACAGGCTGTTAAATTGGAAAAGTGTC
CTAAGTGCTTTGCTGATACGCAAGTGCGTGAAGTAAAGAAGGTTGAGGCACAAGTAGTGG
AGGGTTGGTTGTAATGCTGATAGGAATTGCAGGTAAAATGAAATCGGGAAAAAGCAGTTT
AGCACAGGCTATCAGCACTAAGCACAATATCCCTACACTTTCCTTCGCAGAGTCTCTGCG
AATGGAAGTAGCACAGGCTTTCTTTAACAAGATGAGTAAAACTGATGCTCGGTATCTATG
GTCTGTTTTAGAAGAACAAGATAAAACTTTGACGAGACCTATTCTTCAAGCGTGGGGTGA
GGGTCGAAGAACACTACATAATCAAGACTATTGGGTTGATAGACTCATGTCATACATACG
CAGAAAGGGTATAGTCTCTGCGGTCATTGATGATGTTCGTCATGTAAATGAAGCACAGAT
GATTATCAATAGCGGGGGTCTAATCATTCGCCTTGAAGCAAGTGAGAGGTTGCTTTTGCA
GAGAGGGGCTACGGAATATTCCCTATCACACGCAAGCGAGCAATTTGAACCTCTCGATGA
GTATTTACTTTCGCAAGATGCAGTTGTAAGAATCAGTAGCGATGGAATAACTACGCTCGG
TATAATGAATCGCATAGGCAGTATAGTTGAGGCTTTTGTTGAGGAGGAATGACAATGTTA
AAGGTGAAATGTGCGAATTGTGGAAAACAAATAGGTGTTTCACCACACGCTTTTGATAGG
CTTGTTATGTTTTGTTTTGAATGCGGGGAGGAATGAAAATGGGTTTTGTAAAATGGATGA
CAAAGAGAATGATGGTTAAACATGATGTGTATTTGTGTAGTATGTGCGACGACAGAATGG
CGACTATGCCGTATGTTCTGTGTAAGAAATGCTATCCCCATTTTGAAGAATACATGAATG
AAGAATCACAGAGAAATTTGTTGGAGGCTTCTCAATGAATTCGATTTGGTTTAACAAACA
TAGACCTCAAGTTTTGCAAGACTTTGTAGGACAAGATGCTCTCATTCCCGAATTTGAAAA
GATTCTCTTTGAGAATCACCCTATGCAACACTACATCTTTCATTCGGCAGAAGCGGGAAC
AGGCAAGACTACGCTTGCACATATTATCGCAAAGACTCTCGGCTACAACATATTTACATT
CAATGCTTCAAGCAAAAGAACGAGAGGCATCGAATTTGTTGAAGAAGACATCATACCTCT
TGCGAATAGCGGTATGTGGGAGACAATCATTCTTCTTGATGAAGCAGACAGACTGACAAT
ACAAGCACAGGATTCTCTCAAAGGCGTTATTGAAAATGCTACTTGCTACTTTATCTTGAC
TTGCAACGACTTAACAAAAGTAAGCACTTGGCTTCAATCAAGGTGTCAAGTTAGAAACTT
CAAGAAAATTCCCGAAGAAATAATGCAACAGAAACTCATTGAAATAGCAAAAGAAGAATT
GTGTGATGTTGATATACAAGAAGTTGCTAATATCTGTAAATTTCATTCGGGCGATTTAAG
AAATGCTATTTCATGTCTTCAAGCGTATGCTTCTTTGGATAGGCATGAACGCACTAATTT
TATTTTGTCTTTGGGAGACCTTGACTTTGATGCTAAAGTATTCACGCATCTGTGCGTAAA
AGAGAAGGCTCTTGAGCAAGGCTTTTCTAAACTGAAAGAAGTTAATATCCGTTCATGTAT
CAAAGAGACTATGTTATACATTGTCTCTTCCGAAGCACCCACACGCGTAAAGGCGAAGGT
GATTGAGGCTTCGATTCAAAGTGAGAGAGATTTCCTCATGGGTATTGATGAAGAAATCGT
AAAGTGGAATTATTGCAGACTCCTATGTGAATCTTGAGAGAGGTTTATATTGACATGGAG
ATTTAGGGAAAATTGGTGAAAAACATGATTACAAGTGAAATGTATGAACGAGTAGCAAAA
AATGTTGGTTGCACTATCAATCAACTTATGGAAAAGCACAAGAGGGTGAAGGAAGCAAAC
GCAGATGCTCTAAAGTCTGCGGGTGTGTCCGAAGAAGAAATTGACACAAAGACTTTGCGA
ATGTGCGCGGCAGAAATGCGTGTTGAAACTGCACGACTTTCAAAAAGCGGTTGCGAAATG
CTTGAAGGCGTATTCCTCTCGACCCCACGATACAAAGATTGGGGTAAAGTTTTCTATGAA
AAGTATAAGACAATGTTGAACGGTCTTGATGAAATGGGTCGAACCATGTTGGTATCGCAG
GGTCTTATTACTCTGTATCTTCATGACGAACAGGGTGGCTACGCTATCCACCATAACCCT
TCTTTGACAAACAAACAGGTTTTCGCAGAAGGTTGCGAAGTTATGAAAGGTTCGGTTCTT
CCAAAGCAAGCAACGGATATTGGCGATGGAACAGGTTTCTTTGTTTGTATTGAAAACAAA
TCAAACCCTACATATCCTTCGGGTTCGCCTAACTACGCATACGGAAAAGCGAGGGCAACT
CAAGACCTTGAGAGAACTTGTCTTTTCTATGGTCGCAAAGTCGGTGATACTTCTGCACCT
ACGCTTATGGAATTCAAGTTTAGAGGGGATTTGGCTAAGGTAAATTACCCAACATTTTCT
CCTCTCCGCATACCTGCTAATGTGTCTAAGAACGGTGTTGCTTACGCAAAGGCGGGAGTA
TCAACATATACACTTGAAGAAAGTGTCGCAAACATTTTCTCTAAACCTCCTATGCTTGCT
GATGGTTCGGGCTTTATCGCAGATAATTTGAAGGTTCTTAACGGTCTTGAAGGAGTTAGA
CCCTATGTCGAATCCTTAAGCGATAAAGATAAGTGGGATGCTCTTGCTTGCACTATCATG
GAGGTTGCACACATTGACCCTCGCGAAAGCGGTGGTTATGTTATCACTTGTGCTGATTTG
GATTTAATCAGTCCTCACGCACCTATTGATTTGTATGTCTCGCAAGAAGAAGAACACAAG
GTATCTTTTGGTGTTGGTTCTATCTTAGCGGTTGTCGGACAACCATACATTAACAGAGAC
GATGAGCCTAAAATCGCTAATACGGGTTGGTATTGTGTTGAATCGGTTGGTATTGTTGAA
TACGACACAAACGAAGAAGATGATAATTGGGAGTAGTGATGAAGAATGACATGGGGAGGA
AAAACAGAAGAAAGCAAGGTCGAAGAGCCTAAAGTGTTCGGTATAGAACACTTTAGGGAA
TTGTTCAGTCGCAAGAGGACTGAATCACTTCCTATACGAATGGCTTTGACGGGTAAAGAA
AATACCGCTAAGACAGGAAGTGCGATTGCAATCGCAAGAGCAAGAACGGATAAAACAATT
GTGATTATTGATATTGACAACTCTGCTACACAGACAGTCTTACACAACTTCCCCGACGAT
GAAAATATTCATGTCGTTCCCGTCTTTGACGAGACCGACGAATCAATTTTCAACGAAGAT
AATACTACAAATTGGACTTCACTTGTTGATAAGGTGGGTTTCTTCGCAAGAATCATTGGA
GAACAGGCTAAAGAAGGAGAAATAGGGGCGGTCATTCTTGATGGCGGTTCAACCTTCTTG
AAGTGGTGTGAATACGCTATGACAGATGTCTTGATGAATCGTTCAAAGAATCCTATCAAT
GTCGAAGACGGTGATAGATTTAATCAAGCAGAATGGAGAATTCGCAACCAACTATTTCGT
GATGTAGTCAATAGAATTCATCAACTTCCCGTTGATTCTGTATTCTTCACTTTCCATCTA
AAAGATGTTCAGCAATTCGCAGACATCGGCAACGGACAGAAAGGCTTGATGAAAGTAGGG
GAAAAGCCAGATTGGGATAAGGGAACCATGCGACTTTTCTCGCAACAGATATTCCTATCA
AGATTCACGAAGAAGGGCGATATTGCGGCAGGTGTGAAAGCAGACCCGAATATGCCCGAA
GACACATGGGAAATTCGTGCGGAAATTCAAGAAATGAAGGGTAAAAATCAAGAGCATTTG
GGAACAACGCATACTATTTTGCGAGTTTCTAAGGGTGTTGTTGAATGGTTTGGCTATCCG
TTTTTGGAATGGTGATATTATTCCATCTAATATTCGTTTGGTAAAAGAGCATAGAAGAAA
AAGACAAACCCATTATGCGATTAGCATAAAAGATGATTGGGAATATCTTCTGTGCGGGGG
TTTAGATACCTTCGGTAAATATGACTCTGCTTCACAGGAATTGGGGATTAATTGCAAAAA
GTGTCATAAGATTCAAGAAAAAAGAAACTATTCTTTTTCGTGAGGTTTATATCAACATGG
GAAGATGGTAAATTATGGTTAGAGTTGATTGTAAAGATTTAATCTCTCTTTTGGAGAGGA
CACAGAGAAAAGCGAACATTGGCGGTAAATTGATTGAGCAAGTAGTCTCATGCGTTTTGC
ATGGCGAAGAAGAAGGTCTCAAATTGACGACGACAATGATTGTTAGAGACGGTAAAACAA
GCGTAAGTCATTTTTCTTGTATGACTAAAGATGTCTTAGAAAGCGATGTTGAAATAGTGA
TACCTAATATAGAGTATGTTATTAGTGCTTTGAAAAAGCATACAGGCATTGTGAGTTTGA
CGCAAGCAAGTTTTGAAGACAAACTAAGAATCAAATCGCCTTCTAAATCAACCTCCCTTT
CTGCTGATGTAAGGGCTTTAGCATTTCCACATACACAGGAAACTGTTGTTGGTTGGTGCG
AAAAATCAAAGGCACTTCATAAAAAGATAGGTGGCTCCACAGGACAATACACATTAAATG
ATGGCTCTTTGAAACAACCTATGGGTAAAATCGAAGTTGTTTGGCGTGATTTCACAGACG
CAATCGCAAGTGGTAATATCAACGGTCAAAAAATATCAAGATTTAAATTGAAAGTTGAAG
AAGGCGTAGCGTATGTCGAAGTTGGGGATGATTTGAAGGGAAAAATGGTAAGTGTTATTG
GTTCTTGCGATACAGAAGATTTTGAATGGAGTTTTGAAGGAGGTCTTGAAAACATCTCTC
TAAGTCAAAAGGTAAATATCTTTATTCAAGATTTTAGGGAGCAAGGTCAAGGAATTGCTT
TAATCATTTACGACGCATTTGGAATGGAGAGTATATTTCAGCGTGGTGTGATTTAAGATG
CCTATAATCCTCTCGGAATGGGAAAAAGACCAAAGCGATACGACTATACAGAATATCATA
TCGAGAGGAATTAAAACAAATAAAGAGAGTCTTAGAATCGTTTTATCCCACATGGGAAGG
GTAATGTCTTTGAGAAAACTGCATCGTAAGATAGGCGTAATGATGGTTGTATTGGAAATG
AAAGAGGGTGAAACTCTTTCAACAAAGGTCATTTGCGAAAGAGCAAATGAAAATATTCGT
AAAAACGCATCTCTCGGTGTTGAAAGCATAGCATCTATTTGCAGATTGATATGTAGGTGG
GGGTATCTTATGGAAATTCCAGAGACATACGATTCTCACAACTATATGATGTTTGCGAGG
ACTGATAAAAATGTATGAAATTATTCAAGGCGATATTTTCGATATAGATTTGCCGAAGAA
TAAGTTTCGGACTTGTATAACTTCCCCTCCGTATTTTGCTTTGCGAACATACGGAGAAGA
TGATAGGGAAATAGGACAAGAGCCTCTTGATGAATACATACAGAAAATAGTTGAATCCAT
GAGAGTTGTTCGTGATTCTTTAACAGAAGACGGCACACTATGGCTAAATATTGGCGATTG
CTACAATGGTTCGGGTGGAGCAGGTTCGGACTACAAAGAAGGCGGTATCAAAGCATCTAA
GAATAAGTGGGGCAGTAGGAATGTCGAAGGACTCCCGCCTAAGAATCTATTGGGCGTTGG
TTGGAGAGTAGCACTTGCTCTTCAAAGGGATGGTTGGGTTCTGCGAAGCGAAGTAATTTG
GAGAAAGACAAGAGCATATCCTCAACCAGAGGGCTACATCAAGAGACCTGTTCCTAACCA
TGAACAGATATTTTTCTTTAGCAAATCGCAAGACTATTTTTATCAGCCGCAAAATCTATT
CACGGTATGGGATATGACTCCCGAATCTTCCTACGGACATGAGGCTCCTTTCCCAATTGC
TCTTCCTATGACTTGCTTACTCGCAAGCACAGAAGAAGATGATTGGGTTCTCGATTGTTT
TGCTGGAAGTGGAACAACCGCAGTTGCTTGCGAATTAGCAAATAGGAACTCCGTTATGGT
TGATTTGTATAGAGAATGCTGTGATACTATGGAAGAAAGACTTTCTTCTTTGGCTAAGAA
AGAAGAAATCGAATGGCTTTGAATGGGTTTATATTGACTTCCAATATACTGAATAACATG
GTGGGTATAGAAGTCAAGGTAATGTCGTTCTCAAAGTTGGAAACAATTTGGGAGAATGAC
TTCCCCCTTCTTAGAGCATACGCTTTAGGCTATCCTAAACTATACACCGACGCTATGTAT
TGGGTGTTATTTGTTGATGGCGAAGCGGTTGGCTACACTACGGCAAGACCACTTTACAGT
CAAGATAATTTTCTGTTGTGCATTCTTGTAGGCAATACATACATCAAGAAAGAATGGAGA
AGTAATGGGTTTCACAAAACACTTCTGCGAGAACGGAATTCCTTTTGGATTGATATGATG
GTTCCCATTATCGCAATTATCAACCCATACGAAGCAACCCCAAAACATAGACTAAGGTCT
GTTGTCGAAGACTTAGGTTATGAGATTCTTGAATACGATGAATCCGAATACCCTTTCAAT
AAAATGCGATATTATGATATGATTAGTTTGAAAAATAAGGAGATGTGGGTCTTTTGATAG
TTGAGAGGGGGAGAGGCAATACTGTTATTGTTAGACACAGAGACGAACAGGGAAACAGAA
AGATTACTGAATTGAAGGGCTATACGCCCTATTTATTTGTTGAGGAACATGAGAATACTC
TATCGTATCAAACAGAGCATGGCTATGTTGGTCTGTATGGTGAGACTTTGAAGAAAGTCT
TCTTTCCGACCACCGATGCTTTGCATGAATTTGCTAAAGGCAAAAAAACATGGGAGGCGA
ACATTTCATGGGAAAATAAGGTTCTTTGCGATAGTCGTTTTGAATGTCCTGATTATGAAA
GCAGAGTTTGGTTTTTTGATATGGAATGGAAAATGATGTCGGGCGAAATCACAATTATTG
TTATTCAAGATTCGCAAGAAGGAGAATATGTTCTTTTCCATCACGAAGATTATGAGGAGG
GTTTCTATGAACAAATACCTTGTAAAAATCACCCAGATGGTAAAATGTTTGCTACATCAC
AAAGAAAGTTGAGAGCATTTGCTAATGAGAAAGATATGCTTCTCTGCTTCGCTTCTATGC
TAAAGAAACATGACCCCGATATATTGACAGGTTGGAATGTATTGAACGCAGATATACAAC
AATTGTTCAAGCGTTTCAAGGCTAATAACCTCAATGTGCAGGACTTGTCTCCTATGGGGA
GAGTCCGTTATGACTTCAAAGATTGGGGTCAAGCAATAGTTGGTATCAATACTATTGATT
TAATGATTGGTTTCAAGAAGTTATGGACTTTGAAAAACGGGCAGTTGCCCGCCATGTCTC
TCAATGCTGTCTCGGAGTTTTGCTTGCAAGACCGTAAAATTCCCCTCGCAGAAGGACACG
ATACATACTACTCGGACATAGGAACATATCTTGATTATGCTATGCAAGATGTAAGATTAC
TCCCCCGTCTAAATGACCTCGTTGATGTTTTGGGTTATTTTACAGCCTTGCAAAGAATCG
TTGTCTGCGATTTAAGAAGCACACCATTTATCACAAAACTATTCACTAACTTGTCTTTGA
GGGATGAAAAGTTTAAGTTGCGTATTCCTTCGCAGCCACAGTTTGAAAAGGTTGATTATG
AGGGTGCAGATATTATGACTCCTAAACCTTCTGTTTATAGCAACATAGGTATCTTCGATG
TGAGGGCTATGTATCACAGTAATGTGGATAAATACGGTATTTGTTGGACTACTCTATGCG
ATGACGGAGAAGATTGTGGGAACGGTGTTAAGTTTAGCAGAGAAGAAAAGGGTCATTTGT
GCAGACAGATGGATTTGATGACCGAGTTGCGAAATGAATACAAAGCAAAAATGAAAAACG
CCAAGACAGATGGGGAGAAAAAGAAGTATGACAGTCTCCAATACGCCACGAAGTCGCTCG
TTGCTTCTATGTATGGCGTGGCGGGTGATTCTAAGTATGGTATGTATCATCCCGACATCG
CTTCTGCTATCACATTTACAAGCAGAAAAACTCTCGGAGAATTGAGAAAACACGCAGAGG
ATTTGGGATTCAATGTCATTTACGGACATACTGATTCTATTATGTGTGAAGTGCCTACTG
CCGAACAAGGAGTTGAGGCTCTTGAAGAAATAAATCGCAGAATGTCTCCAATAATAACGG
AGTTTGAAAAATGGTCTTCTTCATTTTTGGTTTTAGCAAAGAACAGATATGCAGGTCTTG
TTTCATGGACTGATGGAAAGTATCATCCTCCCGAAAGATATGTCAAAGGTATAGAGTTAA
AGCAGAGCAGACTCCCTAAAGCGATGAAGAATGCTATGGGTCTTGTCATAGACGGTATTC
TTGAAGGAAAGCAAGAAGAAGAAATAACAGAAGCACTTAGGACACTTATTGATGATGTTG
TGAATCGCAGAATACCTGCTACTGATATTACTATCAAAGCAAAACTTAGCGAGAATCTAT
CGAAGTATGCCGTATTATCCGAAGCGAGAGCAGGTGCGAAATGGGGCAACGACAATTTGG
GTAAAAACTACGGCAAAGACGATTACTTCTTATGTTGTTTAGATGAGAACGGTGAATATA
TCGCATTTGATGACCCTTCCGAAATCGAAGGGATTGCTAAGATAGGTTATGTTCCTATGG
CTCGCAAATTTATCTTTGATAAAGTAAAGCCTTACTACGAAGTCATGGGTTGGGATTATA
TTCCTCTTGAAAATGCTTTGACGGGAAGACAGAACCTCGTTTGGTTGTGATAGGGTTTAT
ATGGACATATCAACCTGCTTAGAGCATGAGCAGGGAAAAAAGGAAACCTACGATTAGAGA
AGTTGAAAGAAATATGAGCATTATGGCTTCAAGAATTGATGAATTCTTGAATATGTTTGT
GAGAGAAATTGAGAAACACAATACTATTATTAGTCTTCTTCTTGAAAAATTAGAATTGAT
GGATAAACAAACTTGTTCTTCTTGTTCGGGAGTCATACGAACACCTCTGCTTGATGGTAT
CGAATTCGTTGATGACTGTCCTTACTGCGATTCGCCCCTAAACGAGACTAAACAGACAAA
GTTAGAGGAGTATGGCGAAGAAGAGTAAGTGCTTTGATTGTAAAGCACAATTGACTAAAG
CCGACAATAAATATTGCTCGATATGTATCATAAGACATGAAAAGCATAATATGATTTTGG
AAGCACACATTTGGAGGTATCACTTTGACAGAACCGCACAAGATGTCTTTAGAAGAATTG
AAGAAGAATAGTAGTTATGACCCAACAGAAGAGGGTAAATTGCTAAAGGTATCTAAGTCT
TCTTTTATGACATACTCTAAATGTCCGAGAAAATTCTATTGGGAAAAGATAGCGTTGAAG
GATTTGCGAATGCCCGCAAATGAATACATGATTCATGGAACTGCGGTGCATAATAATCTT
GAGACGATATATGATAATTGGGAGGGTCAATCAACTTTGGCTCCTCTCATTCCCGAAGAA
CAGGCTTCAAGGTCGGATTCAAATTTAGTATTCTTAGAAGAATGCAGAATAGAATTGTGG
GGTGTTGAAAACTTCAAACCCGATGAATACGAAGAGTATCGAGCCGTGTGGGATGAAGAA
CACCAATGCGTTCTTGTGGGTCTTATTGATGCTGTTCTTGTTATGCCCGATGGTTCTTTA
TGTATATACGAATTGAAAACAGGTCAGTTGAGCAACAATAAATTAACAAACACTCGCAGA
GAATTGTGTTATTATGAAAGAATGCTTAGGTTGATGGGAGAGACAAGACCAATAACTCAC
TTTGCTTATATTTGCCCCGATGCAACTAATAATAAATTAGTCGCAGAATTATGTGGTTGG
AAAAGAGAAGAGGATGGAAAGCCCGATGAAATGAGAGTCCATAGACACAAAGGCGGTTGG
CTTGACAGTAATACGAAAAAGCAAGTAGCGGTTGGTCGTTATAATACAGGTATTCTAATC
ATAGAAAAGATAAATCGCAAAAGCATAAATGGTTTTGAAGAGGCTTTTAGTGATGCCGTC
GAAGGCATAAAAAATGGAAAATGGGATATGAATTGGGATGATTTCTTTTGTCCTCAATGG
TGCGAATTTTCTATGTCTTGCGAAAGTGAAATGAACGGAGTTGATAACCTATGGTAATAT
GTGATGTATGCGATGGAGAAATGAAAGTAAGCGATGAGAGAGGAACGCCTTTACTCTTGA
TAACGGGAGACACAGAAACAGATAGCGAAAGACTTGCTTTCTGTGTTCATTGTGGGAATC
GAAAGATTATAAAAGACTAAAGGATTTTGGTAAATCATGCTCAACTTCCCTCGACAAATA
GGCTTGAAGCGTAGCCGTTGTTATTCTATGGATGACTTTGTTTCCTATGTCAAAAGACTT
AATGGGAAAAGCGACATTTATACAAGTCTATTTGCTTTTGATGACCCTAATGACTACGAT
ACTGTTATCATTGACAGAGCGTGGTGGGATTTCGATATGAACGAAGAGTTTTCTATGCAA
CAAGTCAAAGAAGATGTTGCTACATTGATTTCAAGACTTGAGGGTGATGTGAGAGCCGTT
GCTACGGGTCGAGGCTTTCATGTCCACCAAATCTTCAAGAGGTCTGTAAGAGGTCGTCAA
TGGGCTTTTCATCTTGACCGATACGAGAGAGAAATGGCGGAGGGTCTTCTAAGTCTTGAT
GGTGTAGGTTATCCCGAAAAATTAACAAGAGTTTCTATGACTTTCAATTGCAAGCGTGGT
CGTTGGGCTTTACCTATTTCAGCGAGAGAATTCGCAAAAGACCCTCATGCTTTCAAGATA
CCCGAAAAACCATTAAAGAATCTTTTACAATACGACCCCTTTAGATGTGAAGTTAATTTT
GACGAATGCTTTGATTTAGTTTTATGGAATGCTCAAAATCCCTACGAAGAAACGCAAAAC
TCTTCTTACGAGACTGTCATGGTCGGAGAACATGAGGGAGAAATAAACTTACCAACTTGC
TTAAATCGTGCAATTAGAGTATCAAATCCTCCGCACCATGTTCGTGTTGCTCTCGTTCAA
GAAATGGCTCGGCAACTTAGGTGGTTTGCAGACCCGAAAGAATTACCACATGAAGAAAAA
ATGAATATCGCAGACATAATATGTCGGTATATTGAAGGTCTAAATTGGATTGATTATAAC
CCATCCATAACGCAAAAATATGTTCGGGGAATGATGGATTACAGGAACGCACCCTCTCCT
TCATGGTATAAGAAGCATAATTTGTGTGAAGGCGGTTGTTGGTATTGCGATTAGAGGCAT
AGTCATAATATAGGGTATATAGAATGTCATACTATGATATATGCTGACGACAGGGAAAAT
GAGGCTCTTTTGCATCGTCTATTCCTTGCAGGTGGGGATAGAAAGAAAGACCCCAAAGGA
AATATCATGGTAAAGCGTCTGCCTCATGGCGATTATCAAATAGGCGATTGGCTCATAGAG
GCTAAGGAAATAAATGATTTGTATCGAACAATTATGGGTATTGGTCGCAACGGGAGAACA
ATAAACCATCAACTCTCCGAACTCTGTGAAGTTTCCGAATATCCCATTCTTGCTATATAC
GGAACGCAATTCAAACCATTTTTTAAGGGCAGAAAACCAAAACAACATGAAATGCAAAGA
GAAATTGCTAAAATGTCAAGAGTCGTTAAATCATTTAAAATGACGGCTTATTCACATTTC
CCCAAATTAAGAATAATCGAATTTGCGACTATGGAGGATTTCATAGAATGGCTAACTGTT
TCTCATCTAAAAAAACAAATGGGGAAGACATTGACGGTTCCGAAGAGGACTAAGCATCTC
CCAACCGACCCTCGCCTTCTTGCTCTTATGGGCGTTCAAGGTATAACAGAAGAAATCGCA
ATTTCTCTTCTTGAAAAATACGGCAGCATACCTAATATGCTAAAGACAAAGGTTCGCATG
AAGGACTTGATGAGCATACGCGGTGTAGGGAGAATAACTGCAAAAAGAATCAAAGAATTA
AGAAACACTTGGGAAGGTTTATAAATAGTAATACTCATCGTCTATTTGAGTCGGAGAGGT
TAAAGCGTCTTGTGTTTCGTTCAAAATGCCTCCAAAAATCCTCCTCCTCCCCCCTCTCCG
ACTCACCTAATATGGTTGGTATGTTCGACTTTGTGCAACCGTAGGTATGTTGTATCTTCT
TAGATTCACAGATAGATTGTGAATGACAAGAGTTTGATAATCGGCAGTATCGTTGTTTTG
AGCAGGTCTTCTTTCAATCTTAACTTCAAGAGTATTGTTTGGTGTGCTTGCACCTTGCAA
GAAAGTCGCAGGTAATAACATCTTAGTCTCCCTTACTGTTCCTTGCGTTATAATCTTAGT
CGCAGAAATACTCGTTCCTTCTTCTTTGCAAGAAACGGTTGTTGTTATTTCTGCGTCTCC
TCCGCCAGAGATTGATTCTAAAGTAAGGTTTGCTTCAACAGAGACATAAGCGGTGCTTGT
ATCGTTTGGAACTCTTATGTTGATTGTATGCGAATGCACTTCTCCTTGAACACCAACTTC
TGCGTCGTTGATACCCGCCAAAGAGAAACCGTCGCTTGTTGCAATCGCAGAACCTTCGCT
TGATGTGAAGTTTCCTTCTGCACTATCTATTGCTCTATCAAATGAAGAAGCAATTCCTGT
ATTTTGACTTCCTAATACGCCCCATTGACCGCCAGAAGAAGCATTGTCTGCTCTAAAGTT
TGCTTTTCCTCTTATTGCTCTAATCATGGAATTTGATAATTGATTCATACCCATACCAGC
AAACATAGTTTCTGCCGCAGGGTCTCCCGTTCCTGTTCCTGTCATGTATTGATTGGGAAC
GGCTGATACAGAACCTCCTAAACTCCCGTTGCCTGTATTACCGTAAGGTTTCGGTGTAGG
GGGCGGTGGTTCTTGTCTTGATGGTTGTCCTGTTGAACTTGCGTTATTTTTGAAAACGCT
TGCAAAACTATACGGGAAATGTGCTTCAATTTTTTCTAAGTTAAGTCGAACAGACTCATG
CTCTCTTTCATTTTGCGACCATTGGACTGATTTAAGAACCATAGTTTCGTTGCTCATATC
TATGTAATTGTCATTGTATGTTAGTGTAGTAGCGGGTATGTATGAAGTATCTGTTACTAT
ATGCAATCTTGGTGCGTAGTAAGTTGTTCTTTCATCTGCTATTCCCCCCATTTCACTATA
TTCTCTCATACCAAGAGGAAAAATAGAATTACTATCCGTCGAACCTAACAAAGTAATGTT
TCCATTACATATTGTTGAATGTCCATTTGCTGCTGCATTATTACAACGCAATCTTACTAA
TTCTCGCAAATATTCAAGATTTACTGAAAATGTAATCTTAGGTTCATCTGCATCGTAAGA
AGATGGAACAGTTGCTTCGACAAAACCATTTGAATTAAGAGTTGTTGTTGTATAATTCGC
AGAATTTACGCTAAATTCGGGAGGAGTTGATGAAACAATACTTTCGTTAAATACAGGGTC
AATCAAGTATAGTGTAAATACTGCATCCGTTGAGTCTGTTCCCGAAGAACATTCAATAGC
CAATCGCAATTCATTACCCGTTGAAGAACTCTCTTTGTTTGTTCCGTCATCAATATGAAC
GACTTGAATAGCATGACTTAGACTGTTAGCCCCATAGAAATAATAAGCCGAACTGTATTG
CGAAAAAACGGAGGGGTCTGTAAATGGAACTCTATTAACACCTTCTCCAAAATACAAATC
CGAAGTATCGGTATCTAAACCATTTCCATTATAATATACAGTTAAAGTATATGTTGTTCC
ACTAACTATGCAATCTAATTCATACCAACCAGCAGAAGATAATACCACAGGTGTTCCACT
TCCACCGTGAAAATCAAATTGTGCTGTATTTGCAGGTATAATTGTTGTAATTGAACCAGA
AGTTGTTGTTGGATTAACAACTGATGCACCGTCTCTATGTAATAAAACAGGTATAACATT
TGTTGTAGCAGGGAAGTCTTCAAAGTCTAATATAGCATAATTTTGTCCAGCAGAATGTTC
TTTTGCAACTCCTACGACATCAAGAGCATTTTGCATACCACAAAATAAATGACCTCCTAC
TACATTACCCCACCATGAAAGAGACTGTGGGTTGTTGTAGTAGCCTTTTCTAAAAGTATC
TGCTACATATCCATAACGACCATTACCAACCATTATGTTTGTTCCGTCGCTTTCTCTAAT
GACTTCTGCATTGATACTTATTCTTGATGTATTTTCTTTGTAGTATTCTTGTTTAGCAAT
AGCAAGAGCCTCTGTTTTGCTAAATAGTTGTGGATGATTTACTACTCTAAATCGCACATC
AGCAGTTGATGGTTCGGGATAATCAACAAAGGAAGAGTTTCCATTGTAATATACTCGCAC
ATTTGTAATCTTAGAACCCGTAGCAGTATTCATATTTGATATTTTTAAATTATTTCTATT
TAGTGTTTTATGGGAAGCGTATGAAGGTCTAAACTCCATTCTATTATCTCTTCCAATAAG
CCATGAAAAGTTTTTAATGTCTCCGCCAAGACCATTACCTTCTTTATCAGCCATCTGCGT
CATAATCGAAAGAAATGTCTGTGTTCTTGCATCAATCGTGGAACCGTAGTCATCACCACT
ATTGTTAATTGTAATAGGAACATTGTTAATGTCGCTAATAAATGGAAGTCTTGCGTTTGT
AGCCCAAGTATCTGCTATCATCATGTTTTGTAAATATCTTATCTTGTCATGAGCAAAAAA
TGTTCCATTGTGTTGAGTTGTAATTATTCCTTGCAAATTAAGAATCAATCGCAAACCAAA
TAAAGCAGCAGTAGTATTGTAAATCGTAACTTTGTCAAAACCATCTTCTGTTTGTTGTTC
TTGTGTCTTAAATTCATTTGACTTAATACTAACTGTGCTTCCGCTTGAATAACTTGAAGA
ATCAGCCTTTAGCAAATTGACTGCTTCTTTAGGAGTAGCAACAACAGAATAAAAAGCAAT
ATAGACATTGTCAAGATAATCTCTTGGTGTTCCTGCTAAATTGATACTTCCTTTACCATT
CCAATAAATGTAATATGCAGTTTTTTCAGTATCTCGATTTGAACCTCCTTCGCAAAGAAT
TACTCCGTAGCCAGAAGTGTCAAATTCAGCATTGTCTTGAACATAAACTCTTGTGTTTCC
TATGCTAATATCAGCAGTAGTTTTGGTTCCATCGTTGATAAAATAAATGCTATTTGGGTG
GGTTGTTGCGATTGAAGGAGAAATACCTGTGGTATCAACAGTTTTGTAAGAAGCACAAGC
CTCTTTGTAATAGTTGTCAATAAGATATGGGAAACCAAAAGTTGCTACTTCGTAATCGCC
AAAATCAACGAGACCTCCGCTATCATAACCGCTTCTTCCACCACAGGCGGCAGTATTTAA
ATTCCAAAATCTTGATACATCAATAAGACATACTGCACCGCCTTTATCTTCCCAATTGTG
ATAACGAGTATCAAGAGGTTCGCTATTGCTTGCATCATTTAAAGCAGACCAAGCACCTTC
TGTATAAGGCTCAACTTCTGCATTAAGAGACCAAATATCTAAGTCTTCTCCAATTTTTAA
TTCTGCAAAAATATCTGGGTTTCCGTTTGCATCAACTTGTTCTGCAAAAGAAAGATTAAC
TGAATAATTTTCATTTGTAGGTAAAATAAGACCAAAATCGTTTTTGCGATAACCACCGTC
TGCATCTGCTGTTCCATCATTTCTCATATCAGCCCAAAGAGCAAAACAATGTTTATACCC
ATTACTTTCATCAATTTGTCTTAGATTGTAAATTGTATGGTCTTGCTTCCAATTTCTTTT
TAGACCTTTGACATTTTGTAAAGTAGTTGTTCCATAATATACTTTCCCAACCCCCGTTAA
ATAACTAAAAGGACTATCTGCAAATTGGTCGGAACTTACAAAATTTGCTTCAATACCATC
TGGGTCTTCATAATGTCTTGAAACACCATCCGACCACGAAGAATTGCCTTGAGACCTTGC
TTGAAGATAAGCGTAGGAATTTCCTCTTGTTGCTACAAATGAGTCTATTTTCCATGTCTC
ATAAGTAGTGGAAGTTGGTATGGACTTTACCATGTGTATTCCATTCAACTGCTCTTTTAC
AAAGCCATCATGGACTACAATATCACCTAAACTAAAACTATGGTTTGAAGGAGTTTCAAA
GCGATTATTTGAGTTATCCCAATCTAAACCTGTTAAAACTGAAGGAGTTGAAAAACCAGA
GCCTATAATATACTGCATTTCATTTGTTTCAATGTCTATTAAATCAACAATAGGGTCTTC
AATTTTATTTATTTTGCTAAGATACCACATAGCAGGTTCGTCAAAGGTAATTGTAGTTGC
AGCACTTGTAATATCTGCACTAAGACCTGTCCAATCCGATACTGTTCCATCAGCATTCCA
TCCAGAAAGAAGTGCTGCTTGCGATGTAGTGAATGGTTTTTGCAAAAATGAACCTTTACC
TGCTCTCCAATGGGGAAGTTTTGCGATAACTCCAAATTGAGCCTTAAACCAAACTGATTT
TGCTAAATCTCTTATCCATCGAGCATGAACATTTCTGTGCTTTACTCTCTGCATAGTTGT
GTCTGTTAGCAAATTAGAACTTGTTCTAAACAAAATTGCTTTTGTTTGTGGTTCAGTAGT
AGCACTATATCCGTTAATATCAGTATATGGTTGTATTTGTGGTATATTACCAGAAAACCA
AGAAGCATTTATAGTGGTTGTTCTATTTTTTGGAACTTCCACATAAATTGTTTGATTGTC
TGGAATTGCTACTACTTTAAATGGGAATAAATAACAGTCATTACCATCATTTGAATCGTA
TGTAAGTTGAACTGTGTCTCCTATTTCAAACGAATGTGTAGTTGCTGCATCCATTTCAAG
TCTAATAGCATCATATTTAGAAGGAGCATAGTCTTTTGTTCCAGCATTTGACAATTCTGC
TGCTCTATCAACAATATTTGTAGCACCTTCGTTAAGAGTAGCAGAAGCATCAATAATTTT
AATTCCTACATAATACACTTTACCATCTGTTTGTTTGTATGGGTCGTCAATCGCAAATTT
ATTAGCAAGATAAATAAAACTATCAATTTGATAATCGCCATCATAAGCGGTTCCTTTTAC
TGTAACTTGATTTCCAGCAGTTAGACCTCTAAATGAAGTAATTGTTCCTGTTGGCTTACT
GTTTTTATCTTCCCATTTGACAAACAAATATCTGTAACCAGCAACATTGTAAATACCTGC
AATATCGCAAAGACTAAATGTGTCTGCGTTGTTATCTCCTCCACCTTCCCATTCTCTTTC
TGCTTCGTTTGCTCCATCTGGGTCTTCGTTAATATACATTTGAATAGCAGAAGAAGAAAA
TAAATTTGTTCTTTTGTTTAAGGAATTGCTATATTGTGAATACTCTTCATTATCGTATTT
ATTAAAAGCAAGAGTATTTGATTTAGGAGTAAGAAACGAAGAACCTAATAACATCGAAGT
TGCAATTGCTTGCGTTTCTCTTGCTTTCTTTTCATAAGAAGAAGACATTGAAATATGGTC
GTTAAGACTAAAGAAAGCATTTTGACCTACTTCCCAAATAGGTAATGTTCTTTCTAATAC
TGTAAAACCATCTCTTGCAGTAATATTCACTTCTTTTGTATTATTAAATGTATCTTGTGT
GTAATTTACACTTTCAATAATACCACGCCATAAAGGTCTATCTTCACCGTCATAAAATAA
AAGCATTTCCCATTCCGAAGCAGAAACTCCTGTTGTTAGAGGGGCTAAAATATAATTGTC
ATTATCATCAAGAATTTTAATATCAGCAGAAGAAACTCTGTTTGAACCATAAGTGATGTT
AAAAGAAGAAACGGAAGGTATAGAATTTAAATCGCCATCGAATTTATTTGTAAGAGGAAG
TGCTACTCCTACTCTATCAATAAGAGTTGTCATACACACATAATCATCAATATCATGCTC
CCAAGTTACATCTAACGACCAACCTTTAGCAGTATTAACTGTAACTGCACTACTAATTGG
TGCAGTTGCAAAATGTGTAGTATTTCCATTAGCATAAGCCTTCCATTGAAGTGTGCTAAA
ATCGGGAACAATTTCAATATCAACCCAATCATCAACTACTACTTGAGGAGTAGGAAAGCC
TTGCTGATATTCAGTAAGATTACCGCTTAGACCTATGTCTGCTAATGTAAATTCTAAAAC
AATTAAAGAAGTTGTATCATCAAAATTATTTGTTGATTTGTTGTAAGTAGCAGTATTTTT
ATAACCAACTTTTAAAGTAAATTCATGCACATTAAATTGCGATATTTTATGAAACATTAG
TCTTATATGAAATGATTCTCCAATTCCTTTAAAATTCAAATCACCATCATAAGTAATTAG
TCTTTCTGTTGCAGAAGTTGTTGAAGGAGTAAGACCATCTCCTCTTTCAACAAAAAGATT
GTGAATAAGAAAAGGCATTTTAGAAGGACTTGTTATTGGTTTAATGAGAGCATCTGGTTT
TGTCGAAGTAAAAGCCAACTTAGGTATTTCTCCTGTATATACACTTGCGAAAGAAACCAT
GCTCATACTTTTATCTGGCGTATCCCAATTTTGATTACTTGCTATTCTTGTTGTGCCTTT
GTGGTAATATCCTATTGGATTACCTGCAAGAACGCTTCTATCCGTAGCAGTATATCTATC
TGCTTGTCCGTATTTGCTTATATGAGAAGCACCATAAGAAAAATCCATAGAGCCAAGAGG
ACAGTAATACACACCCTCTGTGGAATGTCCATTTCTAAAAGCAATATAAGAATCTCCTGT
TCCATTAGCACCAACAAGACCACCAAATGCTTGACGATTACCTGCAATAGATATGGGATA
TTGAAGCCAAGACTTACTATTATATTTACCGTTATCTTCAAGAGTCAAGTCTCTTGTTAG
CCAATCTGCTATACTTGAATTGTGCGATAATTTATTTTCATTTGTTGAAGCATATCTATC
TGTAATAAGAGGTTCATTTAAAAAATAACCTTGTGCATCACGAACTCTGTCTGGGAATGA
AAATTTAAATCTTGGGTTTAATTTTGCATTTCCTCCAATAGCAGAACCAAAATGAGAAAG
AGTATGGTCGAGAACTCTGTAATTTGCTAAATTTAAATCATCGGGAACTGCTCTGCATGA
AGCAAAGTCTTCATAATAACCCGCTAACCAAAAATTGTATTTTGTATTTATTGTTTTCAT
CTTGCGGCAACTCCTTGTGCATATAACTCATCTAATACTCCTTTTGTAACTCTTTGCACC
ATCTCTTCTGTGTTGTAGCCGTGAAAATGATTTGATTGAATAATTTCTGTTTTATGAAGA
AGACTTTCAACTCCTCCTTGTGTAACTTGTTTGTAAATAGCACCTGTGAAATTTTCTCTT
TGTCCAAAGAATAATTCTTCTCTTGCATTTGCGAATTCATTTTGTGCTTGTGTAATAGAA
TCGTAAAACATTAGTTCTTCGTTAAGCATATCGTTATGTCCATTACCTTGAACTTTTAGC
AAATTTTCATAATAACTTTTTGTCATTTCTATATTTTCTTCGCTCATTGTCCTGTTTTGT
AAATGAAATTCTCTAACAAAGTCATCCATTTCTTTTTTAGATTGAGTTTGGAATCTTTTT
GTTTCCCCTGCGGCAGTTGAATACCATACACTATACATATCAACTAATTTGTTTTCATTA
AGGCTAAGTCTTGTATCTTCTGTTAATTGAATACCTAATTGTAAAAAACTATCATTAGCA
ACACTTTCTTGTGTTTTTATTATTTCTCCAAGACTTGCTTTTTGAGTATATATTGTATCA
TTAACTACTGCATGAGCATCTGCTATTGCTTGGACTTTACTTGTAGCAACATCATACAAA
TTCAATTGCGATTTTAAAGCACCAGCCATAACATCATTTCCGCCAGCAACAGCAGTTTCA
TAATCCATGCGAAGACTTGCTTGTTTTGTTAGCATTTGGGTTAAAATATCTCCTGTTAAT
TCCGCATTTACTTTTAAGTCATCAAATGAAACACCCATACCTTCGAGAACTTCTGCTCCA
CCTGCGGCTCCCGCTAAATCTTGCAAAATAGATGCAGTAGTGTCAAGACTGTCATTCAAA
TTATCAATTTTTGTAATAGTTTGGTCTATTTCAAATATATTTGATTCATCTAATATTTTG
TATGCACCATAACCAACTAATATTGCAGCACCAGCAGCAAGACCTCCTACTGCTAACTTT
GCGAAAATTGCTTTCATAGCAAGACCTTGCATAGCCGTAGCACCTGCAATAATAGAAGGT
ATTGCTCTTGTTATCATAACCGCAGCCATTACTCCCATCATAGCAGACATCTGGTCGCTT
TCATCAACGACAAACGGTAATATCATAGACATACCCATCAAAGTGCTATTAAAAATGCTT
GCCGTTTGACCTGCTTTTTTCATATCTGTGGCAACAATTTTAAAAGTTTGACCTAAATTC
AAATTTTTAGCAGCCGATTTACTTAACACTACTTGAAGATGTTCATTAGCACCAATAAGT
TGAACAATCGCAACTCTTTCATTTGTCATTTGTGTTATTTCTTGTTGTGTAGCAAGTATT
TTTTCTTGGATTTTTACGGTGCTTTTTCCTTTAGCAAGTGCTTCTGCGTGTTGCGAATGT
AAAGTAGCAAGTCGAGCCTTTGCACTTTGTTGTCCAATAAACAATTCTTGATTTTTTGCT
TGAAGACTTTTAAGTGTTGCATCATTAAGTTGGTTATACAAAACAACTTCATTAGCCATT
AAAGCCCCTTCTCTTTGAAGCATATCTGCAATATTCTTTTGTGCAGCAACTTGGTTATAC
ATTACTTTTGTTCCTCTCTCATCCATTATTATGCGATTTCCTTTTACTGCTGCACTTTGA
GCAGTAATCTCTTTTTCTAATTTAACTGCATGAGCAAGGCTTAGTGTAATTCCCAATTGC
TCTTTCATTTTAAGATTATGAGCATTTAAAGCATTTTCTTTTTTGTGTATTTCTTTTGAA
ACTTTTGCTATTTCTGCTGCTTCTCCTTTAGTTGCAATAAGTAGTTTATGTTTAATATAA
AGACTATCGAGGTCTTTTTGTAATAATTCTCGCTTAGGTTTCATAGCAGCATATTCTAAT
TGAGAAAGTTTCTTTAAATGAACGGCTTGCATAAGATAACTATGATTTACTTTATTTATG
CCAGCAAAAACATACTCTTGGAAACCTGTTCTTGTTTTTTCCAATTGACCTACAATATTC
ATAGCAATAGCAGTTTCTCTATAAGTGTGAGCCATCATTTGTTGTTGGGCTATGTTTTTG
GGCTGCAAAGCACTTAAAGTCTTAACAGCAATATATACTCCGCCTAATGTCAAAAGGAAA
TTGCTAATTGGGGAAATAATGTTTTTATATACATTTCCTAAAGCAATAATATTTCCAATA
AGAGAATTCATGCTTTCATTTTGAACCATTTCGTTTATTCCTTTAAGAAATAAAGCCTCT
GTTTTATATGCAGACTTATACGCTTCTGTAAGATTTTCACCGATTTCAACTCGCAAATTT
TCGATTGCTGCTGCTAATTGGTCGCTTTCAAAATATGCTGACCTTGCTTTTTGATTAAAT
TCGTCAATAGCAGGAAATTGTGCTTTGAATGCTGCGGTCTGCAAATCTGTTAGACGAGTT
TGATTTTCCATAAGTTTTAGAAACTTAACATAGTGGCGAGAACCTGCAATATTAACTGCT
AACGCTCTTTTTTCTTCTGCTGTCATATTAGCATAAGCAGGTGCTATTTTGTGAAGAACA
TCAGTTAATTTAAGTTGTGCTACGCCTTGAGCATCTAATTCGGGAATAAGTTCTGCGATT
GCTTTTGTTGCTTCGTTATTTGCGTTACCTAATCTCTGGTAAATCATACGAAGACCTGTT
CCCGCACGACTTACTTCTTCACCTGTCTCAAGTAGCAAAGCAGACATAGCAGCCATTTCA
CCAATGCTTTCACCTGCGATTTCCGCTTGGCTTGCGAATTGGTTAAGAACGAAGGTAATA
TCCTCCATTGTAGCAACAGAAGAGTTCTCAATAGTGTTTAATTGGTTAAGTGTGTGGATA
GATGCTTCACGCACAATATTCGCTTGTCTTTCGGCATCAAGAGCCTCAAACTGTGCTTCT
GTTAGACCACCATAAAGAAAACCTGTCTGTTGTGCTAATTGAATAAAACGATTCATACCT
TCTTCGGTTTCCATTTCACCAATTTGAGCCATCAAAAGACCTTGTCGAGTAGCCTCAATA
ACTGAAAGTTGCGATTTAAGAACACCTTTTAATTGAGCCGTTCTTGCTGCTGCTTTTAAA
GACTCTGCACCTGTAAAAGCAAATTGAAGACCCATATCTTTTGCTGCTTCTGCAAACTGC
TCAACATCCCCCGTATCACCATAAAACTTACGAACACGAACAAATTGTTGCTCAAACTCA
AAGAAAGACTCAACTATTTGTTCAACGCCAGCCATCATCATTGATGACATTTCAGTAAAA
GCATCTTGAACGCCAGAAATAGCATCCATTACAATTGCTCTTTGAATAGTAAGAGCCGCT
TCCGAATCACCTAACAGACGCTCTGCTTGAAATCTTCCTACAATATCAAAGAAGACTCTT
GCTGCACCTGCTTTAGCCATTTTTTTCACCGAGCCAATTACTTAATTCATTTGATACTGT
TTTACCAGAGACTTGTTGTCTCTTTTGATTTCTTCGTGCAACTGCTCTTTTAGCAGAAGA
CTTTTTATTTGATTCTTCGTATTGTTCGGAAATTCTTTCGGATATTTCCGCAGCAATCGC
TAAATCAAATTCTAATTTATGAATCCCTCCTTCACAATCATATTTTTCAAACAAGTCGGA
AGGCAAAATGCCTTTGAACACCGAGCATAAACTCGGTGCGACTTGCGAAATTACACCAAA
GGGATTGCACCATCCGTTTCATCTCCACGAACAAATCGGAGAATTGTCATCAATTCTTCA
CTTGTTAAAGTATTTACATCAAGGGTTTCATCTAATATACACTTGGGAATCCAAGTTTCG
ATTTGAGCATCAAGACCTCCGCCAATCTCGTCAAGTTTATTTGCAAACTCTTCTTGTTGT
GCTTCTGTCCAAGAACCAACATCGGTTCCGAAATGACGCAACTCTCGAAAAACTTTAGTT
TGAAGTTTTTCAATTTTAAGTTTGTCCATACCAGAGGCTTGACGCACCCAAATTTTCTTT
CCATTATTCAATTCTATCTCTTTCTTTAAAACAGGCATTTTTTTCACTATCCTTTACTTC
TATACTTCGGTTCAAAGAACCGTTCCAATCTAACAAAACGCTATTGTTTGTCATGGAATA
TCATCATGGTGGGCTTGGTGGGGCTTCATAGGAAATATAAGCCGCAAAATTATTTCCTAC
GCTTAACTTAAC
>PRET1608S17F02_ctg_2090
CGCATGAAACGGATGATTGTTCGCCCCGCAATCATGCTGTAATTGTGGACTTTGAAAGAC
GAAACCTCCCCTCGCAACCCCCAATCAATTGCCCACCGATTCTCATAATTTTGCATTTGT
GGGCGATTGACAGCCGACATGGTGCAATCCACCACGATTTCCATTGACTTGTCGCTCGGT
AATGGACTCCTTCGGTATGCACTCTCAGGCAAAATTTGCTCAATGTCATAGAACATTGAG
GGGAACAACGGCAATTCAACCAATGCCCTCGTTGATGCGTAATAGGTGGAGGTTTGCCTG
TCGTTCCGCACTGATGGGTTGTTTGTTCCAATGACCTTATCCTTCCACACAGGCAATTTG
CTGTGTTCTGTTCGCACAGGGGCGACATCAATACCCCCTTGACCCAAACCACCGAGCGTG
ATGCTTACGGTTGGCGATCCCAAATCACCGATTTCTTTGATTGGGAAACCTTCATTCAAA
TCAAAATCTCTTTTGCTGATTTTGTCGGTTATGTCAATCAATTGTGAACGACCACGAAGG
GCTACACCCCCACTTGACATATCACCACTCACAGGATTGATTTCCTCAACACGCCCTCGC
ATCAAGGTCATTTCAATCGTGCAATTGTGATATGAATTGACACCGTTTTGCTGAGTGTAA
ATGGTGTTGAGGGTCTTTGTTCTGTTCCTGTTTGACGGATGGATTAACAACAAATGACGG
TCAGCCTCAACGATGTTATCAATGATGTCAAATTGTTCGTAATTGACAGGTTGCATGAAT
GGGTTGTTGTTATCGGTAATTGTGTCTTTGTTTTTGTTTGACGATTGAATGGTGACTGTG
TGGTAAATGCTGTCGTTTTTGTCAGTGATTGAGCGTGTGTTGCTAATGGCGATTGGAGAA
CCATAGCCATCGTCACGGATGCGGTTGCCCGCAATCGTTTCTTGGATAACGGTGTGAGCG
CAATTTTCAACATTGACAAATGGCGAAATTGCTAAGTCCCCTGTGGGATTTGCCCGCAAC
GAGTGATTGGTTAAACCTGATTGAAAATCCTTTGAGGGAATGGTGATGAGTCCACCCGGT
GCGTGCAGGGTGAGAGCATCCCATGTAGGCGGTGAACCGAATTGGTTGGCTGTGTATGGT
CGCCTAATCCAATCCAAAATAGACCGATACACAGGATAGCCATTGGAGTTATCAACGAAC
ACTGTGTTGGTATCAGGTATTGTTTTTTCAACAACCAACCAACCTTTCTTTGACATGGTG
TTAATTCCGTCAATGTCGTTTCGGTATGTTTGAGCATGGGATGCGGGGGTGAACCACGAA
TTGTTGCCTTTCCACCCTGCAACCAATTCACCCGTAAGATCAATGGCGTTGTAATGGATG
AGGATTTGCGGTGGCCCTCCTGCATCACGGAGGGCTTGAGGGGTTTCCAACACAGCAATT
CGGCTTTCCTTCTCAGGAGTGACATGGCGAACATAATTTTCGTTGGTTGGCTTGGTTGGG
TCAATCATGTCAAACAAAGCATCCTCATCGGTGTCCAAGCCTTTCAATGAGAACGGGCGA
ATGTCCTCCACAGCAATAGCCACCATTGTGTCCTGTGATGACGACACTACATTCCCATAG
GTCGTGTCAATGAAAGAATTGCCACCTTGAGCAACAATGGCGTGCTTAACGATGCTCGTG
CCGACTGTTGTATATGTGCTGACTCGTGATGAGGTTTGCACATTCAGTGCTTCGCCAACA
AACACACGCTCGGTCACTTTGATTTTTTCATTTTGAGTCACTAATGTTTTCGCATACGGA
TCTTCATATTGGCTTTCAAATTGGTCGGCTAATCCTTGAACGGTGCGCTTTACAGACTCA
ATTTTTGGTTGAGGCAATTGCCTCAAAAAGAAGTGACCCTCCACACGATTGTAGGTTGTC
AAACCACACATACCCGCAATATCAGCGGTTGGTTCAATCACATTACCTGATACCGATGCG
AATTCATCACCCGTTGCAGGTGGGTTGCCACTTCCGAAAATTGTAATGGATGGCACACCG
TTGAACGCAGCGGTAATATCGCCTGACGAAAGGATGGTTGAGCCACCGTTTGCATTGAGA
ATGAAATAATCATCTAAGTCACTAACCGTGTGCGATGGCGGTGTGGGTGGGGCGAGTGGA
TTGACAGTGAAATTAGCCAACATAGAAGCCTGTAAAGCCGAACCCGTTGCCAATCCTTTG
GTGACGAGCCAACGAATTGCGTTGTAGGCTGAAATTGCACCTTCGTTTTGTGTAATTTCA
ATTGGGCCAACATAACCCGGCAAAAACGGGACAAGGGTAAGTGGTGCGCCTTGAGCCAAA
TTGTTCACAGCATTTGTTAATTCCGTAGTCGCTGTTGCTGAATCGGTGGCAATAGCCGTG
AGAACAATTGGCTCAGTTAATTCAGTCATTCATCACACCCCATACCTGTCCTCAAACCAC
TGCACAACATCGTCATGCTCGGAGGTGCTTAGGTGCTTTGGATAGATAAGCACTTCATGG
ACAATAAAGCCGTTTTGAGCCATGTTGTTGATGGCGTTTGTTCCTGCACCGCTTGAAGTC
ATTTCACCAAACAATTCAACACCACCCGTTTGTGCGGTGGTGTCATCAAAAGTGATAGCG
GGTATAGGATTCCAAAACGCATTGGATGCGTTGCTTGAAGCACCACGATTTGAACGCACA
AGCATATCAATCGTCAATGATGCCGATTGCTTTGTTCTAACGGCAACCAAAACAGGCGTT
CCTGCGGTTGGTGACGAACCGTGAGTGACGAGGGGTGCGGTGTCGCTCTCAGCGGTCATT
TGTGATGAACCATTGTTCAAGCGGATAACAAGCCCATCATTCCCTTCGGAGTGAATCAAG
CCTAATGGGTCACTTCCGTATGCTGATGGTGTCACCACGAAATAAAATGAATGGTCGCCA
TTGGTCATGCTTGGCCCTCCCGAATAGAGAACACTTGGATGATCAGCACCAATTGCTTTT
GAGGTGATTGATGCGTGATGGTTGATTCTTGAAGTCCCTGTGTTTCCCAAACCATTCACC
CACGATGACCCCTTGTAATGTGTCACGCCTGTTGGATAGTCGGGGATAATGACACCCGAT
TGAATGGTTGGCGTGCCACCCGGCCACATATATGGGCCACTTGGGTTTTGAACGACTTCG
GTGATGCTCACAGCGACCAAGCCTGAACGGTTATTCGCACTCCCGCAATTCTCTTTCCAA
CGCCACCCGTTGCCCCACGAATAAAAGTGATAATTCGTTCCTGCACTCGTGGTTGGGCCA
CCTCGTGCTTTGTTTTTCCACCAAAATACAAATTCATCGTTGGTGATAACAGCCGTTGCG
TCATCACGCAACAATTGGCTTTTGTCATTGGCATCAAGCCAAACCAACAAATCGTTGCCG
TGAGGTGGTTCAATGTCAGCCTGTGTTCCCGCAACCGTATGCAATTTGTTTTTCATTTCG
TTAGTGAGGCGAGCCTTTCTTGAAATCCAATAGGCATCGTTGCCCAAACCTGTGCGGTCT
GTAAAGCGTTGATTTTGACTGAATCGCGCACGAGTCATTTGTCCTTTTGGTCGGCTTCCC
TGTTTGCCCGGATCAATCACCAAATCACCGTTGCCGAGTGTGAACCAAACAGGCGTGTTG
TCCGAATGCTCAAACAAAAATCCCTGCGTGGTTGGTTCAGTCGTGTCGCCCGATAGCATG
GTGGATTGCACCACAACACAAGGAGGGCGACCCAACGAATTGTTTCCTTGAAAATCAATC
GCAACAATACGCATACGCTCAATGGGGTTTGCCATTGGGTCAAGGTTGATTCCGCCTTCG
GGCGAATAGGGGGCGGTGTCGCTCTCCCGATAATACGAGAATGGGGACACACTTCCACCC
GTCACAGGATTCGTGCCTGACGCATTGACGATAGCGTTGAGGTTTGATACGGGGATGCCA
TCGGAATGATAGGTTGCGTTAGTGATTGTTGATGAAATGTCCAACAGCCCACTATCCCAC
CACGATTGAAACGGTAATTCATTGATTGGGACAGAAAGAATGTGTGATGCGAGCATTTCC
AAAGCCGTAGCCCTGTCCTCAACGCCCGCAACAACGCTGTCAGGGAAGTCACGGATGCGA
AAATACCCGTATTTGTAGCCACTCGCCAAGTTAAGCGGGTGTCCACTCGCTGTGGTGACA
GCACCGCCGGGATCAATGTTTGTAAAATCGTAGCCGATGCACACCATCGGTATAGGCATC
AAGCCGTCTGTGTGTTTGCCCACACCGTCTTTACCTTGATGCGGATGGGCGGGGTTCTTG
TTGTTAAAGAAAAACAATTGGGGTATGTCATCCTCATCCTCAAAATCCCAAAGTCCCACC
GTGTCGGGCGTTGCTGTCAAAGGCTTCACAATTGGGTCAATTACACCCCTGCTAATTCGC
ACACTTTCAATGACCCCCCGATATTCCCCTCCTTCACCACCAATGAACAGGTCGGATGAA
CCTGCCCTAATGAGCCGTTCATCACCACCAAAGTCCTGCTCGGCAGCGAGGTTGCCGTTG
ATGAAAATTGACATTTTCTTGGAGGTGAATTGGGCATTGACATAAATCAATTCACGAGAG
GGCAGTGCTAAATCGTGGGGCTTTGATTGACCATCGGTATATGTTCCCCACGATACCTGT
TCTGTTGGGATGTTGAAATCGGTGCTGAGTCTTTCACTTGTTGTCCGTGTTTCAACATCA
AACACCACAGGTGCAGGTTGAAATGGCTCACCCACCTTGAGTGTGAACGCCTTTGGTTTG
TGAACAATCACGCCACCATGATCGGGAATAACAAATGCCTCAATGGTGAATGCACCGATG
AGGTTGTTGAGTCCGTTGTTTTCCATTGGGAAGTGTCGTCTGCCTATTTTTGGCTCATCA
CTTTCATAGACCGACACTTTGTTGGTTGCCCCTGTCTTTTCACTATGGCTATTTGGGAAT
AAATCAACACCGCTTTCACGGAATGCACCCGTAGGCACAACCATCCCATCGGTATAGCCA
TTTAGCCTCACGGCTTTTGAATAGACCTTGCGGAGAGGCATATCAAATCCCCAACAATTG
TTCCGCCGCAGCAAATTCCAAATCGTAATTCCAAACAGAATCGCCCGCTTCGTAGGTTGC
CGTGAATTTTTGAACGACACCGCTGATAGCGACACCTTGGCGAAGATACGGATTGGGGCG
AACAATTTCGCCTGAAATGTTATCAACAGGGTCAAATGCACCTGTGTTTTTGACAGCCGA
GAAGTCTGTTCCCGGCCCTGTTGGAATAACGAATTGGCGCAATTCTCGTATATCCAAATT
AGACGAAATCAACGATTCGTATGGGATTCGCAAACCGACAATGTATTTCTTGACGGACTC
CGCTTGGTCAATGCGAAGCAATTTGCCCACATCAAACGATGCGAGCGAATCAGGCATTTC
AATCAAATCCCCCGAAAATGACTGTGGGTTGATAAGACCACCACCCGCTGATGCGTTCAC
GGTCATGTTGAGCAAATCCTGCACCTTGTCACCCCGTGTCATGCGAACACCCGACACCCC
ATTAACAAACGAGGCGGATGAGAAGAAAGAATGCGACCAATCAGCATTTCCACTGACAAC
CGAATCACCCTGTTTCGTCAATGGGGTGTTGCCATCAGCACTCTTGATAATGTTGGTTAG
TGTCACCTTTTCGCCTGTCAAAGTGCCGACTCCTTGATGTGAACCACTGTTCACTTTACT
ACCCGCACTTTGTGATATGGTGAAAATGCTCGTAATGGCGGTTGTGACCGTATTGACTTT
GACTGATGCAGCGTTTAGTGCCGTGACAATCGCATCAGCGATTTCTTCTGTGTTAGCGAG
GCTCGCAGGGACATAGACCGGGATGATGCTTTTGGTGGCAACCGTAGCCGAAGGCACACC
TGTTTGATAAAACCGCAGGGTAATGTTCTCTCCCAAATCAGCCGTCACTTGACCTGACGA
TTTGAAAACGAATTCTTTGCCATGCAACGCTTCTGTAATGGCGTTCATGGTGTTTCTTCC
TTGAGCCTGTTGTTGCTTGAACCAAGAGTCATAAAGCCCTGTGCCTCGTGACAAATCAAG
AACAGCCGTAGCACCAACCGCACTTGATGCGGCATTATCATCGGTTAGAATGCCTTTGAT
GCCAATGCTGAATCTGTTGTCATTCATGTCAAACGCTGCACGCACGCCCGCAATTGGAAT
AGGCCACACTTGAACGCCACGAAGCACATCAAAGGCAACGGAGGTTGCCTCCAATTCAAT
GATTTTACCATCACGCCTAATCAATTGAATCTTAGGCATAATCAAACACCCCTGCTAAAT
CCACCACTACGGCTTCGGCTTCTAAACGCTTTTGACACTTCATCACTGATGGCTCTCGCC
AATTTTTGTGGATCGCCACTTGCACCATTGACGGTGATATTGACATTGTTCGTGCCTCCA
CCGCCACCCATGCCTTCAATGGTGACAGGGATTGAACGCCCGTCAGGGAGAGGCACAACG
GCTTCTGTTCCGTGTAGGGCTACGGGATAGCCTGATGTCGGCCCTTTGACAACACCGCCA
TCGGAGAAGCCAAGCAAACTACCAACACCGCCAATAAAACCACCCGTAATACTGCTAATC
CCATCAATTACCCATTGAATAGCATCAATAATTGGGTTAAGATAAGCCATAATGCCATCA
ATAATCTTTGCGAAATGTGCTTTAATGCCTTCCCAAACCCCTTTCCATGTGTCACCTATG
GATTTGAAAATTTTCGCTGCGCCATCCAAATCACCCCGCAAAAGAGCCAATGTAGCACGA
ATGACCTTAATGACGGTATTTATCACACCCATGATTACAGCAAGGATAATGCCCCACCAC
GAAAGCACTATTTTTGCATACGGTGCGATGAAAGGCCATAGCACCTGAATAATTTTCATC
ACTACGGCAATAATCACGCCCGTCACAACAATGATGGTTGAAACGACTTCAAACACGAGT
GCGATGATGTTTCCTATAAATTCAAAAATCCCCGAATTCTGCAACCAATCCACTACGAAT
TGCCACCCATCACGAATACTTTGATAGAAGTCACTGATTGCCGAATCACCAAATAGTGCG
GTAATAAAAGCCCATAATGTTCCTATTGCCGTGAAAATGGATGAAATACCGTCAATGGCT
GTTTGGATTGCCCCCGATTCAGCCAAAGCCGTGTAAAGTGATGTCACAAGCGTCACGCTT
GTCAATAAGCCTTCGGAAGCCATTGTGAATAGGATGCTTAATGTTGTCATTATCCCGCCA
AAAATTTCCTCACCATTAAAAGGTATAGAAACGCTCGTAGTCAGCGTTTCCCATAGAGCC
AACAATTCGTCAATAATTTTCTGTCCGTTTTCAAACACAGGTGCGAACAAGCCCCCTCCG
CCTTCACCACTCAACACACCCTTTAGGACATCAACAGCGGTTTGGATAGCACCAAATACA
GTGCTGATAATCGGTATTTCCTCCAACCAAGCACGAAGCGAACCACCCCCTTGATCCAAC
GCTGCGACAAAGAGCATCATCACCCCAAGAATTGCCATCACCATACCGACGATGGGAAAA
ATCGCCATCGTCAAGCCTTTGAACAATCCAAGAACCAATGTTAGCGGTATAGCCAACCCT
TTGAAGGCTTTAGTGAGAATGCCCCCCGTTTTCGCCTGTTGCTTGAAAGCACCTGTCACG
CTATCCGTAGCCATTTGCATTTTGGTGTAGGATTTGTAAATCGGCCCTAAAGTCTTGAGA
AGCATTTGATGTTGATTGGGCAAACGAATGATTTGGTCTTGGTATTTGTTGAGGGTTTGA
ATGACATCAAGAAGGGCAGCATCCATGCCCATGATTTGCTTGTTCCCCCCCGCCATTACT
TCATCCCCGCATTCATCCGTTCAAAGAAGTCTATGTCGCTTGTGGTCTTGACAGACCTCC
CCTTTGTTTGACCCACAGCGTTCTCACGCTTCAATTTGTCCATTTCTTTGGCTTCTATTT
CCTTGAATGCGACCATCGTATAATAGTCCAAAATCACACGCTCAGGAGGCAAACCATCCC
ATTGATGAGGCGAGCAATTGAAAAAGCGACCCAAAAAGAAAATGGGCATTTGGTTAATCA
ACACGGGTAATTTGTGCTGAGATACAGGGATTTCGCCCTCTCCGTTCCATGTTGTAAAGG
CACGAACATCATCAAGGGTTATTCCAAAGGGCCTGACGGGTTGCTCATGCTTTCGGTGAG
CGAATCAAACGAGGGCAGGATTTTCGCCAATTCTTGACCGACTTCGGGTCGGATATTGAG
CAATTGGCTCTTTGTCAATTCGGGTTCAGTCCTCTCAATGCAATTCACGAGCAAGAATTT
CCAAAAGCCACCAAAGTCAATGCTTGGCTGAGGCGTTCCATCCTCACCCTGCTTCAATGA
AACGAATTTTGTGAGGGCGTTTTGCCTGTCAATCCACGACAGATCTTTAACCCATACGGT
CATTTCACCAAATGGGGTTTCAATCGTATATTCCGTTGCGTCTGTTGATGCGACCAAATC
ATTGGGGTTGGCTTTCTTCATCTGTTTCACCTTCACTGACGGCTTCGGCTTCACCGCTAT
CGTCAGCCTCAAGGCGAGCGATTAACTCAGCCTTCGTGCCTGTGGTTGAAAGCCCACGCT
GACTACAAATTGTCATCAATTCAGTCTTGTTCATTGACTCGTAGTCGGTGGTTGTTTCTT
CAACAGGTGCGGGCGTGGATAGAGGTTCAGGGACAGGTGGTGCGGGAGGGGTGATGTTCA
CCGTTGCCTCCACATTTGACGGGGACAAATTTCCTGCGCTGACAATCACACCATCAGGCA
TGACAGTCCAATCAAGAGAAGTCTTTCGCCCGTCAATAATCACATACCCTGTTAGCCTTA
CCATCTGTATCAACCCTCACATTTGTTGCATATAATCCTTTTCACAGAATTGGATATGGA
TTTGTTTCTTCCACTTTAAGGTGTCGCACCGCCAATTCAACATTTGCTGTGACCGGGCCT
TTGTCATCGGGGATGGGCATTTCAGCCTTCAACACCGTGTAGTCCTCAATTGTAATGGTC
GCTCTTTGGCGGTTGGTTGCTGAACCCGGTTTGCTCAACACAATCGTAATGTCGTTGGTG
TTCAAGAAGTGCTTTCGCTGTCGCAATTGCTCAAAGAAGCGGTTGTCCTCCACCAATGCG
TTGAATTTGAAGGTGTATTCTCGCTGTGCTTCGGTGATTTCAGTGGCGTAATTGACCGCT
GCCTCCGACACTTGATCGGTGGATGCGTATGTGCCGTCTGTTCCACGAATGTAATAGCGA
GCCGTGTTGGTGTTGTTCACGCTGAATTCCAATTGCGTAGCACGAACCACAGGTGCGCCA
AAGGCACTGAAAATGATGTGTTGAAACAAATAGGGTTTTTCACCGTTCACGGCAATACCC
GACACCCTTCGCTTGATATTGGTGTTGGCAGTGTTCTCAAACAGTCGGTGAGGTGTGACA
AAGCGTGACTCCGTATCGGTGAACATACGGGTGGCTTCGTATTCGCCATTCAATTTGACT
TCGCCTTCGGTGTCAGCCGAACAGGTCACGGTGTTCACCTTGCATCCTGAGAACACACGC
AATAGGTGTTCCGAGCCGGGTGTAGCATCGCTCTTTCGGAATGATTGTTCAATAGCGAAG
GTTGGGACACTGCTGTTTCCATAGAAGGTGTGAGTGATACCGTATCGCAATTCGTTGGTG
GTGGGGAGGATAGCAGGGCTTCCTCTTCGTGTTGCGCCTTGTGTTGAATCATAAGTGAAA
ATGATGCGGTCAATACCACAGGATGTAGCGGTGTGGCTGAGGCAAAATGGTTCTTCAACA
TACACATACGCACCGTCAATAGCGATGACCCTGCGGATTTCATGCTTGTTGATGGTGGGC
AATTCATCATCAGCACCGGGAATTTGAACGGTGTCTTTGTCCACGATTTGAATGTATTCG
CCCACGCTGAATCGCCCTGCAATCGTTGTTCCAACATTCACACGAATGTCACCGTGTGCG
ATGTCAGCCTCCAATTTAGCGAGAAGATAAACAGCCACGCCCGCTGTTTGAAGGCGGGTT
GTAGCACCACTTGTAATGTCAGCAACCGTAATGTCGGTTGTTGATGCACTGCTATATGAC
CCATAAAGCATAGCCGTTCCATCGCTTGAGAGGGTTTTGAACACGCCCGAAGTGCCAACA
TTTTCATGCCCTGCATTATAATTTGCGGCGAGCGTAATCACAGCACCAACATATGAAGCG
GTTTTTGCCCCAAGCAAAAAGTCGCTGTTTGTTTGAATGTTTGAGCCAAGACCCGTTGCT
GTTGTTCCTGACACTTGGGTAATGTCGTCAGCGTTTGCACTGCCGTATTGTTGTCCACGA
TATGTGGTTGTTGCGTCTTTGATGTTTAAGGGTGCATCCGTCAAAATGGTGGTGCTTGTG
GTTCTGTGAGCCAATTCGCCCCAACCAAGAGCCGTGTGTCCACCAAGCCCGTAGCGTAGC
CAACGCAGGTTGTGGGCGTTTGTGTCAAACGACCCACCTTGAAGCATTTCACGACCACTC
GTGAGAATGTTCACATCACGACCCATGCCGACAATGTGTTGCTTTCGCACATCCACTTCG
GGTTCAGGGAGAGCGAATGAATTGAGCAAACCCAAGAATTGATCTGCCTTGATTCTGTCA
TCGGGCGTGCCATAGGTCATTTCAGCATCCATTGTCGGAATGCGTGCTGAATCAATGATG
AAATAATCACCCGTGTTTGCGGTGATGGCGGGGGTGGCGAGTCGTGGTGAGATGGTGATG
GTGGTGTCGGTGTTTGCTGTAATGTAATACGACCTGCGGGTTGAAGCAAAATCATCAGCA
GTAAAGGCATTTGACCCACCCGATGAATAAATGCGAAGGGTTGCACCCACAAGCATATTC
TTGGGGACTTCTCCTTTCCAATAGACATTTGCGCCAATTGTGATGACACTTGAATTGTCG
GTTGAGCCGTTTGCGGTAGCCCATCCCGTTGAAGCGTTGTCACCTTGACCAAAGAAACCC
GTTTCCTTAGCCATTGACACCTCAACCAAATCACCTTTATACACTTGATTCACTGCCATT
TTTCATCACGCTACTGTCGGTAAGGCTTGGGCGAAAGTGACGACCTCCGCTTGCATTGTG
TAGCGAAACATCCGTTTGCTACGATCAGACAAGTCTGTTCTTGTCTTGAAAATGAGTCTG
TCAAAATTAACCGCATCGCCTTTGCGGTTTGCGTGAAGAATCCTCCGCACTTCGTCACGA
AGGGCTGACAATCGCTCACGGCTTTTGACGGTGCGAATGTCAATGGTGAGGTTGATGTGT
TCATTGACAAAATCAAAGAACAATTCAGGTTGGGCTTCGTTGTGAGCCGTTTCAAAAATA
CGGATAATGTCGTGGTCTTGAAGGCGTGTCCTTTTGCCTTCGCCAACATCCTCATTGGCA
ATATCCAAAATGGATGGCTTAGGCGACACATTCCAATTGCGGTCAAGCAACGAAACCACC
GTAGCAATTGCGTCACTCACCCTTCATCGCCTCCGTGAATCTTGCTAAAGCACTCGCCCT
ATTTGAAGCGAATGGGTTGGACTCCTTATGCGTTTGCATGATTTTAGCCAAATCCTCATC
GGATAACTCAATTCCATCCTTTTTGTATGTCCTTTTTTCATACTCAGCCATGCGTTCAAG
GTATGCTTCGCCATTCTCCGCTTCATCCATCAATGCACGCTGCAATTCTTTGCTTGCTGT
GTGCATTTGCCGAAACATTTTGATGACTTCCTCCAAGCACCTCACTCCTTCATCGCATCC
ATTCCCGCATCCGTTGCCTTCGCTTTGACATTACAAGTGCCACACAGGTCACGACCTGAT
GTGTTGCTTTCAATCCTGCCATATTTGCCACAATCAGCACAATGGTCAATGGTTCTTCCT
TTTGGTGTCACTTGTCGTTGTGGTGCTTTTTCTATCATGTTATCAACCTCCCATTCCCGC
CACTATAATTGTTTCTTGAAACGGCACGAGCAATTTGGACACTTCCGCTTCTAACTTTTG
ATGCTTCTGTGAAATATCAATGTTTTGTGTGCCTTCGGGGAACATAACGCTGTAATCGTC
ACTCATCAAAATATCCATGACGACCAATTTGGTGCAAGCCTCCTGAATGGATTTGTCCAC
ATACCTGTTGCCATATATGTAGGCGCAGCGTAGGGAGTGGTTTTCAAAAAATGGGTATTC
GTTGTTGAAGGCAATCATGCCGTTCTCTTCAACAGACCACCATGACTTTTGGCGTTCTTC
ATCGGTAATGTCACACTTGAATGACACTTGATGGATAACATCATCCTCAGCGATGTTGCC
GTCAAAGTCGTTTTGTTGATCGCTGACAATGGTGAAGGTCGTGCCTGAAAGGGTGCAAAG
AGCGATACGGTTGGTCGTTCCGCTTTTGATAAACACCAACGCATGACTCTTGACGAATCC
GCCCGCACTATCCACCGTGAACGAAGTCGCAGGTGAACCCGTCACGCTCGTCACCGTAGC
GGTATGCTCGTTGTATTTGTTGCTGTCATAGGTGAGGGCTGTGTTGTGGGTCACAGCAAT
CGTAGCATTTGCACCACCTTCGGTGCTACGCATGGATGAAATTTCCACTACACCGTCACC
ATTATCACTGTTGGCAATAGCCAAAAATTCGTCATGGACATTCAACGACGCGCTTGCACT
CTCCCTATTCTCAGCCGTTAGTGAGCCGATTTGAATTGCCGATTTTTTGAATTCGGGGTC
TTTATTCACAAGCGCACCAATGTTCTCGGCAGCGGATTTGTGGTCAAAATCCCCCCTCCA
TTTCGTCTGTGCATCCGAACCTTCGGTTAGCGTAGCCACACCGTTAGCACCGGGACACAA
GAGGATGGATTCGCCTGACACGAGGGTGTGGTCGCTAACCTTCAAGCCAATTCGTGCTGC
GGCCATTTCACGATAATAGTCGCCCTGCCACGCACCCATTTTGAGAATGCGTTGGATGTT
GCCGTTTTGTAGGAAAATAGCACCCACATAATCCGTGTAATATCGCCTTCGGTATGGCTT
GAATGTGGTGAAATTTTGATATTCCTCAGCCACCAAGCGTGGTCGCCATGCGTTTCGTGT
CACCTTGTCAATGTAGTCTTGACGGGTGCGAATCAATTCTTCAACATGGCTCTTTTTGAT
ACCTCGCTCTTTGCTGTTTGTGATAGCCGACTGATGTTGAATGTAAGCGTTGTTGGCTGT
GGTGAATGACTCAGCCCCCTCAGCCGTAGCGATGACATACACTTTGCCACCACTCCCCAC
CGAAGCGATTGAGGTCACGGTGTAGGTTTTGCCGAGAGCATCAGCATCATCATAGACCAA
CACCGTATCATTAGCGGAATAGCCCCACCTGCGATAATCCACACCGCTGATAGGAAATTT
GATGTTTGCACCGTCAATTACCGAATCATCGCTAAGTGCGGTTGGATCGGGCAACGGCAA
TTGAAGATAGTCAGCGACATGAGCCACATCGGTATAGACCAAATCATCGGGATAAAGAGG
GGCATCGGGGCGATGACCGGGTGAAAATGTGCGTGGCATTGACTCTCACCTAACCCATGA
TGTGACTACCCATGTTAAAGTGCATCGCATCCCCGCACACACCGCACTTGGGTGTCCAAC
AGAAATAGAGTGTTCCGCACCCACGACACCGTGTGCCTGAACCTATGTTTTGAATGTTTT
TACGCTCGTTGCGTTTGATTTCCACTTTCTTGTTGGTGGAGAATTTGTCCATGTTTTTCT
TAGAGAAAAGAGATTCGCTTTCATCAAATGACGAACCCGAAGCATTGGCGATTTCAGCCA
TACGCAATTTGCGCCTTCGCTGAATATCAATTGAAGTGTCAAGGTCAATTTCTTGGACTT
TCATTCGTGCCATATTGGTTCACCCCCGTTGGGCGAACCTCATGCACGAGTGCCTGTCAC
TGTGATATACACTGTTTGAGCCGACAGGTCTGTTGCGTCAGGGATTGCCGACAAAGCCCC
CACTGCTACATTTGGGTCGGCAGGATTGCCGTATGCGAGCAATTTTTTATTTGCTCGGTC
ATATTTCCACACATAGCCACCACCATCGGAGTCAATGGTGACGGTTTCAATGATAGGAAC
ATATTGAGTCAAGTCAAGTGATTCGCCCGCAGCGAGCCACGAGGCATCAGGAGTGATTTT
TAGAGAAGCAGAAATCCTGCTTCCCGATACTTGATTACGCCCTAATTGCACTACTGTCAA
AGCCATGTCGCTCACCCTTCCGTATTACTATGTTATATTTAATGATATTCTCAATTATAG
ACGATGACAACAAAAATTGAACCCGTGTCCGAAGCCCACGCTGTTCCTGTCGTCAATTTG
ATTTGCACCTTACCACAAACCATACCTGTCCATGGGAACACTTCATCAACCAATGTTGCT
GTTCCTGCACCGCTAAGAGTCTTGGGGGCTTCGGGGGCGGATGAATGTCCACTCACACCT
GCACGCACAACGAGAGCATTCGCCTGTTGTGCGGGTGCTGCCTGAATTGCCGCACCCTCA
GCCGTTTGAAATTTGTAGGGGCGTGGAGAGGCGGTGGTGTAGTCAAGGTTGCTGATTTGC
TCGTGATAGGATAGTGGCAAAGCCGATCCTGCACCGTCATCCAAATCAGCATAAAGCAAT
TGAAATGTTCCACCATGCACTTGAGTGTTGGTGTTGGTTGTCAATTTGCTACGGGTTGCG
TCAAGGATAATGTTGTTCACTTGACCGTTGAGCGACACATTAGCCGTCACCGTAGTGTTG
CCTGACAAATCGTCTTGAGTGAATTCATAGACGAGGCGATTGACACGAATGCGACCTGCG
TATCGGGCTTCACCGTCATAGAGCGTGGCTTTGTGTTCAGCCATCACTCGTCACCCCCGC
TTGATGCGGAGGCTCTAACGGTTTCAATGATGGTGGATTTGTTTGCGCGAGCGTCAATTT
CAACGCCATTTGCTTCGCACCATTCAGCCATTTTTGCCCTTGTCCATGTTTCGTCAAAGG
ATTCCGATTCTTCTGTGATTTGTGGTGCTTCTTCCACGACAGGCTCAGGGGTTGGCTCAA
TAGCCTCAACCATTTGCTTTGTTTTTTGAGCAACGACTTCTTCATCAAGACCTTTTACAG
ACCATTGAGGGAAATTGTCGCCCTTGAATCGTTCAGCCAAGTGGCGAGGGATGTCCTCAC
GAGTGCTTTGCCGACTGAAACCGTATGTCACTCCACCTTCGGTGAATTCCACATAGGGTC
TATCGCCCACATATTGAACGGTAATCGTCAAAAGACGACCTCCTGCGATTATCGGTAAAG
GAAGGTCAGTCGCACCGTGTCACCATCTTGTCCTGCTGAGGCAGGGGTCAATTTGATGAG
AGTGTTGGTTGAAACATTCCCTGCCACCGTGAAGGCGTTTCCTCCTGCGGTGGTAATGTT
GTGTGCGCTCAAAAGACCAATCAAGGTTGTTCCTGACACAGCGTTGGTGCTGAGAGCCAA
ATCGTATGCGAATGCCGCATCGCCATCAGCCACCACAACATCAACAATCGCAAGGCTGAT
TGTTCCCGTAGCGGAGTTAGATCCGATTGGGGATTGTAGCCATGCTGTATCTGTTTCACC
AACACCACCCCAAAGGCGACTGTTGAAAACAACCGTTCCGTTTCCTGTTATATTTGTGTT
TGCCATGTGTATCTCTCCTTGTTTCTCCTAATTAACCTTAACTCAAGTCACGGATTTTAC
CGCTTGCCTTGAAGAAAGCACAAATCAATTCGCCCATCGTGTGAAACATTCCCATTTGTC
CCAAGCGGTTGATACCGAATGGATCGCCCGTTTCAATACCGCTTTCGTGGTAAAGGGTAG
GCTTGGCGGTGGTGAACCACAGGTAGTCGGTGTCAAGGAAATAGAGGCGAGAAGAACCGC
CCGTTTCTTTGTGAACATCTTTGGAGGGGATGATTGGGACACCGTTGTAGGTGGCGACCA
TGAAGCCACCCTGAATGCCCGGAACACCCTTCACACCATTGACACCCGGCACAACACGCT
TCATTTCAACGAAGCGTTGTTGGGGTTGTAGCAATTGCTGAATGGTTTCAAGAGTGTCGT
AGCCCGTAAGGATGACCTTTGGCTGACCACCTGCTTCCCACACTTGTCGGAACATTCCGT
CAAGGATGTTCAGGGACAATGCACGCTCGGCACTTGATGCACCTGCATCCACTTGAGCGT
CATACCATTGAGCCGACCCTGCGGTTTGACCTGCACGAGTGAGCGAATAGATGTTGTGAT
CTGATTCAACACTCACATCAGCGAAGGTGTTGTAGTCCTCCACATAGGAATTGGAGGTGA
TACGGTCAAGGGACTCAAAGTCGTTTCCTGCGGGGGTATTGATGTCCTGCAACAACATTT
GGTTGATGTGTTCGGTGTGGTGCTTTGCCATTTCCATTTTGATGACAGCACGAGCATCAC
CAAGACCGTCATCCTTGTCAGCAAGGAACATGGCGGTTTCAGTGAGGTCAAAGGTGTGAG
CCACAGTCTTTGGCTTGGTGCTGACCTCAGCGAAGGTTGGCTTGGTGGTTTCAGGGAGGG
TTGCGTTCTCAGGAACACCGCCACCCTTCGTGAAGTCGGGCTTGGCGGTGGTGACACGCC
ATCCACTCTTCTCCCAAGGTTTCTTTGGGAGAATGCTGAATGCGTTGAATTCTTGGTTCA
ATTGCGACCAAACCTTGCGACCAAAAATCGCTTGGTAAGTGCCACTCGTTGAAGAGGCGA
GAGGTGAATCGGCTTTCAAGAGGTCAGTGCCACTGTAAGCCCATGCGTTCTGTCCTGCAC
CTGCACCGTAATACAGGCGTTCCATGTCCTCAATTGTTCGGATATATCCTTGACTTCCAC
TCATTTTCAATCACCTCAAAGGTTTCCTCCAACCATTGAACGCTGACCCAATTCTTCCAA
AGCACGCCATGCGTCAAGTCCATTTCCAAGTGCTGCGTATTCCTCATGCGTTGGGACTCG
CACAGCGTTCTCGGAAGGCACAGGAACAAATGATTTTTGGATTGCATTGTTCTCGGTGCG
GAGGGAGTCAATTTCAGCCTTCAGGGAGGCGATTTGGGAGGTGAAGTCTTTGGACTTGTG
GATTTCCAATGCTCGTTGCGTTTCGGCTTCGTAGCGGTCATTCCACTCTTTCTCCACAAG
GGACTTCACAGCCTCTTCGTCACGAATTGAAGCATAGGCTCGGTAGCCACGCTCAAGGGA
CTCAGGGGAGAGGTCAGCACCCTTGATGACATTTCCACCCGTTGATTGTGGGTGTTGCAT
CTGTGGTGCGTTTTTGATGACATACTTGTTGGCACGAGCGTTGCCGAGAGCAGGTCGTGG
GGCGAGGGTTGCATCCTCACCACTGCCGTAAAGGTCGCCTTGTCCTCGGTGGTTGAAACC
GTGTTCACCATCTTCGCCTATCATGTAGGCTTTGCCGAGTCCAAAGTGACCTCGTAGGCT
ATCCAAATCAACACCTTGCTCGTGTGCGAATTTTTCAAGGGTGTCAATGTAGGCAACAGC
CGATTGCTCGGCTTTGCCCAAGTCACCCTTTTCGCATTCGCACTCGGCCATGTTGCATGA
ACCACACACTTTTGCGCTCTTTTCCATTTCCAACCCTTTGCTGATTCGGGCAAGGGCATC
TCTTACTTCGGTCAAAACATTCGTTTCTTCATTTGTCATTTCATTCACATCCATTTTTAA
TAGAGTGTATCGGGATTCAGGATTGATTCCCTTTTTGCACAGGGTAATTTCGTGCAATTC
CATGTCCGTAATTTCCCTGTGGCTTCCATGTTCGGGAGTCGTCTTGTTCACTCGGAACAA
GGCTTGTCCACCAATGGAGAATGCTCGCAATTCGCCGTTGCGAATTTGCTTTTGGACTTC
ACGGGCTTTTTCAATGTCGTTTCGGATTTGACAAACCACGAATAGCCCGTGATCATCCAC
TTCGGATTTCCAAACCCGCCCTTCACTATCAGTGTAAGAAGGAAGCACTTGACCCACTTG
AATACCGCTGTGAGCCAATTGAACATTACGATAAGATGGGTTGCTCATAAAGCCCCCAAA
TGCCTTCTTCAATGCACTCACAGGGATTCTGTCGCCCTGCTTGTCCACCATATCAACGGA
GGCATACCCGGCGATAACCAAGTCACCATTAGAGTCGGACTTCAAGATGAAGTCCTGTCC
AACAGCCGACCATGTTGCCGTATTCATTGAACAAGCAAAATTGGGTTATCCTATATGAAG
CGTTTGGTTGCTCACATAATAGGCATTTGCTTATCATTGGCTTCCTGTTCAACGATTACC
TCTTTTTCTTCGGCCTGTTCCACATTCGTTTTGCGTGGCACTTTAAACACGGCACGACCT
TCTTCAATATCCAATTCGCCTTCAATTTTGTTTCCAACCTTATCCGTTCTCTTAACGGAT
ATGTGCTTTGGCATGTTCAACGGTGTTTCGTCAGCCATTCCGTTGGGGTCAAACATGGGT
ATGCCCTCGTCATCAACCAAAGAAGTCGGCCCTCGTGGTGAAGTCATCATATCCATTTCA
CCACCCCATCCGCCACCTGATAGCGAACCGCTGATTCTCGCAAGCGTTGTTCCTTGCTTG
GTTTCAATGGTGTCATCATCAATGGCTTCATTAACAGACCATTCGCCTTCTTCTGTTCTT
TCAAGACCGTATTCAGCACCATATTGCTCAAGCATATTCTCCGTCAAACCCTTGATTTTG
TCAATAAGGCTCTCCGCTGAGAATGATTTATCGGCACTGATAATGTGTGATCGTGCGTGG
CTCAATATGCTCGCCACCTTATCCTCTTCACCATTTGGCTCAACCAAAGTGGCTCGTGTG
AATGTAAAGGTGTCCTTTGTCACGAATGGTGGTGGATAGAGGGATAACTCCCGCTGACCC
ATTTTTAGGAGGTGAACACCCACAGAACCCCAAACCCCAATCTGTTTTTCTGCGTGTCGT
GCCAAAGGACTGTTAGGTTCAATGCTGATTACATTGAATGCGTTGCCATCCCACTCGCCT
TTCACCACCAACGGTGAACGATGACCGGGATATTCCAACAGAATGTTTTCTCCATCGTTT
GACACAAACGGCAGGGTTGTGCCTTTTGTCAAACCGTCTTGACTTGGAGTGTATAGCACC
CACAAATGATGAGCCTCTTTGCCCTTAGCAAAGGTGGACTGTGCATCACGAATCCACAGG
TCGCCACCAATCGCCTCACTATTTTTCAACAAACCCTCTTTGTCGGTAAATTTCGTATCA
AGAGGCATAGGGAATGATATGTTGTCATTGGTGTGATACATGGTGCGAAGGATTTGAAGT
CTGTCCTCCAATGGATCCATGTGAATATCATCACCACGATGCACCAACAAATCCATAGCA
CGCAGGTGTTTTCCTTTCAAGAAAGCGTCAAGCACAAAGTCACCCATTTGTTCACGCACA
CCTTCTTTGACAATATCAGGAAGTGTGACTTCTTTGCCCTTTTTGTCTTTGGCTGTGATT
TTGCTACCCTTCTTTTCAACAAACAAACGCTTTCCTTCGGGTTTCTTTTGAACAACCCAA
TCCCCTGAAAACCCACGCAATTCGTCAATGTCCCCCAATTTATACACAGTGTGGGCGGGA
ACGAGTGGCGTTTCAAAAATACCTGTTGGTTCATAGTCATCGGCTTTGAATAAATCACCA
CTGATAACGGGAATATGACCCATGTTGTTTGTGACATAAAGTGCAGGTGCATCCTTTTCC
TTCGGTGCAATTGGGCGGTCAGCATGAGTGGGGTCAATCATCTGTAAATGACCCTCGTGG
ACTGTTTTTTGCAGGGAATCAAACGGCTTATTCTTGACATCAAAGCGGATGCCGTTTGCG
TCTTTATCCCATTTCCATGCTAATGTTGCGGGCATTTTGTGACCCCAAGCATCCATGTCG
CCACTCAAATACACAGGCGGAGTGGTGGCTTCACTCGTTGGATGAACAGGCCCAACATTG
ACTTCTTTTGGTGCTAACCCATTCCCAAGCACCATAGGTGCAAGCGTGCGAGTGTTTGGA
TTTGAACCACGCATCATGTAATAATTTGCTGCCTGAGCCAATTGCTGAACATTCCCACGA
TTGATGGTATTCGCCAACACATTCTCATTTGGTGCATTAGTGCTAAACACATCCGAGCCA
TAGCGTTGCATGACTTCTTTAGCCATTTCTTGCATGACTTGACCCAAATTGGCATCCATT
TTTTCGTAGTGGTCGTTATGATAAGTGTGATATTGTTCGTCACCGGGATGACGCTCTCGT
GTTGGGCCAATGCGAGGCATACCCATGTCGCTATGCGATGAAATGATTCGCCCAAGTGGT
TGTTGAGTGAGAGCCAATGAGGGAATAATCATCCGCTTGCCACTCCCTGCCACTTCGCTT
GGGTGCAGGTGTTGCTGATTGGCAACGGTATTCCAAAGACCCCTTCGCCTGTTGAATGAA
CGCACACGAGGATTATCCGACCCCGCCTCCCAACCACTCCCAATTGCTGATTTGTGTGGA
TGGTTTTGCATGACAGGGTGGTTGATGGTCTGTGGGAAAAATGACGAACCGCTTCCGTGA
AACGAATCGTCTTGGTCGTTTAGGGGATGGGTTCGGTCTGTCAAATATCCCATTAGTGCT
TCACCAAGCCAACCCTCAAACGCTGCGGGATAGGATTGAGTGAGAGCCGACACCAACGAA
TTGGCATCACGCCCCACACCGCCCCAAAATTGATACGGACTCCAATAATGATGGGTGTGC
GATGGTTCAATACCCCCTTCGTCATTCAACACAAACGGTGATTTGAAATGGTTCAAACCT
TGACGAACAGGTTCAGGACTCACAGGGCCGTGATGGTGTGAAGCCCGTTCCCACCATTTT
GAAAGCGGAGTCATGCGCTCAAACCAATTACGCTTTGCACGATCCCATGATATTCCTGCA
TCGGCTTTGAAATTGTTAGCGAAACGCCTTGCTTCGGGGCTATCCTCACCTTCTGTTTGC
CCCATTTTCTTGAGCAATTCCATGAAAGCGTGTCGTTGCTCAGGCGTTTGCCACTCAGTC
CCAAACAGGTATGAAAGCAAACCAAGACGGCTTGTGTTTTTCGCCATCATCCCGCCTTTC
TGTTGAACATTTGCACCCCATTGGCGTGCCTTCATTTCACGGTATTCTTCATCGCTCAAA
AACGAATTACGGTCATTACGGTCTTGTTGATACAAGTCCATCATGCTCTCACTTGGGCGA
CCAAGCAAATCCTCGTATTCAAAGGGAACAATGTCACGCCTCTCCATTTCCTGCATGGCG
TGAAGCATATTGTGTCCATCCTCATCCTCTTTGATCATTTCAAACAAATGCTCAATGAAG
TGAGGGTCGCCCCATTGTGAACCATGTAGCAAAGGCATTACGCAGTTATCCCAAGACAAT
GGATGGCGTTTGCCAAATGGATTTTCCTCATGTGCCTTCGGCCAATCCTCAGCATAATTC
GTGCTAAAGCGTCGTTGCCCCGCAACATAATCATCGTAGCCATCAGGCAAATTAAGGTTT
GAAAGAATGCTTGGTTTGTCCAAATCCTGCATTCGGTATGGTGGTTGTTCCATAGCCATT
GGCATCATAGCCATGAGTGCGGAATCCTCCTTCTCAATGGCTTTACCGTCAGCATAGAAT
TCTTCACACGCTTTGAGGTAAAGCGTGGAGTCAAAGTTAGGATTGGTGTGAAAAGAAACC
AAAGCATCGGTTCGGATGCGAATGAATTCTTCACGGTTCACGGTATCACCTCATTGGTGA
TTACCGATTTTCTCAATGAGGAATGCGATTTCATTGAGCAATCCTGAGTCACCACCCATC
TTGTGTAGTATGGCTAAGGAATCCTCAATGGGTGCGAGGTTTGGCTCGTTTTTCCTGTCG
CCACCATCAACCAAATTCATGTGCAGGGTGCTTCCGTTTTCGTCATATCCCGTTTTAGCA
AAAGCAAAAATTTTCGCTGTTTCACTGATTGGTGACGAAGCAGGGGCTTTTTCTGTGTAA
AACGGAATAGTGCCGTTTGTTTGATATGGCTTCGCTTCAACAGGCGTTCCACCCGAATAG
TCAATGAATTGTGGTGAAATGTTTTCAACACCCTTTTCCTGTTGGTATTTGGTGATGATT
TGCGAAGTCAAGTCGGCTTTGTTCACCTTCTTATCGTAATTTTCTTGCGCTTTGTCCTTA
TCGCCATCGCCCATAATATCAGCAAAGACCTTTTGATTGTGTTCTTCATCATCTTTCATG
CTGTGGCGAGGCTTGTTCGTTCCTCCCGTTGATGACGAAACAGGGGCATCGCCTTTCTTG
ACTTCTTTGAATGGGATTTTCTTATCGCCACGATCAGACTTGTAGTCGCCTGTTTCTTTG
CCTTTCTTGGAGGCTTCAATTTTCTTGCCAACAGCCTTTTCCCAACCCGACAATTTGCCG
TCTTTGTCACGGTCAGCCAAATGGGGTTTTTCCAAAGTCGCCTTTTCCAATTCCTTAACC
AAAGCCAACAATTCTCCGTGTGGAGTCTTTGCGGGTTCGTGCCATCGTGGTTGCATTTTC
ATCACCTGTAATTCCTGCTTGAAGGGCTAATTTTTGGAGGCATCGCTGCCTCCATTGATT
GCCACATTCGCAATTCTTCATCGGCACTACGCTTCTCAATCATAACACCGTCACCTGAAT
TAAAAGCGGAGGTGAAAGAACCTCCATCGCCCAATTCCCTGTTAAGTGGGTCATAGACTT
CATCAGCCATAGGAGTGATAGCCCGTAGCCAACCTGCCTTTCGCATCATTGTAGCGGGGT
CATCCATAGCCTTCGTGAGCATGGCGTTTTCGGATTTTAGTGAGGTGACTTCGGCACGAA
GGCTTCTCACCTCAGCGACCAATTCCTTGAGCAAATCAGCGGTTGCTTCTCCAACGGATA
ATTCCTTGCTCATTACATACCACCCATCATTCCGGGCATCGGCATACCGCCCGGTGGCAT
TCCCGCAGGGCCGGGTGAAGGCATATTCATCAACGAGGATAAGTTAGGCATACCCCCGCC
CATTTCAGCACCCGGTGTGTGTTGAACCATAGCGGAGTCTTTCAAACGAATGACTTCGCA
CATATTGCGAATGTCCTCAACACGACTTCGCAAAGCCATCATAGAATTAGCGTGTCCAAG
AACGGTGTCACCGTCAAGGTTTTCGGAATATCGGGATTGTCCAATAGTCCCAATGTGTGC
CGTAATGTCGGTAGCAAGGTCGGTGAGGCGTTGCTCAAAATCGGATAAGGCTTCTTTGCT
TGAAGCATACACTTTGCCCGATTGGGTGAGAGCATCCATTTCTTTTGGTGTTGGCGCACC
CATTGACTCAGGTGGAGTCGGTGCGGGTGCAGGAGGTGAAACCTGTGCGGGCATTTGTGC
CTGTTGTCCTGTTGGGTCGCCATCCTGTTTTCGCAACATCATGCTCTCACGCAAAGCGAC
CACTTTCATTCGGTCAGCAATTGATGGTGAAGCACGATACATTTGAATCAGTCCTGTTGT
GGTCGCCAAAAGGTTGAGGAACGCCCATATCGGGACACTCCGAGAACGGTTGCCCCCTCA
GTGCCGTCATAGTCGCTCACGGTATTGCGGTGTCGGGAAACATTACCGAGAACACGCCCA
TCACCTTGAACACCACTCTCATCGCTCTTGGCAATTTGTGCCGTAGCCATGAAAGACTTG
TGCAAATCCAAATCACGCTCAAGGATAGCGAGAGCATTCTTTGCCTCATTGATGTGCTTG
GCAACATCATCGGTATTGTTGTGTGCGATTGCCTTTTGCATGGCTTCCATGCTCGCTAAA
GCACGCCTTGCCATAGGATCCATTTTCGTAATCAGTCCAAAATCAAGAAAGCCTTCCGTC
ATCTCAATCAACCCTTCCCACACGCTTCACACAAATGAATGTTTTCATAAACCTAACCTC
CGATTGAGGTTTTTCAATTTCTCATCAACATTGGACTCAGCAGGGCTTCTTTCGCTTCGC
CTGTCTTGAACGGTTTGGCTCATGTGATGCTCTCCGTCAAACCGATTCACACGGTCAGGG
CTTTTGCCTCCGCTTCTTCGTGAATGTAAATTCAATTGAGATCTGCCTCGTGTTCTCAAT
GGTCGCAAATCTGTTCCATGAGTGGTTGTCATAGCCGAAGGTATGGGGCGAGAGCCGTGA
ATGTCATCCTCAACATTCCGTTTCCAAATTTCATCCATTGTTGGTGGTAAAATGTGGGAT
TTAGCCATCGCACCCCCACCTTGTTGCGGTGGCGCACCTTCGGGCGGTGGCCCTGCTTGC
GGTGGTGGCGGTGGTGCTTCTTTGTAATCAAAGTGAAGGTAGCCACCATCATCACGCAAT
TGAGCATCATAGCCCGCTTGCTTCATTTGCATCATGTTGCGGATAGCCATTTCATCCCTT
CGCATAGCCATGATTTCATCCTCTTCCTCATGTGGATTGAGAGTGATTTCCCACTCGCTA
ATTTGAAGGGCTTCAAGCAATAGAGGGAATAGACGATTGTTATACAAGTTTTGACTTGAA
GCCAAAGCCCGATTGGTGACGACAATTTGCATTCCTTCGTTGTTCAAACCACCGCCCGAC
ACATCGTTCATAAACACATTTGATACACCGTAAAATGATGAAATGCGTTGGCGAATGTCG
TCTTTGATTGGGATGTATTGTAATTCTTCAAGGGTGTCCATCATACGCACATATTCAAGA
CCACCCCGACCCGTTTCTGTTTCAACACCAATCGTAGGAATGTATTGTGGGTCACGCTCA
AGGTGTTCCTGAATGTTGCGTGCGGTTCGCTCAACGGTTTCAAGGTTGGATGATTTAATC
ACCATCACACCTCTCGGCATCCGCCTCTTTTGATAAGCCGAATACACATAATTGTCCATC
GCAATCAGCGTGTTCACTTGTCGCCATAGTGTAGCAACAGGCGAGCGACCATACAATTTT
GATGGTGACCATTTGCTCAAATGGATGACTTCACCTTCGGTATAGACCTGCCCTGCACCA
ACACCTGCGAGGTTCATGTAATGAATGGGAACAACGGGCAATCCTGTTTTTGGACACTTC
TCATCCTTGTCGCTTGTGCGGAATGACCTGTCCAACAGGCTCGTGTATTGTTTGCCCCCA
CGCACACCACGCTTATCGGCAACGATACGCATGAAAATTGGGTCAGCACGAGTGATTTCT
TTGATGCGGTAAAATTGTGGTTGTCCTGTGTTGGGATCCACGAAATACTCCTTTGTGAGA
ATCAGGTATGCGTCATCAACAATGTTCAAGTCCATTTCCACTTCACGAAGGACTTCAAGG
AATGACTGTGACATTCGGTTATCCTCTTTGAGAAGGGCATTTGCATATTCCAATTGCCCC
TTATCCGCATTACGAACCTCGCCTCCGCACATACGGCACAAGTCCACTGCTTTGTTGTAT
TCTTCATCACATTCTCGGCACTTCTTCACAAATTTGGGTTTCCATGTCCAACCTTTGCGG
AATGTTTCAGTCGCTAAATGGCTAAGAATTGAACGCAAAACCAAACACTCGTATGAGGCA
GCATAGAGTGCGGGGATGGTAATGCCCTGTAATAGTGCGGGTTCTTGAACGCCCGAAGTG
AACAATGGCATCTGTGGTGTGGGTGTTTCATGGCGTTCCAAGTCCATGCCAAGAGCCGAA
AACAAACGGTCAATGCGTTTCTTTTCACTCATGGGCAATCACCTCAAACGCTCGCTTCAA
TTTGTCCTCCGACATTCCCCATGCTTTGAGCAATTCAACCTGCTCTTTCTTTGAAGCATA
AGTGTAGGTCAAAAGACGCATAGCCGTTTCATCGCCTTCATAGGATTTGAGCAAAACCGC
AGCATTCCTTTTGTTTTCATTCAAATAGGGATAGGCTTGACGGGTTGCCTTTTGCACTGA
AAGGTCGCCTTCAATGACGAATTGGCGATCTTCCCACATAATGTTGCCCAAGCCAAGACT
CTCCTTTAACACAACGGTAAATTCCTCGCCTCTTTTGCTCGTAAATGGCAAAAACAAACG
AGGCGAGCCTGATGGGGTAATTTCCAAATGCCCTCCAACATCCCAAAGGTTAGCGATAAA
ATTGTCAGCATTTTTGAGCATGATTTTGGGGGATTGTTTGCCGTAAAGCAGTGCCTTTGA
GTCATTGTTCCTTGCTTTACCAACCACTTCAATGTCAAACAAAAAGCCGTGTGATTTGAT
GAGCATAGCAATTTCAGCCGAAGTCGCTATGCTATGTGATGCGAGCATTTGTGAAGTCAT
CCCACCATAATCGTCTATGTTTTGTGATACTTTGCTCAATATGTCATATTCTCTTCGGCT
CAAACGGCTTTCAGCATTAAGTCGGTCAGACCATTCTTTCCATATTGCTTCTCGTGTTTC
TTCGTCAGCGTTTCGTGACGAAACAACCGCTTTACGAAAAAACAATTCCAAGCGTTCACC
ATGCGTAGCGAGCATATTGAAATCGTTATCACGGACATCAATGTGTCCCCAATCGCTGTC
ATGCCACCACGAGAATTCTTTGAGCAAAGCATCCTGTTCCTGTTTCAACAAATTGATTAG
GCGCGGAATAATGGCTTCTTCACCATTTTCTTGCATGATTTTGATTATTTGGTCGCCACT
CGTGCCAAAATTGTCCATAAAATAACTGCGTGTTATTCCCACCGTTGGCGTTGCGGTTGT
TCCCGGTTGGTCGGTTGGCATACCCTCGTTTTCGTTGCCCGAAAATCCTTGAATCTGTGA
ACCTGCTGTTGCTTGAGGTGGCATTTCTTGCTGTTGTTCTTGTTGAGTGGTTTTGGCTTC
CTCTTGTTTTGCCTCTTCCAATTCTTTGGTCTTTTCAGCAACCTTCTCCGAAGCCATTTG
CTGATTGTTTGGCAACAATTTGAGGATAGCACTATCCATTGTATTCAGCAAAGGATTCCA
TTCAATTTTCATGCGTCAGCCCACCCTATTCGTTTTGTCCAAGCCTCGCTGTCAAGAATC
ACGATGCTGTCTTTATACTCCTTCGTAGCCTGAACCGCAAGGGCGAGGGCAATAACTGTA
TCGTCGTGTTTTCCAAGCGACTCCATTTTACCATTCGGCAACATGGTGAACATGGACAAT
TCGTTTATCAAAATGTCCATCAATCTTCGTGTAGCCCCATCTTCTTTGTAGGGCAAAATC
AAATGCCGTTGTTCAAAGTGCAATTGAAGAGTGTGAATGACCGCTTCTTTTTTCATACGG
CTCATGGTGAATGGTTTGATGGGCAAATCGCTAATTTCTTTCAACACTTGATGAAATGCC
TGTGCGAAATTGTTGGTTTCCAATTCCACAATGACGGGATTGTAGCGAGTGTTCAATTCT
ATGATTTTGTCAATTTGGTCGTTGAATGACATTCCCTTTTCACGGTGCATCCAAATTACA
CGCTTGTGTCGGTTTTCATCCACCGCAATTACAACCATGCAGGTGTAATCGGCTGAACGG
TCAGGGCTAATTGCAGGATCCCAACCAATGTAATAATTCAAATCCTCTCGCTTAGGGTCG
GCATACGGGTCAAATTCAAACGCATATTCCAAGTCTTTGCATGGCTCAACCATATCTTCA
GGGAATAGACTCGCATCGCTCGCAATTGGGCGACACAGGTATTCACGGGTAAATGCAATT
GAAGTCATTTCACTTCTTCGCCCTTGTAGTGCCTCAAGACTCCAACGCTCAGGCCACAGC
GGTTCACCCGTCTGCTCACTAATGGCGGGGTATTCACGGACTTGATACCCACTCAAACCC
TTCAATTCTTGGTAAAGGTCGGTGTAGGAGAACGGAGTGCCGACAATGCACAATTGTGCT
GAGTGGTGAAGCACAGGCAACAAAGCGGTGTAAAACCACGAAGCGATGTGTGCTAATTGT
GTTGATGCTTCACTTGACAGAATATCGTCAAGCACCACGATGTCAGGGTGCGCGCCACGC
ACAGCCTTACCGACTGACATAGCCGATATGGATGATTTGTTCGTCATTTTGAATTTCTGT
TTCGCCCATCCTCGTGCGGGTTTCAAATGCGAAAGTGCAGGATTTGACTCAATCAATTCA
TTCATTTTTGCCATGTGTTCAATTGACTGATGCTGACTGTGTGAAAAGAATAGGACTTCT
GTGCCGGGATTGTAAGCCATTTTCCATAGCAAATAAACTCGGTAAAACACCGATTTGCCG
TGATCACGAGAAGCGATTACGCAGGTTTTGTTGTGTTCCTCCGACATGGCAAACCATTCT
TCGTGAAAGTCGGCTAATTGATAGCCTTCTTCTTTGCCACAAATGTCCTCAAAAAAGAAT
TTGAAATCCCTGCGACCCATTTCCCAATCCACTTTATTGGCGAGGTCAAGGACACCTGCT
GACACGAGGCATCACCTAAACCCAACCATTCGGCAAAAGTGAATAATTGACATCCGCATT
GTTGTCTTTCAACAGACTGTTTCGCATACCGCTTGGCAAAAGGGATAGGTTAGCGTCTTG
AATCATTTTCCCAAAGGCATTTTCGTAGCGTTCCGCTACGGATGGGTGGTGATCCTGCAA
ATCGCCCATGCTATTGTAAAGGTGCTTTCGTGCTGCCTCATCGCCTTCTTCTGCCCTATC
CATCAATTCGTTTAGCACACTTGAATCGGTCATTGATGAAATTCTTGGTAGGGGTTTCTC
TTGTTCATTTGAGCCACCCTTTTCGCCACCCACTTTTGTGGTCGCTTCTGTGTTTCCACG
AATCTTATTCCTTTGCTCGCTGCGTTTTTTGGCTTCTTCTGTGGTTGCAGTGACATTGTT
GTTCTTAACGGGTGCGGATTTTTCATCGCCCCCAAACAGTGTCTTTTGTTTTGTCGTTGG
TGGCACAGGCTTGCTTTGTTCCTCAACCTGTGGTTTAGGTTGATTTACACTCTCGGTCTG
TTCCTTAACCTGTGGCTTAGGCTCTTTCTTTGGCGTTTTCTTTTGCTTAGGCTCAGGGGG
TTTGAAACCATCAATTATGTTTGGACTTGGGCGTTCCAATTTTCGCCCTGCTTTTGCTTG
GGAAGTCCTTTGTTCTCCGCCTTCGGTCAATTGCGGTGGAGAGCGACCCTGCCCTAATTG
CAGTGGATTCCGAATCGGCCCTGAACCTAACTGTCTTACCGAACCATCCTGCATTGTTAT
TTTATCCAAAGGTTCAATTTTTTCTTCTCCCCTCGTTGAAAGTGCGGTGTTTCTTGGTTT
TTGTGTAGGCACAGGCAAATGTGCTTCGTTAATTGGGCGTTTGTATTCCTGCGTGGTTGT
TTTTTCTCGTATTGGTTCAACCGCTTCACGCTTTGGACTTGGATTCAGTGTTGCATTACC
AAACAATTTTTGATTTGCTTCATCAAAACCCATTTGTTTTTCTTTGGGTAATTTGGGCAA
ACGGACTTCGGGAGTGCGTTCTTGAATGTCCATCCACAATTCCACCGCTTCATCTTCGGT
CATTTCGCCCGCATCAACACGACGCTGAAACGCATTGGCATATTGCTCTCTCAATTTCAT
GGCGTTTTGGTATTCAGACCAACCTTCACCGCTTCCTTTCCGATCACCAATGTTGCCTTT
TGTTCTTTCACTCACTTGTTCTTCTTGTGGTTTTTCTTTGGGAACATCAGCCATTGAAAG
AGGTCGCACCTGTTCCTTTGGCTTCTTGTTCCTTTGACTTTCTTCTCGTCGCTTGCCCAT
TTCTGCCATGATTTCAGCGGGTGATTGGCGTTGAGGGTTGAGGATGTTGAGCGCATTAAA
CTTTTCTTGGTCGGTAGGTGGCGAACCTCTTTTTCTTGCTATTGATGCTCTTACCGCAGG
GTTTTCACCCGGAACACGATATTGTCCTCCTTGACTCCACCAAGCAGAAGAAGGTGGCGA
ACCACTCACCTGTTCGGTGCTTTCAGTCACAGGTCGCTCGGTGTCAATATCCGCTTGCAT
TGGCACTTGGCTTGGTTCAAGTGCCTGTGGTGCTTCATCATCAAAGTCATGCTGACCCAT
GAAATCAACGAAGCCCGGTGGTGAACCACTCGCCCTTGATGTTCGTGAAGGTGTTGGGGG
TTTTAAGCCACCCTGCTGACCCATGAAATCAAAAAAATTAGGGTCTGTGGTAGTAGTGTT
TGACTGTTGTGTGGGCAAAGGAATGCTGTTCATTTGTTGTCTTTGTCCCAATCCTTGTCC
ACCCATGCCTTGTAGGGTTTCCGACACGCTTTGCTGAGGTGTCTTTCTGTTTGCCCCAAA
TGAATCCTTCACTCGTTGCATAAAACCGGGTCGTTGTTGGCGTGCTTGCATGGCTCGCAT
TTGATCTTCAAAGCCCTTCGTCAAATCCCAAGCCATTGAGAATGCTGTGTCCTTTGTGAT
GACTTGACGGGGCTGACTCTTCCCCAACATTTCGGCACGAGCCTTAATGAGCAAATCGTC
AAACCTATCCATGTCAATCACTTCCTGTATCGCAGGTAATCCATTCCTTTGTAAATGCGG
TCAGCGGAGTCAAGCATACCAATGTTCCAAAATGGTCGGCTTTTCGTTGTTTGTGGATTC
CCCGTCACTTGTTCTTCTTGTTCTTCAGGATTCGTAGGAACAGGAACGCCCGCAGGTGCA
GGTGCGCCCGCAGGTGCAGCAGATGCAGGAGGGTCGTTTGCTGCCTCTCCCGGTGCGGGC
AAAGGCACACTTGCATTTGGTGCTTGACCGGGCAAAGGCACACTTGGATTTTCAACGGGT
GCAGCGGGTGCAGGAGGTGCGGGTGCGCCCGCAGGTGCAGGGGCTTGTTGCTGTCCCATT
TGTGCTAACTGGCCCATAGCCTGTTGCTGTTGCTTCTTGTTTTGTTGATTTGTGAAAAAA
TTCTTTCCCGCTTGAGCGATTGCCGATAAACCACCTGTGGCAATCACAGTCATTGGGTTA
TAGCCTATGCCACCCTTTGCTTTGGGCTGACCTTGAGCCTGTTGAGCGAGCAATTGAGCG
TGCTGTTGAGCGTAGGGGTTGTTGCCTCCACCCTGTTGTCCTGCCGCCTGTTGCGACTGT
TGTTGCCCTTGTATCAAACCACCAACCATTTGATTGGCTTGATTTTGACTACGCAAACCC
TTTCGTTGAGCCATCACTGCGTTTTGATAGCCTTGTTTTCCTGCCGTAGCACCGGGTGAC
ATTTGTTGGACTTGAGCATCCACTTGTCCTTGTTCAGTCGGATCCAATTTTCCGTATTGA
CGACCTGCTTGCCAACCTGCGAATTTGTCACCTGCCCATTGTCCAAGACCCTTTTCCAAA
TCCTCACGCTCACGAATCATTCTCGCGCGTGCGAGTCTGTCAATACCAATGCTTCTGTTA
[truncated: 4,517,848 more chars]
