# Supplementary material for: Diversity, distribution, and functional potentials of magroviruses from marine and brackish waters
Source: Front Microbiol. 2023 Apr 21;14:1151034. doi: 10.3389/fmicb.2023.1151034 (PMC10160649; doi:10.3389/fmicb.2023.1151034)
Supplement: Supplementary file 2 [file Data_Sheet_2.ZIP › all_magroviruses_vOTUs.fa]

>nishimura_virus_1
TGTCGTAGCCGTATCGGATTGAGCCAGCATCAAGGTGTGTCTTGAGATGCGCCCTGCGAC
TGTTGCGAAGCGACTCTACGATGGATAGACCCATGCGAAGCAGGGTGTCGGTAGCCAAGT
CGGAGGGAGCCAACTCAAGCGGGGAAAAAGCACCCATGTCGGTTGCATATACCGAGGCCC
ACTTGATGGTTCCGCTGTTGTTTCCCCAAGCGATGTTTCGGCTTGAGCCGGATGCGCCAG
CAACCGACAGATAAACTGTTTGTGCGTCGTCATCCTCAATCATTTCACGGAGATACAAAA
TTGCGTTGCCCGAAGCATCAAGCGTCAATCGGAGAGCAAGAGGGACAGGGTTCTCTTCGG
CCATCAATGGGTCAAGGTCAATACTGGTGACTGTCGTTGCGCCTACCAATTTTATTTTTG
TCCCAAAAGCCTTTACATCTACCTTCTTTGTTCCGTTGTCCAAAGACATGAGGATTTCAT
CGTTGTTTGGTGCGACGGTGTATTGGAATACCGTAAAAAGCGTATAAGCGTTGGTTGTGG
GCGTCACATTGTATCGGGCGTCGGTGACTACCCAATACTTGTCCACTTCGCTTGCGCCGC
TTCCTGTGGCCGAAAATGCGGTATTGTTGTCACCGGTAGGGGATGTTGGGTCTTCACCGT
TCAAACGGTGATTCCAAAATTGTTCTGTCGTTGCTATTGCCATGCTCAAAACTCCAATCG
TCTCTCAACTTCGTTCTTAATTCTACGGTTAAAGAAGTTTGCGGCATGAGAAATGTATTC
GGTTCCTTGAATACCCCTAAACTCCGCTTGTCCCGAACCTTTACCGGCATACCACGCTGT
TGCGCTTCCCTTTCTTCCGATTTGACGACTATGTTCGGTTGCTCCCGCCGACCTCCAAGA
AAATGTTCGTGCGCTAATTCCTTCTTCAACGGCTTGACCAATGTTAAATGTGCCACCATT
GTCGTCGGGACTTGTATGAACACCAACGCCGATTTCACCACGAATATGCGGCCCACGGCT
ACCAAACATGGCTTCCAATGTAATGTCATCACCACGGATTTCCGGTTTCCTTTCACCTCT
TTTGCTGTAATCCAAGGAGTCAGCAACTTTTTTTGCTTGTGGGGTTTGATATGTCAAGGA
ACGAAGGTATCTATCCGTTTCTCTTTTTGTTTGGTCAAATGCCGCACCGGAGCCTTCAAA
CATGGCTCTTGCGATAACCTTTTCAGCATCCTTCATAGCCATGTTAAACTCCCGTGTATC
AACACGAATACGAGTTGAACCACCACCGCCCGGTGCGGTTTTTGTCATTTCGTTGATGTG
TAGTCCACGCATTAATCCACGCTCCCCAAGTGGGCCAGCCGCTTGAGGTTCATGTAGCCC
CGCTCTCGCAGGTTGTTGCCTCGGATTGTTCCGTCTTTGCTGGCCGTTTGAAACACGGAC
TCGTCTTCAAGATAATAAGCGGCGGCGATGTCAGCGCAAATCTCACGCAAGACATGGGCG
AACTCGCCTTCTTGCACAGTAACGCCGGAAGCATGGCTGAATGAAATGCCGCTAACTCCT
GTGAGGTCATTGGAGGATTTGCCAGTCCATTTAAAAGAGTCGCCGTCTACATTTCCATTT
CCAGCAGTTGTGAATGCCGAAGCGTCAGTTAGTGTGATTGTAGTTGCACCTGCGCTGATT
GCACCATTAAGCGTTGTTTCAGCGATGTGGTCGCTTGGGACATCACGCCCATAATCACGG
AAGGTTTGGTCAATGTCAATGGTTGCACGACGAATCACGCTGGTTAGTCGGTTTGTTGCT
CGTGTGCGCTGTGCGCTGTCAAGAGCAAGTCGGGAGCCAACATCAGCCGTGGTGCAGTAG
TAGACCATCACATCACACCCTGCACATCAACACCAAGGGAAGCAAACAGGGCAATAGCGG
CATACTTGAGATACTTTGCCATCGTGGATAACTCAAGAACCGCTTGTTCAAGCAAACGGG
TTCTTTCTTCCAATGAGTCTATCCTGTCGTGAGGGGTCATTCCTCTTCGCCTTCCAACTT
ATCAATTGTTTCTTTGACCTTGTCAACCACTTCGTCAGCAACCTCAAGGACTTCATCAAG
CGTGATTTTGCCATCGGCTTTCATCTCTTTCCACTTGGCGAGCAACCACTTGCCAGCGTA
GGCAAGAACGAGTAGGTCAACCAAAATTGCAGTTATGAGCATCAATGCTGTTTCAACTTC
CATGTTTTCAATCTCCTTTGTATAGCACTTCTTTTGCGGCAGATAGGGGAATAACTGTAA
AATGACGCGTTTCGCCTACCCGATAAACCTTGTAGCCATGAGGTGTCTCTTCAATGTTCA
CATTGGTGTAGCATCTTTCGGGCGGCTGATAAACAATTTTTCCTTTTCTTTTCATATTCA
ACTCTCCAAAAATGCTTTGATTTCATCCGAAGTCATTTCAGCCAAGCCCGAAGGCCAAAG
GTCGGGACTAACGCCATAAACGCCTTTTGAAAACCAAAAAGCAGGTTGCTCTCCATCAGT
CCCACCATCAAGTTGCGACCAATCCTCATCGGGGTATCGTGCTTCCAATTTTGCTTTTAT
GCTCATGCTGTGGACGCTCCTATTCGTGTGATTGTGATGTTGGTTCGGTTGTTGTCATAG
GCTTTTACCTCAAAAGCAACGCCATTCACATAAGGAATGACATACAATTTTTCGTCGCTT
CCCGTACTTGCTACATCAATGATAACTGTTTTTTGAGCGTTCCAAGCACAGTCGCTTGCG
CCGGAAGATGCCTTTATCTTTCTCCTTGCTGTTCCCCAGTTGCGGCGTTCTGCGTTGCTT
GATGTTCCGTTGCCCAATTGTAGCCAAAAATCCTGTGCCGCTGTTCCGGTTGATGTGAAT
ATCTCAACAGAAGCAACAACCATGTACATTCCACCTGCTTTTAGAAGCACATAGTCTTGA
GCGGCGGCGGTTGCGACAATGTTTGTTGTGTTACCTGTGTTGGAAAAATCACTTGTGTTT
GCCAAGTCAAGGTAATAGTTCGTTCCCGAACTTTGACTTCCTAATGAGTTGTTTGTAAGA
GCAAGACGCACATGCTCAAAGGGACTTGCCAAAGCATCCAATTTTGCTTCTTGAGTATCA
GTCATAAACCGTTTGTTGCTTGCATCGGTCATGTTCGTGGTAGTGAAGTTCGGGGATGCA
CCACTTACAACTGATTGATTTAATGCTTTGACATCGGCAAGAGAAGCACATTCGCTATCC
ATCAATGCACCTGCGGCTGTGACATTGGTGGCATCTGTCACATCAGCACTTGCTTCAATA
CCTTCTAATTTGCTAAAGTGGGCAGAACTCATTGAACCTGCCGCACTTGCTGATGCCGCA
CTAAGGCTTAATGTGACATCACCGGAAGTTGCGCCTCCTGTGATTGGAGCATTTGTGTTG
ACGGCTGTTATGTCTCCACTACCACCACCGCCAACCTCGCTTGAGCCGTGATACAACTTG
TCGCTGTCGCCGCTGTTAAGCCAAAGGGTGTTTGCCGCTGTTCCGCCCGGATTGGAACCA
ACAGGCGTCAATTCAAGTCCTGTTGGGTCAATGAGTCCGTCTACATCCAACTTGCCGGTG
ATGTGAAAGTTGCCATTTACCTTTGGCATTGGGCCGGAAGCGGTTCGTGGACTTCGGTAA
ATACCGGGAGAGATTTGACTAAACGACCATGTCCCTCTAATTTTTGGTGTTTTGATTGAG
CGGATGTCTGCGCCTTGGTCACCATTATTTACCGGCCCTCTCAACACTACACCGTCGCCA
ATTTCAAACTCTTCAACGGAAACATAGGTGTTGTCGCTCATCAAAACTTTGTGTCCGGCT
GTGTTTGCCGTCAAAATAATTTTTCGGTAAAAGGATGTAAAACCTGCTGGCATTCCGCTT
GCGCCAGCAGTAGGAATGTAGAAACCTCCGCTTGTGGCTGTGAACTCAGCCGTTGAAAGT
CCAAAATTGATGCTCGTACTTGTGATAGCAAATACCGTAAAAGAAAACACTTTGAGCCTG
TCGTTGTCGCTTAAGTTGCCTCCGGGCGAAAAATCTGCTGGCGAAGTGACTGTAAAGGAG
TCAAACGATGCTTTTCCGCTTGTGCTTGTTGGTGCGACATAATCCGGCGCAAAGCGTCCC
GTCTGCAAATTTACAATTGGGTGTGCGCCATCGTCAAACTTTGTAACGGGGGATGATGCC
CCAACCATGGTCATTGTGATTCCTGTTGCCGTTCCGCCATCAATAAGCAAAAACCTTTCA
TTGTAGGTTTTGTAAGAGCCGAAAAAGTTAGGGGATGAGCCATGTTGAAACTCAACAGCA
TTTGTTCCACCTGCACCTATCGTTCCACCCAAAAACATACCCTTGATACGGGGCTTTTGC
GTTAAAATCAACTGATGTATGAAATTAGTCTCAAGAATCATTTCATCAACAGAAAGTGTT
GAGCCGCCGGGTGTAGCGATGTCCCAAGAACAATTTTGTGTTGACCCTGCATCAAAAATA
ACAACATCACCTGCGGCTGGCGTTCCGTTAGGAACCCAATTTGTTGCTGTGCTTGCGCTT
GTGGAAGACGCCCCAACCCATTGATAATTCGTCATGCTCAAAGCCTCGTTGTGGTTTTAC
CGGTCTTAAACGCCGTTCCACCAACTTCCGAGATAAGAGCGAGCATATCCTCGCCACGCT
TGTTAAAGCCCCGCAACTGTGCGGTTAGCCGGATGTCTTGCTCTTTGCGCTCGGACTCGT
TGACATACGAAGGAATTGTATCAATCATAACCTGCAAACAATCAGCACACACGAGAGCCT
TGATAGCAGACTCTTTTTGTGCATCAGTCACAGCGTTGGTTGAATCAGCGGCAAGAATGC
TTTTGTTGCGAGCAACCTTGTTCACTTGTTCGGTTCTTATGCTGATGTATTCGGTGATAG
TTGCATCATTCAAGCCCCGTGGCCTGTTCAATAAATCCCGAATGTTGTCGTTAGTGACAG
TCATTCTTCTTCACCTAAACCATTTACAGGCCATTTGTCGTTAAAATCTTTGGGGACATC
AATGACTTCAACGCCTTCGGGTGCAACTGGTGTGCGACCAAGAACAAAAACTAATTTTGT
CTCAATAATTTCTTTTGCCATCCGACTATCGGGAAGCCAAACAGTATCGGTGCTGGTTAT
CAAAGAAACGGGGCTGTTGGGTTTGCGTGAAGCAGGTTTGGCTAAACGAATCAACCATCC
GTTGCGAGACAACCAATGTTCTGCCCGATGACGAAGGTCTGCGACTTTTGCTCCTTTGGG
AACCACAATACCTTTTTTGTTGAGTTGTTTTACTAATTTTGCACGCTCGCTCATGCCTTC
TTCTCCTTCTTTGCTTTACTGGTCTTTTTCTTAGCAGGTGCTTTTGCCTTCTTTTGCAGA
AGGTATCGGTTAGACTCGGCATCCCAACGGTAAATGTCACCGTTTTTGTCAGTCCACTCT
TCAATCATGAAGAATCACCGAATCAGTTGCCTTCAATGTATTTAATGAAGATGCGGATTT
TGCCAGCCGTAAGAGCGGCGACAGCGATTGTCACAGCAACGGGAGTAGCCGCCGCCATTT
TCAAAGGAAGGTCGTTGCTTGCCGCAAACACAGCGTCCAAGGTCAAGGAAGCCTTGCCAG
TAGCAGATTTGAAAGCGTCGGTGTTTCCAATCAAACCAAAGGCAACCGTAGCGGAGCCAC
CGGAGGTGACAGCCGTTTCAATCTCAATGTGAGAAGAGATGACAATTGCTTTATCGGGAA
TGCTGATTGGTGCGCCAGCGGTGTCTTTCATTGGAATAGAGCCAGCAAGACCACCATCAA
CGGCGAAATCGTACACGGCTTCCAAGTATTTGTCAGCGGCACCATCGGTCTTTGCGTTGG
TCACCGCGTCATCTGCGATGTCAGCCGTAGCAACACCGCCATTAACGATGTATTTTGACT
CTACAAAGTCTTGGAATTTGCGGTTTTGTGCCAAAAAGACCACCTCAAATGACGCCCGTA
ATCTTGGCAATTCGGTTTGAAGTTCCGGCCCCTGCACCGTCTTGGTGCTGGTGGACAACG
CTTCCCATGTAGCCAGTCAAGAGCCAGTCAAAGCCAACACCGGGAAGGCGGGTCAACTCG
GTTTCTTGGTAGCCAGCACCGTTGTAGGTGAAGAACTCAGCCGTTTCAGCACCGGGGATG
AGCAAAAGAGCATCGTCCTCAATGGCACCGCTTGGGTCGGAGTCAAGAAGGGATTTACCG
CCGGTGTAGTCTCGTGTGTAGTAGATGTTCATGTTGGCGATTCGCTTCATGTGGTCAGCG
AGGCTTTCCACGACATTTCCGTAGAGTTGCGTGTTGAGCAAAGCACTTCGGGTTGAGGCA
GGGAGGATGAGAGCCATTGGCTCGTCGCCCGACACACGGCCATTGGCGAAAACCAAGTCC
ATAGTAGCAAGCAAATCCGACTCTTCATCAGCGGAAGCACTACCGAAGGTTGCGGTAGCG
GCTTGGCTTTGTCCAGCACCACCATGTAGGGTGGAGAGAATGTTGTTGTCAATGACATCG
GCTCGTCCACGGACAATAGCGAGTTGTTGACGGTCAATGTTCTCAAAGGATTCACCACGA
AGGCGCACTGTGTCAAGGAAGACACATCGGCCTTGACCCTTTTGGAGTTTAACGGTGTAG
TTGGCCGTTCCAATCTTGGTTGGGTCAACGGTTGCGGCATCGTCCAATGGGTATGAGAAT
GTTCCTTCAACACCAGTGTACCACTTGAATTCAAGCCAAGGGACGGTTCGGGTTCCAACA
ACTTGTGTTCCAATGGCAATCCGGGTGGATTGAAGTTGGATGAAGTCTCGGAGAGTCTGT
TCAAGGACAGCATCGCCAGTCCCGAAGGGGCCAGCGGCGGCGGAAGCGTTCATAATTTCG
TGTAGCGATTTGTTCATTTTTTCACATCCTTTTTTATCAAGCAGTTGCACATTGACTGGT
GTTCACGGGAATGAGAAGTCCGGCAGTACCAACAACTTCTCCTTCACCAACATAGACTCC
AACCAACTTATCGGAGCCAGCAGTTCCGCCAACTCGTCCAGCACCCTTGAGGTACACGAG
TTGTCCGGTGGTGTAAGTTTCTGCGAGGGCGGCAACCATGTGGACTCCGCCCATTGGGAA
GTAGGACACCGTAGCACCTGCGGTTTCAAGCACAAGGTCAGCATCCCTGCTGGATTCGCC
AGCGGAGACACCCAAAGGCACATCCGTTGCGGCTCCAATTTGGAGTTTGTTGTTTGTTCC
GTCTTTTGCGAGAAGAACGCCAACACCGCTAACGGTTTCGGCGTCTTTCAAGACTGCGTT
TCGTGGGTCGTTTCCTGTAAATGCTACCATTTTTGTTCACCTCAAAGTTCGTTGTATTTT
GGAGCGCGAATTCGCTCATCGTTGTTCTCAGACCCGGAGAGGGTCTTGTTCCAAGCACCG
GCCCATGCGTTCCATGCTTGAGAGTAAAGGGTTTCGGGGGTTTCCACCATCTTTCCGTTG
AGGTAGTTGGCGACAACTGCCTCGGAAACAGGTTCGGGGGAAGAGACTTCGGAGGCGACA
GCGGGTTCGGCTGGCTTCATGTCCACAACTGGTTCAGCAGGGTGGGATGCTTCCCAAGAT
GCGATGATTGATTCAAGAGTCTCGGAGGAAAGGTCATCATGACCCTTCATACCAAGTTCG
GTTGCGGCTTCAACAAGGGACAAGCGTGCTTCTTCATGCTTTGCGGCTTCCATAGCACGC
ATGTTCTCAAGTTCAGCACGAGCGAGGACAAGTTCGGCTTGAAGTGCCTCCATCTCGCTT
GCTTCGGCGTTTTCATCAAGGATTTGTTCTTCGGACATGGTGTCGTTCTCCTTTCGGTAA
TCTGCCCAAGATGCGGTTTGACTTATCAAGGTTTCTTCCACACTTGCTGTTCTCTTTGCT
CGTGGATGTCCTTTAGGAAGAAGGTCATTGTCTTGCTTGTAGTTGGGGTTAGAGGGTCGC
CCATTCCGTAGTAGGTAAAGAAAAGCGTTGACACGGGCAACTCCCCATCCATTTCTTGAC
ATGTTAGGGGCATGACTTGTGGAGAAAGCACCAGCACCACGACGGAACACAGTAAGAAGC
GCACCCATAGAGGCTCGGCTACCCTTACCTTTCTTGTTATGCTCTTGCATTTTGTTTTGA
ATGGTCTTGCGGGTTGCAGGGGAGACTTGAATTGATTTGTTGGGTTTCTTGGCGGAGCCG
GGTGGGTTTTTCTTTGAACCTCTTCGTCGCTCACTTGGCTTGGCAGGGGTTTTTCTTGGG
TCATTCTTTCCGGGTCTTCCATATTGCACAGCCTCAACATTTTCTTGGATTTTAGTTGCG
GTTTCAATTGTAGCGCGTGGATAAGCGGGTTTGTGAACGATGGCAAGGTGGTCAAAGGTA
AAGTCCATGTCAAAGACCATACCTTTTTCGTTGGCCGAGATAGGAACGCCGTAGCCACCA
ATAGACACACCATAGTCAGCCTTGAGCCACATACCGGACTCCAACGCCTCAAACAATTCG
GAACGCTGAACATGGGCTACATATCGGACTTCATAGCCGTCCTTACCTTTGTCATCCATT
TCAGCAGAAGCGACAATACCAACATTGGCTTCGTTGACGCCGCCATCGGTGTTGCGCTCA
AAGCCCACGGCTTTTGGTTTAGGGTGGTTGAGCGTCAAGTCTGCACCAAACATTTGCTTG
ATTGCGGCTTCTGCGCCACGCTTTGTCAAAGCCCACTTGTTTTTGTTGAATCCTTCGTGG
AAAGCAACACCTTTTATTTCCATAATAGTATTACCAGTAGATGCTTCTACTGTTGCGCTA
ATGGATTCAACAGAAACCTCCATGGTAACATTGACAGGTTGACAAGAGCCAGCGACCATT
TCTTCACCAACGGGACATTCTGCGGCCATGCCCTTCTTTTTCTTTTCATCATCTGTGTGA
TAGGAAGCCATTTTTTCTTTGTCGTCTGTGCCGTAGCCAGCCTCTTTGTCGCTCACCATC
TTTGGTTCAACATCACGGCCACTATTTTTGCTCATGTATTCTTCATGAGTTTTACCGGGC
ATAAAAACAGTCTTGCCGTCTTCTTCGTGTGAATGAATACCATCAAGACCCATTTCCTTT
GCTCGGTTCATGGCTTCTGCGGGATTGTCAAAAACATCGCGCCGAATCATCTTGGCTTCA
ACGGTTTTATCGCAGTCGTTACAACCACAGCCACCTTCTTCTGCCTCAACGACTTCTTCA
ATTCCTTCAAGGATTTCTCCTTCGTTTTCCATCCATTCATCATGCAACATGTATTCCACC
TCGCTTGCTTCTACCTTACGACCACTTTCCCATTGTCGGCATGACCAATAGCGTGCTTTG
GTCTTTGGGCCGGGAGTATCACAGTTGTGTCGGGAGCGAAAGTTTTTGCGGCGTGCGGGG
TCATCACGCTTGATTTCCATGTTAGGGTCACCAAAGCGAACAATCACAACACGACCGGAC
TCGTTTTGAACATACACAGCAAACTTCTTTGGCCCGCCCTGTGTTCGGAATGGTTTGTTG
AGCGTTACCTTTTTGCCTTGATATTCAGCCGCCTCAACTTTTTCTTCGTCGTATGAAGCA
TCATGTGAATCGTTTTTGTCAAACCATTCTTGAAATTCTTCTTCTGTTCGTGCAGGGAAA
TACATCATCGTTCCATCAGCCATTTTATCGCTGTGTATTTCACCATTAAACCCAATTTCC
ATAGATTTCTTTTTTGCGCCTTCGGGAGTTGAAAAGATATAGTCTTCCATACCTGCTTCT
GCGTTTTCGCTTTGTGCCTCGTCATACATAGAGTTGCACACAGCGGCACGCTGTTGGGTG
CTTGGGTATTTTGCCACGGTCTTGCCGTCACCCATGCACCTATCCATGTAAGCGTCACGG
GATTCACCGTCACGAACATCGGGCATGTGTTAGCGACATATAATGCGTCATTTAACCCAT
TCGCCACAACTGTTGGTTTTCGTTGCGAATTTCTTCATACAACTTTTTGGACATGACATC
CTTCACGCCTTGATAGGAAACAATTGGAGCATAACCCAATTTTGTGACTACCTTTACGAG
ATTTGCCATGTGTGTTCCGTCAATCGGATTCAACACAGTTATTTTTGGCCTTAAACCAAG
ATTAGCGTTGCGAACCGACAAAAGGTAGGAATGCCACCCGCTTTGGCGGTATTCGGGCAA
AATGTAGGTGTTGCCTACAAAATGAAAATGCCCCATGTCAAGGGAGCCTGTGTAACCTAT
TGGTGTGTCGTTGTAAAAAAGAACCCAAAAAGACATGAGGTCAAAGACTTCGGGGTAGCC
TTTCTCGGACGGCGTTTGGTATTCGTGGGGCCAAGCGTCGTGAAGAAAACGATATTGCTT
AACCGTCAATCCCCTTTGTCCTTTTTCTTCCATACGGCCTTACCTTCCGAAACCAGTTGT
ATTTGCGCTCGGCGTTCTTCGGCATCCATCGTATGTTTGTGTTCTTGGGCTTTGAGAGCC
ATTTGTCGTTCTAACTCGGCTCGTTTTTCCATCACACGGGTTTGGGATTCAATGACTGAG
GGGTGCAACTCCGTTTCAGTCTGTTGTTCGGCCTTCCACAACTCAAGCATTGTTGCGAAG
GCTGGCTGTGCCGTTCCGCCAATAATTGCGATAAGGGCAATAAAGCCCTCAATGTTTTCA
AGAACGACTTCGGGTTTAACAATACCCATAGCAACAACCGCACCGGAAGCGGCAAGCCAT
AGATACACGGCTGGTAGGGCCGTCCATTTTATCATTCGGTCATTTACACTATCTTTGTGT
TCTCTTCGTGCCATTTTAATCACCTTGTTCGTTTGTTCGTGGTAACTCTCCCATAGTGGG
TTTTGAGGATTTTTCAATGCGGGACTCTCCGGCTGTTGCCGGTTGCATTCCTACGATGTC
AAGTGACTCATTAAGGGTTAGGATTCCCGCTTGATAACCCATAACAGCACGCTTCATAGA
GTCCATGGGAGATTCTTCTGCAATTGGTTCAAACATGAAATCCGGCAAATCTTTCATTTG
ATGCTTGATTCCCTTTAATTCAAGTTGCTTTGAGAACAACTCCATGACACCTTGCTTGAC
GATTGATTGAAGGCGACTGATAGCCGTGTTTGCCCACATGTTGGCGTTGTAGGTAGCGGC
AAAGGTTGAGCCTCGCTCTTGCCCTGCGGCGACACGGGGAACATGGAGAACGGCGGCTAC
ATTTGCTCCTACCATATCAAGGAAGCCGCTGTTGTCGGGAATGGTGTTGTTAAGGTCTAC
ATGGTGAAGAGTGACATACGAAGGAAGAATGGGCATTTGGTCGCCACGCAGACCTTCAAA
CAATTTTACCACCTCATCCATAATGATGCCCAAACGCTCGGCTTGTTCGTCGGGGTCTGC
AATATGCTCAATGGCTGATTTGTCAATCGTGATGAATTGCTTGGTCATGCTGTCTTCAAG
GGCTATGCGGTTGTTCATGCTGTTGTATTTGACACGGATAACCTGCTCAAGCGACGAAAA
GCGGGATTGTCCCCAAACACCGTAGGATTGGCGCAACTTGCTGTCTTCAAACCAATTTGA
CTTGTATTCTGTTCGGAGGTGAACAATTTCGCTCCGAGGAAACACCATTTGGTCAATACC
TTGTTCACGGAGAATGTAGAAGTCGTTGCTCATAATCGGGCTGTTTTCGTCTGCCGTAAA
TGGCAGACCGTTGGCCCCACGGTTGTCAACGATTGTGATTTGACGGATAGGAAGGCTTTG
GATGGCGGTAATGCCAACTCCGGTGCGCCCCACCAACTTGTTGATGTCGTTCCCATAGAC
TTGTAGGTTGCGTAGAGAGTTGATAAGAAAATCATCAAAATCTACACTTTCAATCATTTC
AGCGATTGCAGAACGAATAGCAGTATTTTTTGCCTTGGTGTAGTCAATCCGATAGTTGTT
TGCTGTCAAAGACACACTTCGCACACCACCGTTCAACTCCGGGTCAAACTTTACCATGTT
ATCGTACAAGTCAAACTTGTTTTTGAAGTTGGTATCGCTTTGAAACTTTTCTGTGTCTTC
AAAAATGTTTGGTAGTCCAGCGGCTACGCTAAGGGACACATTGGAACCAACGCGCTGTAT
TGGCCTTTCTTCCGCCACAGCGTTCCGCCGGAACCTATCAAAGAAACCCATGTTCAAGAG
GACATAGTGCGTGTTTTATCAATGTAGCGAATGTTTTTCTTTTTGTTGATTATTTTTCCA
CAAAAAGAATAAATCGCACGATATGTTGCTTTTTTGTTAATTCTTTTTTTGTTTCATAGA
TGGAGAAGAAGAAATTGTAACAGCAATAAGCAATGGCCCAATACATACCTATGAAACAAT
GAAAGAATTAGAAAAATGACTCGCTGTGCATTGATTATTTCTTTTTGTTGTGTTTGAAAC
AACAAAAACATAAAGGTTCATAAAGCGTTCAGCGATGGCTGTAACCATGAGAGCAACGCC
CGAATACGGATATGACCTCATCGCTGAACACTACGACAGCAAGCAAAGCAAATTAGCAAA
TGCTCGCTTGTTGCATAAAATAGACGCTTCAAAATCCGTCAAAGGTTGGGAAATGTCAAT
TTACCGTTGGCTACGAAACGAACAAGTGACCCCAAAAGAGCCAATACAGCCACCCTCGGA
AGTGAACAAGTCTTACCATTACGATGAAATTAACGATGTGTATTACACTTTTCTTAGTAT
CGCAGACCAAATGGTTGCGGTTGGTGGAGATAAGCACCGAGCCATGAAAGAGGCTTACTC
AAACATGGTTGGCAAAGGTGCCTCCATGAATGAAATCACACGGGACTTTGGTATTCCTCG
TGCTTGGTTTGACGAATACCGACGAAGGCATGGATGGACACACGACATGTCCCCATTTAC
CGATGAAGAAATCGCTACTGCTGATGTTGACCAACTCGTAGAAGATTTAGTGTTAAAGAA
AAAACATTTACTGCACGAGAAGTTTGAACGACGAAAGTGGAAAGAGATTGAATCGTCGGC
TGAAAAATATGATATGTTTTCTTCCTTGGTGCTAAATGAGTTCAAACAATTGGTTGGTGA
TGAGTTGCCGGAGGTGCCGGAAATCCTCATGAAAGAAGGTGATGACGCTTATTCGCTTGT
TATTAGCCCAACAGACTTTCATTGGGGTAAATACGGGTGGGTTGATGAAGTTGGTGAAAC
CTATCATTTTGAAGAAGCCAAGAAACGCTTGCTTGAAAAGACCGAAGAGTTGCTTTGTCG
CCTTCCTTATCGTCCCGAACAAATCATTTTGGCTACTGGTAGCGATTGGTTCCATGTTGA
TACCGATGCTGGAACGACAACAAAAGGCACACCACAAGACATGTGTGGTAGTCCCGCTGA
AATCCTCATGACCGGATGTAAGTTGGCACGAGAACACATTGACTTGCTTCGGCAAATCGC
TCCTGTCAAGGTTGTGTTCATGCCCGGAAACCATGACCGTATGAGCGCAATTGCGCTTAT
GATGTATCTTTCTGCTTGCTATGAGAATGTTGAAGACTGTGAGGTTGTTGTCAGCCCATC
AACTCGGCAATATGTCCACTACGGAAACAACTTGTTGGGCTTTATTCATGGCGATGGTGC
AAAAAATCTTGTTGAATTGATGAGCAACGAAGAACGACAGTTGTGGGGCGAATGTGAACA
TCATGCTTGGTTCCACGGTCATTTGCACCACCGACAAGTTGTTGAGAAAGGAGGGTGTTT
AATTGTTCAGTTGCCATCTCTTGCAGGGCATGACCGATACCATGCACGACAAGGCTACAC
TACCAGCAAGGCTGGATTGGCCGCACACCTCATTGACAAACAAAAAGGCTTGATTGCTAC
CTTCTTTGCCCCGGTGGAGGGTGAGCATTGAAGCGTGAACATGTTCGTTGCGATTCGTGT
GGTTGGGAAAGTAAAGGGCTTTCCCAAGCCAAGGCTTATACGAGAGTCTGCCCGTATTGT
GGTATGCGCTCGCTCAAGCCATGGTCGTGAATGAATGTCGTTGAAGGTTGATATTTTTTG
GAAAATGCCCGTGAATATGTTTGTGATGCCCAATGTCTCAAGTGAAATCTGCTTTAGCCT
TTGAACGGGCAAGAACCGATGTTTCGTATTTTTATCGTTGGCTTGGTTATGCTTGGGGAA
AGCATATTGGCGACTGGATGAACATCTACACCGACAGGAAGGGGGCGCATGTCCACCGTG
TTTGCATTATTGCACCACGAAGCCACAGCAAATCAACTACTCTTGGCGTAAAACTATTGC
ACATGTGCTTGTTTGAGAAGTTTAACGGCAAACCTATGGACATTTGGTTGTTTTCTGCAT
CCCAAGACACGGCGGTTCGTAGGCTGGCTGAGATTCGCAAGGACTTGACAACGCACAAAG
AGTTGGCACGCTACATTGACCCAAAGAAGGGCGGTAAGCGTGAGTTGTGGTTGAACAACG
GGGCCGTTATTCGCTGTTCCTCCGTTGGTTCTGCCATCCGTGGCGACCACCCTGCTGTTG
TAGCCCTTGACGATGTATTGCTTGATGCAAAGAAAGAGTTGAACAACGAGCAGTTGCGCC
ATTGGTTGCGTAAGGTTGTCATGCCAATGCTTGACCCCGGCTCATTTTTGTTTTGCGTTG
GCACGCCAATGAGCATGATGGATTTATACCACACAGAAATGCTGGACAATCCCGAATGGA
AAACCGGCACATGGTCTGCTATTCCCAATTGGGATGAGTCCAAGCACGAGCCGGAAAATC
TGTATGCACTTTGGCCGGAGTTTCGCCCACTTGATTTTCTTTTAGAGCAAAAGAAAGTGA
CAGGAGACTTGGAGTTTGCACAGGAGTTTTTGTGTAAGGTGATTGACGACGATGCCGCAG
TATATCCACGCAAATACACACGGGCAAACATGGACTTAGAGCAATTGTTTGACAAAGAAA
AGCGTGATGAAGGTAGATATGTTGTTGGTTTTGACCCTTCGCAGGGGTTGGGTAAGGACT
ACTCAGTGCTGGTTGCTATGCGTCAAGAATCCGATGGCTCGTTGGCCGTAGCAAATGTTT
GGAGACGCAACGATTTTTCCCCCGATAGACAAGCCGACATGATAGGCGAATGGTGCAAAA
AGTATAGTGCGCCACTTGCGGCTGAGGATGTTGGATTCCAACGATTGTTTCAAAGTCTTT
TAGAGGCAAAAGGTATCTCGGTGGACTATCGCCAAAGCAAGGTTAGCAACAAAGGATTGA
AGCAAGCGTTGATGAACCGGTTGCGGGTGTGGTTTGAGCGTGGAAAGATTGTCTTCCCCT
ATGGCGACGATGCTACACGACGAGTTGTCAATCAAATGCTTGAAGAATTGGAAGCACATG
CTTGGAAAAACGGAGATATTGTAGATACCGGCCCACACAATGACTTGGTGATGGCCTTAG
CACACGCCGTTGACCAGTTTAGCCATCAAAATTCGGGCGTGGCTTGGAACGCTCGGTCAT
CGGGCCGTGGAGAATGGTCGGGTGGACAAGTCAAAAGAAAAGGCGCAAGTCTGTTCCGAA
GTGTAAGGCGTCGTTGAGTTTATAAGGCTCTTTTTTGAAAAATTTTGTCGCGTATTTTTG
AAGGTGCCAAGCACTGCCACTGTGGGTGGCGGGCTGATTTTTGTAGACCTATCATGATAG
GGTTGCCCCTTGCGGCCTCATAAAACGCCCTCTACGGCCTTTCATGTCCTCGGTGCTACC
CTGCAAAGGGTCGCCCCTGTTGCGTGGCTGTGAGGGGTGTTTATCGGCTTAATTTCGGCA
TTGGCGGCGGTGGGGTCGGTCAACCTCGCAACCGGCACCGCCGTGACGGGAGAATGCCCC
GTTCACCAGTTCGGGCCAGTGGAGACACGGGGCCACATCTCCACCATCGGCCTTCCTCGT
TTGCTTGCTGTCCTCCTGTGTTCGTCGTGTTGTGGGTGGTGTCCTCAAGCGTTGATGTCA
GCAACGCCGCCAGCGTGGGCGATTGGCTCAAGGGCGAGGCCAAGGCGGTCGGTGTGGCTT
CCGTCGGTGTGTGGGTAGTGGAACCACACAGGGACGAGGCGAGCAGGTCGCCAAACGGTG
TCACCCATGTTCTCACGGTAGCGGATGCCGTGGCAACCCATCAAAGCGGTGACGGCCTGT
TCCGGTGTGTGGGTGTCCTTGAGGACGCCTTGAACCACCTTGAAGGTCGTCTTCGCCATG
CGGAAGGCAACGGCTCGCACCGCTCCCATGTCAGTCGAAGCGACCCCTGCTTCGTTGCCG
TTGAAGGTCAAGAGGGGCAGGTGTGCGGTGTTGCCGTTTTGGGACAGGTAGGCGGCATGG
CAGTCGCAAGTCGGACAGCGACGGGTTCCGGTCTTGGCTTCGGGGATGCCCCACTTTGCG
GCCACCTTTGCGCTCACCTTGTCGTCAAGGACGGCAGGGCTTGACCAGTTCACAGGAACG
GCCTTGCCAGCGTTGGGGTGTGGCTGTCCTCCAAGCGGTGCGCCCTTGTTGGCTCCACGC
ATGACGACAGCGCCGGGGGGGTAATGGCTTGGGAAGAAGCCACGCTCTCCGGCCTTGGTG
CATTCGCCGCAGTAGTAGGCGTTTGAGTCAACGCCCACCTTGAACCAGTCAACCACGCCA
TCAGCGTTGAGGTTGAAATGCTCACGGGTGGCGTACTGTTGAACGCCTTGCTTGGACTTC
AAGTCGCCTTGCATGATGTGGCTACCCTCAAGCGAGACATAGCGCACGACATCGCCCTCA
TCAAGTCCGAAGGCATCCCGCACCTTTCGGTTGGCGGGGGCATAGCCCTCTTCAATTTCC
TCGCTGTCAGTAGCGAGGGAACGGCGCAGGGCATCAAGGCGCACTTGGTCAAGCATCTTC
ACCCGGCGAAGGGCAAGCATGGCTGACACACAGCGGCGTCCATTGGTGGTGTTCAATGCC
TTGTCAACATACGAGGACGCCCCAAGGATGAGGTGCCGTGGTTGCCCGTTGTCGTCAATG
ATGGTGAGCCGGTCAATGCCGGAGTCACGGACATGGAACACCAAGTCGGCGGTGTTGGCC
TTGTTCAAGCCGATGTCCATCAAGGCACCCATGCGGCCAGCGTCAAGGACTCCGAGGACA
TCCTTTGCGTTGAAGCCGTGGTGCTTGCGGGTCATCTTGGTGCCGGTCTTGCCGAGGCCC
ATGGCCTTCATCACGAGGGTGATGAACAGGGCCATGACTGCGGCCCCCAGTGTTTCGTTC
TCTCCGGCCATGCGGTCAAGCATGGTCGGGTTCTCTCCGTTTGGTTGGTCTTTCATTTTT
CTTCCTCCATTGTCAGCCGTTCAGTCCATCGTTTTACTTCGTGTTCCTCAGCGGCTACGC
CGCAGGGTGGGGTTGCCCCCTATATCAAGTCTTAGTCAATTTTGCTTGAAATTGGCCGAT
TTTAGTCGGGTTTGGGTGCGCCGACGGGCCGTAACTGTGCGACCTGTGTGACCGATTTGG
GCGACCTGTGTGACTGAGTAGTGAACCACCGGTTCAGTAGTGAACCGCCAGTCGGCCAGT
CTTAGTCGCGACTGAATCCGCCAGCCCGTCACCCGACTTAGTCGGTTTGCCTTAGTCGGT
TGGTGCGCCGGTCTTAGTCGGTTTTCACACACGAAAAAAAAAGAAAACTTAGTCGGTATT
TTTCCGGACTTAGTCGGAAAGATTTAGTCGGAAAAAGAGGTATCTTAGTCGTAAAAATAC
CTGCGACCTTAGTCGGAGAGAGAAAAGACTTAGTCGGAAAGTCTTAGCCGGAAAAAAAGA
CTTAGTCGCCGGTAGAAATCCGGAGGACTTAGTCGCAATCAGCCCCCCGAAGGGGGGCGC
AACTTAGTCGGAAGGGCGGTGGGCTTAGTCGCGGTAGTCCCACATCCACACGCCATCCTT
CATCATGTAGTGAAGAGGGGTGAGGTTGAAGGTGGTGCGGATGATGTTCAGGCAGAACAC
CACTTCACCAACGCTGGTTTGAGCGAGTTTCGCATCCGCAATCATCTCACAGGCGAGGTC
GTAGGTGTAGGCCAATGTCCACCCGTTGTGGGCTGGCATCGTTTCAATGAGGACACGGCA
CACGGCAAAGTAGCGCTTTCCCGCTTCGGTTCTCATGTCAAGCGTGGAGAGTCCTTGCGG
TGTGGCCTTGACAGGGCGTCGCACAGCCATCAGTTCCACCCCTCAAGGTCGGCGTCTTCC
AACTCGTCAGCAATGGAGGGGCTGTCCTCGTCGCCTTCTGCGTCAATCCTGTCGCTTGCT
TCAATCAATTCAGCCACGGGCGTCAATGGGTGGATGGCTTGCTCGGTGAAGTCGCCAAGG
TATTCAACGGCGGTATCAACGGCGGCGGCAAGGGCAAGGGAGGGGCCGTATCGGGGCATC
CCCTTCATGGCCTTCTCATACTCGTTCTGTGCGAGGTTGAGCATGTTTCGTATGCCCTTC
AAGTCGGATTTCTCGGCTGGCTCGTCGCCCTCGGAGTTGCCGGTCACGGTGAAGTCGGAT
TCAACGAGGGGTCGCTTGAACATGGTGTCTTCGGCCTCGTCTTGCCATTCAACGGTGCTG
ATGGTGACGGCTCCTTCGTGGTAGGACACACGGGGAACCTCGGCGGGGAGGGTGGACTCA
GCGGAGCGAAGGGTCGTGAGGATGTCGGTAGCCAAGCCGGTGATGACACGACGGGCAAGG
CTGTCTGTGATACCGAGAGCGTTCATGTAGAGTCGGTCAGTCTCTCCGATGGCTTGCTCA
ATCAAGTCACGGGTGCTTCGGGTAGGCACCATGAACAGGTCGTCGGTGGATTCTTCCACA
ATAGGGTTAGGGTTGTTCTCGGATTGCTCCATGGAGCAATAAGGGGGGGTATAGTATATG
AATGATGGGGGGCCGACTAAGCCGGAATACCGACTAAGCAGTTGACTGCGAGGCCGTCGG
CAACCGCCTCCTTAGTCGCGACTAAGTTTTGGTGGGAGCCAGCGGTTTTAGTCGGTTCGT
CTTAGTCGGCTTTTTCACTTAGTCGCTTGGACTTAGTCGGCTTAGTCGGATTGTCTTAGT
CGTAAAAAAAAAGTCTTAGTCGGAAAATCTTAGTCGGAAAAAAAGAGTCTTAGTCGGAAA
AATATCCGAGGAAAAAAGAAAAACCTTAGTCGGAAACTTCCGGACTTAGTCGGGTCGCCC
ACCCCGCTCCCAACCACAGGAGCGAGGCAGACTTAGTCGGAGGGGGTGAGTCTTAGTCTT
CAGCGGTAGTCATCCCAAAACGGAGAAGCAGGGGGGAAGTCGGCTTGAGCCTCACAATGT
CGGTTAGCGAGGTAGGCGTCAACGAGAGCATCAGCCCACGAAGGCCACTTAACGGCGAAG
TCAAGGAAGCACTGTCTCATGAGGTCATATTGGACTTTCATGTAGGCGGGGTGATGTGAA
CCTCCATGGGTTTCCTCATACACGACGACGAACACAGGGAAGTTAATGTTTGTCTTCGTC
CAAAGAAGGGTTTGCATGTCTCGGCGGGTAAGGCTTGGGTTGGTTCGGTTTTGCACCATG
TATATAGGTAGGGCTACCGGGTATATAAGGTTAGTGGCACCGACTAAGCCCGGTGCATAC
GCGCCCGTCAGCGGTCACGACCTCCTTAGTCGCGACTAAGTTTTATGGTTTTATTTTGTT
AATAATTAAGGTCTTAGTCGTTTTTACCGTTATTTTGCCAACTTAGTCGTAACTAATTTT
GTACGGCACAGGGGCGGCTTAGTCGGATTTTGAAAGCGGGGTGCGCCGACCCCCCCATTG
GGAGGGGTGGCCCAACATTTACGACTAAGCACTACACCGAAAGCCCAAGTCTTAGTCGGT
TGGGTGTGACTAAGACTTTGCCACGACGCACACGGCTTAGTCGGAAGTTTTGAATCGCCT
CCGCCGAACCCCATACAGAAGGGGGGTGACTTACTTTTCCGACTAAACCACTTACTGAGA
ACCGAAGTCTTAGTCGTGCCTTAGACCAGTTACCGCATCGGCTTAGTCGCGACTAAAAAA
ATGCGTAGACGCACCCTCCTTAGTCGGAAAAAAAAGATGCCATACTCCATATCCCACATC
TGCGTTTCTATTCCAAAACTACCGACTAAGCGTTGTACCGAAAGCCAATGTCTTAGTCGT
GGCTCAGACCTGTTTTTTCGCCATCTTAGTCGGTTCGGTAAAATCCGCATCCGACTAAGC
CCAAGCCAAGTTTTTTCGTAAAAATCTTAGTCACGACTAACCTGTCTTCATCCGGCACAT
AGATTTAGTCGCACCTAAAAATCCCGTAAAATTATTGACTACAAAAACGGTTTTGACTAC
AATAAATCTTAGTTGCGACTAAGTGGGGCGGTGTCCCGCTCGCTCCGGTTTTCGTGCGGG
TTTATTTAGTCGGGACTAAGTTATGCGCCGCCGCCGGGCCGGGCTTAGTCGCTTCGCTCG
CCCCCCCTGCTTAGTCGGTTCTGCGCCCGTGGCTGTCCCGCTTAGTCGCTTGTGCTTAGT
CGCCATTTCGCCCCGCTTAGTCGGAATGGTTTAGTCGCAAAAGAAAAAACTTAGTCGCCG
TGGCTTAGTCGCAAAAACGCCACGGACTAAGACGCATCGTCCCGGTCTACTGCTTAGTCG
GGATTTGGGGGGTCAAAAAAAATATCGGCCTTTGAGTCTATGGTCGGAGGCCGGTGACCT
CAAAACCGTGACTAAGCAGGTCACCGAATCCATCTCACTTAGTCGGTGGCATTCGTGCCT
TCTTTATGTTACAGTCACGCGTTACTTAGTCGGAATATGAAACCCCCGAAAAATGGGCTG
AAATCGTGGTCTTAGTCGGCATAGAAGTGCTTATATACTACTAAATATATGTAGATTTAG
AGGCGAAAGAAATGACCCAACCAACCCGAAGCAAGACTGACACCGTGTCCATGAAAGGCG
TGAAGTGCGCCAAGTGTGGATGTAAGAAATTCTATCCGTTAGCCAGCGGTTCAAATGGCA
AGTGCGTTCATTGTGGACGCATTGAAATCCTGTGGGGTGCGTTTTGATGGCGTACCCCTT
CAACATGGCCACCCCGTTTGAATACCCTCTCGTAAAAGCCTTCTCCCATCTCCCCGAACA
TGCGCTTGAGAACATTATTGAATGGCTCAACAACTACAACCACCCCTCCGCCATTGTTCG
CGCCATTGTTCGTGAATCCGCCAACCTCGCCCTGCAACAAAAAATGGAGGCCGACCAATG
ACGCGCAACCATTGGGCAACCTTCACGGCCTTTCCCATTCCAACGGAAGACCGACCCGTT
GAAACTCTCAACGACGACCTCACCACCACGACGGAACATCACAGCGTCCGGGCCTACCTC
GCACACCGGCGGAAGCGTTCCCCGGCCTTTCAATTCAAATCAATTCGGGGCCACGGGTGG
GTTGAAATCAAATGGCGGCTCAAGGACGAACACCAGCACCGCATCAGCAGGGAGGACTCA
CAATGACGCGAGAGATTGACCCGTTCGTTGCGCTCATGGATGCCCAAAAAATCCGGCGCG
TCGTCTCCATTCTCCGGCATCATCAAATGGCTGACCCCGGAGCCGTTGGCGTGAAATCAT
CATGTGGCATCGCCGCCGTCTGCCGCCTCGTCCTCAACATCTTGGAGGAATCCGCATGAC
CAAAAAAATCCCCATCCCTGCCGACGCTCTCCACGCGCTCACGGAAGCCCTGCTCACGCT
TGACCTGTCCATCTCGCTTCATGTGATTCAAGACTCACAGTCCATCTGTCACATGCACAC
GGGCGAAATCATGAACCGCATCCAAAAAATCCGACGGAGGCTTCAAAATGATTAAATGGT
CAACGCTCCCTTCCTCCTTCTCCCGCTCTCCCGAATTTACGACTCGGTTTTCAACCTGTC
AACGGTTTGTTATTTCCTCAAAAATAACTCAAGGCTCCCCGTTTATCCGGTGGTGGCTGT
TTGATGAGGGTCTTACGATTTCCTCTTTTCCTTCTCTCCGGCTGGCTCAAGAAGCCGCCC
TTTCCATTCTCGTACAGGAGGCCGCACGATGACCCCGCCGTGGTATTTGCTCTCCGCTCG
CCATGACCTCGTGCGCTGTCGCACCTGCCCCATCACGGGAGCGCGCAACTTTGCCGACGC
TCGCCGCTTTCTCTTCAAGCGTTGGCGCAACGCTCAAAAATGCCCCGACCTGCGAGAAAT
CCACACACGGGAGGTTTTACCTTGAAAATAAAATGCGGCATCTGTCACGACTGGGGTCTG
TTCGGCGGTGTGATTCTTCACCCGAAGACGCGCCGCCCGACCACCCGATGCGCCACTTGC
GCTCGCGATTCAAACCCCCGTCTTAGTCGCCCTAAAAGAGATTATATACCCCCATCTAAT
TCCACAAAACAGGAGGAAAACCAATGACCGACCACTATACACGAGAGATTGAACCGCATC
AAGACGACCTGCTGAAATGCTTCATGTGTGGCGTCATGTCCGACCATGTTCCCGTTTTCG
TCCAGCCCCACGACCCCGACCCTTCAACATGGGAGGTCAACCCTCCCTGCCTGTGCCAAT
CGTGCGAGGCGAAGAAGCGATTTAATGTGAGGTGGTGAGATGACCGAATGGCTGACAGGA
GAACACGGCGAAGACCTGCGAGAATTTGATGACCGCTTGACCGTGTGGCTGATGAAGAAC
CCGACATGGGCGATTGTGTTTGACCGTGAGTTGAAGCGGCTTTGTGACCTCGGCGTTGAA
TTTTACCTGTGGGAAGAAATGCGCTCTATGGCCTATTGGAACACCCGCCGCAAATCCAAC
GGGAGGCATCTCAATGATTGAATGGCTTGAGCAATCCGATTCTATGGGCTTCATTGGCCT
CATATCCTCATGTGAACGCTTCCGCATTCGGGAAGAACATCCGTTCACGGGTGGTTGGAG
ACTGTTTGACTATGGCGGCGATGATGTTCTCCCATGTGGTCGCCCTTGGCTCAGACGGAC
AAAACTTCCCGGTGGCCGCAAGCAACCCGCCGAGAAGAACTTCTCTTCATTAGAAGCCGC
CAAGCGCACCGCTGAAAGAAGGTTTGAGGATAAAAGAAAATTTGACGAAATCCTCGCCAA
AAAACGGAGGGAGAGCCAATGAGCAAACTCTATCAAAAAATCAACAAACGCTCCGATAAA
TGGCGTGAGTCCAACGATTGCACCGTCAAGGCTCTCGCGATAGCCACGGGCAAGACCTAT
GAACAGGCTCACGGCGCGCTCGCCCTGCGTGGGCGCAACCATCGCAAAGGCGTTTCTATG
TTCACTTTTTGGGACGCCCTCGCTGATTTAGGTTTTACCAAAAAAGAAACCTATCGTCAT
AGTGCCGTCCAAAAAGCCGAAAACATTTATTATCAAAAATGCGAAGAGACTCAAGAAATC
GCTAAGAAAATGCGCCGCACCCGATGGGCAAAGGGGCGCACCATGAAATCAATTGAACCC
CACCTTCCGAAGCGTGGGGTCTACATCATTCAAACCTCACGCCATGTGCTGTGCGTGCGA
GCGGGTCAAATCCACGATTGGACGACCAACCGCAAGCACCGCATCACCCATGTTCACCAC
ATCACACGAGCGGAGGCTGGTCGTTGAAGTGGTGGGTAGGTAGGTCTTAGTCGCCACCGG
AGGTATTATATACCCCCTACGACTATCTGTATATAGAGGCGAAGACCCAAACCCCAACCA
AAAACAGGAGGATAAAAAAATGAACCAAACCGAAACAAACCCGCAAGTCTATGTGGCTTG
CCTTGGATGCTACAACGAAGGAAGACACCACGGCAAATGGATGGATGCCGCCGAATTGGA
GGCCGAATGGGAACGGGAAGGGCGATGCTTCACAAGCGGGTTCTATCCCATGACGAAGTG
CAAGCGGCCTCATCACGATGAATGGGCGATTCACGATTACGACGGCGTTCCCAACTTGGG
CGAACATCCCGACATCCCGTATCTCATCAAGGTGATGCGTGCCATTGAGGAACACGGCAA
GCCGTTTTACGAATGGTTCAACCTTGACCCTCACAACAAATCCCATCACGACGACTTGAG
CGAAGCGTTTCAAGATGCGTATGTTGGCGAATGGGAAAGCCGCAAAGACTTCGCAGAAGA
CCACGCCGAGGAAGGCGGTTATCTCCCGTCAGCAGACGCGAAAAATCCGAACCCTCTCTT
CCGATTCGTGGACTTTGAGCGGTGGTGGAAATCCGACCTGCGGCATCACTACCACTTCTC
CAACGGCTATGTTTTCCAAGGTGGTGTTTGAATGACCCGAATAAAAATTGACGGCACATG
GTTCACCGTGGATTGGAATAAGGGTCTTGAGGACATTTGCGACGACTGTTATGGTTTTGA
CCGAAAAGAATTCATCGGCACCCTCGGCTCTATGCGAGTCTATCGGTTGTATGCCCACGG
CGACTGTTTCCTCGTGGTGCAACATTTCTCCGATGGCGGCGAGGTTGAAGGCATCGCTGG
CACCCCCACCGAATGCGACTATGCGGAGGCGAGCGAATGAGCATCCGTCTTAACATCACC
CAAGAATCCCGCTTCCGCATGGAAGGCTCATGGGGTGCGACCCAATGGGAAAAAGGCACC
CTCCGCATCACCGCATGGCTCAACGCCGAAAAAGGCCGAGGCGGTTTTGAAATTTCCGAT
GTTGAAACCCGTGGAAATCGCGCCCATGGTGAAGGTGGCCTGTCGCTTGACGACAACGGC
TTCCTGTGCGATTATGACGGCGTGGGTGGTCTTGACCTCCGCATTGTTGAATGGCTGGAC
TCGGAAGGCCACATTGACCCCGACCCAAAAGATTATTTCCGTAAAAGAATTATCAAGGCG
GCTGAAAAGCGAGGTGATTCTCAATGACTTGGATTCCACTTGACGCCAACGCTCGCCGTG
AGGGTCGCCTCATCGGAAACCCTGCCACTTGGAAAGTCCGACCTGCCAAACAAACCAACA
GGTGCAACCGAAACTATGCCACCTGTTCTCAATGGTACAACGCTTGGACATGCAACTACA
CGCGATGCAAATGCAACGACCCCGACCCTTCATCATCAAACATCCTCAAAAACCGAGGTG
ATGATTGATGGTTTGCTACGCCTACACCCCCGCCCCGACCTTCGCTCTCATCACCTACAC
GGTATGGCCGGAGTTTCTCATTCCCCCACGATGTCCACGACAGGATGCCGCCGTTCTTTC
TCCACGCGTGCAAAAAATCCGAAAGGAAACAGCAGAATACCGACACGGACGGAAGGGTTT
TTCTTTCCCCGTAAAAATAAACGGCGTGAAAAGCGTTTGGCCCTGCGTCGTCGTCCCTCA
TGTCACGGAGGTGGGCGCATGAACCGCAAGCCCGGACGACGGAAGCGACTTGAAGAAATC
GTTGAAACGATGGCGCACTTCTCACGCGTGGCCCGAAAACCTGTTTGGTTCTCCTACGAC
CAACTTTGGGACATTCACAAAAAATCCGATGGCTATTCAAAAACCCGCCGCATGACCTCA
AACACCGGGTTCCCATCCCGGCAACAATTCGGGCATTTCGCCCCAAAGTTCCGAAGCACC
CAAGGAATCATCCGCAGAAAAAGAATCAAGGTAAAACTATTCCCTGATTTGCCACACTCA
AGTAGCAACCAAAGAAATGAGGTTCGCTACGCTTTCATTCTCCCCAACATGGACGCCGCC
GAAGGTGTTGACTACGGAGGCGTTCAATAGGGGTGGTAGGTAGGTATTAGTCGTGGGCGA
AGGTATTATATACCCCTGCCACTAATGTCTATTTACAAGCGGGAGCAACCCGCCGAACAA
ACAAAAACCAATGGAGATGAAAAACATGATTGCGAGTTATATGCTGATGGGCCAACAGGC
CGAGGGAACGACAACAGACGAGGTTCTTCGGAACGCAGGGCTGGACTTTGAGGTGGGGCG
TGAACCGCTCTACACCGCCGCAGGGCGTGAGGTTCGGTCAAAATTCCAACGCATCAAGCG
CATGGACAACGATGTGACGCTTGGCGTGGTGGGCCGCACCTATCACCCGATGCAGAACCG
TGACCTGCTCGGCATCGCTGACCGTCTCGTTCAAAACCAAGACATCGCTTGGGACAGAAT
CGGCATGGTGGGCGCAGGTGAGAAACTCTACGCCTCCTTCACGCTTCCCGATACCTATCG
GATTGACGGTTGGGATGACTTGGACCAATACATCTACCTCACCAACACGCATGATGGTTC
GGGTGGTGTCAAGTGCATTCCCGCCAATGTCCGGTTCGGTTGCACCAACCAATTCGCCTT
CCATCAGTCTCAACTGAAAAAGGCGGGCATCAACCCCCGTGACCTCACCATCCGGCACTC
TTCCAAGATGACTGACCGCATCAGCCAATTTGAGCGTGCCATCGGACTCGTTGACACCCT
CAACAACAACTTCGCCAACCAAGCATCCGAGTTGATGACCGTTGAAATGACGGAGGCTGA
CAAAGCCACCTTCTACATTGACGCTCTCGGCCTCACCACCGACGAAAAATTGGTGGATGT
TGACAACGAATGGGGACTCAAGACCCGTGGCCTCAACACCTACAACCACCTCAAGGAGTT
GGAGAAGGCCAGCACCAACAACTCATCAAACATGGTTGACTCCGCTTGGGCATCATTCAA
TGTCATTACCGAATTCATTGACCACGCATGGGTTCACAACGCCAGCGGCACCGTCAACGC
AAAGCGGGTGGAGTCCTCCATCCTCGGCACCGGCGCACGCCTCAAGGCCAAGGCTTGGGA
CACCATCACCGCACGCATCGTCGCTTGAACACGAAGGAGATTCAAAAAGACATTCACATT
CATTATCACTTGGTTCATACCAACACCTCCGGATGCCGATGACCCCACCCTTGGTGGTTC
TTGGGTGGGCGAGGCTCCGGTGTGTTTGAATCGCGATAACTTTTGGAGGAAAAGAAAATG
GACAAAACACGAACAATGCAAGAATTTGACATCAACAGCGCAGACCCCGACCCCGAAGGT
TCGGTGTTCTTTTTGGTTCAAAAGAAAGAAACCTTGACCCGACACTACATCGTCAAGGGA
ACCGCTTCTCAACCCATCAAGACGGCTAAGGCTGTGCGTGAAGACTACGAAAATCATGGA
CATGACTCATGGATTGAAAAGGACGGTTGGGTTGATTGGAACGGAGAGCGCATCACCAAA
ATTGAGAAGGTGGTCTACTCCCCTTGTTCTCTCGCCAACACCTCCATGACGCCCCCTGCC
GATTGGACGGAAGAATCGCATCCGAGCATCCGCTACCTCTCACGCTCCACGATGTTTGAT
GTTCAGCCGGAGCGAGGCGTAAATCGCATTTGGCGAAGGTATAAATCGTGCAACAACTAC
ATTCACGGTAAAACCAAGTCAATTTGCTCCTGTTGTATGAGCCGCATTCGCGCTGGCTGG
TCAGTCATCACCCCGCTCAAGACGGAGGATTCCGATTGAGCGTTGGCCCTCGTGATTTGA
CCATGACCCGCCTTGAAGGACTCGTCGCAAAAATGATTGGAAAGGATGCCGTCGCTGATG
GTGTGTTCCTCACAGACCGCAAGGTTTGGGTTTCCAACATTGACATCATTCGTGCCTCCT
GTCCCGTCTGCGGTCAAGAATTCGTCGGCCCCGACTACAATGTGTTTCACTTGCTGGCTA
CGCATGATTACGGACACACCAAAATGGCTGAAATCGCAATCCGCAACGCCGAGATGGAAG
ACTACGACGACGAAGAGAAGGGAGGCACAATCGCATGAAGAAGCGTCCCCCCCAAGCATT
TTTGTTTCATTTCAAAGACGAATCCAATCCGACTAAGGCTGTGTGGTATGCTGGACTCGG
CGTGCCATTCAAATTGACGCCGGATTTCCAATTCGCAAAGTCCGTGGACTTTGACACCGT
TTCCACTTCAATGCTCATCAAGCAGTTGGAAAAGTATTACGGAAAAACCTTTCATCAAAT
CCTTCAACAAGACGCCATGCCCTCTCCCGATTTCCGTTGCGATTCTTGCGGCCTTTCATG
GACACGCACCGAGAATATCGTTGCCGGTGAATATGTGCAACGATTCCCCTACTCTCCATC
ATCCCTTTCTCAAACGCATTTGGCTTCTCAGTTGAGAGGCAAGGATGCACTTTCTTTTGC
CCGAAAAATAAACAGGGCAAGGGGTTGTCACGGTTGTAAAGCCACGCTTTGTGATTCGTG
CGCTCCGCCCCGTCGCTCTCGTGATGCAGACAAGGGCTTGTGCGTCATGTGCAAGCCAAC
AAGGAGGCGGTCTTAGTCAAGGCCGAAAGCCTTATAAACACGAACCCGCATATCTATTTA
TGGGCGGGAAGCCCGATGGAGGAATGAAAATGACCAAAGACGAAATGACCGAATGCGAGA
AGAAGTGGGGCGGCGAAGACTCGCGCCTCTACAACGCCGAATGGGTGCGACGAATTGATG
TGTTGCTGGCCGATGAGCGGGTATCACAATACCCTGTCGTCAAGCGACGACTTCAAGGTA
TGCGCCGCCACGCCATCAAGGTTGAGCAACAACGCTTAGACCACATACAACAATGCCTTG
ACGGTAAATACGACATTCACGCACCGTATAAAAGCGTCACCCACGCACACGGACTTTACG
GAGGGTGGGGCAACATACCGAGGGCTTGGTGTTGCCCATCCAAAGGCTACAATCAAACAG
ATTCCATGTGTCCGTTCTGCAAGGAGGATTACCGCACCGACGCCTTCACCAGCGACAAGT
TGCGTTATGACGGCCCCACAGACAAGGTGTATTGGACAGGTGTGCCGATGGCTGACCGAA
GCCTCGCAAAGTCATGGGGCGACTTGAACCTTGACACCGTTTGGCACGATTTCAACGACC
CTGCGACTCAAGAGCAATCGCATGACTGTGCGGTGTTCGCCGCCGCCGTTGGTCGCTACC
TCAACATCCGAATGACGCCGTGGGGCGACAGATGGGACACCTTCTACATGGTTCTCGTGG
ACGGGCAATTCGTCAAGGTTGAAGAGAAGTTGGAAATGAGATTGGGGGAATGAAGTATGA
TGAAGAAAGTTATTGACAAAATCAGCGCACACCTGCGCCAGCGTATGCACGACCAAGTTA
TCGCCGCCGCCCCGTGGTATGTGGGCGACCCCTGCTACATCATCCCCGACGACGATTGGG
GAGAGTTTTGCGACTTGACCTTCAAGCACAGTCAGCGCAACGGAGGCGGTCATGTTGATT
CCGTCATCAATTGGCATGGTCAAGAAATCACCATTTGGAGCAACGGTGGCGACGGCACAT
GGACTTTCACCGGCTTGGAATCCGCCAACGGTGCGACCTCCTTCGGCGTTGACGCTGGCA
TTTTCTGTGTCATCAACCTCAACGACCTGCCCGCCCACAAAGCCGACATCAACGACGGCA
TCCTCTTTGAGCGTGAACCCAACCTCTATGTTGAGGATGGCGTCGTGTATATCCGACCAA
GGGCCAGCAACGGACGACTTCTTTCTCGTGTCCACGACAACAGCGTTCACGAATGCGAAA
ACTGTGGAAGTATCGTTCAAGACTCGTGGTGGGACGATGAAGAAGAAGACACACGATGCG
ACAACTGTTGGTGATGAACAATGACAAACAAATGCAATTTCAAATACGCCTACACCGAAT
GCGTTACCATTGACGGTAAAGAATATGCCGAGGTCAATTTCGCCTGTTCCAAGTGCGGCA
CCCACCGTGTCAAGCGCATTTCCTCTATCTACAACATCAACTGCGAGGTGGCAGAATGAA
CGGTTTGTCTCTCCCCACCTGCCTTCTGTGTGACCAAGAGGTTCACATCCACCACCTGCC
GGACGGCACGACTTGGATGAAGGGCCATCGCGCCCGCCCGCTCAAGGGCCGTGTTTGCGA
TGCCTGTCACGGCTTGATTCTTGACTTGCGTTTCGCTGGCTACGCCGCTATCAGTGGAAC
CCACTTTGAGGATTTGCGTATTCTCGGAAAGGCCGAGCGAGCGAGTTATGACAAAACCCA
CGGTGATGCCCAATGAACAGAATGTTTTTGGGTCAAAAGTATGATGGCGAACCCTGCCCC
ATCATGTCTGCTCATTATCTGTGCGACCAGCATGTGGTCAAGTTGGCCGTGGAGGAAGGG
CAAATGATTGTCTCCGCCTGTCTCAACAACGGCGCACCTGCCGACCTCATGCCTTACACA
CAGCGAGGCACGATTCACAAGGGCGGCTACCGCTCGCACCCCATGACACGCTGGACGGGC
GAGAGCAAGGCCAACTTTGATTGGGCCATGACACACGCCCAAGCCATCTGCGACCAATTC
CGACTCCGCTACAAAAAAGAACATTTCGCTCAAAAGCAAATCGCGTGGATTCGCGATTGC
CGAATCATTGACGGCAAGCGCACATTGAGTCTCCGAGACTACATTCCCAACGGCCCGTTG
ACGCCGTTTCCCCGTTGCGTGAACCAATCACAGGGGCGCAACCTTGACCTACTGGACGAG
TCAAATTACAGCACCGTGATGGCTTACCGGGAGTTTTATATCCGAGAGAAGAGAGGCTTT
GCTACTTGGGCCAAGTCCATGTGCGGTGCGCCTCAATGGTGGCCTGTGGAGGAATGAAAA
TGTCGTGGAAGTGTAGCGTTTGTTCAAAGAAGTGGGTGTCGGTTTTCAAGCGACGACCCA
TTGATTTCTTCTCGGCTTTGCCTATGCCTTTGCCTATTGGTGCCATGCACAGCGCAAGGT
TGCACCGTGTTTGCTCTCTTGCTTGCCGAGAGGTCATTATCAAGCACGAGGCGGAAACAA
AGACCGTGTGGGGTGAAGAACAATGAGAAAGATGTGGGACAATTTCGGAAGGTGGCGAGG
TTGGCGACCCGTCCGTAAATTGAAGGCAAAAGAAACCCTTGACTACATCAAGGAACAATT
CTTTGATTCCTACGAGGGCGAATGGGAGGAAATGCTTCAAGAAGCACACCTGCACCTCTA
CCCCGATTATGACCCGCATGAAGTTGTCGCATACATCACCGTTGTTGATGTTCGTTTGGA
GGGTGTGAATGATGCCGAAGCATAGAGTTAGGCTAAAGAAAACCATCATCGCTGTTCTCA
AGGAGAATGACGACAGACCGCTCTCGGCTGAACAACTGATTCACCTGTGCCAAACAAAGG
GACTCAAGGCCAACTACCTACCCAAGAACACAAACGCTATGGGTCAAATCATGCGACAGG
TGAAGGGCGTTGTGTCTCGCAACATCAACATGACTTCTAACCAAGGCAACTATTATGTCT
CAGCGGTATATTCTCTTGAGTCGGAAGAAGCCTTCAATGAATGGCTTCAAAAGGTTGAGT
CTCAATGAGAATCGGTTCGTGGTTGTTCTGTCGCCCTGCTGATTTGAAATGCACTTACTT
CTACCCCTATTCTAAAAAGGGTAAGAACATGGTCTTTCAGCCCTTCTTGGGTTTGGAGAC
TCCAAGCGGTTCCGTTTGTCTCCATGGGAAGCGTGCGCTGTGGTCGCTCCTTGACTCCTT
GTTCCCCGACGACCCCCTCCCCCGTCCACCGCTCAACGATGACTTCAAAGACCCGTTGTT
GGCGAAGGAAGTCATCAACGGTCTTCTCAACGATGCCGAAGCGTGGCCTCATCTGCGCCT
TCAAGTGCGAACCGGCGATTGGAAAGACCACTATGGCTATCCGACTAAGGGAACATTCAT
TCTTTCTGCTTCTCCGGCGGCATCGGATTACGACATGACTCACACGCTGATGCTTTTCCA
AAATGCGACTAAATCTACCTACACGATTCCGATAACAATTCAAACAAAAACCAAGTTGAG
AACCTTGCCAGCAGTTGTCATTCCGCTTGACGAAGACAATGATTTTAAGGTGATAATAAC
TGATGCCATCGGTGGCGACCATCTCATTTTTTCCATAATAGAAAAATCCAATTCCTGTTT
CCGCCCACAAAGGATGAAATCATTTCCGGTTTCCGACACCACGGGCTTGACTTCCGACCT
TGGAAATCGTATCTGTTATCTCGCTGAAATCCAACAACTCAACTTTCTTTTCCCGCAAAT
GTCTTCACTTGATGCGGGGATGAGATTCTACGAGCGAGACGATTTGGAGTTTCGTCGCTT
CCAATCGCTTGATTGTTTTTCTTCTTTGGCATCCTCACAAAAAGAATAAACCGTTGCACA
GGGAGCCTGTTTTCTAATTCTTTCATTTCTTCATAGGTGTTTTAGTAAAGGCATTCCTTA
GTATAGTTACAGTATTCTTCTACATCCCTATGAAACAAAAAAAGAATTGGTGGTTCCGTG
GCTCAGTCATGCGTTTATTTCTTTCTGTGGCCCCCGAATCAACAAAAACAATTCCCTTAT
ATCCCTACAAGGACAGCATAAGATATGGGGCGAAACACAACAAACGCACGACTGCTTGAA
AGAGTCTTTATGTTCGTCTCCCAAACGGGCGAATGTCGGACTGACCGCATTCACGAATAC
TACGGTCTAACCTACGGCACGCTCAAAATACCACGCCTTGCCAACATGACCCAAGCCCTT
CTTTCATCCGGCCTGTTCAAGCGCGTGGGCTGGTATGACCGCTCGGAGAACCAGTTGATG
CGAACCTCGCTTTCAAGCAAGGAGTTGGGCCTCAACAGCCGACGATGGGTATGCGTTGTT
GATGTCAAGAACATGGATGAGATTATTGACAAATACATTTCCGGCAAAAAAACACTTCGT
CGTTTGGAGAACATGCCATCCTTCGTGCGAGAAGCGGTGAAAGGTGGTTCTCAATGATTG
AGCAACACGGGTCTGTTGACTTTTACTTCAAGAACAGCCCCGACTCAACCTTCCGCCCGA
AGAAGGTGATTGTTTATGTTGAAGGGGAATACGGTTTCATTCCTCTCATCGCCGGTAAAT
CCCTTGAGGGTAAAAATAAACCTATCGTTGAAATCATGTCCCACCATCAGTCCGTTGATG
CGTTCAACCAATTCCCGAAGATGCTGACTCCCGCATGGAACATGACTCAAATTGACAAAC
ACACAATCCTTCTCGCAATCACCAACTGGCCTCAATTCTCTATGGAGATGGGAGCCAACC
ATGACATGTGGGCTGACGCATACCCAATGATTCGGGACATCATTATTGGGCTAAAAGAAC
ACGGGTGTGATTCGCTGGCCTTCTTGACTTGCATGAACAACCAAAACCCCGAAGACCAAG
CCGAGATATTGCTCTACGATTTCGGCATCAACACCCCCCGCATGGATTTGATTCTAAGCC
CCCCCGCATGGATATTCCCGTACATCGGCAACCGCATGAGCCTCAACGCTTCTGTCGTCT
GCATCACCCAAGACGAAGGACAATTCATTGACACCGACGCATTGAAGTTGGTCAAGGAAT
TTTTCGTTGCTATGGGCTACAACTACGACAACGACAAGGCTAAAAACACAATCAAGACTG
TTCGCAACATGGAAGAACAATTGAACGACCAACGCTTCTTCTCGGACGATGACGAAGGAG
CGTGGATGGTTTGACGCGCATAATTGACCGTCTCACCCGATTCGCACAGAACAACTTCTA
TGTTGATGTGGAAGACAAAATCCCAATCTTCGCTTGCTCCATTGGCGCACATATTTTTAA
CGCAATAAACAAGTGTAGCCGATGCGATTTTCATCCGCTACACAACGCCGATTTCAACAT
CCCCAACTGTCCCCTTCGCCACGACAACGCACCCATCTACACGCCGATGTCCCAACTCGC
TGATACGCGCATTCACATCCTCATGCGTGGAGAAAAGGGTTCCGGTAAAAGTATGCTCAT
CAACATGTTTCTTTCCGAGGGAACGGGCATCCTTTACAGCCCCACGGCCTTCAACACGGG
CGAAGGCTTCCGCACGATGATGGGGCCAAACAGTATCACCGAGGCCGGTATGTTCGGCTC
CGTGGACGAGGACGGCAACATCATGGGCCGTCCCCTCGCTCGTGAGATGTGCGGTGGTTT
CCTTGGCTTTGAGGAATCGTCATCGCTCACCGACGCCAACAAAAAAGACCACAGCACCGA
CATGAAAAACCAACTGCTCACCTCCCTTGACAACGGGCGCGTGCAGAAAGCCATGCGTAG
TGGGTGGGTGCAATACAATACCCGTTATACTATGTGGGGCGGAACGCAACCTTCCCGTCT
TGAAATGGAGTCCGGTCTTGACCGTCGCCTGTTCATCATTGACATTGAGATGTCGCCGGA
GAAGGAGGCACAATACAAACACGCTCAACACATGCAATCCAACATGACACGGGAGACTCG
TGCCGCCCTCGCCAGCGAGGTCATCAACATTCGCAACTGGATTAACACCCGTATGCTTGA
GGCCATTTTTGACCCACCAAGCGGCGTTCAATTCAGCGAAGAGTTGGGTCATTGGCTCAA
CCGTCCCGACCTGCGTTCCTTTGAGGCTGACCTGTTCCGCCGCCTTGCCATCGGTTATAC
TATGCTAAAAGAAACATGGGTGGGCAATCAAGTGCTTAGTATTGACTTGGATGAGAAGTT
GCTTGGTCTTCTTGAGTCTGCGCTGATGATGCGGCGGTCTGTCATGGACTCCGACGCTCG
CCTCATCCGTGATGCGTTTTGGATGCAAGACATCACACGCTCCACGCTGTTGAAGGAGAT
TGCACGAATCATCACCAAGGGAGATTACACGGCGGCGAAGCGTTGGATTGACGACAACTT
GAAAGGACAGCCGTGGTATGCTGAATATACTCCTAAAAGTACGGGGCGTGGACGGAAGGG
TGTCATGTGTCGTATCGGGCCGTTGACTGACCCAAGCCAAGCAAAACAGAAGTGGGGGGA
AGACAATGAGAACGAGGCGTGAGATTGAACAACGGCTGGCAAGCGAAGGCAACGCCTTGA
CGATTGAAACCCTGCGATGGGTGCTGAACACGCCCGATTGCCCCATGTGCGGTATCGCCA
ACCGAAGGGACTTGGAGGTTGGGATTCACACCGGAGACATCACGGTTTCCTACCTTGAAG
AGAAGTATTCGTGGCCTGTCGGAACGGTTATGGAACACATGGACAATCATGTGGACTACG
ACCCCGAAGAGGCGAAGCACATGGAGACGATGCGCTACGAGAGCATCAACACGCTGGACG
CCGCACAGGACATCGTGAGCCGCCTTCTTGGGTGGATTGATGAGTTGGAGGCGGTCAAGG
ACAGCGAAGGCGGTATCACCTCGGAATGGGTTGCTGATGCGGCCAAGTTGGTCGCTCAAG
CGAACACTTCCCTCCGACTTGTCGGACAACTCAAGAAGGAGATTGGTGTTGATTCTCAAC
TTCTTTTGGCTCAAAAGCAAATGGACAATGTGATGGGTGTTCTTGTGAACACGCTCCAAG
ACCAGCCTCAACTCCTTGACCAAATAGAGTTGCGAGTTGCCGCTTTGAAAACGCCGACGA
CGATTGTTGATGTTGATTGGGAGGACTAATTTTGGCTGAAAAGAAGTGGCGCAAGGGTGC
GACTAAGTCGCTGTTCGCAAGACCGATTCGCAAAATTGAATATCCGTTTCTCATCAACGC
CATGAAGGAGGACGGACTTCATGCTGAAATCACGGAGAAGGGTATCGTGTGGTATCACGG
CGAATACAAAATCATTCGCAAGGCCATGAGAGAAATGTGGGGAATCAGCGTGCATCAAAT
GAAGAGGTTTGAAACTCACATTTTGGAGACAAACCCATTCGGTGGTTATTATGAAGGGAA
TCATTATATTGACGGCTGATGAGCGAGCGTACAAGCAAGGCCATGTCATTGAGACGGGCG
GCTTCGTTCATGCTCCTACAAACAAGGACATAACTTACATCGTCCACTTGAGAAGGATTA
CGGAAAAAGAAATCAAGAGGTGGATTGATGTTGTCGGTTATCGCTTGGTTATTGTCATTG
AAAAGTTGCCGTCTCTCTCCGAAGCGACTAAGGAAGCCGTGATAATTGACAAGTCCCTAC
AAGTGGGCAAGCCCAACCACAAGCGACAGATTGACGCCTTGCTCCGCTGGTCGGACAGGG
GCCGTGTTCACCGAGCGTTCCAAGGGATGCCGATACCGCTTGCTCTCTCTTTTTTACGGG
AAAACAAAAAGGACGATATGCGCCTTTGGCGGATGCTCGCAGATGTGGCGTTCACACTTC
CCAACGAATACGCCGAGGCCGTGATGGTCTACGGCATCAAGCCTTCCCGAACCGCTGTCA
AGTGGCCCAAGAAGAAAGCAAAGGGAGATGAGCGACCAACGATGTTTCGCAAGTCGGATA
AGTATTGGCGTAAAATTATTGAAGCGGATGTTGAGGTTCGCAACGATTTGAGAAGCGAGA
ACATTGATAGCCTTCCTACGGTGATGAAACGCCGTAAGGAAAAGGTTTCTCAATGGCTTT
AGAAGTGATGTGGGTTATTTCTCCCGTTATTTTTTTCTTTTGGTGTTGGCGGTGGGCTTT
CGCTGAACAGGAAAAAACAAGGGAATGTATTCGTGCGATATGGCGTGGTGAATTTCCCGA
ACAGCAGACCAGCGAGGGACAACCGATGCCCCACGACATGAACGCGCTGATGTGGTATGA
CCTATGAATGTTCGGCACAATTAAATTAAGTGCAACAATAACACCAATCATGAGCGCAAC
GAACAGCCGGATTCGTCGGGCCATTCTTGATGTGCTGTGGGAACACGGGCCGCTCACCAA
GGAAGAGACGGCGGTTCAGTTAGCCAACGCCAAGGGCGTGCGCCGAGTCCCTTCACCCCA
TTCTCTCTCCGCTTTGTTGTGCAAATCGCACAGCATTATTATTGTCGGAAAGAAAACCGT
TGAGAACATCGTCGGAGTCAAGAGTCGTCATGCGCTGTATGACATTGACAGGGAAATCGT
TCTCACCAAGGATGAGATACTGTTCATCCGTGAACCTTCCACCATGAAGCCAACTGAGAG
GCGAGTCGCACGCAAATGTGGCTGTGGACGGACTCGTGTTTTCCCCGAAGGTTCGGATGA
ATGTTTATCGTGCCAAAGGCTGTCTTAGTCGCTACCACAACGCTTATATACCCCGCCGCC
TATGTGTATATATGAGCAAGGGAAACAGGGCGCAGACCATACCACATGTTGAACATGAGG
TTTTGAAAGAGGTGTTGAACAACATACCTCTTGACGACCTTCATGACGCTATGGTAGCAG
ACGAGGCCAGCGAGAAGCGATTCAAGAAAGGGGCAGGGAATGTCGCCAAGTTGATTCGCA
ACCTCATGGTTCGTCGCCAACATCGCCTTCCCCACGACCACGAAGACTACAAACCAAAGG
AGGACTGAACATGAACGGAAACGAAAGACAGGCTTTGATTGGCTACATTGGGTCTATCCG
CCACATTATGAAGCGCAAAGACTTGACTCCCGCCAAGAAAAGGTATGCCGTCATTGATTT
GTGCGGCGGAATTACAGACTTTATCATGCACATGGATGTGGTAGAATGACCGTCAAGCGA
AGCCCATACCGAGTCGGACAAAAGTTGACCGTCCCACAATTCAAGGAGCAATCCCCACGA
TTTGACACCCGCTCGTTCCCAACAGGCACAGGTGGTTTTGTCGTGAAAGAAATCCACAAG
ACGGCTCACGCCAGCGGCGGCTACATCTTTACCGCCGAGTCTGTGCGCCTCGTGGATGGC
GAGCGCATGAAGGTGACATGGATGGTCACCTTCCCTTCTTTCGGAAGGAAGACCGTCAAG
ACCCCCTACTTCACATCGCTCCGTTTTTGGACAGGTGATGGGTTCTCGGAGAGCCAAGAA
GAGAAGCCTTTTATGCCCACATTGAAAGGCGACATCAACCAGCGAAGGAAACACACACCC
GCTGACCGAAATGACAAGATGGTGCTTGCAGACTTTTTGGAGGAATGAAGAATGAGCAAC
TACGAAAAGATGATTGGCGTTGCTTTGTTTATCGCCCCTCCCGACATGAACGAATGGACG
CAAACCGACATCGTGGAGATGGCCGAAACATGCGGCGAAACGGCCACACTTGATTTCTTC
AAAAATTACTCATCGCGTTTTGGCTACGATTGCTCAAAACAGATTGCTTGGTTAAATGAA
TTGATGGAGGACTGAACATGAAGACATGGTATGTGATTGACAATGAAACGGGAACGAAGA
AGCGATTCCCATCGGAGTTGGACTGTGCGTTCTTCATCACTATGGCGCAAGACTTCTTTC
CCGACCTCGCCAACGCACAGAATCTCACCTATTATTGGAAGGAGGAATGAACATGGACTT
TGACGCACTTATTACCATCATTGACGATTTGAAATACATGGGACGCATGACTCGTTCTGC
TTTTAAGGAAACTTTGTTTCCCGAAGTAGACGATGAGTCCGACCATGGAAAGAGGTATTT
GGACGGCAAGTGGCACGATTTTGCCACCGACCCTCTACGCTTCCTTTGGTCATGCTCCTA
CGACAAGTTGGACTTGCTTTGCCAGTATGTCATGGAACAGAAGGGGGGCGACCAATGAGC
AAGCGACTGAACAATTTCATTTCCGATAAAAACATCAAATGTCCCCGATGTCGTGACCCA
AATGGCGGATTCCATGTGAGAATCACGACCTACAAGGACATGAAAAACAAAATGACCTTC
ACTTGCCGCACTTGCTCAAACGACATCATATTCAAGGTGGGGGATGGACACCGATGATTT
CCCGTGTCGCTCGTATTATTGCGGTAAAGGTTCTTTCTACCAAGGGACTTCAACTTTGCC
CGTTGTGCGACGACCATGTTATCTCAACCAATGAAACATGTTGTGTTTATTGTGAAATGA
ATGCCGTTTGGGGGATTGTGCCGTGAGTATGTTGGGTCGTGCATTTTGGGCTATGCTTGG
GTTCAAGCGTGAACCCGATTTCGGGGAGGAAGAATGATGGTGTGGGCAACTGAGTTTCGT
CCAAAGTCTCTCGGCGGTATCGTCGGTCAAGATGCTATCGTTGCTGAATTGATGCAAATC
GTCGTCGGTGAAATGCCGATGCAACACTACATTTTCTATTCCCCCGAAGCGGGGACAGGT
AAGACCTCCGTGGCTCATGCGCTTGCGAATGAGTTGGGCTGGCAAATCGTCGTGTTCAAC
GCTTCGTCCAAGCGAGAGCGAGGTATCGCTTTCGTTGAGGAAACAATCATCCCCATGACC
CGAAGTGGTATTAAGGAAAGAATCTTTTTGCTTGACGAGGCAGACCAACTAACCGACGAC
GCACAATCCGCCTTGAAGGGTGTGATTGAGAACGCCTCCGGATATTTCATTCTCACATGC
AACCGCTTGCCCAAGGTGTCCCGTTGGCTTCAATCCCGATGCCAAGTACGAACCTTCCAA
CCCATCGCACAAATTGACATGGTGAAACAGTTGAGCAAAATCTCATCCTCCAAGTCTCCC
CATGTCAACGAGTCTGCAATAACTCTTATCGCAAAAGCACATCTTGGTGATTTGCGAAAC
GCCATCGGTGCGTTGCAGACCTTCGCCAACATGAAGCGGCGGGATGGAGAAATGTTCCTT
GACAGTCTCACGGCACCGTCCATTGACTTCAAGCGATTCCTCCGCCTTTGTTTCGTTGAG
AAGGCGTTTGAGGATTCTGTCAAATTGTTCACGGGCGAAGTGCGACATCAAGTGCGTGAA
TGCTTTTCTTTTGCCGTAAAAGGCAACGCTGGAACGGAATCAAAAATGCAGGTTATTGAG
GCGGCAATCACCGCCGAGCGAGACTTGCTGAACGGTGTGGATGAGGAAGTGGTGCGCCAT
AACTTCGTCCGTATGCTCGTTAGTGGAGGCGAGCGATAGCCTTATAACCCCACAAAAACA
CCCGAAAATACAAGCGAAGTGATACGATGGTTGCCTACGAAGACATGTTGAAGAAAGTTG
CCGCACAGACGAAAACCGATGCAGACGCCCTTTCTGCCAAAGCCGATTCTGTCCTTCTCC
AAGAAGGCGCAGGTTGGGAAGCCGCAGGGAAGAATGAGGAACAGCGCAAGACGCTGGCCC
TCCGTGTGGCCGCTCGCCAACTTGTTGCTGAGAAAGCCAAGTTGTCCCGCTCCGGTGCCA
CCCTCTACGAAGGCATGTTCGTCAATGTGCCTCGTGAAAAGGATTGGGCGCAGATGGCCT
ACAACAAGACCAAGAAGACGCTCGCTGGCCTTGACACCCTTGGGCGACACGCTCTTGTCT
CCCAAGGTGCTGTCGTTCTCTACGAGAACAACCATGACGGCACTTGGACTCGCCACGCCA
ACCCCTCCCTCCTTTCTCGTCAATCCTTTGAGGAAGATGTGTCTTCAACCGAAATCGCCT
CGGTTCCACCACGAAGCATGGAGTTGGATGCCAACACCATGTTCTCTTTGATTTGGGACA
AAAACAACATGCACTTTGCCAACGGCAATCCCAACTTCAAGTATGGTGCAAACCGCCCAC
TTGAGGAACCCGACAGGTCGTGCCTGTTCATTGGTCGCAAGGCCGGTTCAAACGACGAAC
CCACGATTCATTCTTTCCGGTTCAACGGTGCTTTGGCTAAGGAGTCTTGGCCCACCTTTG
TGACGGGAACCATCGGCATGAAGCCAGCCAACCGAGACGGCATGGCTTACGGCACGAAGG
TCACCTCCTTCTCTCCCGACGCCAACCTCACGAGCATTTTCTCCGCCCCACCTCTCGCTC
TCGCTGACGATGGGCCGACAGGCATGGTCGTTGATTGGCTCGGTGAAACGCTGTGTCCGT
CCCTGTCCGACTGCCACACCGCCTACGCCGCCCTTGACGACAAGGCCAAGTGGGACACCA
CCTTTGGTTCCGTTGTTGAAGTGGTTCACATTGACCCACGAGACAACGGTGGTTTCATCA
TCACCCTCGGAGACATGGACATCATGTCCGACGCCGCTCCTGTGGAGTTGTATGTTTCTG
CCAAGGAAGAAGGCGAAGTTGACTTCGGCGTTGGTTCCGAATTGCTCATCGTCGGCTCAC
CGTGGGTTTCCCGTGAAGGCGAGAACCGCTTCATGGTGAACGGCTGGTGGTGCATGAACG
CCATCGCCCCTCTCGCTGACACCGACTTCTCCGGCGACGGCGACGGTTGGGACGCTTGAA
TTGTTTAGGGGGAAAAGAAATTGCACAACATCGTTAGCGAAGGTGAGGCTCGCAAAGCCC
TGTCCACGGCTGTTCGTCTGCTTGCAGACAGCGTGCGTGGCACGCTTGGCCCAAACGCTC
GGACAGTCCTTGTTCAGCACGAAGGCCGACCTCCCACCGTTCTCAATGATGGCGTGAAAA
TTGCTTCTGCCGTAAAATCAAATGACCCTGCCGTTCAAGCATCCCTTGACCTTATCCGCC
AAGTTGCCCTTGAAGCGCAACAGGCTTCCGGCGACGGGACGACCACCGCCACGATTCTTG
CCGAAGCGTTGGTTGAGAATTATTCCCGTGTCATGCGCGACCCATCGGACATGACTCTTT
TTGTAAATCATGTTGAAGAAAAAATCAACGGAATGAAGTGGTTGATTGACGCACGAGATG
ATGAGAATTTGATTGACCTTCAACGGGTCGCAACAATCGCCGCCAACAACGATGAATGGA
TTGGTGAGTTGATAACTGATATGTTCGCCGCCATCGGTGAGGATGGACTCGTCAACCTCA
AGGTTGGTTCCGACGACCACACTACTTGGTCAAAGACCAGCGGTTGCGAAGTCCCTATGG
CTTATGCTTCTCCGATGTTCTCCAACAATGACCGACGAACCTTTGAAGTGGACAATCCAC
TTTTTATTATCACAAAAGAAACCATTGAGGACTTTGATGATTTAACCCCTGCTCTTGAGA
TTGCGATTGAGAACAACCGCCCTCTCGTCATCGTTTGTCAAGACATCAAAGGCGTGGCTC
TTTCTAATTTAATCGCAAATGTAGTTGGTGGTGTTGTTCATGCGTGCGCCCTGCGTATTC
CCCGAACCGATGCCGACGAATGGTTTGACGACTTGAAGGCTTTGACTGGTGGCGGAATCC
ACTTTGAAAGCGAGAAGGGAACGGGAATTGCTAACGCTGTTGAAGGTGCTGGACACTTCG
GTTCTGCCGAGCGTATCACCGTTGGACATGCGACAACAACCATCGTCGCTGGCGAAAGGA
CAGAACAGTTGCAGAATCATATTCACGGACTCGCCAACCAAGCGAAAGCCGCAGACCACG
CATTTTCACGGGAAAAGTTATTGACTCGCCGTTCCCGTCTCGCACAGCACATGGCGACAA
TCCACATCGGAGGATTCAGCGAGGCTGAAATCCGTGAAACCCGTGAGCGGGTGGACGATG
CCGTGAACGCTACACGCCTTGCTCTCAAGAGCGGGGTCGTTGTCGGTGCTGGCTGGACGC
TTTACAGCATCGCAAAGACGACGAACAACACCGCTTTCGCAAACGCTCTCAAGGCTCCTA
TGAATGCGCTTCACGCAAACGGCGCACCGAAGGAGCATGTTTTCAAGTGGGGAGAAGAGT
ATTACCTCAATACCAAAACAGGCGAGATGCAACCGATTGATGAAGCGGAGGTGCTTGACC
CTGCCCTCGTGGTTCTCAATTCCTTGAAGGCGGCTGTGTCCATCGCCCGACTTGTTTTGA
CGACGGACACCATCATTCTCGCTGAACCGCAGGGGTTATAAGGCTACACAGGAAGGGTAA
ATCATGGCTTGGGGACAACAACAGAAAGGCGACAGCGCACCTGCAAAGGTGGCTTACGAC
AAGGAATACTACCGCAACACCTTCATGAACAACACGGCTCATTCTGTGCCTGTTCGCATG
GCTCTTGTTGCCAAGGAGAACTGTGGCAAGACGGGACTCGCCGTCTCTCTCATTCGCCAA
GTGCGACCCAAGGGCAAAATCTATGTCTTTGACATTGACAACTCCGCACAAGCCACGCTT
GAAGCCGCTTATCCCGACGATAAGGAAATCATCGTGCTTCCTCTCCTTGACGAGCGAGAC
GAGTCCATCTACAATGAGGATGCAACGGTCAACTACGCAAACCTCGTGGCCGACAAAATG
AATTTCTATGTGAACATCGTCGCTGATGTCGCCAAAGAAGAAGATGTTGCGGGTATCATC
ATGGACGGTGGTTCAACCTTCCTCAAGTGGTGCGAACACGCCATGACCGATGTTCTCTTG
CGCCGTGGCGTCATCAAGGAAGAAGGCGACTCCTTCAACCAAAAGGAATGGCGCACACGC
AACCAACTCAACCGTGATGTCCTTACCCGACTTCACGGGCTTCCTGTGCCATGCGTCATC
AATACTTTTCACCTAAAAGATGTCAGCAACTATGTGGACAACGGCTCCGGTGGCAAGGTC
TTGATGAAGATTGGTGAACGCCCCGATTGGGACAAAGGCACAATGCGCCTGTTCTCTCAG
CAGATTTTCCTTTCCCGCTACATGAAGAAGGCCGATGCCGCCGCTGGTGTCAAAGCCGAC
CCTTCGCTCAAGAACCCCGATGATTGGGTCATCAAGGCCACCATTGAGGAAATCAAGGGT
AAGCACATGGAGCATGTCGGTGAGACTCACACCATCCTTTCCGTCGTCAAGGGCGATGTG
AAGTGGGCTGGACTACCGTTTTTGAATTGGAAGTGATACAATTTCCGAGATTCAAGAAGC
CCTTGTGTCTGCCCTCAACATTATGCGGGACATGAATGATACACACAAGGGACTTTTGGA
ACAAATCAAGCAACTGAAATCACGAGTCGCAGACCTTGAAACCATCATTGACGAGATTCC
CAACATCGGCAAGGTTTTCGGAGCCGTCAAGGAGTTACAAGAACAATACGAGGCACCGGC
CAACACATTCACGCACTACATCGGAGGTTAATTTTATGACAACAATAAGCATCAGCAATA
CCACCCTCAAGCGCATGTTGAACATCAGCAAGCGCAAGCAGACCGTCAACGGCAAACAGC
AATCGCAGGTTGAATCCTGTGTCTTGATGTGCGACGGAAGCAAGGCGAGAATCACGAGCC
TTACCCGTGATTTGACGGGTCTTACCGAAGTTGTTGGTGATTGTGGTGGGGCGGGAACCA
TCCCCATCCCCGACATTGACCGTGTTCTCGGTGTCCTTTCTCTCCACGGCGAGAACCTTG
TCTTGGTTTGGGACTTGGAGAAGAACAAGTTGCGCTTCAAGTCAACAGCCAAGCAAACCA
CGCTTGACTCTTCTTTTGAGGCAAAGGCATTCTCGCACAGCCAAGAAACCATCAATGATT
TCAGTTTGCGCTCGGAATCCCTCGCAAACAAAATTGACCATGTTATGGGCATCTACACCA
AAGGCGATGGAACCAAACAACATTCGTTCTGTGCTTTTTCGGTAAATGTAGCCGACCTCT
ACGACGCTTGCCGTTGCGACACCATCAACGGTCAACGCCTCAACCGCTACACCTTCAAGG
TTGATTTGGAAGAAACACTTGAGATTGAGGTGACTGTTGGCGACCCGACGCTCGGACAAA
CAACCAGCACGATACCTCTTGAGAACGCAGGGACGAAGCCCGACACGGGTTTCACTTGGG
ATTTTGACGGTGGACTTGACGAATTGTTCAAGGGTTTTACCGGCAAAGCAACTTTGCATT
TCTTTGACTTCCGTGAACACGGTCAAGGCATCCGCTTCTCCGTTTCCTTCGGGAACGGCG
AATGGGCTTGGGCGGCAGGGGCGTTGAATTGATGGATGCAACGCAAGTCCGAAACGGGAC
TATGAAACAACTTACAAATGAACAAGTTGAGGTTCTTCTTGAGCGTTTGGGAGAGCGTAT
ATCCATGCGCCGCTGTTATCTCAAATTGGCCTGTCTTGCCGTATTGAAGTATGACGCCGA
AGGACGCTACCTAACCGCTGGACAGATAGCAAGTTTAGGCGAAAAGTATTTGCCGAAAAG
CACCGGTCTATCCCCTCAGCAAGTTGGAACGCTTTTGGGAACCATGGCACGAATGAAAGT
CGTCAACCGCTCTTACAACCGCCCTCACACCTATTGGTGGAGGGACGACTGATGTGGTAT
GACTGTAAGTCTTGCGGTAAAAGAAAATACACTTCATGGTCAAAGAAGAAACCACCAACG
AAGTGCGCTCGCTGTTGTCGTTTGGAAAGGGAGGGTCTTCTTGAGCAGAACGCCCCGTAG
ATGCCTCCGCCGTTGTTCGGGGTGTGGCGTAGAGAAAATCACAAATGCGACTAATCACAA
AGTCATGGTCAATGGTCTTAGACGACAATGTGGCATTTTTAGGGTCGCTGACCGTCCACG
CAACATTTCACGCCTAAGAGAAGAAGAATGAGGTATCAATGGTTTTATATTGGACGCAAG
GTTGGTTGATAACATGGTGAAGGTGCGCGACCCTAACAATGGTGAAATGATTGATTTAGG
GGAAATTGTATTCAACGAGTCGGGAATGCAACGACATGAGTTGGAAAGCGGTGATGATGT
TCTCGTCGTTGAAATCAAACACTTCATCAAACCGGCCAAACCTCTCTACCACCGCAAGGA
TTGGTTGGAGCAAGAATACATCGGCAACAACCGCACGATGGCCGAGATTGCACGCCAATT
CGGAATCACCCCCATGAGCATCCACCAATGGCTCACCAAGCATGGAATCCCTACCCGTAG
TCGTGGACGGCGCGTTTGAAACCCTTATAAGCCTACACGCTAAGGGGATAACATGATTGT
AGAGCAAGTCGGACGCAACGATGTGTTGGTTCGCTATCGTGATGCCAACGGCAACCGACA
ACAAACGGCAATCAAGGACAGACTTCCATATTGCTTCGTGCGAGATGAGGATGCACAATT
CATTGATGGTGAAATGCAAGAGACGGGTTACACCGGAGTCTTCGGCCAATCCTTGACAAA
AATCTCTTGCTACACGACGGACGGGGTTCGCAACCTTTCTAAGACCGGCCCCACATGGGA
AGGCAACATCCCGTTCACAAACCAAGTCTTGACGGCTCGCAAGAAGGCGGGGGAGAAGAC
CTTTGAACCCTATCATCATAGGGTTTGGTATCTTGACGGAGAATGGAAGACGGACAGCGG
CCAAATCACCATGCTCACCGTCCATGATAATTTTACCGGAAATCTATACTCTTGGATGCT
TCCTCCAAAACACCCTTCCGAATGCGCGCCCCACCCCGATTGGGGCGGTCTTGCGAAGGG
AAAACACTACACGCTTTACGATAAGTCGGGAAACGGTTATGCCTACGAGACACCTGTTCT
TGTTTTTGATACCGAAGCCGAATTGCTCACCCACTTCACGGCGTTCATGCGGAAGCAAGA
CCCCGACATTATCACGGGCTGGTATGTCGCTGGTGCAGACTTGAAGCAAATTATTGAGCG
GTGCAACAAGGTGGGTGTTCGTGCCTCCAACATGTCGCCGCTCAACCGCATTCGCTACGA
CTTCGGTGATTGGGCGCAACCTATCGTCGGACGGAATGTCATTGACTTGCGTCTCGCCTT
CCCCAAGTTGTGGGAGTTGAAGAACGGTAAGTTGCCCAACTACAAGTTAGATGATGTCGC
TTGGGAATGTTTAGGGGAAAAGAAAACCGAGTTGCCCGATGGTCACGACACCTACTACTC
CGACCCAATCCTTTACCTTGAATACAACCGACAGGATGTGCGCCTGTTGCCACGGCTGAA
CGGCCTCGTGAACGCCCTTGACTACTTCATCGCTGTGCAACACATCGCACAATGCGAGAT
TCGCTCCACGCCCCATGTGACACAGGTCTTTACCTGTCTTGCTTTGGGCGACCCCGATTT
CAAACATCAAATCCCTTCCAAGCCAATGTTTGACAAGGTGAAGTATGACGGCGCAATCGT
CATGGATGGCGAGAAGGGTATCTACCAAAACATCGGTATTTTTGATGTAAAAGCCATGTA
TCACAGCAACGCCGCCCTCCACAACATCTCATGGGACACGCTTTCTCACGGCGGCAAGGA
CTGTGGAAATGGCACAAGGTTCTCACAGGAAAGCAAAGGCTTGCTCGTTCGGCAGATGGA
CAACATGACGGTTCTCCGTGACCACTACAAGCAACTGATGAAGGATGCTTTTTACGAAGA
AGAAAAGGTTCGCTACGATGCCCTACAATACGCTACGAAGTCCCTCGTTGCATCCATGTA
TGGCGTTGCTGGTGATGCCAAGTATGGACTGTATCACCCCGACATCGCCGCCGCAATCAC
TTTTACCTCAAGACAAACCTTGCTCAAGTTGAAGGAAGTTGCTGAGGACTTGGGGCATCC
CGTGGTCTACGGACACACCGACTCGGTGATGTGCAGGGTTCGGAATCCCGACGATGGCGA
AATGTCGCTTGGCGAAATGAACCGTCGTATGCACCCCATCATCGTGCAATTTGAGAAGTG
GTCATCCTCATTCATCCTCATGGAGAAGAACCGCTACGCCGGACTCGTCTGTTGGACAGA
CGGAGAACACCACAACCCCAAGCGGTATGTGAAGGGTATTGAGTTGAAGCAGACACGGAT
GCCTCCCGTGATGAAGGACGCTATGGGGAAAGTCATTGACGGCATCCTCGGCGGTTATCA
CGAAGACCAAATCACCGACCCGTTGGTATCGCTGATTGAAAGTATTATTGAGGGTAAAGT
AGATTCTTTGGATTTGTGCATGAAGGGAAAGTTGAGCAAAAACCTACCCGAATACACCAG
CATTAGCGGCGTTGCCGCTGGCGCACAATGGGCCAACAGGACGCTCGGCAAGGGCTATCG
GGCCAACGATTATTTCTTGGTGACCATCTCTCCAAGCGGCCAATACCTTGCCTTTGATGA
CCCGAAGGACATTGAGGGCATTGCTGAAATCGGCTATCGCACGATGGTTGAGCGGTTCAT
CATCAAGAAGGTTTTACCGTATTATGAAGTGGCGGGGTGGGACATCTCACCACTACATCG
GGCCATGGATGGCAAGTCAAAGGTGGCATGGATATGAAATTGCTTTGGGGAGACTGCTTG
AATTGGTTGAAGGAGATAGCCGATGAATCGGTGGACAGCATCGTCACCGACCCTCCGTAT
GGACTTTCTTTTATGGGAAAGAAATGGGACTATGATGTTCCCTCGGTGGAGATATGGCGT
GAATGCCTTCGTGTGTTGAAGCCCGGAGGACACCTGCTGGCCTTCGCTGGTTCTCGCACC
TATCACCGCCTCGTCGTCAATGTTGAGGACGCTGGCTTTGAAATCCGTGACCAAATCATG
TGGGTCTATGGTTCGGGCTTCCCGAAGTCTCGCAACATAGGCCACAAGGCCGAGGAATGG
GTCGGTTGGGGTTCAGCCCTCAAACCCGCCCATGAGCCTATTGTCGTCGCTCGTAAGCCC
CTTATCGGCACGCTCGTTGAGAATGTGCTTGAGCATGGCACAGGTGGCTTGAACATTGAC
GGTTGCCGCATCGGAACGGATGTCGTCGGTTGGGGTGGCAAGGGACGGAGCGGAGACAGC
GCAACGGCTGGCGCATCAAGGGGCGGCACGCAAGGCGGCTACAACTACGACGATGGCGAG
GCCCGTCCGGTTGAAGGACGCTTCCCTGCTAATTTCATTCACGATGGCTCGGATGAAGTC
GTGAGCCTGTTTCCCGAATCTAACGGCGGTGCTTTTCCCAAGAAGTCAAATGTGGCTACG
GGAAGGCACTACGAAGGAGGGTGGGGGAATGTGAACAATGAGGTTCGCACCGAGATGGGA
AGTGGTTCAGCCGCCCGATTCTTCTACTGCGCCAAGGCGAGCAAATCCGAGCGCAACGCC
GGACTTGAAGCGTTTGAGGACAAGAAGTCTCAACACAACGCAGGTGGTATTGGGAGAAAA
GTAAGTGTTGAGAAGCGGCTTGAGCAGGGCAAGGAGAACGCCCCGATGATGAAGAATATT
CACCCAACCGTGAAGCCTGTGAACTTGATGAAGTATTTGTGCCGCTTGGTCACGCCACCG
GAAGGCGTTGTGCTTGACCCGTTCATGGGAAGCGGGACTACGGGCATAGCCGCCAAGGTT
GAAGGTTTTGATTTTATCGGAATAGAAATGGACAGGGAATATCTTGCCATAGCAGAAGCC
CGAATCGGTCATTGGGTTGAAGAGGCCGAGGTCACCTACAAGACGCAACACGACTGGATT
TAGACAGATTTATATGCTGTGTATGTATGGAGAGGGTTGAAGGGATATGAGCAACGGTGT
GCGCCCACAGAAAAAAATGAGCCAAAACCAACTCACGCAAGGTTTGTTTGAGGTGAACGG
CAAAGTTGAACGCCTTTCAATGGCTATGTCCCACGACATGCAACGCACCAACATCCTTCT
CTTCACGCTGTTGAAGGAGTTGGGCAAGGTTGATGAGGTCAAGTGCGAATCGTGCGGCGT
TGTCAATCTACGACCAATCATGGAAGGCATTGAAGTCAATCCTATGTGCGTTGAATGCGG
AGAAAGGATTGACCCTCTCCCCGAAGAAGCGTTCAACGGCGAGATGATGGATGAAGACAA
GTCCTCCGAGGAATAATTTAAACGACAAAAGTAATGTGGTGTTATCATGCGATTCATTGT
AGGTTCATCCGATGTTGCAGAAGTTGAAGCCGCCGTCAGCGAACATGGCGGAAAGGCCGT
TTATTGGCTCACCGACAGCACGAAGGAGCGCGATGCTCAAGCCGCTGGCCTTCCCCGAAA
CCACATCCTCTCAATCCAAAACCTGCAAAGCATGAAGAATGCGCTTGAGGTTCTTGGTGA
TGGATGGAGCGAATACAGCGCAAAACCAGCCCCCAAACCCAAGGCCAAGAAACCGGCCAA
AAAGGACGAATAGAAAGCCTTATAAGCCTTCAAACCTATGGTAAAACATGGGAGAGGCGA
AGCGCACATCTACATACGACCCCACTAAGGTCACGGACGAAATGGTGCTACGCGTTAGCA
AGTCGTCCTACAACAACTATGCTATGTGTCCCCGCCAGTATTGGTGGAACAAAATCGCTT
TGCCCGACATGGACATACCGTCCAGCGAAGCCGCCATCCGTGGAACGGCGATTCACCAAG
TCATGGAGGATGGTCTGCGTGAGTTGTCCGTTGACAAGACCTGCGACATCATGCCCGATG
TGATGATGGACACCACCTTCAACAAACACGCCATCGCTCAAGGTGTGCAGACCGAGACTG
GCGTGGACGCCATGCGTGAAATCCTTGAAGGGATTGCCGAAGAATGGGGACACATTGAGA
TTGTTGAATTGGAGGATAAGCATGTCCATCCTTACACCATCAGCGTCTTGACGGACGACG
GTGAAATCATTTACCCCGTTGAATTGGTTGGCATGATTGACGGTGTGTTCCGCCACCCCG
ACGGACACCTCGTTGTCGTTGAATTGAAGACCGGCAACGCCAATTCATCCAAGTTGTCAA
GGACTCGTGGCGAGTTGTGCTTTTACCGCAAATTGCTTATGCTCAAGGGCTACGACGAGC
CGACCCACTTTTTGACCATCTTCCCCGATGCTGACAACCCCGACTTCCTCATGTCGTTGA
TGGGTAAGCGCAACACTCAAGTCTACATGGGCGATTCACAAGGATTGGCCGTGTATGAGG
TCATAAACAAGCGAAGTATCACCGCCATGGAGAAAAAGTTAAGCAACGCCGTTCACGGTA
TTATGACCCAAGAGTGGCCTATCAAGTGGAACGATTACTTTTGCACCCAATGGTGTGAGT
TTCATTTGTCATGCAACGAAGAATTGTTAGGGATGGGTGAAGCAATATGAAGACAGGATG
CCCAAAGTGCGAAAGTGGAAAGGTGCAAGTAGAAGTGATGTGGAGAGTCACCGGTAAGGA
AGGCGATATGCCAGCCCAACTGGATGTAGCCGAGTGCAAGGATTGTGGACACCGATGGAC
GCTGGATTGATTTCGTTCCCCCGTGAAATCGGACTCAAACGCTCTTTGTGCAAGAGCCGC
AACCAAGTGCGAGAATACATCAAGAGACTTAACGGGAAAAGTAATCTCTACACCTCCCTC
TATTCGTTCCAAGATGTGGAGCGAACAAAGCCGTGGAAAGTTGATACATCAACAGCGATA
ATTGACCGAGCATGGTGGGACTTTGACGCAGGTGAGCGAGGCGATATTGAACAGGTCAAG
AACGATGTTCGTGAATTGCTCACCCGCTTGGGCGGAGATTGCCGAGTCGTTGCCACGGGT
CGTGGATTTCATGTTCACCAACTGTTTAGTAGACCTGTGGTGGGACGAGATTTTGCTACG
CATCTACAACGATACCAACGCTTGATGAGCGATGGTCTTCCTACGCTGGACGGGTTCGCT
TTTCCGGCAAAACTAACTCGCATACCAAACACATACAATTGCACCCGCCGAAGGTGGGCC
GTGGTCATCCCACCGAAAGCCATTCTCAATACGGATTTCAAAATCCCAAAACAACCCGTC
AAGGAATACGGAGAGCATTGTCCTTTCTTCGGTAAGGCCAACGAAAGCCAATTTGATTTT
GTCATGTGGGTGAACGACAACCCACCACCGAAGGTTGAGATGCAACCGTTCACGGGGGAA
GTTGGGTCTGCCGGTGATGTCCCTCTCATGCCATGTCTTGAGAAGGCCGTCAACGCCGAC
AGTCCCACGCATGAAGTCCGTGTGGCCCTTGTCCAACACATGAGTCAAGAGTTGCGTTGG
TTCGCAGACCCCGACAGCCTGTCCCAAGAGCAACGACGAGAGATTGAGGACACTATTTTC
TCTTATCTTAAAAGTCTCAACTGGAACAACTGGAATGAACACAAGAGTCGGCAGGGAATC
CGAACCAACATCGGCTACGCCAACGCTCCGTCTTGTCGCTGGTTCAACCTGCGTGGTATG
TGCGAAGGCAAGTGCTGGCGTTATGATGGAACCATAGATTGATAAAACGAAGGTATGATT
CATCACCATGCTTCTCATAGACCACCGTGAAAACCCAAAATTGATTCACAAGTTGCTGGT
CAAGTTGGGTGATGCAGACAAGGATGAACGGGGTCATGCCCGAACCTTGCAGATGAACAC
CGGAGACTATGTGCTTGGCGATTGGGGAATAGAGGCAAAAGAAATCAATGACCTTTACCG
TAGCATTCTCGGCATCGGACGCTCTCGGACAATCGTTGCTCAACTAACCGACTTGTGCGA
AGCGTTTGAAAAGCCATTCCTTGTCGTCTACAACACCGAGTTGAAGCCTTGGTTCCACGG
ACGACGACCCTCGGCTCGTGAGACATCCGAGGAACGGCGCAAGATGGCGGCGGTCATTCA
TTCGTTCAAGTTGACGATGCACCAGCGATTCCCCAAGTTGCACTTCCTACAACTCACGAC
TATGGACGATTTCGTAGAATGGCTCTACATGAATCACCGACAAAATGTTATCGCAAAAGT
AAAACCACCGGCTTCGCATAAACCGGAGCAGGTCATCATTGAGGAAACCGATGACAGGGT
AAAGGCGTTGATGGGGTGCGGCATCTCACGAGAACAATCCGTGGCCCTGTTGGAACACTA
CGGCTCAATCAGCGTTTTGTTGCAGAAGAAGACGAGACAAAAAGAAATGGTAAAAGTAAG
TGGCATCAGCCACAAACAGGCCAAGCGCATATTGTCGCTCCGCAAGGACTTCATTCATAA
GGCTTGAATCCCAATGCCGAGGTTCCGAAACCTTTCACGCTAAACCGCTGGAAATTGACA
GCGATGTTGTGAACCACCAATGATGAGAACCCTGCGTCATCGCTTCCCGAAGAAGGCGTG
CGTTTGATAGAAATGCTGATGGTGTTTCCAACCGTGGATGCGCCGCTTAGACTGGTCGTC
ATGATTGGGAACAGTTTCTTCTCTTGGTTTCCGCTTAGATTGATGGTTCTCGTGTTCGTG
CTTCCTGTCTCAACGCATTCAACATCTACCGTCAACACCGCTTGCGTTGTGCCATCCCCA
CCGAGGGAATACATGCCGCTGATGGTCAAAACCTCGTTTGACACATCGTCGGGAACCTTG
ATGCTCATCGTGTGGGTCTGTGTGAAACGGTCACTTGAGTCTGGATTTACAATTCCGGTA
AAAATCATACCCTCGGATGAAGATATGGCCGTGGCGGATGACGCTTGGGTATCGTTTCCG
AGGCCGTCTACGGCCCTTTGTGTGTTCAAGGGGGGTGGGGTGCGCTTCTGTCCAAGAACG
CCAAAGGACGAGCCGGAAACAGCGTTTTCTAAGAAATCCATCCTACCGGACATGTTGCCA
TGAACGGACGAAGCCATCCTGTTGCTCGTGAACCTTTGTGAGAATGCGTCTTGAACGGTT
TGGACACGACCGCCTTCGGACTGTGGGGGTTGAACCGCATCAGTCCCGATTCCACCCTTT
GACGGTTCGCCAATCGGTGGGCGATTTCTGCGTGGTCGTTCACGAGAGGTTCCGCCTCCA
ACTGAGCCGCTTGATGCTTGTTGTCCCCGCCCACGCGATACAGATGGGAACAAGTAGCCA
GCCAAGCCGCCCTTGTCTTTCGTTTGGTCACGCTCAAGACTCAATGACACATTTTCAATG
TTGCGCCCGTCAACTCGCCAGTTGATGTCTGTTATGACCATCGCTTCGGAGGAAAGACCG
AGGCCGCTGTCGGTGAAGGTGACCGTCGTGGCTGGACGCCAGCGCATGTCCTCAACGATG
TGAACTCTCGGACAATACCAAGCGTTTCTTGTTCCCATGAAACCGGACATGGTGTCGTAT
TGTCTTGCTCCGAGCGGGAAAATTGAGTCTGCGCTGGTAGCCGACCATGCGCTCGGCCCG
AAGTTGGTGATGTTGTGGGCGTTGTGGAGGATTCCCGAAGCCGATGGGTCGCCGCATCGG
TGATGCAACAGGGATTTGAGATAATCTACATTTACTGAAATAGTAATTCTTGCACCGGTT
GGTTGAGATGCCCAATAGGTGGAAGGGATTTCTATTTCGTAGAATCCGTTGCGCTTCACA
TTGAGCGTCTTGAACGACGACGATGTTCCCGCCAGCGTTGGGGAATAGGTGCTTGAACCA
CCACCAACATTCGTGAACGATGAGGTTCCGGTAGCGAAGGCAAAGTCAGTCAAACCAATG
GTGAACTCGGCGTTGTCAATGTCGGTGCCGCTTTGCCCATCCTTGAGAGCAACCCAAATC
CTCAAATCCTCATTGGCTGTCCCGTCGCTACTTGTGGGACAGCCGCTTGGGATGTGGACT
ATTTGCACCGCATGGCTTACGCTGTGTGCGCCCCACCACCAGTAATTTTTATCGTAAGTG
TTTGTTGCGTCGGCGGCACTTGAAGCGACGGCTATGAATGCCTTGCCGAATCTGTCTCGG
TAGAATCGGTCTGTTCCGGTCTGCCGTCCAAGGTTTCCGTCCATGGCGTTACACATCCCG
CTTCCGAGCGTTCCGTTCATTCCCGACCAGTCCCAATTGTGTGCCGCAGAAGGGGCGGCA
TAAGCAGGGCCAAGAACCGCTTGTTGTGTCACTCCACGCTCGCCGTGTCGTGTCGGGTCT
GCGATGTAGCCGTATCGCCCCTTGTCCAACATTTTGTCGTCGTGGGTTGCATCTCGCATG
ACTTCTCCCTTGACACGGATTGCTTTTGTTTTGGACTTAAAGTATTCTTCTTTGGCGATA
GCCAACGCCTCTTCTGCAAAGGTGATTTCCGGCACCTCAACAATTTTCCACCGGTAGGTT
TGGTCAAGCGTTGGTGCTGGATGGTCTGCGAATGATGAACCGTTGTTGTAGTAGACCCGA
ACATTTGTGATGTGGCCCGACATTTGAGCGTCAAGGGAAGAAACCGAAAGGATGTCGCGA
TTCACAACCTCTCCGAGATTGTAGGTTGGGCGAATCTCCATTTTGTTGTCCCTTCCGATT
TGATAGGTGATTGGTACACGCTTGCTGTTTTCGTAACCGAACCCTGTGGCTTCAACGGAC
TCACGGAGGATAGAGAACATGGACTTGCCACCCCTTGCATCGTAAGGCGCACCGAAGGAG
TCAAAGTTGGCATCGGTTCCGTCTGTCGTCATGTTGTTCATCGTAGGGATTGAGCCGTGG
TCAAACCAACACGAGATAGACGATTGTGCGAGCCAAGTCTTGGACAGGTTCAACGACCAC
AGGAAGCGAGCCTTGTCGCTCAACCAGTAGGTGCCGAGGTTCGGTGAAACCACATGACCG
TCCATCTTCATCAAGAAGCGTAGAGCGTATCGTGGACTTACACTTCCGATGATAATAACT
TCGTCAAAAGCACCCGTAGTCCCCGTAGCACCTGCGGCGTTAAGGGAAAGTTGTGCTGTG
CTTCCGTTGCTCTTGATGACATCATCCATCAGCACCCCTTCAAGGAATGATTCTGCCGCC
TCAGCGGTAAAGTTGGTGGCGGCATCCGATTGAAGATAGATGCCGTAGAGTTGTTGTGGG
ATGCTTATGCTGTCGCTGATGGCAACATCCTGTCGTGTGCTTCCTGTTTCGGCAAAAATA
GTTGTGGTGTCAATTGTGATAGCCGTTGCTGATACAGCCGTGACTTGAGCAACCCATTTT
GCTGTGACATTTCTCACCCTCATGCCGACCTTGACCCCATCGTTCACGAAGTCGCCGCCG
CTACATGTGATGACAAACGGGCTTGCCGTGGATGCCGTGGCCGAAGTTGCGCTCTCAACA
ACTGCCGTGTCCAACTTAGCGTCGTAGGTGTAGTAGAACACCTCAAAGGAAGGCGTTTGC
GTTGAGACATCACGGGATGCTTTGATTTTGCCGAAGCCGTTGTCGGGGAAGTCGGCAACG
AGAGACGAAGACGATTTGGTTTCAATCACCGAATCCCCGATGTTGATTGAGCGATTCAAC
TCAGCGGTTGCTCCTACCCACTTGCGGAAGTTTTCGTGGAACCCGTAGGGTGCGGCGTTG
TTGTTGTTGGTGCTTGTGGCTTGTGACCAGTAGTTGTCCATCAACACAGGGAAGCCGTGA
TACTCGGTTTCGTAGTCTCCGATGTTTCGTCGGCCACCGCTTCGTTGTCCGAATGTCCCT
TGGTTGGCGAAAGAATTGAGGTTAAAGAACTTGGAGCAATCGTAGACGAGGAACGAGCCA
CCTTTGCTCTCCCAAGAACGCAACACGGACTCACGGTTTTCATCAGCCGCCTTCCGCACG
AATGGGCCTGTTGCTGTGTAGGCTTCATCTACGGTAAAAGTAGTTGTTGAGCAAGTGATT
TCTTTTGTCCCCGAACCGCTGATTCCCGAAATGGTGTGGATTCCGTCGTAGTTGTCGCTG
TTGAAGATAATGACCTTGTCACCAACAACCAAGTCGGAAACACCACTATCGGAAGTCAAT
AACTTGAACTTGATTCCTCCGCTTGCGTTGTTGATGGCGTCACCCGAATAACCGTTGGTC
ATTTGAAGCGTGTTTCCTGTTCCGAGCGGTGTTGACCAAGGAGCGTTAGTCGTAGGGTCA
ACCTCAGCATCCAACTCCCAAATGTCCATGTCGTCTCCGATTTTCAAGTCGGTGAACTCG
TCGTAGGAACCGTCGTCGTTGAATTGGTCTGTGAAAGAGATGGACACATCGTAATTTTCG
TTGACCGGCCTCATCAGTCCGAATGTCTTCTTTCGGAAGCCTCCGTCAGCATCGGCATCG
GCATCATTTCTCATGTCAGCCCATTGTAGCCACACATGCTTGTAGTCAATGCCCGTAGAA
AGCGTATAAACGGCCTCTCCGCTGTCGTGGTCAATTGATAGACCCTTGACCCCTACGAGG
TAGTAGTTGCCGTCGTCAGCAGGGCTTATGTGGCCGTTGTAGGTAAAGGTGTCAACGAAC
CCATCCGAATTGACAACCTGCCCAACACCGTGAGTGTCCGAATCCGAAATGAAGGATGAG
GTCACTTGGATGACATCGGAGTTGGCTGTGAACGCCGCCTGCGCTGTCCCTGCATCGGCA
GACGAAAAGTCGTAGGTGGCGAAGTGCTTCTTGAACCAAGCAGACTTCGGCAAGTCTCGC
ATCCAAACGGCGTGTTGGTCGCGATACAGAAGTTGAGTGTCGCTGGTATCGCTCACGAAC
CCTTCCTCAAAGGTATAGTCCACCGAGCGACCCGTGGTAACAGGCATTCCCGAACCCGTC
TTGTTTGTTTTGACATAAAACTTACCGCCGCTGGTTTCTGTTGCCATCACGGTGTAGAAT
CCGGCTGTTGGGTCAGTCCCGCTGTTGCCGTTTTGCGATACGGTGATGATGTCCCCTACC
TTGAGCAAGGTTCCGTCGCTCTTGGCTGGTTGCACGCTGAATTGTAGAATCACAAAGCCG
GACTCGGCACCGGTGGATGGGAAGGTGCTTCTGTCGCCTTCAAGGACACCCGAACCAACC
GAAGCGTTTGGTACATAAGCGATTTCGGAAGAGGCGTATTCCAACGCTTGGTTTCCCGAT
ACGCCGAATGGGGTGGTGTCAATGGATGACATGGTTTTGCCGTTGGCGTTGTGGTTGACT
GTTCCATAAATGTCGGGCGTGTCGCTCGTTGTGTAGCCTGTTGAACCGTGGGCGAGAATC
ACTTGCGTCAAACCGCCGGACTCTTTGTTGATGCCCTTAATTTTGTAGCCCATCCATTCG
TTCTCAACGCTGTTCGGCCCTGCCGAATCCTCGTTGTTATACATTTGAATTGGGTGAGCC
GTGTTGAGGCGCGTCCGTTGACTCGCCAACTCTTTGTAGGATGTTGCCGATTCATAGCCG
ATGCTGTTTTGCGTTTCTTGTAGACGGGCGGCACCCATGAACATTGATTCAGCCAGCAAA
TCAACTTCGCTTTGTCGGGAAAGCACTTGGTCGCTCTCCCCAAGCCCGATTTGACCAATC
TCCCAAGAGGTGATTTGTCGGTCAAGGAGGGACAACGAATCGCGAGCCGAGATTTGTATC
TCTCTTGTTCTGTCGCTTGCGTTTTGGGTCACACTAACGCTTTCAATCAACCCACCCCAA
ATCGGACGGTTTATGTTTCCGTTAAAAATAAGCAACCGCCAATCGGTGATGTCATCGTTG
GTGAACCATGGCGTGAGATTCTGCTCGGTGTCGTCATCAAGAACGGTGATGCTGGCTTGG
CTCACACCGTTGGTCGGCATTGTGCAGTTGAGAGAGTTGATGGGTGCAGGGAGCGTTGTG
CCATCCGGCATGTCGGTGAGGGGACGGTAAAGGGCCACACGGTCAATGAGCGTGGCGACC
ACCATGTTGTCGTAGGTTGAAGAAACGCCCTTCACGAACAACTCCCATCCGGTCATCTCG
GAGGGCTTGAAAGCCGCCGAGGTCTGCGTGTTGTTAGCCAAAGTGTAGCCGGAAGAATAG
GAACCTGCCGTTGTGTTGGTAGCCGTGACTTCTGTCCCGTCGTGGTAGACCTTGAACTTG
TTGTTGGTGTAGTCCAACTTGAAATCCAAGTCAAACCAAACATCTGCGGTTTCGCTTCCA
ACTTTTGTTCCAGCCAAATACAAGGCGTGGTATTGGCTGACAACGCCGCTCAAACCCGTT
CCGTCGTGTGGCTTGATTGTCCAGTTGATGGCAGGTGTTCCGCCGCCACTTCCCGTAGTA
CCAAAAGTTGTATTTACGGGAAAACCAATTTTGAGGGTGTATTGAGTCTGCCCTTGGGTT
TGTGCGCTTTCATCTACAACTCCGCCAGCGTTGCCCATCATGGCTTGCACGCTCATGCGG
ATGGTGAAGTAGTCTCCATCGGACTTGCTGTTGAGGCTTGATGATGAAGCGATGACAGGT
CGGTATTGTCCGGCTGGCCCTTGGTTGTTTAGTTGGTTGGCCGTGTCGTCTTTCATGTAG
GTAGTGACAGCCAAAAATGGTTTTTTGGCAGGTGATTTTACCGGAATAAAAATTGCTTCG
GGCGTGTTTTCGTGCGTCGTTGCGTTGCCTGTGGTTCCGTCGTAGGCTCCCATCTGCAAA
CGCTCCCCCATCCAAGCACCGGTCAAGTGTGCGTGTTGCATGAAATCCGGTGCTGTTCCG
GTTGACCTTCCGGCTTGACCCTTGAACCAATTCCTTCCGTTCCATTCATACTTCGTGCTT
CGCCCAATGGATGGGTCGGTGTCGCCACCGGGGATGTAGTAGCGCATTGATGAGTCAAGC
GAGCCGGAAATCAGCATGTAGGTGTCGTCCGTGGAAGCGACATCGGCTTTGTTGTATCGC
ACACGGTTTGCGTTTGTGTTGCTGTTGGGATATTGGATTTGCGAGCGACCAGCCCAACGC
GCACCCTTGCTTAGTCGGTTTTTGTCAAAGGTGGCCCACCTTGCTATCCCGTCGTTTGAG
AGAAGGTATGAGGTTGCCGAGGAATGCTCGTTGTTGTTGGCTCGGTCACGAACAGACCAA
CGGTAGCGAGGATTGAGGGGTGCTTCCCCGTTCAACAGGTTCCCGTGGTGCGTGTTGTCT
GCGCTGTAAGCACCATCGGTAGAAGGAGCGTTGGCGTCGTCTGCAATCACACGAGAGCCG
AGCCAATCCTCGTAATAGCCAGCGAGCCAAAATCCGTATTTGCTTGTACCTGTTCTTGCC
ATACTCTTCCCTTCTCTATGCTGGTATTGATAGGTTGAGTCCCAACCCGTTCAACTGACT
TACTACTTGCTTTGTGATTTCGTTTGCGGCCTGTGTGGTTGTCATTCCCGTAAAATTATT
TGTCATGATGACTTCGGTGGTGTTGATGAGCGTTTCCACGCCCTTGTTCACCACTTGCTT
CACCATGTCACCTGTGAGATTTCCTTTGCTCATGCCGAAGAACATTTCTTCACGGGCGTT
GCCGAATTCAAAGGCGGCTTCCTTTGCGGCCTCAATCGGCCCGATGAAGTTTTCTTCAAT
GGCGGAGCCTAAATCACCGAATGGGTTTTCAAAGCCCTCACTATCAGCCATGGCATCTAT
CAAGTTGGAAAACTCTTCAAAGGATTGACTGGCCTTCGCCGCTTCCATGACAGCACCGTG
TAGGTTTTCGGGGATTGCGGAGAAGGCATCCGCCATACGACCCTCCATCGCTTCTACATG
GTTCACAACTTCTTTATCGCTTAGACCTTCCACAACCGATTCTTTTACGAAGAAACCAAG
ACCTTCAACCTTTCGTAGACCCTTCATGAGCAATCCTTCGCCTTCCCGCTGTGCATAAAA
ATCGGTTTCAATGGCTTGTATGTCCTTAATTTGATTGAAATAACTTCGTGCGGCGTTAGG
GTCGTCTATGAACGCCTGTGCTTGCTTTTGCGCTGTGATGTCGGTCACAACGCCCAACTC
TTGCTTGAGTATGTCTAAACGCTCTTGAGCCAACTTGAGGATAGCGGGTTCTGTTTGGTT
TGCGAGGATTTTCTTCTGTCGTGCAATATCCGATTCAATCTGCTCTCGTCGGGCGAGCAT
TTGAGTCATGGATGCGTCGGCGGCGTCGGCGGCAATCGCTTCATAGATTTCGGCACTTGC
CGTCATGGTTTGATTCATTTTCTCAAGGGAAGCCGTAGTGTCATCTGCTTCACCTCCGAT
GTCGGGGAAGATTTTGTAGAGAAGATATGCACCGGCAAGCAAACCAATACCAATCACCGA
TGCCTTCATAGCCAAGTTGAATCTTGTTACGCTTACGGCGGCTTTGTCTGCCGCCAAACC
TGCGGCTGTAAATCCGCCCATCAGCCCCATTGATGCCTTCGTCGCCGTGAACATCTGTAT
GGTCATGGGAATCATGCTCAAATTGAGCAAGAACATGGAAATCTTTGCCGCTTTTGAGTC
TTCTCCAAACATACCAAAGGCCATTGACAACCCACCGAGAACACCCGTGGTCTTCATCAA
TCGGTTGTTAAGCATCATTGTTTGATTGACGGTGACATCACTTTGAGCCGCAACTTGTTT
CATACCAGCCGTAAAGACAGGCAACTTTTGAACGACACCCAAAATTGCTTTTTCCTCTAA
ATTGAATGCCATAGCCAATTCTCGTGCCGCTATTGCGGCGGCATCCATTATCATGTTGTT
CTGCACTTCTGCGCTTGAAGATTGGCGAACAGCGTTTCCAACTTGATGATACGCCGCCGC
AAGAATACTGTTGGCCGTTACATTTCCTTGAACGCTTTGACCCATCATCGCCGCCATAAT
AGCGCGCTTTCCTTCAAGTTGCAGTTGCTTGTTTGTCATCCCCAAGTTTTGTTGCGCCAC
TCTCAACTCCATTTGTTCTTGTTCGGTAAGTCCGAATTGGATTGAACTTCGTCGCTGTTG
AATGTTTGCGATGGTGTTTTCAAGGTTGGCTCGTTGTGTTGAAATCTTGAGGTTGTGTTC
TCTCATCACCTTTTCAGCCGTTGCGTGAATAAGGTGTTTGGGTTTTGAATTTAACAATTC
TTGTTCTGTTCTCAATTGCATTCCTCTGAACTTGTGTGCAACCTGCAATAACGCCTGTCC
TTTTGTCATAAGAGGAATTTCTTGTAGCCGTAGACGCATTTCTTGTTCTCTCAATCGGAG
AGTTGCTTTTACCCTATTTGTTCTCGCAAACTCACCTGTGTTCAAGGTTTGTTGCAGTTG
AAATTGTTGCTCCTTGGCTTGGATTTCAGCAATCTCGTTTTGCAGGGAGGATTTCTGCGC
CATGAGAGCCGCACGATTGTTGGTGACCTTTCCTGTGGCAAGTCTTAGACCGACTTCATC
AAGGCCGTTTGATGTGCCTTGTATTCGTATCATGTTAGCCGCCGACAAAGCCTCTCTATC
TCGCACAGCGGCGGTTTGGGAAATCGTGTTGAGGTTGGCTCGGAGTTGCGTTCCTTGTTG
TCCGTATGCGCTTGCTCTCACGAGGTTTTGACCAGCGAGCGCACGCTGAATCTGCAACTG
TGTTTGCAGGGACACATTCAGCGACATGATGTTTAGGTTAGCCTCAACGAAGGGAGCGTA
AAGCCTACCCATCTGCGATACATCAAACGCCATCCCGAACAAATCACCAAGGATAGGGAT
TCCGGCCCCGATTTCTATAAACTCCGCCATCGCAAAAGTCAATTGCGCTTGTGCATTTGT
AGCACGAATAACTGCTGGTGTGAATTGTTCACCCAATTCGGCTTTAGCGTTTTTGAGGTT
GGCCTCGGCTTTGGTCAAAAGGAAAGCGTTGTCCTCAAATCGCTTATTCAATTCGTCTTG
TGCTGTGTCCAACTCTTGAACAGCCATTTGTTGCAGTTGTAGCGTTCTCGCTTGACCCTC
CATCAACTTGATAGCACGAACATAGTGGTCGTTGCCAGCAATCGCCTGTGCGATGTTCAA
GCGTTGTGCATTGGTAAGAGACGGGTAAATGTCGGAAACATCCGAGATGATGTCTTCAAG
ACTTCGCAACTCACCCGATGCTGTTTTTGTCTCAATACCAAACTTACGAAGGACTTCGCT
GTTGTTGCCCGTATCGGCACCAAGACGAGCATACATCATTTTGAGCGCACGACCAGCCTT
ACCTTGTTCTTCACCCGCTTCAATCAGCGTGGCTGATGCCGCCGCCATGAAAGTGATGTC
ATCGCCAGCCAACTTTGCCGACGAAGCGAATTGGTTCATCACCATGGTCATTTGAGCCAT
CGTAGCCGATGAACGGTTCTCAATGGTGTTCAGTTGGTTGAGCAAAGTGATGCTTTCGTT
GCGAACCACATTTGCCTTTTCTTCCGCTGTTAGGCGGTTGTATTGCTGTCGTTCCAACTC
ACCAAACATAAAACCGGTCTGCTGTTGAAGTGCAATCAAACGCTTCATGGCTTCCTCGGT
TTCCATGCCACCAACCATACCAAAGGCGATACCGACTTCGGTTGCGGCAGGGATAGCGGC
TCCGCCACCTACAACCGATGACAACTGAGCCATTTTAGAACCGGCGGCAAGGGCTTGGTC
GCCAGCGAAACCAAACTGCAAACCGAGTTGTTCAATTTCCGCACCGAGAACATCTGCGTC
GTCAGCGGCGGAAACGAACTTTTCAAACTCAATGCGAGCAAAACCAATCTCTTGAGCAAG
GGGAACGGTGCTGTCAACCAACTCGTTCATCTGCATGGCAACTTCGCCAACGCCTTCGGT
GATACCCGACAAACCGTCAAGAACCAATCCCTGCAAGACGGTGATTTTGGCTTGAGCGTC
ACCAATCAATCGCGTGGCTTGGAACGAACCGACTACATCAAAGAAAATACGGGATGCGCC
AGCCCGTAGAACGAGCATGGTCAATGTGGCAAACAGTAGCACCACGGGCATGAGGGATAG
GAATAACGCTTCTATCAATCTTCAACCCTCACTACACTATTCGCTACGCTGTACGGGCAA
GCCTAAGCCGCCTAACAAGGACACCGTTTCGTTGTCGTTTAATAATTGGCGTTGTTGCCT
CCGTTGCTTCAAACGGGACGCCATACTTTTGCCGTCAAACTTCTTCTTTGACTTTTGAGT
TGCTTCGTTGATTTTGTCGCTCATCTCCATAGCCACGAGCAAATCAATGCTCATGCGCTC
TTGACCACCTTCGCAATCATACCTGTCCCACAAATCCGAGGGCAGAACGCCTTTGTAGGC
CATGCACAGCGTAGGTGCTACTCGGAAGAATTGTCCAAAGGGGGCGCACCCTCCGGGTCA
TCGCCACGCACGAATCCAAGAATCATTCGCAACTCTTCGCTGGTGAGCGAGTCCACATCA
AAGTCCTTTGGCTCAATGATTGAGCGAGGAATCCATTCTCGCATTTGGTGTTCAAGACCT
GCGCCTTCACGCTCCAACGCATCAGCGAATTGCTTCTGCTGTTCGTCTGTCCATTCCGAA
GTGTCCACACCAAAGTGCATGTGTTCACGAAAAACCTTTGCTTGGATGTTTTCAATCCGC
AATTTGGTCATACCACCTGCTTGTCGGCAGGTGATTTTGGTTCCATCGTCCAATTCAAAC
TCTTTTGTCAATACAGGCATTCTTTTCTCACTTCTCTTTCCTTTTAGGGGAATACTATAC
TTATGCTACATCATACCAAACGACAACCAATACATGGTCGTTTGAGTCCTTCTTTCTGCT
TGCGTTTGCGGTAATAACCACATCGTCGTTTGCGATTGCGGCTCGGAAAGCCGTTTGAAT
CTCAGTAAGGGTTCCGGTGAACTCGTTCACCTTTAACTTGGTTTTATCGGTGATGACCGT
TCCGCCGTTATTTGCCAATCAAACCACCTCAATATGCGGCTGATTGAGCGTTCTTCATGA
CAACATCCATCATTTTGCTATCATCAGGGCTGAAAAGAGCAATGAAAGGCACAGTCATGG
TCTGCGTATCACGGCCCGACACATTGGCGTCGGGTGCTTCAAAGCGGATTTTGTAGAAGT
TGAAGGTCACAACATCGGCGGTGGATTCATCACCGAATTGAACCTTCAATTCAATGCCGC
TTCCGCTGAATTCTAAACCGTCTGCGGAGGTCAACTGTGTGTATGTTGGCTCGCTTTCAA
CGGCGGTGTGAACAATCTTGTTAAACTCAATGGTTCCGGAGATTTCACGGCGTTGGAACG
GAGGAAGGCGGGTGTAGGTTGCATCACCAAGACCACAGGCGTTGTCTCCATCACGGTTCA
TGTTGATGTCAAAGGAGATGGACTTCACGAGGTTGGAAGCAGTAGAATCACCGTTAAAGA
AAACCTTTGCATCAGCGAAGTAAAGCGGGTCGGCGGTGTTGAAGGCGGGGCTGGATGCAC
CAATGCTGGCAAGTGCGCTTTCTGCTTTGCCCATCATGGAGGCTGAAATCATGGCGTATT
CGTTAATGTTTGCGCTCACGGACATGCTGTCCATGGCAACGCCCGTGTAGGTGTGTTCCT
TTTCCTCACGACCAACAAGCACCGTGAATGAGCGGTCTGTTCCGGCTTCGGTAAAAGTGT
GGGTATAAGGTGCGCCCGAACCTGTCACGGTGTCAGTTGGGAAAAGTCCAGTCAAAACCG
TTCCCAAAAAGTTGTCGGCAAGCATAGCCATGTTGATGTCGCCTTCGGAAAACTCCTTGC
CCGTGTTGGACTTGGCCGTTCCGTATCGGCTCATGTCTGTGCGTTGCATGACATCGTAAG
TGTGCTTGATTGACTCGTCGTCAACTTCTCCAAAAACATACCCCGAAGTTGGGTCTGTTC
CGTAACTTGCTTCTTTGACGATTCCGACATATCGGTTGCTGAATCCGCTCATGGTAGTCA
CCTTTCGGTGTTTAGACTACCAGCGGGTTGATATTTAAGCGTTTCATCGGTGTCGCATGT
TGAGGCGACGAGCGTAGGTAAGTGTCAGCAAGTGTGTGCAAATCGTCACCTCGTCATCCA
TGCGAGACTGTAATTCTAAATCGTACTCATAAAGACTGTCGGTTGTACCATTCAAACCTG
TGGTGGTGTATAACTCATCAAAGCATTCCCCTACGATGTTCAAGCCCAAACGGTAAGCGT
CCTCATAGGTTGTTCCACGAGTAGTGACATAGATGAGAACATCGTATTCTTGGTCAATGC
GGCCACCACCAAGGGCGGCAAAGGTTGGCGAGCCAAGACCACGCAACAGGACATGAATAA
AGGGTGGAATGCTACGGGAAAGCATTTCTTGTGAGATGTCGTAGCCGTATCGGATTGAGC
CAGCATCAAGGTGTGTCTTGAGATGCGCCCTGCGACTGTTGCGAAGCGACTCT
>nishimura_virus_2
AATGTGAACATTGAAAAGACGGACCACGGCTACGCAGTATATAGGGTAGGCGAATCTAAG
CCATTTTCGTTCATCCCGACATCCGCTGTGAAGCAAATTGAATATAAGGAATGAGATACA
TGGACATTGAAATGATTATACTAATTGCCGCTATCGCCGTCGGTCTTGGACTGGCTGGCT
ACAAAGCATACAAAAAATTGATGGCTGACGGCAAAATTACTCTTGGCGAAGTCCTTGACT
TGGCCGAAGACATAAAGGATATTGTCGAAGACCTCCCCTCACTATCCTCCATTAAGAAAA
TGAAAAAAGCCGAGTTAATTGCGCTCGCCAACGATAACGGCCTCGCAGTTGATGGAACAA
AGGCTGACCTTATCTCCCGACTTGAAGAAGCAAAGAAGGTGATTGAAAATGTCAAGGAAT
GATGATAGACTCGATGATTTAGACGACCGAGTTCGCCTACTTGAACAAGCGGTTCTCGAA
TTGTCTACAATGGCTAAATACATTAAATACGCCGCTATCGCCCTGTTCGCTTCCTTTGGT
GTTGATGTGCAGGGGGTAATGTAATGTCATATTGCACTACCACTGACGTATCAATCCGAC
TCGGACTTGACTCTGCTCAAAAAGCGAGAGCATCCACCCGCATAACAAGTGCCATCCGTA
GAGCATCGGTCAACATAGACCAAGAGTTCCGAGACTATGGTCGTGATGCTCCATCAGCGA
GTATCGCTACAACTACTCTTAACGGCACAGTTGCCGCAGGTGCGACAAGTGTGGTCTTAA
CAAGCGGCACAGGGTTCAGCGCCTCCGGCATAGGAAACATTGACGGAGATACATTCAAGT
GGACCGGTAAAAGCACCCACACTCTTACGGGAGTAACTGGTGTTTCTTTCGACCACGCAT
CCGGTGAGACTGTCGAAGAAGGCGAGTTCGCCGCAGTTATCCGAGAAGTATGTGCTGACC
TTTCAGCCTCAATTTACCTTGAGGATGAGTCGGCGTTTCATCAAGCCGGAGCCGACCCTG
TTCGGTCCAACATCCTAAGAATGCGTGGAACCGGAGAACTCCGACGACTTGCTCACTTAG
GTTCGGTGGACTGAAATGGCCGGTCTTAACGTAAATATGACAACGGATTTTGCATCCGTT
CATTTTAAAATGTCCGATGGTCCATTTAATTCGATGTCGAAGCGAATGGACAAGACTTCG
GGGGAGATTATGGCGAGAGCAATTAAAGAAGTCCTACGAGAAGAATTAAGTAGAACCCAA
AGCGAATTGAAAAAAGACGCAGGACCAAAGTTGCGCTACATGGCAAATGAAGTCGCTGAC
TCACTCATAGTAGAAGTAGGTAATAACGCCAACAACGAAGCCGAAGTTCGCTTTGGTTCC
GACCCGATAGACAACGGTGGTGTAGAAGGAAAGCGTGGTGGTAAATTAGCCGCCATCCTT
GAATACGGAGCGCGACCCTTTGACTACCCATTTACATTTAAGACCATTAAGAACTCAAGT
TCTTGGGGTTCTATTGGTGGAGGATTCATCAATGCCAAAGGAACAGGTAATCAAGTGCAC
GAAGGATTTGAGCCTCTTGATTGGTTGAGTAAGACTCGTGATAGAGCCGCACCTAAAATT
GAATTAAGGATTCAACAAGCATTACAGGAGGCATACGCATGAGCATAGCAACAACAACAG
AATACTGGACCAGCCGTATGAATGGAGGCGACCCGTCTTCACTCACGGACTACGGTCAAG
ACAACGCATCATTTACTCTCACAGGCACAGGCTCCGATGGTTCAGCCGTTGGAGAGGCTT
GGCAAATAGCCAATGCTGGTAGCGGTCAATACTGGGCCATTACCCCTACTACCGACGACT
ACACGATGGTAGCGTGCTTTAAGTTCACGGGCACACCTACTGACAATACAGAGCTTATGG
AACTTGACAATGGTTCCCATAAGGCACAGGTCCAAGCCACAGGCGATTTACAGACATTGA
AGTTGGTAGGTGCTACCACAGAGACTATTACCGACCTTGATTTGGCACAGACTGATTCAT
TCGATTCAGTCCCTATTATGGTTCGCTTGACACTCACGTCGGCAGGTGTAGCCACTATGT
ATTGCCGAGAGATTATCGAAGACGACACAGGTGTTGTTAATTACCTACAAGTTACTGGTT
CCAGTGGGTCCAGTAAAACAATCAAGTGGGGGAATAATAGCGGCACTGTGTTATGGAACA
ATGTTTATGTTTCAACATTTGGCGCATACAGCCCCGATGAAATATCAACCTCCCCATTTG
TTACTGATAGTCATATGCGTATGGCTCTTTCAATTGTAGAGTTGCTACAAAATAGTAAGC
GATTCTACCTCAAGAATCAAGTGGCCGATGCTTCTATTCTCTATGGCTACGACATTTCAT
CTCAAATGATTTCACGCATACCTCAGCCATCAGTGCATGTTATCCTCCGTAAGTTGGATT
CTCCCGACTTTACCAGTCTTGGGGGAACTCGTATTGAACAGAATTATACCGTTCTTCTCT
TCATTACGACAAGAGGAACAGATTACAAAAATGCTTATCGCATGGGCTTAGAGATTGCAG
GTGATTGCTTCGATGAACTTTATACCAATACTGGATTAAAAGGTAATACTGATAGCCTCA
CCAACTATGAAATTAACTTTGATACCAAAATGGATGATGACGAAGTGGTGTGCGTTCATC
GGCTCGAAATAACGTATATGCGACGATTAAATATGCTACACCGATGAAACCCTTAAATGA
CAACCCACTCGTAGCCACTACTAAGGTGAATCTCTATGACATCTAATTTCGCAAACCGAT
ATGTAAGTATTACCCCCGAACACACTACCTCTACTGGGGTTCGCTCCTACGGCACTAAAT
CAGTAATGACCGCAACCGGCGCACTCTTTGGAGAAGTTGATGACGAATCAATCGCATACA
ACTTTGACTTAATGACTCGTGCTGACATGTCTCGCTATGGTGCCGCTAAGTCGGTCAATG
GCAAAGAATACTCCGAGGGTGGACTTAACCTTGTTATGCAACCCGACGACACACTCGGCC
TTTTGCTCTACGCTTTGTATGGCGACAACACCACATTGAACAGCACAGGGTATGTCGTAA
GTTCATTTACTCACACATGGAAAGAGACGACTGATTTAATCCTCCCTTCTTTTACTATCG
AAGTTGGTAGAGAAGAAAAGGAACACACCTACACTGGTATGTGCCTTCAAAGCCTTTCAA
TCTCCGCATCTCACGGAGAATACGCAACAATCTCCGCTGACTTTACCGGTAAATCCGAAT
CCGCACTAAGCACTCTTGTTGCCGCACCTACCTTTGGTGGTGCCGCACTTGACGGATTTC
ACTTTGCCGAAGGAACAGTTGAGTTCTCCGATGATGGAGTCGCTTCATCTACCTCTGCAA
ACGTAAAGTCAATCAGCCTTGAGTTCTCTACGAACCTTGACACTGATGCGGCTTGTTCAA
TCGGTAGCCGAACATACCTCCGACAACCTCAACCACAGATGCGAGAGATTACAGGAACAG
TCGAGTTCTCTACTTCACAGGATTCAGTAGGCGAGACCAACACACCGGACTACGAAACCG
CACTATCAACAGGTGGTAAAATATTTGACGGTGCTATCGCTCACCCAGCAGTTCAATTGA
CCTTTACCAACGCAACTCAAAGTCTTGAAATTGGTATTCAAAAGGTCCGATGGGAGGCAC
CACAGTCAAATGTTTCGGGTCGAGATACCTCTACTCTTACAATGTCATTTGTTGCTCTCC
TTGATGTTTCATCCGGCGTAATGAGTCAAATGGTTTTGACCCATACTGCCGCATCAACTG
CCCTCGCTTCCGGCGTCAAATACTCAGAGGTTTGAGGTGATTTAGTTGCCAGTCAATGAC
CCATCAAAGTTAACAACTCACACTATATCCGGTGAGATAACAACTATTGCCGCCGCCGTT
CAAGTATATCTAAGAGCAAATCTCGCTGTGGGCGACAATTTATACGATATAATCTACCAA
AGAAACGCACAGAATCCAAACAGGGTTACTGCGTTTATTTTGTTTGAAGACCAATGAGGT
GATTAAGAATGAAGAATAACAAACCAATTAAAGGACAAGAACTCTCCGCACTACGAAAAG
GAACAAAGCCTAAGTTGGGCATCCTCCCCGTAGTTGAACCAGTGGTAGAACCAGTGGTCG
AAAAGAAAGCAGTGCCAAAGAAGAAAAAGGCACCTGCTAAGAAAAAGACAAGTAAAGCAA
AGAAAAGTGAAGTGAAGAAAGATGACAGTGTTAAAGAAACAATTTGAAATAGGTAGCAAA
AAAGTATGGGTTCGCCAAGCATCCGGTATGGAACGCTTGAAGTATGAAACTATCCTCGCA
AAAACATTCCGAAAGTTCCGGCATTTTGGCCCGAACAACTTGGAATGGACCGAAGAACAA
CAAGAGGAGTTCCTCGTTGCGCTTGAAAGCGCAGGTGGGGCTATGGAAGACCAAATCCGC
GACCTCGTTCCCCCTTGTCTCATGGATGAGACAGACCTTAACCACATTGACCGTGATACC
CTCATGGATATTTTCGATTTTGTCCGTGGAAACAGTGAAGAACCGGAGGGAGCAGTCCCT
TTGGACTCTTGAGTAAAGTAGCACCAGCACTTTGCTCGTCTTACAAAGGCGTTCTCCCCT
CGGACTTACTCGATAAATACACCGAGAAGGGAGGGATGAACCGATTAGAATATGACCTCG
CATGTCTAAATACAATCCATGAGCAAATCCAAGAAAGCCAATCATCCTCTAATGATGGTG
CTTCTATGGAGGCTCGTAGAAAGCAACGACGACAACAACGCGAGACCATATCCGATAGTG
ATGCAATCGCATTATTAAAACAACGGGGCATACCTACGAAAGAATAGAGGGGGTGAACAC
ATGACACGAATCGGAGCATCCCAAGTCTTTTTCAACATCGTTGCTCAGTTCAACGCTGAG
AAGTTGATTAAGGATTACCGCTCCATCAACACAGTTATGAAGGCTGTGTCCCTCGATACA
TTCGAGGCTATCCTCAAGCCAATAGAAGGCTTATCACAAGGTATCAATGCTATTACCGAC
GAACTCGGACCTCTACAAGAGGCTCTCGGTTTAGCCGCAGTTGAGTTCGAGAAGTTCTTT
GGAACACTGCCGGCTATGGAGGCCATGCGTGATGAAGTCATGCAACTTGGACAAGAGTTC
GCACAGACTGGAGTTGAGGCTTTGGCCGCAGGTTCTCGTGCCGCCCAAGTCGCTAATTTA
GTAGGTAGGGGGAATGTAACGACTCTTATGAAGTTGGCATTTACCCTCGCTGAAATCTCC
GACCTTAACGCCGAAGAAGCACAGCGTGGTATTATTCAACTGCACCAACAAACAGGTATG
CTCTTTGGTGAACTGAACCGTGAGCAATTTAGACGACTTGGCCTACAAGAACAACAGAAT
ATCCTTGTCGAAGAGGGTGCTAAGGCACTTGACGCACTAAATACTATTGCGAACCGCTCG
GTTGCTCTTGAAGGCGACTTGGTTCGGGTCATGGGCACATTCGCCGCACAGGGTGAGTTG
GTCGGTGATTCATTCGAGTTCATGGCGGCGGCATCCGCAACTCTACTCGAAGCAGGTGAG
GAACAAGGAACTGCTGGTCGTGCCCTGCGTATGATGTATGCTCGTCTTGGTGGTGATATA
TCCGGTGCTCGAAGTCAAATCGAGGCTATGGGATTCGAGTTAATGGAAAACAAAGACAAA
ATGAAAAATATGCAGGGCATCCTCACTGAACTTAGTGATAAAGGTTGGGCTAATTTTACC
GGTGCTCAAAAACAGAATATCGCACAGACAATTGCTGGCAACCGGCACTATGTCCGTTTC
ATCAAGTTGATGGAGAACTACGAGCGAACAATGCAATTAGCCGAGGATGGGGCTAAGGGT
TTTGACTCGGCATTGGGACAGGCGAATAAAGCGTTGTCCGAAGAAGTCAACTTGTTAAAG
AAAGCACAGATAGAGAATGAAAACCTGCGTGCTAAAATTGGAGAAGGGTTGACCCCGTTT
ATGCGTGGGCAGGTCGAAGTCCAAAATGACTATCTCCGTGTAACCGAGGTTTTGAGTGAT
TCATTAGGAGGGCTTGGTAAAAGCCTCGGTAAATTAAAAGGAACTATGGAGGTCATGGGC
GGCTTTATCAAAATAGGTTTGGCTACCCAGTCTCTCGGTATTGGATTTGAAATGTTCACG
TCGGTTCAACGACAACTAAACGGAATCCTCGTCGCCAACGAACACCTGCACAGCAAACAA
GCAAATTACCTTGCGTATGGTCAACGAGCAACTGCAACACAGCGGGACCTTTTATCCGGT
GTTCAATACATTCAGCAGAAAATAAACATGCACTCTCAAGAAAGGAGATTGGCAGAGCAA
ATAATCAATTACGAGTTAAAATCCCAAGAAGAAAATATGCAAAGAATGGCCGTGCTCGAA
GATGAATATAATATCGCATTAGAAAAGCACTTTGGTCTACAAAGAAAGTTAAGTGCGGCT
AAAAAATTACAGACAGTTGAGGATAACGCCCAAGCAGGGATTGCTGAAAGAAGGTTCGCT
CGACTGACATATGAGCAGTCTTTTGAGAGTGATATGTTGGAGACTGTAACCAATCTATAC
AGTGAAAAGACAGCAACTCAAGACGCTATGATGCGACAATATCTCGCTGACCTTGAAGTA
GCACAGAACTTAACAGAAGGCGAAGTATTGGCTATCGAGGATAGGCATGCTTTGTTGAGA
GAGGAACACACACTACTTCAAACGCTAAAGGCTGATAATGAACTAAGGTTCCGCGCTACT
GGTGGCGGCTACATGAACGACCCAAGAGCAGGGGACCACCACGGATTCCCCCCGTTTGTA
GAAAGCGGCGTTACATTATCCCCAAGAGAGAGTTCCTTAGTTATGGCGAGAATGGAGAAT
GTGGCCGACGGTTCTCGAAAAGCATTAAATAAGGCATTGAAGAGAGGCGGTCAAGGAGAC
TTGATAGGTCAATCAATGAAGGAAGTGTTAAAAGACTACAAGGGCACAGAAGACATATTC
GGTTTCACGGCTGATATAGATGCCATGAGAACATTTAACGACCAACTAAAAGAAACAGGC
CAAATATCAGCCAACAGTCAATTTGAGTTCGGTCTAATGAAAAAGTCAATAACTCAAGTG
CAGGGCGAGTTCATTCAAGCAGAGCGAGCAATGACAACACTTGAGTTGGCACAGGTTGAC
TTAGTTCGGTCAACACGGAGAGTAACAAGTGTGAAAAATGCTCAATCCGCAGTAACAAAG
AGACTGCAACAGAACTTTAGCGAACTAATGCCTCTTGAAATAGACGATGCTATACTGAAA
GAGAAGTTGGCACCGCTGATTGATAAAGTCAATCAAGAGTTAAAAGACGAGGCGAGACAT
AAAGAGGCACTTATCGCTTTGACAGCGGCCCTCCATACCGAAGAAGCGGAATTAAATGCC
GAACATTCAAGGTTTGTTCAAAAAGAAGGCAAAGAACAATTGAAGTTTCAAGAAGACAAA
ACAATGGCTATGCGTCAATTTGGGTTCGCTATGCAAAACAGTATTGGGTTGCTTAGTGGA
ATGATTGGTGGTGCCGGTGGTGCCGCTATGTCTATGGCATTTATGACTGGGAATATCGTT
ATGGCTGGGAAACAAGCCACCGCCGCCGCAATCCAACTCGGCGTTCTTTCTACTCAACAA
ACAATGGCGGCTATTACTGGCAATAAAGCGGGGGATTCAATCAAGTGGCTCACTAAGCAT
ATTGGGGCATTAAGAGCATCCATTGTGGTTACGACGCTTTCGCTCACTGCAATGCTCTTA
CCTTTGGCGGCGCTTGGAAAGGGCATACATATGATTTACAAAGACGGCGAAAGGACAAGA
GACAACATAGAGGATTTAAACGAAGCGATGCTGTCAATGGAGGGAGTTATAGAATCAATC
TCGCCCGAAAAAACATTATTGCACGATGAAACCCTCGCTGAAACAATTGGTCTTGATAAT
ATGACGACTAAGGAGATGCTGGAAAATAGCGGCTCCATAGAAAAGGCTATGAAAGCATTA
CAAGACGCACAGGGTAAGTTCACTGAAAACCAAAATACTCAAATTGACAATGCCCTCACA
TACTTAGGGGTTCTTGTTGACACTAATGATTATCAACAAACTGTCCTAAACAAAGACCTG
TTCTCCCAAACAAAAAGAGATGCTTTTAGCCGCTTAGGAGATAAAGGGTTTGGTCTAAAG
TCATTCGTTGAACAGGATTTAGGAGTTAGAAAAGACGCTCAAGCGGCTGGAGAGGAGTTA
TTTGATAGCATATACGGTGCCACTATGTCAAATGAAAAGGACTGGTATGGCACCAGCGCA
ATGTCTCTTGGAGAAAATATGACAACCAACTTAGGCACTCTTTTTGCGGCTATGGAGTCC
GGTTATAAGTTAAGCCAAGAACAGTTGGGTTGGGCCGAGGAATACTTTAATGACGATGCC
ATAACCACCTATATTCGCTCTATGAATGAACTTGTTTTTACCGACGAGATGAGAGAATAT
AACCAAAACAAGTTGGGTGAGGCTATCGAAAATACCAATAACTTAACTGATGCGTCAGCC
GAAGGACTAAAGAACTTGACCGATGAGATTTACAACTTCTCCGGTGCTCGTGAAGAGTTG
TTCTTTGGTGGTAAATATGGGAACGTAACCGGCTCTCTTTACAAAACAGTAGTGAAACAA
GGGGTCGGCACTTTATACCATAAGAACGAGGTCATAATGACGACGAACTTCCACGGCTTC
TTTAACGAGAAAGAAGCGGCGGAGAGAATAACAAGAATAGTAACAGATGTCTTAGCGGCA
TAGTAATAGTAATAGGTGAAGTAAATGCGAACAGTGGATAGACGATTAACATTTTGGATG
GCTGGCTATTACGACGACTTCATCGGTGCTCGTGCACTCCCCGATGACCTAAACATACAG
GGAACTACATGGTCCTCAGCAAAGAGTCATCACGGCAACCCGCTCAACGGCTGGGCCAAT
CTAAACACACGCTACACCTACGCATGGTGTGAGCGAGGCGACGGTGCCAGCGGCAGGTTC
AACAATGCCGCCACAGCCACAGCCGACCAATACAAGCATAACGGCGGTATCAACGAGTGG
TTGGCATACGACCAAAACCGACGCAACGCCGGAACATACGAGGGAACTGCTCAACTGCAA
TATCCCGACTCATTAACAAATGCGAACCGCCAGCGATTCGACGGCGGAACAGGCATCCTC
GGAGAAGCATACAAAGCCGCCGATGCCAAAGACGCATACCTCCTATTCTCATACGGCTAC
AACACAGCCAGCCGTTATTACTCCGCTATCGGGACCAACGACAGTTCCTACGGTAGAGCA
ACTTCAAAGACTCCCGACTACGACGGCGGTTCAACAAGCACCCTCGACGCTATCGCTGGA
ATACCTACTGGTGTATCAGCACCAACTACCGTCGTAAGAACTCACCTCGCAGGTGTGTAT
TCGGGAGAGGTTTTGTTTAACAATGCCTACACCAATAGTAACCCAAAGGCATACCTTTAC
CCTATTGAATCTCCCGCTGGCAAACCATTCTTGGTAAGCGAGGTCTACATGACCTCGGCC
AGTTACGCACCAGTTCTCTCATTCGACGGTAGCCTTAACTCAAAAGGCGACGGAGACATA
TTTACTATGCGTATGCACGCATGTGCTGTCGATACCTCAGCCGCCCGATTCAAATTGAGT
ATTGGTTGCGAGGGAACTGCGTTCACCAGTGCCGCATCCGGTGATACTGGATATTCACGC
GCCGCAATAGAATTAGAGATTACTCCTGTGGCATACCAAGAAACCGACTCGACATCATAT
GCCAGTCCACCTACGGTTGCTTCTCTTTGGGATGACTACGACTTTGTAATTGACTATACA
AATAATCGCTACACTCTCTACAAAAACGGCACTGCCGTAGTAACAAACCAAACCATGACT
ACAAAGGCTGACGGAACCAACTTCACAGCCGCCGACATGTATGGTTGGATGATACAGGCT
CATAGTTGCTCTAAGAAGGCCGCTGTGCTCATTGACCGTGTGGGGCTGGTAAGACCCCTT
AACGACTATCCAAGCGGCTTAGAGATGCCTCCAGCGGTCTCTATGGCATACAACACCTCT
GTGAACGCTGTGTCTACTCTAAATCTCACATTGATTGATGATGACGCACAGTTGAGCCTA
ATTGAGTTCTTCAATGCCTCATCATATGCTGATTGGTCCCTCCTAATGTTCCGAGATAAC
ATTGACCGACCACTATGGCGAGGGGCAATCAACTCTCTCAATTATTCTATGGGAGCAGTA
GAGCGCACTCCGACAATCAAGTTAAGTGCACAGGACTACTTCTCATCACTCGACCAGCAA
ATCCCCACATGGGAACTTGGTGATTCGGGAGATGCTGACAGCACAGCGAGCGTTGCATAT
AACCGTAGCGAAGCACAGAACAACCTCAACACCTACTACTTCGGAGCATCACGTTTGGTT
TCATCCAATGCTACCCTCGGATTCAATGAAGTAGATGACGGGTCCGGCGTGTTCCTCGCA
CATAAAGACTCTCGAATGCGAAACCGTTCAGCACATCCTATTCAAATGTATGGCGGCGAA
GACACACTCATTGGACCCAATACTCCCTATGCCAATTGGGATGACGCGTGTGATGACGGA
ACAGCAACGGCATCAGCGCAGTATCGAGCACTCCAGTCTCGATGGATGTTGGATTTCAAG
AACTCTCAGTGGTTCAAACACATGTTTGGTCGCATAGATAGTAGCGGTGGGGTGCAGACT
ACACTCGCGTCGGCATTCAGTGTTGGCGATACTCAAATTGACTTGGTAGGTTACTGCGGC
GGTTTAGTAAGTGGCGGTAGTATTGAAATCATTGATGCCGACGGAACAATTGACTCCGGC
GTAGTGAACAGTGCAACCGCTACTACCTCTACTGCAATAGTGGCGATAGATTGGATTGTT
AATGGGTTCAGCACTACCTATGGAACTCATCAGCCCTACACATGGTTCCCCGTAGTGTAT
ATCGCCGCATCAGCATGGAACTCAAGCACTATGACCGACCAAACAATGACAATCACTGGT
TGCTCAAATGCCAATCTAAACGGAGAGTGGAAACCACAGGCTATGTATGCCGATACCTCC
ACCACATACCCCGCTACTGCCGCATCCACCAGCCATACTTCTCTCGTAACAAGAAACGGA
GTTCCGTGTCTCCGACTTATTCTAAAGCCAAGAGGAGCGAGACATTCTCCATACAAATAC
GACCTTTTTCACTTTACAAACATTACGACTAAGCAAACAGTCTTAACAGGATTAGTCTAT
ACTACAAATCCAACTGCCCTTAGTGATGTCGCCGCCGCGCCTATGTTCGGTGTGGGGCAG
GTCATAGCAACCGAAGCGACGGGTGGGACTTTACAGATGCTCGGCACTACGGCAGTTGCG
CCAGCGACCAACTTCTTTCAAAGAGACCACGACAGCGGCTCTACTGTTAGAATAAGGGAA
CTTCTTGATGACTACAAGCATGTTTGGGTTATGTGGGCTGACATGAGGAATGATGGCTCG
GCTAATGCTGACTTAGGATTCCGTAAAAAGAACTTCGGATTGATGGCACCATACTCACAG
AACTACGCAGTATCTATGGTCCTCGCTGACTCTACGGTCTCAAATGATTCCGAAAGACAA
GAGTTTGTTGATTTGGCGATAGGAACTGATGTGGACCTGTGGCAAATGGATGCGACCCAA
GACCCAATCACAGGCAACACTTGGTCCTCCGTCAACTCCGACTCATTTACACCCGACTCA
TTTACTGGTTCCGACGATAACCGATACAAGAACTGGGAGGGTAAAGGGGGGTCATTTCTC
TTTGTTGATACATCTAAGTTCTTCAATCTCAACACTGAATCAAACGGAGGTAGCACATTT
CAAACATCCGGTGGTAGAAAGGAGATTGGCGACTACCTCGTAGAGACAGAAGGGTTTCCT
ATACTCATTGACAACTATTGGGAGAGGGCACCTACTGGGCCTTACAATCTCGACAGTGCC
GATTCAGCAAATTGGAATAGTAATTACAAGCACTTTAACAGCCGAAGCACTACTCTACTT
GTCGGCTTTGAAAGTGGAGACAGGTTGCTACAATTGACTGACGACATTATTAACTTTCCC
TCCAGTGGAGCAGTAGCAGGTTCTATAACCAGTCAAAGCAAAGAGAAGATATTTCACTTC
AACGCAACGAGTCAACCTGCCGCAGTTACAGGCATGGCTATTGCGCCCTACGGTCAAGGA
ATATGCAAAATAACGGGTAGTAGTGATATTATCAAATACTTTAGGGCAGGACAGCAAATT
ACAATTTCAAGTTCAAATACAACTCCTAATGTAGATGGCACATACACTATTACCGCTGAC
AACGGAACTGTTACAACTGCCGGTTGGGAACTTAGATTCGCAATTGACCCTTCAACTACA
ATGTCAAGCGGCGGAACAGGAACAATTATCGGTGCCGGAGCAACATACATAGTCGATTGT
ATGGCTGACTTAGGGGTGGCAGTAGAAGGAACTACTGCGGTTGGTGAGTGGAACGGTGCT
GGTTATGGAACTGGTATCAATGACGCTGAGTATTTAGTTCAAGACGGAGGCTCGCCGTTT
TCAGCACATACCTTTATTGACATCCCTATTGATGAAGACGCAACAAATGCTTACGAGGAT
GCGACAGTGCATGTCGGCCTCGCTAATGTATTCCCTATGCGCTTGATGATGCAGGTTGAC
GGCTTCATTGAGAATGAAGCGAGCCTCACCTTCAATGAAAGCGACAAGTTCCGTGTTACA
TGGCTCGACTCACTCACACAGAATTGGTTGACCCAAGCATCTCTCTACGGAATACCTTCT
CTCGCATCTATTCCTGTGATGGGCAACATGACTAATACTCAAAACGACGCTTCGACTGGT
GGAACAAACTCGATTATCGCAACCTCAAGCCACACTCAAGGCGACGGAACAGTAATAGTT
CTCGGTAATATCGCAGGGGAGCGGCTCGACGGAAACCTCGCTAATGGTGATATTGTTGAA
ATTGTCAACAATTCTCAACTAAGCCTCGCGGCTGATAACTACAAGACGAGATATGTTGTC
TCCGATGTTGGGGGGAGTGGTCCGTATAACTTTAGAGTAACTGCCGCAGGTAAAAGTGCG
ACAGCCAATGCAGGTTATTGGCGTAAGGTAGGGTCGGTAGATACATTCGGCTCCGTTAAT
GATTGCCGCAACACTACTATTGCCAACATATTCTCTTCTACTCAAAGCGGTAGTGGTATA
GGACACACTGACGGAACTCGCTCGGTTATGTCTTGGCTTATGGGTCGAGACTCACAGCCG
TCATTCCGACCTACATACGGCAACGGTTTCGTGTTTAACACTACCAACCTAAAAGTCTCC
AACTTGAATACCGAATCCGGTGGGCAAATCTCCAATGTTCGCCTATTCTACAACGGCGGA
ACATCATTCGTTGATTATCCGGCGGCTACGCTTGGAACTCGCCCTCGTTGGGACATCATT
CATGTGGATTCGGTGCAATCAAAAAATGAAGCACTGATTGTAGCGAAACAAGAGTATGAG
AAGAACAAGGCCGCACCATTTGCAGTTACAGCCGAGATTATTCGATTCAGCGATAGTCAT
ACTCTCAACGGACTCAACGATACCATGCTATACAACGCTCGCTACGGATATGTAGCCGAC
CAATCTCGAACAATCCCCCGAACATGCACTTTAGCAGGGTCCTATACTGATGATAAAGCA
TGGGCTTGGGCTTCTCTTTGGGGTGGCAACTTGTTTAGTGGTATTCAAAATGCACTTGAT
GGTCGAGATGGTGCTACTCCAAGTAATACTGACGAGCAGGGCACTCTCGCATACTCGGCA
AATTATTATTGGTATGGTGCTAATTCACTGTCCTACGCTATGCAGGTAGTCCATGTTCCT
CAAGGCATGCCAAAGACTACAATGAAAACACCAGCCGGCGGAATCCCAACAAAGAATAAT
GCCGACGGACACTTGAGAATAGCAATTGATATTGACGACAGATGGGGCGCATTTCAAGAC
CCGAACCTCGCTTTGTTCCGAATATACTTATTGGATTACGATTGGGCCGTCTTAAACACT
GGTGGATTTGACGGCACCTTAAGAAGCAGTAGTTCAATTACCGTTTCATCGAATGGTTTC
TATGAGATAGGCATTCCTTCTACTTATTGGAGCGACCAAGTAGGTAATGAAAAAATGGTT
ATTTCAGTTAACTACGATTACTTGACCTCTCTCCTACGCAACCGTTGCGGCGGTAGCAAC
ACTCATCTAAATGCACATAATTGGGCTGGAGTTACATACACTGCTGGATTTAATACCGAT
AGTATTTTCCCTCTCGGTGTTCGTAAGTTCGGACAGGCTGATTACTGGAACAAGAATGCT
GAATGGTATGCTCCTCGCCTCCACATTGTCGATGATTGGAACTTCGTGCCAGCAACTACG
TTGACATACACTGACGCTCAAATGGGATTGAGTAGTGAAAAATTAAGTATTCGTAATATC
AATTGGTCTATTGACGGCCGAAACAGTGAGAGTCTATCAATAGGACTTGAAAGAGATGTG
TCGAGAGCGGCAAAGAACTTCACCTCATATATTCTACCAAAGGTAGCACGAGGCGGCGTT
CAGTCATCCGGTCAAGGTAATACTGGTGGCGGCGGTGATAGTGTAGCACCACAGACTCCT
CCATCGGGAGGTAGCACTACTGGTGGTCGAGGTGGCGATAACGCAGGTAATCCTCAAGGC
GGAGGATGGCAGGACTGGGGTGGTTGGGGCGACGGTGGCCCTGCTCAAACAAGCAGTTCT
CAACTCAATCCAATTACAAATCCAAATCGTATCTCTCGACCCGACGGACTAAGCACTTCA
ATAACCGGAGTGCATACCCTATCGTCATCGGCATTAGGCAATACTACCCTTAATCGTGTC
AAGGGAACTATGGACTTTAACAATGACAGTGTTACCGGTGGTTCATTCGGAGTCCTCGGT
CAAACAAAACCGGCGGCGGCTCCGAGAGATGGCAACGGTATATCCGGCATTGACTCGTTT
ATCTCCCCTACATCGGGAGATGCAATCATGGGTGAAGACGGTATGGTCTTTGCTGGTGCC
GGAGATTGGGTCTCGCCCCCTACATCCTTCACTGCTACTGCTCGAATCCCACCCAACGCT
CAATCGAACAGCATTAGAGTATTTGGTAGAGCCAGTATGGGTGCCGCCTCCGGCAGTGCA
GTTCTACTGGTGAGCGTTGAATGTGTAGAGACTGGTGCAACACACACCAACACTGTAACG
GTAGAACAAATTGAACGTGGTAATGTCGTTTTGTTTAGTGGTAGTGTGCTCGGTGCTAAT
GTATCAAACAATACTATCAAGGTAACAGTAGAGCGGAACGCAGGTCAAGGTGATGACAAC
GCATCTCACGCCTCGGTCGAGTTACATAACATACAGATTGCTACCGATAACCGCTCAGTA
GCAGGTAAATCGCAATCGAACTCGTTCAGTTATTCGGAGTAATTTAAATGCTCAACGATA
TGACAATACAAATTATCGAGAGTCATTCCGAACTTGAAGAGTTATGGGGTTCTACCTTAT
TGACAGCATCCGAAAAAGGCTACCCTATACTGTTCGATGATATGAAGTATTGGGTTCTTT
CTGTTGGGGATGAGGCAGTGGCACACACTGCTTCTCTCTCTTTAGGACACTGCATTTTCG
TTGGCAACACTTATGTTCGTAAGTCTTGGAGAAGTAAAGGTTTGCATAAGCATCTACTCC
GTGAAAGAAACGATACTCTCGGAGATGTCCCCAAAATTACCATTCTTAATCCAATACAGG
GTATAGAGATGCCGCAACTTGAATCGGTAGTGTCTTCTCTTGGCTACACTAAAGTGAATT
ACTTCGAGGATGTAGAAGAGTGTATGGATGAATGGTTGTATGAGGACATATGCCATCATA
ATGTGTGGAGACTTGACTAAGAACGGTCGGGTTGGTCGAGGTATCTATCCCTAAGAGATA
GGATAGCCTTTGCTCTCTTTCTACCTATGCCGTCAATCTCCATAAGCATACGCTGACTTG
TTCTTGAACGTAGTATTCGAGGAATAGAACCGAAGTGTGTGAGTAAATCATGCGCCGCTC
TTTCGGACACTCCTTCGATAGACGAGAGAACTGCCACTCTTGGGTCCACATTACGATTGC
TCTTTCTTTGAATCTCTTTGGGTTCAGCAGTGGTAATTTTACGGATTCTTAGACCGTGGT
GCATAGCGTTTAGCCAGTCGACAAACTCATCCATGCTGGATAACTCCATGTATTGAATGT
TGGGGAATTGAATAGCAAAGTTCTGTTTGAACTTTTTGATGACAGCGTGCATTTTTTTCA
TCTCCCTCGCAATTGCGGCACGCCCTCCATTACGCACATACGGTTTCAACTTGGTATTGT
AGACTACGAGCATAGGTCGCTCGAAGTTCTCGTTGAGGTCATGTAATTGACCGACAATAG
TGCGGCTTCTACCATGTCCCATGATTGAGTGGTAGAGGTCATTTATCTCTTTGGCCTCTA
TGCCAATCTCACCGATGATATAGTCGGCTGAAATCAGTCTTTTGACCTTGACATGTTCGC
CCATAGCGACAAGTAGTTTATGTTTTAGAAGGTCGTTTTCTCGGTCGTCTACTACCAGCA
TTGTATAAGCGTTGCGGCTAACTCTTTAAGAGGACTGCGGCGATTCGGGAACTTCGGCGG
TCCCATCATAACGCCAACATTTAGATGCACACATACCTCTCGCTACAAACCAAGCACATG
AGGGAACTCTGCGGTATTTCATGGTGCTTTTGATTCCCTTTCTTGAGTTGGTCGCATTCC
AGTTGGACCAGTTAAGACCTTTGATGTAGTCAAAAATCTCATCCTCAATTGCCAACCTTT
GTTCCTTAGTCAAAGCGTCGGGGTCGGCAAAATCTCGCAGTGTATCAGCCATATGTTGCA
CGAGTGCGACACGCACATGGTGATTAGGCTTGTTCTCGTGCACTGCACGGGCCAAACAGG
GCATCAAAGGCACCGACCCAGCAGTGAGCACATCCGAGTCCAGACAGACGCCTTCTGTGA
AGTTGTAGTCTTCTTGTTCGGGAGCGTAATTTTTTGCCCAATTTATGAAATCAAAGCCAT
TATCTGTTGCTTCGCCAAAAGGATGCAGTGTTCTCGACATTATAGAAGGGGATTTAGGGA
TTACGAAATTGTCGAAGTCTTTGGCGAACTCTCTACCGTCTATAACCACACACCAGCGAC
CACGCTTAGGATTGAATGTGTTTGGAATACGAGTCATTTTTTCGGGGAACCCTACTCCAT
CAAGAGTAACGAGTCCCTTTGCCTTTCTTCGCTGGTAGTGTTCTAATGTTAAGCGGAACT
CCGGTCCACAGACTGAATCGTTGAAGAGTTGGTGCACATGAAAACCTCTACCGGTGGCAA
CGACACGTATGTCCCCCTCCAAGCGGCGGATGAGTTCAGCCACATCCCGCTTGACAAGTT
CAATTCCGCCTCGCTCTCCCGCATCAAAGTCCCACCATGCTCTATCTATTTCAGCGTATC
TGTAATCGGGTTTGCCGTCGTCATTCATTTTATTAAACGAGTATAGGCTGGTGTAGCACG
ATGTTTTCGAGCGCATTTTGTCGAGATAATGTTTGTATTGATACTGCTTGGTGATTACCG
CACGCTTCAAACCTATCTCTCTCGGAAAAGAGAGGAGGGTCAAACATGACCCCTCCACTT
ATGTCCACAGCCATTACAGGTATGAACAATAAGCATTTTCTGTTCTCCGCCAATTTGCCC
AGTAACAAGCATCATAGCATCAGTCTCAAAGTCTTTATCCCCACATTCGGGGCACTGTAT
TTTAGTCTCCATGTTATCACCATTCCTCATCGGCACTATATAAGACCGTTGGGTCTTCAT
CAATACCCATCAATTGAGACTCACAGGACATATTGAACTCACACCACTCCGAACAGAAGT
AATCGTTCCATTTTATGTCCCATATTGAGTTGCTAATGCCCTCGAAGGTCTTGTCGAGAG
ACCTGTGCATAGCCGTTACAGAACGCTTTTGCACCTTCTCTAAGACAGCCATGCCTTGAA
GGTCGCCAAGCCACACCTCGGTGTTCTTTTTGCCGTCAAGTTCGTGAAACAACTTAGTGT
TGGTTGCTTCGGGGAATAGGTAGTAGAAGTAGACTGCTTCATCCCAACCCAACAGGGCCA
GCATGTAGCGGTAGTAGCATAGTTCCTTACGGGTCTTACTCAATTTGCCGGAGGTTGCTT
TACCTGTCTTCAATTCAGTGATAACAAGGCCACCGTCGGGGTGCCTATGCACTCCGTCAA
TCATACCTACGAGAATAAAATTATTGTCCGGTGCCTTGATAGTGTGCTTGACCTCGAACT
CTTCGGGAGCAAATGATTCAGTCCCCCAGCGACGCAACCTCTCCTCTTCAAGTTGAGCGA
GAGCCTCAACAGAACCAGTATAGATTTGTTTTTGCATCTCATCCCACTCCAAATGCGGTT
CGTGGGTGGATTTATCCTCCCAGTCCTTCATCATCAAAGTAGGGAATGTCTTTTCAGTAG
TAGCATCCCAATTACCATAGAGATTTTCCAGAGCACGATGAACCGCAGTCCCATGAACCA
TGAAATGATTACGTGGACCTCGTATCTCGGCTACATTACCCCACCAATACTTACGAGGGC
AACCTAAGTAGGTCATAAATGCCGACTTAGATAGTCGAACCGGCCAGTTATTATTAGCCG
CTTTGAATGGATTAGCGTGCCCGTGTTCGGGGCCGTGGATTTCAAACCACTCTTTGCTGT
ATTTACTCGGACTTTGGTGCATCCTTCTTCGCCTCTACTTTCTTAGGCTTTGTAGCCTTC
TTTGTAGGGGCAGGGAATGCTTCGTAAGTCGAAGCATCGGCGTCAACGCCGACCAATGCG
TGAGTGTCAAGTCCGAGTTCAAGTGCCTTCATGCGAGAGAGGACTGTTGCATCTACTGCG
ACATATACATCTCTTTTACCGTGAAGTTCAATAGCCTTAGCGACCAATTCTTCATCCATA
CTTGTTAACAATACTCGTGCCATATTTATTCCACGCCCCGTCTGTGTTTTAATCATTCTT
CTTCATTTAAGTCCAAATCGCTACCGCAGTGAGGACAATGTGTTGGTTCGGGCACACCTT
CTAATTTAGGGTGCTGTAATTCACTGCCACAGGAGGGGCATGTGATTGTTTGTAGTAAGT
CCATGTGAACAAGGATGCCCGAAAGGACACCCATAATCTGTGCAATATCGTTTGATAGAG
CATGTGCGAGACTATTGAGTGATGAACCAATGTTATGCACTGCTTCTGTAAGTTCTTTCG
TTGTCATTTTGCGAGGTGTCCGTTCTTCGGTCATATTACTCACTTTATCCACGCCACTAT
ATAAGTTATACCCACTGAACAGCACCCAATCCTCGATGAGCGTTGTTTAATTCAATAGTG
GACCATCCTACAAGGTCATAGATACTCGATGCCTTATTGACAATGAACTTCTCGGTCATC
TCCGACCAATCAATCTCGGTAGTCCCCACCAAATCCTGTATGTCATCAAAGGCTATATGT
TGGCCCTTAATATCCACAGCAGTCAAAAATGATTCATTGACTTTGTAATTCTTATTGAGG
GTTTTCTTAGCCCAATATGCACCTGCCGATGCGCCGGACAAGACCTTGTATTCACTCAAT
CGCTTCTTTAATTTACCAACCATCAACAAGTCCTCACCAAGTTCTCCGGCCAAACCTTTG
CTTATCAATTGACTCAAGTCCTCATCCACTTCATCCCGTGATTTTCCGTCAAGAATAGCA
CGGAGAGTGGAGTCCATAGCGGATTTCATAGCCTTTGGCATTCGAGCCTGTATTAGTTCA
AGTCCCTTGTAGTAGTAGTCCGGCTCATGGTATTCGCCATCAGTCCATGTAACTTTACCG
GCATAGCGATTCTTAGCCTTGAGAACCATAGACTCACACCACTTCTCGAACTCGGTCTCG
ATAGGTGCCATAGACTTGTTGATTTCAATTACCAACTTCATGCCTTCTTCGGGAGAGGGC
ACTTCACAGAAAATTGAATCAGTGTGTCCGTATCGAACAGGATAACCTCGCTCGTTGCAT
TCATCCCGTAATCGGAACAGCGTTTGGCGAGAGGTGAATGTGATAGCGGCGGCTATATCG
GGGTGATACATGCCGTATTTAGAATCGCCACATATCCCATAGAGGGATGCGACCATAGAC
TTCGTAGCAAATTGCGCTCCATCCCACTTCTTGTAGGCGATTTCATCACCAGTGGCACGA
GCCTCCTTCATCAAAGCCTTGTATTCATTACGTTTGATTGTTAATTTATCCATAGTGCGG
CCCAGTAAGCCTTCTCTTTGAGTGAACTTGATACCGTTGCCGCAATCCACCCCGTCTTCA
CTAAGGTTGGTCCAGCATATCCGATGTAATTTTACATTACTGTGATACATGGCCTTAATA
TCCATGATAGCCATGTTCTCATAACGGTCCGGCTCCGGTTCTTGAATGTCGGCCCCTGCA
TACTCCTTCTTCTCAAATTGAGGTGAGTCGGGAATGCGTAAGTCAAACTCATTGTCTTGG
AGGAATAGGCTCGTGCTCATAGCGGTGATGAGAGGAGTAATGCCGAGTTGACATTGAACC
ACATGTTGCATAGAAGTATAGTAGCCTGTTGCATTCACTGCTTCATCAAGCCGAGGTAGT
AGCCTCACATCCTGTCGGTTGTAATCGAGATACTTTACGGGGTCGGAGTAGTATGTGTCG
TGTCCGTCGGGCAACTCTACTTTGCGCTCTTGTAGCACATGCCAAGCAATATCATCTAAT
TTTTGACTCGCTAATTGTCCGTTCTTTAGAGTCCATAATGTTTTAAATCCAATCATCAAA
TCAAAACATAACCTACCTGCAATCGGTTGGGACCAATGCTTATCGCTCCAGTTGTATTTG
AAGTCATGTCGGTTGTATGGGGATAGACTCTTTGGGTCTAATCCCACTGCTCTCATACGG
TCGCATATTTGTTTAATGTCGGCGTCAACCACATACCAACCGGCTATAATATCGGGGTCT
TGTTTTGCCATATGTGCGGCAAAATCAGCGAGCAATTGACGTTCATTAGCAAACGCCTTA
ATTGGAGTATCATAATCATATTCTTCGAGAGATTTGTAGACGCCGGCCTTTATGTCGGGG
TGATGAACCCAAGAATAAAGTCTACCTGTGTAGGAGTCCTGCACCGACAACATGGTTATT
TCACCGGAGGTGGTTTTCCATTCACCATCGAGATACCAAATACGGTGCTGGTAGTTCGGG
ATGGGGTCTTCGCCCTTTTCGAGTCGGTCAATCAACACTTGGTTGGGGAATGTTACATTC
GCCTCCCATGTCTCTTTTCCTTTAGCCCATAAGCGTCGGTCATACTCGGTGCGAAAATAC
ACCTTGTTTAACTTTTGACCGTATAGTCCCTCGAATCCTTCTTGGATTTTAACCAGTCCG
TAGGTATCACCTACATTGTTTGAAAAACAATAGGGGTATGCCATGACCTTTAGGTCTTGA
CGCTCAAGTGTTTCGGGGTCTCTACTCCGTATGCGTATATCTCTACCGCCAACCTGTGTT
ACTATCATGCTTTATCATTTATCGTCGGCACTACTTAAACCAGCCCTATAACCCCGACCT
CTTGTTTCGATGTCGTGGCGTCTTAGCCAGTTTTGAATAGTCATTGGAGTAACTGCACAC
ATGTCGGCTATTGCCGCCATAGAATATCCTTTGTCCACATAGTGCTCACGCAACCAATGC
GGGTCTCGGTAGTCATCCCGTAGGGACTTGAGAGTTAAGCATAATTTAAACACTGATTTG
CACTTGATGCACGCAATCATCTGTTCTCGTATCTCGCCTACTTCTACCATAGGTTGCACT
TCATTCACTATTTGTTCTTTATTACAATTATAACATTTCATTCTCATTTTTTTCACCTTT
TTTGTATTCTCTTTTTCCTCGAACAACACGATATTGCACCATACCACGAGCGATAAACAC
TCTAAATAGTGTGCCTATCCGTTGGTTGGTGATAACCATAGCCGAGGTTCCCCTCGCATC
ATGCTCTAAGCACATTTGGCAAATCTGTTCTGTTGTATACCACTCATTTTCTTTCATTTC
ATAATACCAAATAAGAGACAATAGCATTCTCATACGCCTACGTCTTTTCGAGCCTCTATA
AATCCAGCGGTTTAATTGAGGATGTTCACATGCCTCCTCCACTTGGCCGATAGTGAAGCC
TGTTATACTGTCTCTTCTACCCTTCTTAAAGCCATTACCATTATTACCGGTTTTACCAGT
GTCAAATAGAGACATTACAATACCCCTGCTTGGAATACCCAGTCTCCATTATCCATAGTG
AGCAATAGGCGAGTTCCCTGTGCATACTCACTAAAGTCCATGAATGATAATTTGATAGCG
TTTGAGTAGTGCTTGACAATATGCTCAAGACCTCCTTCAAACGTAGCCTCGAAGTCCTTA
CTGGTGTGTGGTCCGAAGTCAATAGTTGTTTGGCCCTTAAAAGCATCACCAACGGAGAGT
AATAGTGAACCATTATCTACCTTGAAGGTGTAGCGGTTTAACTTTTGTCCGTTGATACCG
TCGCATTTAAGTGCATCATATAGTTCATTGGCACCAAGTTCGGCAACAAAGAAAGGAGTA
ATTACATCCCCATCCCCTGTCTTGTAGACATTCCCCTTTATTTGATGGGAACGCTCAAGT
GCCTTATTATGCCACTCTTTGAGTGTGTCTTGGCTATTGGCGAATGCTTTGGAATCGAAG
CCCCCAACAAGGGTAGTCTGTTTGTTTGTTGACTTAACTACCACTTTGCCAGTGTCGGAC
TTGTAAAGTAGAGTAACATAATCACCGTGGTATTTTAGAACACCCAGCATTCTTTCTATG
TCGGGAACTGGTATAGTGGCAGTTAACTCCGAATCAGTGAGTATAGAAAAACGAGAGAGG
GAGGTTTTGCCATCCTTGACAATTGATGTAGTAGACAATACTTTGTCATTCAAAGTAAGG
ATGCACCCAGCAACCTGCTTCTGTGCTTTACCATTGATGTGTTGCTCCCTGCTTGTAGCG
GAGAGTAATTGAATAAGTGCTTTGCACCCTACCTTAACCCCGCTCACCGTCGAGCACCTC
CGACATAATGAATGAACTCGGAGGCTGGTGCATCATACTTCTCTTGTAGTTCTTGAACTG
CGGCAAAGAGAGCACCCAAATTGGGTATCTCATCAATGATGCTTTCAAGGTCAGCAATCC
TTGAGCGTAGACGGGTTAATTCTTTACCCATCTCAAACAACTTAGCCTCAAACGCCATTA
GTCCCACCCGAAAGGTAGTCCATTCCAAGCCACTTTGCTATTGACAACACTCATCAAGTC
ATATTGTTTGCCCAAGTGTTCCATGTTGCGGCCTTTCATCTCATTAACCGTAGCACGGAT
AACAAAGTCATCCTCACCCAATTTTTTGTCAGCCTCAACACCTGCGGTCTTGTCGCCTTT
CTTGGTGTATCGACGTAGTAAAATCTGTTGGCTCACGAAACGCTGTGTGCCGTCAACCCA
ATCAACAATCTCGCCAATTTTCATCATGGCTTTAGTGCCGTTGCCGATGTCCATAAATTG
CTTCTTGTCTTTCAAGTGAAAGGTAAAGAAAATGTAAGGGATAGGGAGAGCAGTCAACCT
GTTGAGAACGCTCTTGAACACACGGTTGCGCTCACGCCATTCTTTCTGATTGAAGTTATC
ACTCTCGTCTTTGATGACACCACGCTCAAGTAGGCGTTCAGTCATAACAAACTCACACCA
CTTAAGGAATGTAGAGCCGCCATCCATAACTACTGCACCAATCTCGGAGTGATTCTCACC
TAAGTAGGCAGTGAACCATTCCAACTTCTTGACTACTGCGAGCCAATCGGTAGTGTTGTC
ATCATTCCACATAGCGTCATCCATCTCATCAATCATAGGGATGACACGGATATTCTCAGC
ACCCTCAACTTTGGTAGAGAGTAGGTAATCAACTGTATTCTGTGCGGAGTTGTCGCAATC
GAGGACAATAATTTGCTTGTCCGTGTGCTTGAGTGCGAGGTCAAGAGATAGACCAGTCTT
TGCTGTGTTCTCTTTGCCAACAAGTGCCATGCGAATAGGAGCATGAGTATCACGCTTTTG
TTCAAACAACTCACGGTAGTAATCGGCCCCGTAGGTAGCACCCGCTTTCGCAGGTGCCGC
CTCGGTCTTAGACTGTGCCCAAGCCATCAGTCCCACCCCTCAACATCAGTAGTGGAGGTT
TCGGAGGAACCAAGAGATTCGGCGCAATACCAACCAGTAGTTACAAGACGTGCTTCATCA
TCACGGCTCATGTATGGTTGACCTATCACCATGAGAGTCGAGCCGACCGAGAAGTCAACA
AGAGATTCTTGGGAGGCAGGGACATAAATGTCCGTAGTGCCAGCCATACTCATAATATCA
AGGTCGCCAACAGTCATAATGTAGCCACCGTTGTCTCGTGGGTCAATGTGAACCACTTCA
ACAACAACAGAAACGAGAGCATCCCACTTCTCTTTATCGGTGAGTCCACCAACAAAGGAT
TCGATGTCTTGTAGTCCACCTTCGAGTCGCTTGACACCATCATAGTTCATGGCATCGGGT
GCGTCGGAGAAAATTGTTTGTAGTGAGTCATCCACTGTGAAAGCGGAGACACCTGCCTTT
GCATAGGCAGTGTTACCGTTGCGAGCAGGTCGCATAGCGATAGTTCCTGCTACAAATGTT
GGGTGGTCTACTTCGGCCAACGCACCAGTAAAGCGCATCGAGTAGATTTGAATATCCTTC
TCACCTTGTTTGCGACCCAAGAACATACAGTTACGGTCCTTCTCACTCAATGGGCGAGGG
TTGCCATACTTGAAGTTCTTATCGCCCGAAGGGAATGTAGGGCTGGCCTTGTCCCAAATC
AAGTGAAAGTGTAATCCGTTGCCGGCATCATATGTATTCTTTGGGAGTTCCGAGATGTCA
GTTGTAGTAACATCGGGGTCGAATGCTTCGCCACGAGCCAAAGACCCGTTGTATTTTTTG
GTATATGTGCCGTCATTGTTGTCTTCATAGACTGTTGCCAATCCGTCTTCTACCATAGCA
TCCGCAATAGCGGAGTCGCCAATACTCTTAGCCGCTTTCTTGTATGCGAACTCGGCCCAG
TCTTTGTATCGTGGTGCACTAAGGAACATTCCTTCAAAGAGAGTTGCGCCGGAACGCTTT
AGTCGCTCTCCTTCGCTTTTCACTTGTCGCCCTGCAATTCTTAGTGCATTGATATTGCAC
TCTTCTTCTGTTTTCCCTGCATCCATCCATGCCGCTCGATTCTCGTCGAGCACGGAGTCC
ATTCGAGCACTAAGTGCGTCGAGTGTGCAGTTCACATTTTTGCTTATTCTTTCAATCATC
TGTTGTATATCTACCATAGTAAAACCTCATATTTCCATCTGTCTCCGCCACTATATAACC
CTACCTATTCAGCCAGTCTCCGGCAAAAGTCCCACATAACATAGTGGGCCTCGACACCAC
TCAACAAGTCCCTTTGGGCCTGTGTAGCGGCATCCACCAAGAGCAATTTGCTTTCGGGTT
TAGCGGGGGAGTTTATGCCGTAATTGAACACGGCGTCTATTGTCTTTCGCAGGTTGGCCG
GAGTGCCCATGCACTTCACTGCCTCTTCTACCTGCTTCTCTTTGATACAAAGCGAGAGGA
TTTTAGGCACGTCGACTTCGGGTTCGGATATTGAGAGTAAAAATTGTTGTCGGGTCTCCT
CCGGCATAGTGTGGTATGCTTGAAGGGTATTGATAGCGTTTCGTAAGTCGCCTTTGTTGG
CACCTATGATTTTGTCAAGGTCATCGTTGTTTGTAAAGAATCCCTCTCTACCGTCTACTT
GGTGCAGTCGGTAAAACATCTCGCTATCACCTATGGGTTCAAAGGTTCTTACTTGACACC
GAGATTGTAGCCACGGCGATAACTTAGTCAAGTCGTTGCAGGTGAGGATGAAGTAGCCTT
GAGCACCTTCGATAACACCTTTCAGTGCCGACTGTGCCGCATCAGTAAGTTGGTCGGCTT
CATCTAAAAAGAAAATTGTTTCCCATTGACCGAGCCGAGCCATCGGCCCTATCTCGTCTT
CAATGAAATCAATACCACGCTGTCTTTTAGACGACGCATTATACATGTGAATGGTGTAGC
CAAGTTGATTAGCCAGTATATGAGCGAGAGAGGTTTTGCCTGTTCCCGCTTCGGGAGAAT
AAAAAATGTAGTGTTGCATACCATTGTTGTCGGAAACAATACGGCGGAACTCATCTATCA
TGTGTTCCTGTCCGACAAAATCATCGAGAGTAGAAGGTCGATGCTTGGTAGCCCATACTT
GTCTCATGCCTTAACATCAGTCTACGCCACTATATAACTCTACTCTTGTCGAGAGCATGA
GATACATTGGCTTGATTCTTTAGGCATGATTCGAGTTCGACCACAGGTTTGACACTGTAT
TGCGACTTTACGTTCACTGGGAGTCATAACTGAAATAGGGCGAGTCAAAATTAAATCATC
CTTAGTCTTGATTACTTGTCTGTCAATATCAAACAACATATGATGGGTGTTAATCCCAAG
AGTCATCTCAACTTTTTGTTTGCCCACGATAACAACCTGCGGATTTTTTGACATGAGAGC
ACTAAGGCTGTGAGGAGAAGGGACATTTTTAACACCCTTGTATGTTTGTAGTAATTCCGC
CACTTCTTCACGAGTTGCAGGTCCATACTCAAGGAGCAATTCTACTATTGCGCGTCGAAC
CCTCTTGTTATTATTGTTGCCCGACACACTTAAGGGTAAAAGCCGATGCTTTATTAGACT
CACTCATTTTGTTGATTCATCCAAATAAGTGATTCGGAACGCATTGCTTGTTGTTCATGC
TCCATTGTAGTCTTGACATCAAATTGATATGCTCCCCCGTAATCATATGATTCGGGGTCG
AATAGAACAGGAATAATAATCATCAATAAGAATCCCAGTATGATAAGTAATCCACCGCCA
CCGTATTCCATGTTCACCACTCCGCTAATAATGTTGTTTCGTTATGAGGAATGGCATTGT
AAATGTATGCCCAAGCACTGATACTGTTGCCGAGACTGTCGTTGACACTGATTCTTTTTC
GTCGGTAGAGTCCTTGTTCTACGCCTTCGAGTCGGTCGAGTCGGTCGAGAGTTTCCTCAC
TGACACCATACGCCTCACCTTCTACTTCTAAGGACCCTACAACCATAGCAGGGAATAAAC
CTAAATCTAATAAGCCCCACTTAGGATTAGTCTTGAACTCCCCCAAGTAAAGGGAGTCTT
CAAGAAAATAGTGGTTCGTATATCCTTGTTTTAGTGTTCCATAAACAAACACCGTATCTA
TTGCTTTTTGTTTCATCATCATACCCATTGTATTACATCCTGTTTTGTTTTGTTTAGACG
AGCAGGTAGAGCGGCGGTATCATTGATACGCAACTCATTGGCTACTATCACATCATTATT
TATGATAGTGCTTATGTGCTTGTCTGTTTGTCTAATACCTTTCGGCACTATATAGTCATT
ACTGGCCTTCTTAGAAGGCCATTTAAAATTGCGAATAGGACTGATGCCGTATGCAATAGC
GGCACGAGTGTAATTGTCATGCAGGGTATAGCGACATCGAGCCAAGAGGCGACCGAGGTT
GATGTCGTGAACATTAACCTTGATGAATGCGTTGGCTAAGGGGAGAGGGATAGGTCCGAG
AGCGGTGTGTGCACGGTCTCGGTCGGCCCAGCATAAGGCGGCTCTCATTTTGCGAGAGAA
GTCCGGCTTACTGGTCTTGATTGATTGGTCGAGGATGACACATTCTTCACTCGCCTTTGT
TAATTTAGGCATTTTATCGGAGACTACAACAAGTCTAAAGGGAACTATTTTTGCCCAATA
GAGCGCATCCTTTTCAGTGAACTTGTTAATGTGTAGAATGTAAGTAGTGTGTGGTAGGCT
TGGGGAGACTGTGAGTTCGCCATACATAGCGAAGTAATTCCCAGTTCGGTATCGCTCATC
GTCTTTGGTAAAAATTACTACGCCCATATCACATCAACTCCGTATCATTTGTCAAGGCCC
AATCTAAAAATCGGCGCATTTGGTGGGGCGATAGGCCCCACACTTCGCGCACAGACTTTA
GCGGGACTTGGTAGTCTGCAACATACAACTCATAACCATTACCTTTATTCACTAAGCGAA
TGCTTAAACCATCATCGGACATGGCTTGGGCGAGAGCGGGAAACTCACGCTCGTAAATAG
GTCGGGTAAATAGCATGGTTGCACTTTTACTTCGCCATGATTTAATACTCATTCCTCTTC
ACCATCCAGCATCCAATCCCATTCACGCTTCATTCAATCACCTCGAACTCGGCATCATCA
TATGATACAGTCGGGGCTTGTATGGTTGCGAGTCGTAATTGTATTTGGTCGAGATAAAGA
GGCTCGTTGCGTAGAACCTCAACAAGAATACCCATCATAGCATCTACCTTTCGGTCGGCC
AATAGTAATTGGGAGTCAATGCCAATCTCACTCTTGAGTTGACCTACTAATTTCAAAAAC
CCTTGACCTTGAGATAATAACTTCGTTGCATCCCCAATCCATTCGGATGTCAAGCCTTCT
GTAACCTTACGTTGTTCCAATTCATCGAGCCATGAGACAAGGCGTTGCACGAGGTTCTCG
GCAACATTGAGTGTGCTTATAGACTCATCACGCATTTGTTCGATGTGTGATGCTTCGTTG
GGGTCGTATTGCAGGTGCTCATCCATGTGAGTCATCACTGTGCCAACAGGCCATGAATAC
TTTGATTCAAGGAATGTGCTTGTCATCTCACCCCTGTGGATTTTTACTTCGACATCACGC
TTGTTTGCCAATTGACATACAGCACAGTTGTTGTCTTCAATTACCCAACTTAGTGCTTCG
GCGTGAGCGTGAGCATTGGTATTAGGTATGTTCGTAAGCAAATAATCTATGCGGTCTTGG
ATTTGTCGTCGGGTCTTCATCGTATCACACTCCATAACTTTATTTTGTAATGATAACCTC
TCGCCACTTCGCCATCACCGAATTGATATTCACCTATATCGGGTTCGTGTGATGTGAACC
TGTTGTCTCGGAGTAGGGCTTGAGATGCCGAGCGCACGCTTGTAGGACTGCGCTTTTGGC
TGAATCCCGACTGTGCTATGTTATACATAAGTGTGCGGGATGTCATCTCGCCGTTGCGTA
GTATCTGTTCTCGTGCTCGGTCGCACCATTGAGTGTATCTCGCCATTACTCCTCACCTAC
CAAAGAGTATTGCTTTACCGGATAAGTAGTGTATCGAGGATTGTCCTTTGAGTATGGATA
AGCAACTTCTGTGTAGTCGGACTTAAATAATTTACTTCGGGCGAGTATTTGTTGCACCTG
TGGTCTCGAAGGACTATCTCTAAGTAATTTACCTGTTACTGTATATCGACAACCATCATG
TAGTTGTTCGGCAGTAGACGGTCCGTTTGCCTTGATGTATTCTACTGCGTCTTGAAGGAA
TCGCTTTTTACCTTTATTTATTTTCATTTTATTTCACCTGTTTTGCTTCAACTGCTTCGT
AGGAGGCTTGGGGGTAGCCGATATAACACGACACTCCCTTACGGCCTCTACCTCCGCCCT
TCGGCCTTTCTTCATTATACCACGCCTGTATATGTAGGTTGTCCTCAATCCATCGTTTAG
CGGATTGATAATCACCATTCGTAATCATCCGTGCTACCTCTTTAATGAGGTTGGAGCGAG
ACATGGCTTGGTTCCAAAACGCCGTCTTGATGAGGCGCAGGTCGGAATCCATAACAGTTC
GTCGCATATCTAAGCAACGGTCGAGGATGGAGCGTAATTGGTCTGTCATTTTGATGTGTA
GTATGCCCCCACCTTTGTATTCGGGAGACATGATAGAGTAGCCGAGAGCCAAGCGTCGAA
ACAGGTCGGCCTCATGGCTACGCACTTCGGGCCGGAACAACCACTCATTGAACTCGTCAT
CGAAGCGTAGACCTGTGGGTGGATTCATAATGACATCCAACGCTCGGTCGGTAAAGAAGT
TGCGTAGTTTATCGGCCATGCCGATGAGTTCCGCACGCTCACTCGGAGTCATGCTCGCTT
GTTTGGCCTGTGCGACCTTGAATAACCGTTCCTTTTCGGGGTTCATTTCAATGTCAATGA
TGAAGAATCGTCGGTCAAGACCGGACTCCATCTCGAATCGAGCAGGTTGAGTGCCAGCCC
ATAACGTATATCGAGTAGTGTATTCTACCCATCCAGCACGCATAACCTTCTTGACTCTGC
CGTTATCGGTAGAAGTGAGTAATTGATTCTTAATGTCGGTGCTGTGTTCCTTTTTTCCAG
CATCAGTGATAGAGGAGAACTCCTCGAAACCGAGGAACCCTCCGCACATTTCACGAGCGA
GTGGTCGACCCATGATATTACCTTCTTCGTCAACGGAACCAAACATACCTGCTTCGGTAA
TTGAGTTCGGTCCGATGTCAGTTCTAAAGCCCATGCCGATTTCAGCATTAGCCACATTCG
AGAGTAGCCCTGTTTTGGGGCTTAGGAACAACTGTATGAGCACGGATTTACCCGACCCTT
TCATACCCCGCATCAGTATGTGAAGTCTCGTGTCAGCGACGTGAGACATAGGTGTATAGA
TTGGGTCTTTGTCGTGTCGTAGAATACAGGATTCAATCTCAAACCCTTCGTTGTCCTCGA
AAGGAATGAAGGGGCAGGTGCCGCACTTGTTAAGTCCGTTGAATATGTGAGTGCCAATGG
AACACAGGAATACTGGAACCTTGTCTTCGACATCAACATAGTGGTTGCGGTTCACATACT
CGGCCATAGCATCAAATACATTCATGTAATCATCCCCATAGCACATTCGGTGCTTCTGTT
TTTTGTTCGGCACTTTCGAGTAGTGCTTCAAGGTCTTTTCTTAGGCTTAGTGTTTCGGCC
ACTTGAGCCTTCGTCTTTTTGAGGGCACGATTGAATGCGTGCTTTGTTTGTTTACTACCC
GATACTTGGTTTGCCCATCGGAAAAGAGTGAGAGCCGCTACCTCGTCAATGTCTCCCGAT
TCGGGGTCATGCCCACTGAAAAGAGTCAAGCAATTGGTGAAGCCCATAGCATTCGCAAAG
TGAGGAAACATCCACGCGGGAGGGGTAAAGAACAAATCACCCTTTACTTTTTTTCCGGTG
GCTGGCAAAGGTATCATTTTCTGTGAGGAATGCCAAAAGGCAATCGTTTCCTTTGGGTCA
TGTATTCTAAAAATATCTGTATTCAAAGAGTCATGTAGAGTTGTTGATGTCATATATGAT
AACCAACCCATAGACCCATACTTTTCGTAGAGGAATGAGAGAAGGTCTCGAACAGGTGGG
TAGCAGTGAATCCATGTTGCCTGTGCTTCATCTAAGGGCATGATAGGTGTTTGGGGCCAC
TTGTTGATATTAACAATCAGTATGTCTTCGTAAAAGTAATATGCCCAGCCTACCTGCTCA
TAGTCCTTTGTTTGATTGAAAACCATTTGATTGATTAAGTGGGTGAGAATACGACCCGAA
GGTTCAGTATCACCCAATAGTGATTTAATGGCTATGTGCGAAGCGCAACCGTATTCATTC
TCGGAGTATATGAGCACTCCTCGTAGAGCATCCGGCCACTCTTCTCGTTGGTATATGTCT
ATGGTGTTATGTTTCTTCATCATCATTCTTCATCAATCCTTCTTCACTACTTAAGTGTTC
CCTAATTAAGTTGGTTACTTCAATTCAATAAACTAAATTAAACCAAGACACTGCTCCCCG
ATTCGCATGTATTAAGTTAATTCGTATAAAGGATATTCAATAAAAAGGTTATAGTATAGT
ATAGTAATAGTATAGTATAGACCATATTAAAATAAATGTCTTTAACGTAATAACTTAATT
AGAGCAATAGAGGTGCAGTATGCTGGTTCTTTTAAGTTGCTCAAAAAAAATTATTACAAC
TTAATTCCAAAACGCTTATATGCACCTCCGCAATCTATCGTGCAGTAATGTATCTAATTC
ACGAGTCATTAGATATGGCGACTCATTTACTTCGGGCGTTTTACCCATTTGCCACAGTTG
TTCCTTCGATACTCCTACCGAGGCGACATCCATCATGTCTCTTAATTTGCTTTGTATGCT
TAGACTTGTCTTTTTACAGGTCAGTGGTGGCATAACGCAGTATTTTTTGCCGGATGTATC
GAGAGCACTAATGCTCATGTAGTAAGACGAGCCTATGTCTATGACTCTAAGCGTGTGTGT
GCCTATACGTGAGAATAATGAGGCCCTTAGATGCGAGCCTTTAGAGTCAATATACACGCT
TGGTCTATACTCCACCCCGAAACCGGAGTTCTCAAGCATCCGACCCACCTTTTCAATTTC
ACTTGATAGTGCATACTGGTCGAGGTTCCGAACTAAAGAAACCGTATTCTTCTTGTCGTG
CTCAAGAATTAGATAGCGATTGTAATTAACCGCTTCATTAGCAAAGTCTTGAAACAATGC
GAGCATTGACGGGGTAGTTATGTCCGGTGCGAATATATCATCCTCCACAGGCCCTCTCGG
TAGAGGTTGCTTGGGATATAGTGAGTCGAGAAACGACCACATTACTAATCGCCCATGTAA
ATGAAAGGTTTCCCCTCCATCATTGAGTGTGAAGTATGGCTCTTGTATCATACGGCCCTG
CCTATTGCGGGTGTAGGGGTATGTTCGCTCATACCGAATTGACTTCAAATCAATTACCGA
TAACATCCGCACCCCTCCATTTGATATAATCCTCCATGTTTATTTTCCATACAACCACGC
TTCGAGTGCTAATGGTTGTATATGCTGTGCTTTTACCGGCCTTTTCAAGACCGCCGATGG
CCCTTAACTTTGGGCCGATAGAATTGCGAGTGGGCAACCAACGCCTGTTAAGGTCGCTGT
CGGCCAAGTGATTAAAAATCTCATATGATGACAAGCCTTCGGGGTTTGCTATCAGTAGTC
GGGCTACGCTATCCGCTAAAATGTATGTATTACTCATATTATTCATCTCCGTGTTGCTCA
AGGTGGGGTGGGTTCGACCATTACAGGAGAAACCAAGAGCAACTAAAACGGAGGCAACGC
CACATTACGTGGGTTGATGAGGGCCGAAGCCCACCCCGTGTTGTAATTTACTCTTTGTTC
ACGCCACTATATAGCCTTATTGATTAGGCACCTCTTTTTCACCTGCTCGCTTCGCTTCGA
TTAACTCGATGCGCTCGATACAGGGGCCGCAAAGTCGGTCATACCGACGACCCGTTATAT
CCTGTTTCTCGAACAATAAAGGCACTGCTCGACTAAGTATAAACATTGCCTTTTCTTTGG
AGTCTTTGACAACGCTACCCTGTATTTTTCCACCAATCCCGCATGTTTCGCACATACCTA
TGGCAAATGTTGAGCGTCTATTTTTCCTGTCGGTGTATGCACCAATCATTGTAAGCCCCC
CTTCAAGTCTTCTTTAGCCAAATCTAAAGCCATGCCCCAGTAGGTAGCATTCTTCACTTG
ACGTTGATATTGAGTCTTCTTTCGCACATACTCGGCTTTCATCAACCTCAAGTTATGCTC
GGAGAGTCTTTTCATTTTAGCGGCATACTTCGCTACCGCCTGTGGTTCTTTGTCGGGCGC
AGTCCATAGCATGTCGCTCACTTTCATGTCATCTACCGTGAGCAGGTATTCTGTGTATGG
TATCATTCACTCCCCTCCTTGAGTCCACTAAGAGTCTTTTCGAGCAACTTGTTCATAACA
AACACATTCGCCGCTTCATACAGGCACTTGGTGCACAGTGCGAAGTTGCCAAACCAATTA
GGTGTGGATTCGCAGTATGGATTGTTGCATACTCTTCGGCCTTCATTCATACTTAATCCA
CCCCCGAAGGTCTACTATGCTACATTCTTCGTCGGCATACACCCACTCGGCCAATTCCTC
CATAACGACATGCTTATCCGCTTTGCGAAAGTATTCCATGAGTGCCTCTATTGCGGCCTC
CTTCGTCATGTATTCGTCAAGGACTGCGTGCACCGTTGTCTCGTGGTATTCGGCATATCC
AGCATTACTCATGTGGTTCATCTCCGTATAGGACATACATGAGGTTCGAGTGAAAACTCG
CCCTCTCGCTATGTCGCAGGTCCTCAAGGTCCTGTTCTCGCTGTTCCTCCATAATGACAT
GCTGTGCATCCAATAAGGGTAGTGGTAGCGTTCCTTCGTTCTTAATCAAAACCCACCGTA
GTAAGTCCTTCGCCGCTTCTAAAAGTTCTATATTCATTTTCAGTTGCCTCCATTTTGTAT
TGGGGGGTTGCCCCCATATATATTTTTCTGTGCTATCAATAGCCTCTTTGTTAATGTGTT
TGCGAGTTCATCATGCCCAAGCATACGGATAATTTTTATCGCATCGAGGGCTATGTCTGT
CGTTGTAGTGAGAGCCTGTGTAATCTCGTGGTATTCGGCATATCCAGCATTATTATTCAT
TTTCCCAATCACCTCCAACATATGTGTAACCCAAAGCCCGCCGTGCCCGTGCCGTGTCTA
TCGCTTCGGCGGTTTGCGCAACGAGTCCGTCAAGTCCTTCGGTGAGGTTCTCCATCATTC
GTTGAAATCCAACTCTAAGTTCCCACCATTCGGGTGCACTTCGCCCCTTTGCCCATGTAG
GGCGGGAGCCATCCTTGAACACCTTTGACTTGTAGTATTCTCGGTATGCGAGCACCTCTT
TGCCATCATCACGCTTGAACTCGTCGGGCATAGCCATAGCGAAGGCAGTCTTCTTCGGCC
ATTCTTGATTTAACAAATGCCCAAAGGGGCCAGTAGTAGTTATGCCTCGCATGTGATAGT
ATATGCCTGTGTCTTTACGGTTCACGGCCATGTTGAGCATTTTATTGATAGGCTTACGAC
AAGCATGTTCTACTCGCCCTTCGCCGTATCGCATTTTGAACTCATCACATAGTGCCAGCC
CATGTTGAGCGAGCCATAGAAAATTAGCCCAGTTATCGCCAGCCCATACTGTGCAGGGAT
GGTGCTTGTAGCCACCCTTGTAAGGTGTGCCCTTACTTGTAAGCGGCATGTCCTCCGACT
CGAATCCGTTGCGAAGCAGGGCCGAAGCCATCATCTGTGCAGTCTCGACGCACATTTTAC
TGGCGTGTCTGTCGCACACCATTTGCGCCGCTCTTATGGGGTCGGTTGATAATGCGAATA
TGTTCATTGGCTCACCCCCCGTTCCTCGCCCCGAATCCGTGTCGCATGGTGCATGACCTC
ACGATACTTGGTCGGTGCTGGGTTGGGTGCTCGTCGCCCTATGTATTGGTAGGCAACCGC
CAATTGTTCTCGTAGGAATGCGACCTCACTTAAGGCCACATTGAGATTAACAGTCATCCG
CCGTAACTCGTCTTGGGCCTCACAGTTCGGGTCCATTTGACCCAAGTAGTTGTTCACTGT
CTTCTGTAATTTCATTACTTCATCCCGTGTAAGCGGGGTATATTGCTCGTTTAAGTATTC
ACTATATTTTTTCATTCTAATTCCTCCGTAGAGATTTGTTGCCATGCAACGACATAAGGG
TCGCCACCCCGCATTAGCAACTTGGTGTGGGTGTAATTGTTTTCGTTTGCCCATGCCACT
ACCTCTCGAAAGAGCATAGCAGTCTGTGCCATTGGGTGCAGGGTGCACTTGGCTTCGGGT
GTTCCGTTGGGCGATTTGCGTTCTTCGACTTCGATGTAGCCGTTGATGAACTGTATTCTG
TAAGGGTTCATGTTTGTCATTAGGGGCCACTCCTATATCAATTCAGTGGTGTATCTCCAC
CGAAGTATGCCCAACGTAGTGCCTTGACGACACCACGCAGGGCGTTGTAATTCCGTATAG
ACTCCGCTCGCTCACTCCGTGAGGTAGCGTTTGCCATCCTCTCAAACCATACTTCTTTGA
GCGCATTGGCATCATCAATCATGGTGCGTATTTGGTCGTGTGGCCGATTACTCACTCCTC
CTCATCTCCGAACATCTGTGCCAGTGATTCTACCTGTTGTTGCCAGTGTGTAACCTCCTT
AGTAGCCATATCCAAATTACGGGTTAATTGGGTAGTCTGTGCATCCGGTGATAACTTATA
CTTCATTGGGTTATTACTGATATTTCGTCGGTAAATGACGCCCATGTGCTTCGGTGCGGC
CTTGAGCCACGCCTCCTCAGCCTCCCACTTTTCGCAGTATTCATCATAGTTGGCGCCAAA
CGCATCTAATTTCTTTATGCTCATCGCCCTGTGCATCTCGGCTTGACTGAGGCTTGACTT
TGCTCGTATGTGAGATTCATGGTTTTGCTTAATCACATACTTGGCCTCGATGGTGTCCAT
GAGCACCTTGTTGCGAGCCACCCAACTGCGAAAGTCCTTAGCCCACTTAGGCGTCAAGAC
TACTCGGTTTTTCCATGAGTTCAACCATTGTCCATGCTTAGGGTAATTCGTTTCGTTGCC
ATCCTTGTCGAGTAGTGGGCCATCGGAGTGTTGATACAACTTAACATGCTTGTCGTCGTG
AATGTTATACACTGTAACGGCTACTGTAACGGGTTGATTGCCGTATGTAAGCCGTAGCAA
ATCCTCAACGGATGGGTGTCTCAGTGCTTTTATAGTTCTTACAATTGAGTAATGGGTGCG
GCCTTGATGTGCTATTAGCGTAGTCAAGTATTCTATGCCCATCATTTCTTTCTTCGTGTA
TTGCACTGTTTGCTGTTTGCCATCTCGAATCATTGTTCGGTATTTGTTGTTCGGGTATTC
TTTGCCATCACTACCTGTGTATGTCTTCACTGCTCGACGGGCTTCGGCTATGATTTGCAT
AAGTTGCCATTGTTCAACAGTGCCTCCACCTCGGACAACTTTTTGTTGGGTTCGAGTAGC
ACTCATGCTTTCACCTCCCCATCGAGCATACTGACAAATGCGAGAATCAACTCACATGTT
ACCTCATAGGCAAAGGCTGTGAGCACCTCATCCATCTGTAATGCACCGCTTGGGTCGCTG
TGGCCGAAGCCGTAATCATCCAGTCGAGATGACACCCAAATGCCACCGTCGGCGGCAATC
AGTGCGTTGAGGTAGTATGAGTTGCGACCTGCTTCTGTATCGGCATAGTCTGCGAGGACT
CGCTCAAAGTCGAGCCACTCCGCATTCGGTTCGATTTCAAAATCGGTGAGGCATTGTTTC
GCCCACTCGATGACGGCTGGTAGTTCGGGGGTAAATCCGGTGGCAATTCTAAATGCCTCC
TTCGCTGTGTTTTCGCTTACATTTTTTGCTCGCATATTATTCATTCCTGTTTTGGGTTTT
GGTTGTTGGCCCATGTTTTCATTTAGGGGGGCCGGACCTATATATTCGTTTTGGTCGGTG
GTATCATACCAGTCCGTAGGACTACTCATGCTTTTCGCCCTCCGAATGGATTGAAGTCTC
CGAGCAGTTCGCTCATCTGTTTGATGTGGCATAGACACGCACCCTCGGCTTCGTGCATCC
AGTCGAGTTCGTCTTTGGTATATTCATTGACTCGCCCCGATATGTGCATTTCATCATGCA
GTAACATGGCTATGAACCACGCTTCATCTATGGCTTTCTGTATCTCGTGTGTAGACATCA
TGCCTTCACCTCCACATCGAGTTCGTCGCCCCACTCGTCAAATAGTCTGTCTATGCTACA
ATCGCAACACACCCAGCAACAAGGCTGAAAGGTTGGTTCGTGCTCTACATTCTTGAGCAA
CTTGTCAAACTTTTTTGCTACTGCAAAGCACCGGCACTTAGCCGTTTCACGTAGTGTATC
AAGTTTCACATTAAGCAATTCCCAATGCGTAGTCATGCACTCACCTCCGGCTTCTCCGAT
GTGTAGCCCTGTTTGATTTTTCTACGGCATTCATAGCACACAGGATTTTGTCGAATCCAT
GCGGCCTTATCGGTTGGAACATAGCGGTGGTCCTCAAGCACATGCTTGGGTATCTCCATA
ATTTGAGTGCACTTATAGTATGAAGGATAGGAAAATCCCTCCCTCGTTTTATACATTTCT
TCACTGTGGTTGACACATGGTATGTAGTGCTTTGTATCGCTAATTTTGGGCTTTGTCGAG
CCGGAGTAATCTCGGTGGTCGTCATCGTAATGCACATTCACCCACTTGTCATCGGCGTCA
TAGTAGCCATCATTTTCAACGGCCTCCCTCGCTTGTTTCTTGTTCAATCCTACTACTGTG
TAGTAACTTGTTACCTTCTCGGTGGTTTCGACGGTGTGAATAGTAATCACATCGTTTCGC
TTGTCTTTCGGTATTTTTGGGTATCTCAAATCAATTCCTCCATTTTCGTTTCAATTAGGG
GTCGCCGGTATATCACTCTATCCTCCCCCTTGTAATCGTTGTTTGCTGTGCCTCCTTGTA
GGAGTCATGCTTTTTGACGGTGGCGACGAGGTTCACCTTCATCCCCACCTGTAAATCGTT
ATGGTCTCCGCTACGGAACCACACCAGTATGTTGTCTTGGCTATCCGTGAAGCGTGTAAG
TGTGGTTGAACCCCACTGATTCTCAAGCCTACGGGTGAACGCTACTGTGCATTCACCAAA
TGATTGTCGCTTACCCACTTCGCCAACCCACTTCGAGTTCGACTGCTTACGTTCCTGTGC
TTCTCGAAGGTGTATCATAGCACGTCTTTTGTTCTCACGGATGTAGCCACCAATCGCTCC
CCCTGCGAGGTTCGCTGTTTTGTTGGTAACAACACCTGCTTTGGCTATGTTCCGCACATT
TTGCTCAAACGAGTTCACACCTGCGAGTTCACGCATGTAGAGCATGTAGTTGTTGGCATG
AGTTACTACGGCCAAATTGAACTCGACATCACCGTCAAGCAATCCACCTTCACCAGTCAA
TCCTTCTACGCCCTTAATCACGGCAACAAACTTTTGGTCGTCGCTTCTGTAATGGCCTAA
GTCATGCTTACCTCTACCTTGATACTTGGCAAATATCACTTGGTTGAAGAACATACTACC
GAGTCCTTTTTGATAATGTAATCCGTTGTATGCCCATACTCCAGCGAGCAGTGCAAAGTC
GCCCAAGCCCATGCTTGGGTGTGTGCGTCTATTACGAGGTCCTGTATATCCGGCCTCGGC
ATATCCTTTCAATCGAAGTAATGCTTCGACATCCGCAGGGTCTATGGCCGTGTATTCATA
CAGGCATGATGAGCCTACCGTTTTTGTAATCGAAGGGTCATCTCGACGCTGGAGCGTGTA
TGTTCTATGACGACCACGACGACCTGATGTGCAATGGTCGCACTTGTCCTCGAAGTCGCC
ATGAATAGCCTCAATCGCATGGTCTTCACTGTTTATCATTGGGTTCCATTTGCGTATCGC
AGGTGAACCGTCAAGAATATCGGCGTTAATATCCACCGGCTCGGTCTTGAATAGCATTTG
CCAGTCATCGGAGAGTTCCTCCATGTTCACCTCAAGTGTTTGCACAGTCTCATGTATGAA
CGCATTTGGGCCTACTCGACGCTTTCGAGTCCACAGGCCCGTGAAATCATACGAGAAATC
CAATCCTCGCATGTCATGTGCCCTCTCAAGGCGAGCGAGCAACTTCTCGATACGTGGCTT
TGATGCGACTGCAACGACTATCTCGTGCTTACTCATTCCTCCACCTCCGTGCTGTGAATG
GTTGAATACCATATGACGCTGTATGACTCACCGCATGTCTCGCATGATACCTCGGCTCGC
ATTGTTACTTGGTCGCCATCGAATGACTCAATGTTTGCATCCCATAGGTCTATTGCGTCA
TTTTCACTACGGCAATGTGGGCAATCCGCAAAGACTGTGCTATCTACTGCTACGCTCATA
CTACCGCCTCCAAGCGACCGACCAAGAACTGTGAGACTTCGAGTTTGCCCAGTTGTTCTT
CGGCCCATGCCTTGTCATCATCAATCGTAGAATGTATGATAAGGAAATAGAGCATTCGCA
CATATTGTTTCCGTGATGGTGTTACATCTATGCTCATATCCCTCATTCAATCATCCCCAT
TATCCATTCGAGTGCGGCTACATAACCATCGAACCAAGACATTTTCTCGCCTGTGGTTGC
TTTTGCATATCCGGTCGGGTAGTCCTCGATGAGCATGTGTGAGAGTTCATCGAACTTTTC
GTCTATCGTTTCTTTCAATTCATCCATTGCTGTTCTCATTCAATCAACCCCATCTCAGTA
AGTCGAATCAACAACTCTTCGTCGCTGAATCCCATTCGTCTAAGTAGGTCTATATCATTC
ACGAGAGTGCCACAGGCATAACCTGTTTCATTATCTCGCTCAATCGCTTCGTCTATTTTC
TGTGTTGCTGTTTTCATTTTCATATCTCCTTGTTTCGGTTTGTTGGCCGTTGTTTTACTA
TGGGTGGCCTCCCCCATATATAGTGTTCGGTCTCTATCGGCTCGGAATGCTCGACTCATT
CAATCGCCTCCAATTTAGCCTTGAGTATTTTCAATACCCTTTCTTTTTCGGCAATCAATT
CTTGATATTTGGCTATTCCTTTTTCGATTCTTTCAATCTCGTTTCGGGTATCTCGTAATT
CATACCATCTACCCATCCATTCTTCTTTCTTCTTCGGACACCATTCGCTCATTGAAATCG
CCACCTGTTGTATCGAATCGTCATGCGTATTAGCCACGCTGTAATCATTCGCTCACCTCA
TCCTTTCGCCAGTATGCCTTGTATGAGTGCCATGTGTAAGTGTTGCCTTTCTTGTCTCGT
GCGACAGGAGGCAATCTTGTTACATACTGTAATTTTATTCGAGTGAATCCAAATGACGGC
TTGAAAATCTCGCCGGAAAACCAATCGCTCATTCGCTCACCCCGTGTTTATCCATGCAGG
TATTGCATTCGCATATCTCATCCACGCCGAAGTAGTGCCAGTATGACACCATGCAAACGG
CAGGGCTTTTGACGGCGGCTTCGTAGCCCATGATTTCAACGGCACTCATGCGACCACCTC
GATTTTCGATAAGTCGAGCCTCTCATACACCCATACACGCTTGGATATTTGCCGGCGAGC
ACTGATGTCTAAGGGCATGTATGTGAACTCGGAGGGCAAATCGAACATGAAAGCATTCGC
CGCTCTAAAGCGTGTGTATGTGGGTAGTCTTGGACTCATAGTTCACACCTATCCATGTCC
GACTGCCACTGTGCTTCGGCTTCGGCTTGTTCGGTCTCAGTCCAATTGCACAGCCATCCA
TGATGGGCCTTTCGCTGAACCCAACCTGAAATGATTGCCGACCAAGACTGCTTATTGAGG
CGTGATTTGGAGATTTGTATGGGGCCACATGAGGCACACCATGTTCCATCCCCACCGAAA
CGATAGATTGCACCGCCACATACAGGTGCGACTTCGGATGTCTCGCTCGGTTGTAGACAC
ATGAAGGTGCTCATCATGGTCTTTCGCTCACCGAAATGTTTGGATTTTCGGTCAACATTG
ATGTATTCCACCTCTGCCTTATGCAAAGGCGCACACCCATCTGCGAGATAGGCTAATTCG
GAGGTATAATCCGGTTCGCTCATTGGTTCACCACCACTTCACGACCCATGCCAATATCCC
AAAATGCGAGTTGCTTTCTGTATTTTGCGATTGACATAGCCTCGTTATACTTATCCACAT
GGTATGCGTAGTCGAGATGTTGGTTGCCGGATTTATCAGTCCAAACACCCACATAAAATG
TGCGGCTTTGGTTAAGGATTCGAGGGGCTTCAAGCATGGCCTTTACAGTCGCTCCAGTTA
CGGCGGGGTGATACAGCGTTAATTCTCGGTCAAGCAGGGCGTCTGTGCCTCTATGCGAGG
CTACCCAATATCCTTTGGTCGCCCCAGACCGGCGTAAAATGCCGTCGGCCAACCAATAGG
TGCCGTCTTGTAGGTTATCGAGACTCACTGAGCCTCTCGCTTCGTTGGTTTCCGTTTCGG
GTTCCATCAAAGTGAAATGTGAGGCCGCCGGTATATTAGGATTCTCCCCCTACATTCGAT
ACTTAAAGAGACCACTGCTCCACTGTTTGCTGGCCCTATGCGTAAGCGTAGATATATGCG
TCATGTATGGATGTGTATGCGGAACGGGTGCGAAAGTAGAGAGTTCCAGCACATACGCAT
TATAACATGTTTGGTTTTTGGCGTAATCGAAATACTCGCATGTAGCGTGTGAGCCTACCC
ACACAGATACAAGTGCCTCGTTTTTCGGCGTTTTGCCGGTGTTTTGCGCCTGATTCCGCA
CATATGTTCGCTTTTTCGCCTGTTTAGGGGCTTTTTCGTAGGGATTCGGCACCGTATATA
CGCACATATGTGCATGTGTGTGTGCCTCATAAGCATTTTGATTTGGATTTTTTTAGGTGA
AAAACCGCTCTCCTAATACGTGTATGGTGGGGGGATTAGTCTTAAGACTATATGTGCGTA
GAGAGCCTCGGTTTTAGCAGTGTATGACGCATGTGTGTGTGCGTGTGCGAATGTTTGGAT
TTTTCGCCGCCAAAAATCGCTCTCCTTAGCGCATGTGGTATAGTCTTAAGTCTTAAGACT
ATAAGAGAGAGAGAGAGCATCTCCAGTCATGCCCATCCATCCCCCACGACGGGGAGCATA
GTCTACTGACTATCTGTTTGTCATCCTCTACCTGTGATAAAAAAAATGAAGCGTATTTAT
ATGGCGCTCGCCAGCGCATTTATGTGGGTGGTTCCTCAACCGTCGGGTTAAAATGCCCGT
CATCCATTTGGTATTTTTGGCTTGGCATTTGGATTATGCTTACTGGCAACAAGCACATGC
AAGAGGGTGCTCACGCGCCGCCTTACAGTCTTTGCACAGAATCCAATTTGTTCCTGTTTG
AATGCAACCGCATTCCCATTCATTTTCCATTTTTGTTATACCTCCTGTGTGGAGTGTGAT
GTGAGAGGAGGTGTTGGGCACCACCCCCCGCCGAAGCGAGGGGCAGTGCGGCTACCCTTT
CGGGAACAGTAGTGCCGAGTTATCTACGGCCTACCGATATACTGGATTACTAATGAGACA
TCAGTTGCTTGGGTATAGGCCGAAGCCAGTGCGACCGCCGACTGTCGACGGGAACACTCG
CTTCTCCATATCCCGAACAGAGTGCATGAGACCGAAATCGAAGTCGTCGGCTGTTGGGGC
CAAGTCGTCGATATATGGTATCATGTGGCTGTTGGGCATAACACCAGTGTCATGTATCAA
ATGATACACAGTTGAGCAGATTTGCTCACTGGCTTTGGTTGCACATCGGCGTGCGGCTTT
ACTTGTAGCCGCATCCAATATCTCATCAAGTAATGCTATGTGTGCACGCAGTAGCGTAGC
ATACAGTTGCATAATTTGTTGCTTGTATTTATCCATGTTTGTTTTACCTCCTTTCCTGTG
GGGGAATATGCGTGTATTTGTATAGCGCCCACGACGGTCGCATCTATTTGGGGTGGCTCC
TCAGCCGTCTTGGAGTATGCCAAGTCATCGGTTTAACAGTAGTAATTGTATTACAATTAC
TTAGCATTGACTAATAGCCAATGCCCATGCTTCTTTGTTTGCAGTATCAATAGCCACTTG
TTCAGCGATTATTGCATCTTCAATTTCATTTGCAGTCATCATTTGTTATACCTCCCTGTG
AGGGAATAGGAATGCCCGAAGGCTGGAATGTGAATGCGTATTTGTAAACCGCTCGCCAGC
GGGGGCCTCTCAAGGGGCCGAAGCCCCAAGATTGGCGGCAACCTCAACCATCGGTTAAGG
AACCTCAGTGTGTATTACACTAAGGACATCGGTCGATTAAAGAAACAATGCTTAGTTGTA
GTATTCCTGCACGTCATTCCAGTAGGATTCTACTTCATTGAATCCTTTGGTCGTAGTGCG
TGGGTCAAACTCGCCACGCAATACCATTACCATTTGGTCTGTGTCCATAACTGGGTCCAT
AGCCTTACCACCGTAGTAATTTGGTAGTTTGTAGGATGTTCCATCGGGCCGCACGCCAAC
ATGTGTCTGTGTGTCGTAACCGTGGTATTCGTCAATTGGAATCCAACCATCTATGCTCAT
CTGTGCCCACACGTCATTTAGAACATCGTTGAGCACCATGTCATCGTATTCGTAACTGTC
CGATACATCGGGTAGTGTGCAATTATCAGCCACACCATCGGCTTTACCCGTTGGTGCGTT
GACTGTAATAGTCCGAGTCTTGTTGGACTTTGACTTACCACCGTATAGGCTCGCATATGT
TCGCCAGTTATACATGCCAACACCGACACTATCCTCACTTCCTTCAATATCACGCTTTTC
GATTGAACCATCGGGGTGAACTGTGTATTCAGTTCCGATAGTGCACGACCAGTGTGTTTT
CAAGCCCTTTTGAGACTGCTTGAGGATTGGTAATGTCGATGCTATGACGAGTGGACCTTT
GTTTGGATGATGTAGTCTACCAGCACATAGTGGGTTGCCACCGTTTGTCCAGAACTTGAG
TGTCCCTTTCGGGTCTCGGTTGTCCGACCAAATCAATGACATATTGCCCACGCACAGTTC
AACAACCTTTTCGATACCACCAACTTCGAGAGCGGCGGCAACTGCTTGGCTGTCTACTGG
ACCCGTCGGTTTGAGGCCGAGGGTTTTCCACACCTTGTCATAATTACCTACAACACCGTT
GTGAATAAGTGTTATGTGTCCGTCTGGACTCCAGTGCGGGTGTGCATTGTCGGAATTGTT
TTCACCGTGTGTGGCAAATCGAGTATGTCCCATTATCCAAATAGTGTCGCCTTTTACAAG
GTCATCGACACGCTTCTTGAGATGAGTCGAGGGAGTGGGCGATTTGATATACCACAGTTC
GGATGTCTCGCCACCTTTGGACTTTTGCCACGCAAAACCAGACGCTTGTCCACCACGCAC
TGCGAGGTCATTGAACAAACGCTTGAAGTTCTTCTTTGATTGGAACTTCTTGGCACCAAC
ATGGATTGCACCTATACCGCATCCGACTACCAGTGCAACTGCACCCACGAGTGGTGCGGC
TACAAAGAGGCCGAGGGCGAGTGATGCAATTGCACCGGAACAGTGTATTGACACTTCATT
GTCGCAGTATTCACAGTGAGCAGTTTCATATTCAGTGTTAATCTCACTAAGGTAATTACT
ACTACCGCAGTCATAACAAGACCAATCACGAGAGTTGGCAAAGAATCTTTTGGCGTCATC
GGAAATGTCGCTGTCAAGTTTTGTTACACACTCGTAATGCACACAGGTATTACTACCGCA
ATTGTCGCAGTCCCGTATGAAGTTGCCTCCATTTAGAACATATGCACGCTTGGTATAATA
GTCAACCACTGGGTCATCCTCCGCATAGTCAAGGAATGCCCACAGTCCTTTGAGGTCCTG
TGAGTATGCCTGTATTCCATTAAAGTTTTCGACACTGGCGCACCGCAATACAAACTCATA
GCATAAGTCGACCCAGTTACTCATTTTCACTGGGTTTGATGTTCCTTGATGTTGACGGAA
CTCGACAGTGCCAAAGGGCCTGTCAAGGAGACTGCACACATTGAGATGGTAATAACGACC
ATGACTCCGTGCGTTGTCATACATTTTATGCCACAAGGTCTGCCCTTCAAGTTTTTCAAC
TCGGTAGATTACATATCCTTCACTTGGGTCATTGTCATACAGTTGTTCGTATTCATGTGT
CCCATCAAGTATGTAGGCTTCCTGTGATGGGTTATCCATCACATGAGTGTCTCGTCGGCG
TGTAGTGTGGTTTGTTGGGTTCGGGTGAGTCCGAAGCATATGGTAGGACCGTTGGCAGTA
TTGACCGGAGTGTCTACTCGGTGATACAATCTGGTTGAAAGCATCGGTGAAGTAAGCATA
GGCCCAAGCAACTCGACCAGCAATTGATTTTGCATCGGTCATTGTAAGTTGACCGCCGTC
GCCAAAATTAGCGTCGGGGTCTCTTAGGCCAATGTGGACATGAAGCCCACATGAGCGGTC
AATACGAGTTATGTGTCGTAGTAGTCTACCAAGTGTGGCAATCCAACCATGATGTGCACC
ATCTGTTAAAGGGTGCGACACGACTTCAAAGCCACCACTCGATAGTGAACCATCGGGTAT
GACTTTGGTATGTGGTGCAGTGCGGCCTTGAGACCACGACTCATCACGAACTCTAAAACG
TCTATTGTAGTATGAATGGGGCAGGGCTTTATGTATTGCCTCTCGCCGCTTCGCACGAGT
CTTTCGATACATGCTGACACGCTTCTTTCGTGTCTTTTCATACGCTTGATTGTAGGCGTC
GCCTTCGGCGGCCGCTTTCATGTCAAGCCAAGTCGCAATTGAGTGGTTGGGTGCATTCTC
GGTATGGTCGTTCCGTAGAACTTCTATTTCGAGTCCAACACGCATTCGCATTGTTTCTTC
TAATCGTTGGGTGATGAAGGCCGTCATTACTGCGCCCATGAGTAGGAATACCCATAGCAT
AGCAAAAATCATGCCTAAACCACTATCTGTGTTCATTGCATTTTCATACATTTGTTTTTT
CCTCCGTTTTTTTTGACTCTTTGCCTACAAGTCGCGCCTCTCTTTTCTTTGCTCTCTTTC
AAGCACTCTCTTTCTTTGAGGGAGAGAGTTCGGTAGCGGTAGAGTCTCCGCTCCATTTTC
ATACTGCGTGGTCCGGTTTAGGCCGTAGATAATCCCACGCTCTGCCCGTATGTGGGCGAG
GACTGTGATTCGGGCCGTCATTGGCGGAGCACCTCAAGCACCGGTAGGTGAGGGGTCAAT
GTCTACTGATACTTTGTCGCATCAGTGTCGGCTCAAGGCCATCGACTATCCCTCACCCGT
TTTTCACAGGATTAGAAGATTATTCGGGAGGATTGCCTTTCATCATGTCCGTGTATTGTA
GTGTATGTTGGAGCATGAATCCGAGCACGTGATAATTCAGTGAGCCGGCTATACAACCGG
ACCGACTCACCTATTCAAAAAAGTTCACGCCTCCCTCGCATCATAGGCACTCCGCTGGTA
TTTATCCCACATAGATACTCCCCATGAATGAAGTCCATGAGATAGTTGTAATCTCATAGA
ATCTGTCCGAATGTGCCTCCCGTCGCCGGTCGCCACTGTCATTCATAGTTCGCTACTAAT
TAGTGCCATCAGTCGGGAAACACCCGAATCTGATGCGCACACCTTTAAACAGCCTCCTTT
CGGATATATGTTCCCATAAGTTCATTGCGGTCTTGTTTGTCATATATGCTCTCAAGTGGG
GTTTTAAGTCCACTGTCATAGAGTTGTAAGCGGTGATTATTGGATGGAGTCGGGTCGCCC
CTGTCGAGAAGTAATGCTTCTCAACCATCCACTAATTCATGCTTTCAGTGCCTCTTCTGT
CGAAGGCAACTCCCATGAGGGTCAAGGTGTTCCCGACCCGTCTATCAAATGTTCGTGTTT
GTCCTATGACTCACGCCCATGCCGTTGAATATATTTGAGAGGGTGTCTCAAAAGCCGGCT
TCAAGAGTCCGTTACCCCACCTCTCAAGAGAGGCAGTGCACGGCTACGCAATCCCTCCTT
TTTCTGGATGTTTTCAGTTTTTGAAGGGAACATGATGTGTTCGCTGTATTGTTCTTGGTT
CTTCGACGGCCACTTTAATGACCCTCCGAAACTCCCCGTTCATTGAATCCCTAAACTATC
GGGAATGAGTGTGGGGCAAATTATTCACTTCGGCTCCCTCCGGTTGGAGAAGCAATTACC
GATTCTCGCTCAAGTATATCAACTTATCCAAGTGGCATTCTGCAAAAAACAGGCTCGCAG
TCCATCGAATAGAAGACAAAAAAAGAGATTTAGGGTGCCCTAAATCGTCGGCCTGTCATT
GACCGGACAAAGCCCAAAACAGCCCAAAAAAGGCACATTTGAGAGCGGAGGGGCCACCGG
TCTCGCAGTGCCCCGTTTAGGACATCAGGGGCAACGATTCAAGACCGAAAGAAAAACAGA
AAAAAACAGACAGAAAAAAAAACAGAAAAAAGTTCAATTCCAGCCAAAAAAGCAAGAAAA
CAAAGGGTTCATAACCTCGGACACATTCGACAGACCATGAGCCGACAGCATGAAAAGTTT
GGACTTTTGGAGAAGTCAAAATCTCTCTCCCAAGCCCCCTCCCGTTCACGGTTCCTTCCT
AAGACTATATAGTATATTACAGAGGCTAAACGCCGAGTATCTCTCCCCAAGCGCGTTTTC
TATTAACAGTCTTATACCGGCGGCGGGGCCGTGCGTGGGGCAACCCCCCATCCACTCAAC
AATAGGTATGAGCATTATTCGGGAACCGTTTATATATGATATAGGTGTTAGTATGCACAT
ACGGGAAAGTCAGTGGACAAGAACAGAAAACAGGCGAACCGTAAAAACAATGGAGGAAAA
AACATGAAAACAAACGAAGAACTGATGAATGAAATACGCAGGTTGAGGAACATTATTTGC
TTGTTGGAAGACACACGGGTAAGGGATATGTCCATGATGGAACGCCCCTCTCTCTTTGAC
GATGTGTTGCAGGTCTACCTTGACCGACAACAAGACCGGAACGGAAACCTACCCTCTTTT
GAGTGAGCATCACTCAAACAATCGGGCCACTGAGAGCCTATGAGCCGCCCCCTCGCCTTC
TTCGGAGGGCGGGGGAGCCACACCCCACCGTTGATATACTACCACTCCCTCGGAGAATCA
TGGCCCGACAACTAAAACGCCTATTGACGCACTACGGAATAGATGAAGCGAAGCCCCAAG
CATCGAAGCAACTAATCAAGAGAATTAAAGCCGACCAAAGCCGATATATCGCACAGATTG
AAGAAGCGATTGAAAGTGATGTAACACATAACGCAACTCGCATAACAGTGGCTAAGAGAG
AGAAGCGATTAACCGGACACCGATACACCAAAACCCAAACCTCATTGAGTGGTCGTTCAC
ATGGCCGTTCAACCGGCCCAATCAAGAAGTCCGGTGCCAATAAGAGAAGCGGTGGCGGTA
AAGAGCATGGAGAGTGCATGGGTGCATCAACTCGGACAGGTTACAAAATAACTCCACTGT
ATCAAGTCGAAACAACCGAATACAAAAAGAGCCGTATGGGTTTGACAATGAACACCCAAC
TCAAGCACATTGTAGAAGCCTACACAGCCCTTCTTGAATTGGTCGAATAGGTAGGTAGCA
CAGATAGGGCGACGGCCCTTCAATCCGTCGGTGGTGGTGGCATATTCGATTGGGGTTTTG
TAGGTTTGAGAATCTCTCTCCCTACGAATCTCTCTCCCACGCATTTTCCTCCTAAGTAAA
GACTGATAAGACTATACATACAATATAGGGCAACATCCCCCACCTATCGGCCTATACTGT
GGCTCACCTCAATCATGCTCAAATCATGCAAAATATGGTGATAATTCAGTGAGTATTGAT
ATAGTAGTGGCTCCCCATGTCGGAATAACCGACACAGAAACAGAAGAGGTCGGCCTATGG
AGATATGAAAAATGGACAACAGCAAAAAAATGAGATTGAGCGAGATACCGTCGTTAATGG
TTATGCAGGTCATGCTATGGACTGCCACATGGACTGAGTTCACGGTGATGTTGAAACACA
TGGAGACAGGATATATGAGGTATTATTACAATGCCGAATACGACCGACTACAAAAGAACA
CCCTTGACTTTGCCGTCAAGTGGCCCACAGTGTTTCAAGCGTTGATGAGAGAGTATCTCA
GTCTCAACAAGGAATACCTACACAGTGAAGGATATACACAGAAAGAACTTGACAAGTTCC
GTCAAGCACTTGATGATGCAGTGCCACCGATGCACCAAGTAGATGATGAAGAAGCGGATT
ATGGTGGTTGGTGCCACTGTCAAACGACAACCTGTAATTGTAGTTAATCAATAACACAGT
GATACAGTAATACGGTTTAACCGATGCCGCCCCTTCACCCGTTTCGACGGGTGGAGGTGG
CCCTCTCTCTTTGAGGCCACGCCTTGTTCGATGAGCCGCCAAAAACACGACCTATAAGGT
ATATAGGGACAGCCCAGCACCATACGTTTTTCTGGGTAATTTTTTTTAGAAACATTCATA
AGGTGGCGACCATACCATACATTTTAATGGACATAGACACCATACTATCCGAGCATAGCC
AAAAAGACCACTCAAGCCGACTCGCATTTGCTCGATTCCTAAACGAGCATTACCCGTTCC
TCTCCGTCAAAGGTTGGGAGATGCGACTTATCCGACAACAGGACAATGTGGCCTCGCCAA
CAAAGACAGGGACATACACATACGAGGAAAAGACCGACAACTACACCACGTATCTATCCA
CTGGTGCACTCACCGTGTCGGGGGCAAAGCACCGGCAAATTATATCGGACTGGTCCAATG
GTATGTCTACGGGGCAACTGTGCCACACTCACGGTATTGCCGAGTCCTACTTTAAGCAAT
ACAAGCGCATCCATAAAATTACTCGTTCCGCAATTCCTGTAACTGGAGAACAATTGATGG
AGGTTGACGACCAAGACGGATTGATTGATGAAATCATTATCTCGCGTCGTCATACTCTCG
CGGCTGACCTCGCCAAAGAACAGCATAAGCGGATGTCCGAGGACTCGAAGAATTGGAGAA
CACTCATGGATGACTATGTAGTCCACATGACAACACTCTCCAAAGCACCTAAGTCTGTCC
CCAAAATTAAATTAACAAAGCCAAAGAACTCATACGCTCTCGTTGTATGTCCTACTGATT
TTCATTGGGGCAAATATGGATGGGCCGATGAAGTCGGTGAAACCTATAACTTTGATGAGG
CACGTAAGCGACTGATGGAAAAGACCGAAACACTCGTGTCCCGTATCTCAACTAAGCCCG
AAAAAATATATGTAGGTGCAGGTTCCGACTGGTTCCATGTAGATAACGATGCTGGGCAAA
CAACCCGTGGGACACCACAGGATATGTGTGCTACCCCTGCTGAAATCCTAATCACCGGAT
GCAAATTAGCCCGTGAGCATATTGACCTACTGCGACAAGTCGCTCCTGTTGAAATAGTAA
TGATGGCAGGTAATCACGACCGCCATACATCCCTCGCACTAATGATGTATTTATCCGCCG
CATACGAAGGTATCAATGATGTTGAAATAACCATCACTGCCAACAACCGCCGTTATATCG
AATACGGAAACACACTACTTGGTTTTACTCATGGAGACAGTATGAGTAGAGGTAGCAGTC
TTGGTTCTATTATGTCCGTCGAAGCCCGTGAACTATGGGGAACAAACGAGCATAAGGTTT
GGTTCCACGGCCACCTTCACCATCAACAGATGCACGAAAAAGACGGATGCCTCATTATAC
AGATGCCATCCTTAGCGGGACATGACCGATACCATGCGAGAGCAGGTTATACTACAAGCA
AAGCCGGTCTCGCCGCATACTTAATTGATTACAAAGAAGGCTACATTGGCTCTCTCTTTG
CCCCAGTATCACATGAGTGAGTATTATGCCAGCCAGTCCTTTACATAAGAAAGAACGACA
GTGCCAAACCTGCGGTCATACTACTACTTCTCGATATAACAGTCATAAAAAATGGTGTAA
GAAAACCAAGAAAATGATATACTGCGGTTATATGCGGGTGGTTCGATGATAACCAACTTT
GACTTTCAACGCTCCAAGTATGACATCCGCCACTTTTATGAATGGTTATCCCCCGAATAC
GAATGGGCCGACCACATAGGCGAATGGATGGAATTATACGGCGACCGTAAAGGCGCGGCA
GTTCATCGTGTCTGTATTATCGCTCCCCGCTCACACAGCAAATCAGCAACACTACGTGTT
AAATTACTTCACATGTGTTTGTTTGAAGAACGCAACGGCAACCCTATGGAGGTGTGGTTA
TTTTCCGCATCTATTCGCCAAGCAACAAACCGTCTTGAGGAGATTAAGACTGATATGCGC
CGACACCCCGAACTACGAAAGTATCTCAATGAACGTAAATCAAACAAGCAAAAAATACAA
TTTACCAACGGTGCTTGGATTCAAGCAACCGGTGTAGGTTCCGCTATCCGTGGAGAGCAC
CCTGCCGTAGTAGCACTTGATGATGTCCTCGCTGAAATGGGGGATATGACTATGGACTCG
GTGCGAGAGTGGTTCAAGAAAGTAGTTACTCCAATGCTCGACCCCGAAACATCACTGTTC
TGTGTCGGCACGCCAATGTCCCACACTGACCTTTATCAAACCGAGATGTTATCCGAGAAG
GCTAAACAAGTATGGAAAAGTGGTGTATGGTCGGCATTCCCCAATTGGGATGAGCACCGA
GTTAATCCCGAAGTAGAGTTAACACCACTTTGGCCCAAGTTCCGACCCACCGCTTTTCTC
TTGGAACAAAAAATCAGCATGGATGACGACCTCGCCTTCTCTCAAGAGTATCTGTGTAAG
GTCGTTGATGATGATGCCCAAGTATTCAATAGGCACCTCATCCGAAAAAACATAGACATA
AGTGCCGACGGAGGATTCGATAGTCAATTCGACAATAGTTCCGTCTTCATCCTCGGCTTC
GACCCTTCTCATGGTATTGGTAAAGACTACTCCGTTTTAATATCGTTGCGACAGGATGCT
GACGGCTATGTCCACTTTGTTGATATGTGGAGGCGTAATGATTTTGCGCCGGATAGACAG
GCTGATATTATAATCGAATGGGCTAAACACTTTAAGGCGGCAGTGGCCGCTGAGGATGTA
GGTTTTCAAAGACTGTATCAAACAATCATAGAGCAAAAAGGAGGCATGGTTGATTATAGA
CCATCTAAAGTGTCGAATAAAGGACTTAAACAGGGGCTAATGAACCGGTTAAGGGTATGG
TTTGAGCGAGAACTTATCGTTTTCCCGTATGCTACCGCCGATATGCGGAAAAAAATTGGC
ATACTTCTTGACGAACTCGAAAACCACGTATGGAAAAATGGTGAGATTATAGATGTGGGC
AAACATAACGATACAGTTATGGCTTTTGCGCACGCAATAGACCAATTCAAACCAAAGCGT
TCCGACTTTATGCCTATGGCAACTAAAACGACAAGCATGGGTGGGTGGTCGAAAGGCAAA
AAACCTACGAAACCAAGCCGGAATCGAAGTTCCGGTGGAAAATATGTGCGCTTTGGAGCG
TAATGTTAAAGGCTCACACCAAAAAATACCAAACATGAGTCCTATGCTCCACCCTTTCTT
TGCACTATATGGTCTTATCATCATAGAATGTCTGTTTTGGTTAACAGTAGGCTACTTAAT
ATATAAAAGAAAAAGAAAGAAAAACAGCATGTCGGATGAGTGATGTTCAAATAACATATG
ATATGTGCGTAAAGCATGGCATGGTGGAATCCATTTTCTTCTCGGACTGTTTCGGCAGAG
CAACAGACTAAAGTCCCAGTATATACTACTGCGAGTCGTAAGGGGGATAGTCCCTTTACA
GTGATGGCCGCTGGTATTGATGAAATTGTAAAGAATACCGAGGGACTGCGAGGCTCTTTC
GACCATACAAATGAGTTCGACCTATACGACGACATGCTAAATTACGACCCCGAACTTAAT
GGGGCAGTCCGAACTATCAGCCTCACAGCAAACAAGTATCAAGTTATCGGCGGTAAAAAT
GCCGCTATACGAAACGCTATCAAAACATTGGTAGAAGAGACACTTGACTTTGATGACCTA
CTCATTAACGGTATGCGAAACCTCATGGTCTACGGCAACGACATCTCAAAGTATGTCGGT
AAAACCGGAGTCGGTGTTACTGAATTACAATCCCTGCCTATCGCGCAAATAACAATTATG
GATAGTCGAACCGGCTCTACACAGACCGATAAAGAAAACGCTATTATGAAAGCGGAGAAG
TATTTGTTGCGAGAACAAGCGAGGGACACTCAATCATACCCAGCAAAGGAAATCCTACAC
ATCCGTATTGATTACCGCTCCAACTGGTTTAGAGACCGGTTGGGTCGATGGACCTATGGC
GTATGGGGAGCATCTCGCTTTACCGCTCTCAAACAAGCCATCCGTGCAAAATACAACAGT
ATGAATAACCGCATTGCTCTCGAAGACTCACTCACTAAACAATACATTACTATTGGCCCC
GAAGCAGTTGAGAATATCAATGACCCCGACGAAGCCGAGGCTCGCCTTAACTATGTTATG
GATTCAGTAGGCAGTCTACTTGACGGCCTCCGCTCCGACCAAGTGCCTATCCTCCCTCAC
TATGTGAACATGGAGTTTGTTGACCTCAAGAATACAGTGCCCGATAACTCCGGCTTTTTA
GATTCAGTCAATGCTGACATCTCATCAGTTCTCCATGTCCCAAGAGTTTCTATGGGACAG
GAACGTGGTTCTACTTTTGCCGCTACATACAATGCGAGTCAATGGTCGGTCCAAGCAATT
CGCCGTCTACAATCTATTCTCGCTCAATCTATGAATGCTCTCTTTTCAAAGCACTTAGAA
CTGCTTGGTATTGCCCATATTAAGTCGGACTTACCAAAGGTCATGTTTGAACCAATGGAT
GAGGAATCGCCATTCGAGCAAACCCGCCGAACAACTATGGCATTTGAGTCTGGAATTACT
ACTTTAAATGAGGCTCGATTTGAATTAAGTCTACCTGCTGAAAAGGCCAGTATTGGGAAA
GGTAGATACAACGCGCCGACCTCCGATACTAATGTAGGAGAGTTGCCTCGTGAAAATGAA
AACAAGCCGCCCGAAGAATCCGAAGCCCCAAGTGATGATGGAGGAATATGAAATGATGAA
AAACAAAGACACATTTAATGACCGTATGGTTAAGCGAACAGTATTACCAACAATCTACCT
TTGGCTTCTCGCCGCAGGTGCGGTAGTGGCTATGGGTATATGGAAACCCGAAGTCGTTCT
AATGAACCTTGATGGCTTCATTGCACTTTTGGCAATTATTAGTGGCGTTGCAGTTCCGGC
ACTTGGAACAGTTCTCCGTATGTGGGAATCGGAACAGCAAATTGAGATTGATAACATGGG
TGTTGAAATGGAACACGAGCGCATCCGTGATGCAATGAAAAAGCAACATATAATAGAGAT
GGAAAAGTCCGAACAAGAGCACCAACAACTAATGCTTAAAGCCGCACAGGAACACTCTCA
TGTTGTTGAAAAGCATAAAGAGACCATTGTTAAATTAACTCCAATTAAACCAAAGAAGTG
ATTTTTTATGGAAGAAGAATATGAAGACTAAGGCGAGACATTCTCCGCCGCTGAATATCA
AGGTCGAAAGGTTACACTTAACAAACCATTCCGAACAAAGGGTGGCGCAAAAAAGTTCGC
CGTCTATGTTAAAAATAATAAAGGTAATGTTATCATTGTCCGATTCGGAGACCCGAATAT
GGAGATTAAACGTGATGACCCAAAGCGACGCAAAGCATTCCGAGACCGCCATAACTGTGC
GGAAAAGAAAGACAAAACAACCGCTGGTTATTGGTCCTGTCGTCAATGGTCTACAAACAA
AGTAGAAGCAAATGATGATAAAGCAAACGATACCGTAGCAGGTGATATGGGCTGTGGATG
CGGATGCAAAGGCGAATCAGTAGAGGCGGCTGAACCTACGCCGTCGGCTGATGAAACGCA
TGGCGAATATATGACTCGTTGCCAAGAGGCCGGTTATTCCGAAGAAGAATGTATGGCCGC
ACATCAAGGCCACTCTTTCAAAGAAGAGGCCGCATACGATGATGACAAAAAGAAAAAGAC
TGCATCCTGTGATGAACAATGTGCTATCGGAGAAGAACTTATTGATGGTGAATGTGTAAG
AGTAGCAGTAACCTGTGAAATTGAAATTGACAGTATCGAAACAAGAATCGAAGCGAGCAC
CGGTAAAAGCATTATGCGAATTAGTGGTATTGCATTTACAAGTGGTATTAACAAAAACAA
TTGGGGAATTAAACCCGAACTCGCATCTCGCTTAACTGCTAAAATGGTTGGTGCTGATGT
AACACTTAATCATCCAAAAGCCGAGATGGGCAGGTTCCGTCGAAACATGGATGGCGGAGT
AGATGAAGCCACAGTAGGTATTGTTACCGAAGCATCATATCATGTTACCGAAAAAGGATA
TGAAGTTCGCTACGTGGCCGAAGTCCACCGCACAGAACTCTTTGCTTCTCTTGAATCCGG
CCTATGGATGCGACCCGAATACGGAGTATCTATTGGTGGAACAGGAATCCCTACCGAGAT
TATAGAAGCCGACGAAGAAGGCGGTCGCCCTACTATGTGGTTCGCTGATGACTTTGAGTT
CGACCATCTCGCCATTGTTCACAGGCCGGCTTATTCCGAAGCGAACATAGAAACCGTAGA
AAAGGTGATTGCCAATGAAACCTTTAAGTGTCAACCCGAAAGTAGCACTGATTACTCGAA
GGTGAATAATATGACCGAAGAACAAATTGAATCAACCGCATCCGACATGGAGGCACTACA
AGCCGAACTCGTTTTGCGAGAAGCAAAAATCGCAGAATACGAAGCCGCAGACCTCGCTCG
TGTCGAAGAATCAAGACTCGCTCTTGTTAAGAAAGCATCCGACATGGGACTTAAAGGCCA
TGACGACTTCTCAACAGAAACATTGAACTCCGTTATCGCATCGTGGGAATCCTCCCGACC
TGCGCCAGTTGAAGAAGCAGTTGTTGAAATGGCACCTGCAACTCCAGCAACCTCCGAACC
AGTCGAGGCTTCCGAAGAATCCTCCGAACCAGTTATCGCCAACTACCTAAACGGTAAAGT
TGTCGAATCCTCCGAATCCCTCTATGCACGATGCTACAACAGTTGGGCAAACGCCTACAA
TACTGTTATGGCTGGAGCCGATATGCAAAAGGCTAAGTTATATGAGGAACTCCAATAAAT
AGGTGATGAAAAATGGTAGCATACAGTGGACAAACCCCAGTTAACGCAAAAGACATACAG
AACACATTCGCATCCGGCGGATTGCTCGTGAAATACAACGCCGCAGGTATTATGATAACT
GCGAGCGTTACAGACAAACCAATCGGTGTAACAATTGATGAATCAAGCCGTGATGCCGCA
GGAACTCTCGAAGCGGCTGGAACCGGAACTGTTTCAATCCTACCTTTGACCGGCGTTCAA
TACATTAAGTGTGTTGGCGGCGGTGTTATGAAGACTGGAGAAGCACTATACACCTCCCAA
ACCGCAGAGTCCGATGGATTCTGTCATACAAACGCCGCAAACAGCGCAACCTTTGTCGGA
TATTACTTCGGTGAGGATGGCATTACCCCTGCCGCTGGCGACCTAATTCCTGTCTTCTGT
CGAGGTGCCCACATTTGAGGCTGACTGAAAGCATGATAAAAATAAATGGAAGTGAATAAT
ATGGCTAACAAATCATTAGAAGAATTACTCGAAGTTACAGCCGCTACCGGACCATTCGGT
AAAGGCGACGCAGTGCTTGAACAAACCCTCCGAGACTTTATCCAACTTCAATCAACTACG
ATTGCTGTCGGAACTCAAGTTATTGGTGTCCGAACTGTCCCGTGGTTGACCTTTACTTGG
TATACCGGAGCAACAGGAACATTTACCTACCCTCTCGATGACAACGCAGTTGTTGACCCG
ACCAAAATCGGAACAGCAAACTACTCCGTCAAACTTGAAAAGGGTCAAGGTCGATGTATT
TTCCTCGACTCTACACTACTCCGTGGCGAAACATGGGAAAACATGAACCGACAGCAAATG
GCTATCGTTCAAGCCCGTGCTGACCTTATCGACAACCACATCCTCGCTAAGTTGCACGCA
GGTGCAGGTCAAACAGCCGCTACAACTGGCGGTGTTGTTTGGGGTGCTGGTGCCGCTGAC
GAAGAACTTGACGTTCTTAACGCTATGGACAAAATCTTCGAGAACGCTCGTGTTTCCGGT
AACGAACCACTCGCTCTTATCCTCCCAGCATCATGCCGTGCTCAAATGTTGAATACTCGT
CTTTACACGAATGTTCTTCAATCTCTCCAAGAGCGTTTGAACACTATGATTAACTTGTCG
GTCTACTACACACGAGACTTCGGTGCAACCGGAGCAATCGGTAGCGACGCTCTCCTTTTG
ATTGGTGGCTCGCAAACTGCTGAGTTTTTCCAATACAACGGCGACGGATTTACCGAAACA
GAACTTACTCGAATTGAAGGTGTTGGCTACTCTTGGCTACTCACCTCCTACATGGGTTCA
GTGATTCACGAAATGCAGGATGGAGCCGCCGCTGGCAAAAACAACCGCATTTTCAAAATC
ACCGGAGTCGTTTGATTACTGGTGATTTTCCTTGAATAAGGCTCAAATCATAAAGAGACT
CAAGGCTAAAGACATCCCAGTGCCAAAAGGCGCAGGTCTCGATGAATTAAAGCATCGACT
TGATACTTGGGATGGTGGCAAAGGCTACCTCTTTAGACTCGCTATCCCTCCCTCTCGTAA
GGGAGCGGATAATCCAGCACACCTACTTGAGTTCGGTAGTATTTACTGGGTTCCTAATAG
TAGATTTGCTCGACTAATTGCCGAAACCCGCTTGGTCTTTATCATGGGTAGAGAACTTAA
CGCACCAAAAAGTGCTACTCTACTTGATGTTCCAAAAGACTTTAACGACAGATGGGGAAT
AGGTGTAGATAATGGCAGTAACTAATGACAACATCCGTGATGTCCTAAACAGACCGAGAG
GTTTGAATGAGGGCACCATTACCGAGTTGCTTTCAATTCGGACCAACGAGGTTAATAAAG
TGGCCCGTGGAACTTTATACGGAGTTGGAGCGAGCGAAGCACCAAGCACTGACCTCAAAG
AAGGAGCAATCAAAATGCTGGTTGCTCTCGATTGCCTTAACATACTCATAGATACTGTCC
CGTCGTATTATAGTGAAGAACAGCAAAGGGTATATGACAGGCGTTTTCAACAGCAAATAC
TGACTTTTCAGCAAAGGGCTGACGAGGCATTGGCTTTGATTACTGACTTAGGAACTGCAA
CCTTTGCTACTGGTAATTCAAAGACCCGCCTTGTATGAGTTGATTAAATGGCCGATAGAT
ACTGGGTTCAAAATGGCGGCTCTACAAGTGCTAATACTGCTTCGGCTTGGAATACAACGG
CTGATGGCTCTGGTTCCGCCGGTATTCCTACCACTAATGATAATGTGCATATCGGCCATG
CTGATACATTAGGGGCTAACAAAGGCAACGCTGTGTGTCTATGGGACTTGGCTCTTACTC
TTACTTCTTTTACCACATACGCTGGATATAATACTGCTACTGTTACAGCCAGCCTAATTT
CATTTACGGCAGGGCAAACAATAACACATGCCAATACCAATTGGGCTGACTTAGGCTTTA
GGGTCGGTATGCAAATTGTAGTGTCGGGGGCGAGCAACGTCGCCAACAACGGAACATTCG
ACATAGCCGGTATTTCATCTAATGCTATTACTACCACTCAATCAACCCTGCAAACTGAAT
CAGCAGGGCCAGCAGTTACAGTTGTCGCTACTATAAAATTAGCCATGAATGAAAACATTA
CTACTACTAAGTTCACACTCGATACAACATTGAGAAACTCTACCGGTTCAAATAAAACCA
TTACTCTAAGCGGTGCCTACCCTTCGGGGACTGGTAATCGCTATGTTCTTAACGGTGAAA
ACGCTGTCATTGAAAATCAAGACATTCTCACATACACATTCAATACTTCGGCAAATGGAA
CTGGGAAAATGAAGTTCGATGATGGGCCATACCCTAATGTAACAACAGCCGGAACATCCT
ACTTCACTCCCGAATATGTTGCTCCCACATACACAGAACATAACGAGGCTACATTTTATT
CAATGAACATAGGTTCGGCATCTACGTTTGCACCCGATGCCAGCCCATCCGCTACTTCTA
CTCTAAATGCGAGTAAGGTATTCGAGATTCTAAACACATCTACTTTTGCTATTGGAGGAA
CTACATTTGATGCGGGATTCTCCACCTTTGCATTTACTGTGAATGCTACCAATTGGACTA
TCCCCGTAACAGGAGATACTACTTTCGGAACAGCCCCATTTGTTTGTAGATTCTACAATT
TCATTCTACGCACTCCCGCTACGGCAGGGTTCAAAGCCTTAGTCCCCAACAATCGCACTC
TATCGGTCAACAGTCTTACAGTAGAGGCTGACGCAGTTCTCAAGGGCCACATTACAGCAG
GTAGTGGGGCAACAAGCACAGTGTGCTCAGTCCGTAGACCAGTCATTAAAGGGTCATGGA
ACTTCTCTCAATTATCCGACGGAGTATATGTCTCATTGATGTCCGATACATTCCCAATCA
CTCCCTCCGATGGTCCAGCAACAAGAGTGCAACTATCAAACGCTGGAGGAACATTCACCT
CGGATGAAGGTTTGTCATTCGCAAACGATACACTACACGCTGACAAAGGGATTAAATTGA
CAGAAGGTAGCGACCATCCTATTGCCCCAAGTGCGGCAACAGGCTTAATATGGGTCAAGA
ATACCGCACCAAGCACACTCATATTCACCGACGATGCCGGAACCGATACCACACTCGGTG
CTGGTGGTGGTGGTGGCATCACAGCACTCACAGGAGATGTAACCGCCAGTGGCTCCGGCT
CAGTAGCGGCTACTATCGCCGCAGGTGCAGTTGAACATGCTATGTTGGATGCTGATTGCG
TCGATGGGGATAATATAGCCGATGATTCGATTAACAGCGAGCATTATGTAGATGGTTCGA
TTGACACCGCCCACATAGCCGACGACCAAGTAACTGCGGCTAAATTAGCAAACTCAATCA
ATAGTGAAATCACCGCTAATACAGCAAAAGTTACCAACGCTACACACAGTGGCGAAGTTA
CAGGAGCAACCGCTTTGACTATTGCTGACGATGTAGTAGATGAAGCAAACCTCAAGGTAT
CAAACAGTCCCACCAATGGCTACGCTCTTACAGCGCAAAGTGCGGCGAGCGGTGGTTTGA
CATGGGCCGCTATGAGTGGCGGCACTGCATTGGAGTTTGCTGAATGGAGATTAGAAAATC
ACGACCCTTCGACAAGTGGTGCTACGGGAGGGTCATTCAAATGTCTTGACTTAGCCGACA
CTTCTTTTTGGGCACAGGCTACTACATCCAGCGACCATACAAGTATTGTATTGCATTCCG
ATGGATATGTAACACTCGCCGCCAACGGAATATACGATGTGTGGTTTTCGGCGGATTTAT
TCGGAACATCAACAAGTGCCGGAACAGATGACTGTTGGCTTTCAATATCCACTAATAACA
GCAACGATAGACGATACGCCACTCAAAGAGATGCAAAGTATATCAATGGAACAAATGTCA
AATGGAATACTCAATGTAATGCAAAAATAAAAACCGGTGGTTCACCAGTCAATATCTATT
TTGGCGGTTATATTATTGGCTCAAACTTTTACTTTGCCTCATACAACGACTACCGAACAT
CGGTAAAAATAATTAGATTAGGTGATGCTTGATGACTCGAATTAACTTAAGGCAAAAATT
AGAAACAAGGTTCCCCGATGAAGACTGGGCTTGGACTGATGACGACACTCCATTTTACTA
CTTCAAAGGACAGCATAGAATCAACCCCGCTAAGTGGCCTTCGGGATTACCCGACTGGAC
CCATGATGAAATACTCGCGTTTTTACAAGGTGAATAATATGACAAAAAGAAAAGGAAAAA
TAATCTATATCCCTCCCGAAAGGTGTTATACAAATGTGAACATTGAAAAGACGGACCACG
GCTACGCAGTATATAGGGTAGGCGAAT
>nishimura_virus_3
CCAACACAGAAGGCTTGTTCAACAAGGGTTTGCACCCGAATGTGGTATGCCGTGGTTACA
GGCAGGCTGCCCAGTGGGCGGTGGAAGCCATCACTGAGACAGCACAGGGTAGTAGCAAAG
ACTTGCTGAATGTAGCCAAGACAGCCATCACGGGTAAGTCGTTGGAAAGCAGCATGGACC
ATGTGTCCGGACTGTGTGTTGAGGCAGTGGAGCAAGCCAACGGGGACATCAAGCGCATCA
ATGTAGTGTGCCAACCGGGTGCTTCATTGGAGGATTCATATTGCTTTAACGGGGTCGTTA
TCAACACGACCTTCATGATGCCGAGCATGAGCAAGGTGCCTGCAAAGAACATCATCCTGC
TCAACACAGGGCTGTCGTCAAAGAAGGATGACAGTGTCCAAGTCAATGTGCAGAATGTTG
GCGACTTCAAGAACTACCAGCAGTACGCCACCAAGGATGTGTGGGAGACGAAGGTAGAAG
CACTCACAGAACTACTCCCCGAAGGCGGGGCAGTGTTCTGCCGCGACAGTGTGAACGAAC
TCGTGGCCGCTCTCTTGTCTAAGAAAGGCATCAGTGTAGCACACCGTGTTCCACCTACTA
CCCTTGACGCCATGTCGGCGCTACTGGACACACCCGTCGCTCACACTGTAGAGGACATTG
GCGGAGTAGCGCAGCCGACTGAGTTAGAACAGCGCACGATTGGTGACATGGATTACATCG
TCGTGGCCGGCGAAGGTAATGTCACAACACTCGTTCTGCGAGGAGCCACCCGACAGACCC
TTGACGAAACAGAGCGTGGATTTGACGACGCCATCGGCGTGGTCTGCTTGGCCTTCAACA
GTGACCAAATCGTAACGGGCGGCGGCTCGTCCTACATCCATGCTGCGCTCGCTCTACGCA
ACCGTGCGGCCGAGATTGGCGGTCGGGCGCAAATGGCCATTGAAGCCTTTGCAGACGCCT
TGGAAGCGATTCCTGCGACCATCGCTGAGAACGCTGGCTTTGACCCGTTGGACACGGTGC
TGGCTCTACGCAGCGCCCACCTCCTTGGCAAGAAGGACTTCGGTCCGAACATTGAGGAAG
GCGGTGTCTGTTCTATGATTGGGCTGAATGTGTACGAACCATTGGCCTTGGTGAAGCAGG
CGATTCAGTCAGCAAGCGAAGTCAGCATCAGCATCCTGCGCATTGACGACATCATCGGGA
AGCGTTCCGAAGAGTGATTTGCCCAGCGATGTGAGAGGCAACCTTGAGGGCTTCTTCATC
CACCCCTGTGGTGAAGCCCCAAGCGTGCAGGTGAGACACCAGTGTTTCGGTGGATAGGTT
AGCCCCGCTGTTGGCAGCAAACGGGCACCCACCAAGACCACCGATACTTGAATCAATCTC
GTAAATGCCGTTCATTAACGCAGCCCGAACCAACTCAAGTGCACGGTCCTCCTCACCATT
GTGATGAAGATGAAGTGCTGCTCGCATACCCTCGTTCTTGGCTAACTCAGCCAATTCAGC
GACCTCTTTACGAGTTCCTGCTCCGACTGTATCAGCGAAGACGATAGTGCCACCGAACAT
TTTGGCATCGCGGATGCAAGAAAGAAGTGTACTCATGCGAGGCACCCCGCTCCAAGGCGA
ACCGAAGGCCATACTAATGTAAACTCGGACATTCTCTTTGGGCACTTTGTCCATGAAAGT
TTTGTACATCAGTACAATCTCACTACGGGTCTTACCCATGTTCTTCATGTTGAAGTCCTC
GCACGGCGAGAACACGATGTTGAACTTCTCAACACCTGTCGCCACAGCACGCTCGTAACC
ACGCTTGTTCATGACCAGTGCACTACCACGGTCAAACACTTCCTCAGCATCAGCCATTTG
CGGCACAAGGCGAGGGTGAGCAAAACTTACTTCCTCTATAGACTGCAAGCCTGCGTCGTA
TAGGCTTGCGATTAACTGTCGCTTGGTTGCTGTTTCAACAGGCTGTTTCAGTGCTTGGAG
TCCATCACGAGGACCGACCTCGTAGATGGAGATGTTCACTGGATTCCCCTCCGCATGCCA
TTGAAGCAGGCTTGGTGAAAGGCCTCCTCGTCTTCAATATAAATCATGGTGTCAGTGGGG
TCGGGCGTTGCCAACCAAATGGTCACAAAGCCTGCAATAAATGAGAGGATGAAGAGAGTC
GGCAGCAGCATGTACAGACCGAGCGCGGTGTGAAAATTAAAGTTGTCGGCCTAAGTTGTG
ATTGAGAAGCATTTTTGACAGTGCTCCGTACTTCTTCGCCTTCAATCTCAAGACTGATTT
TTTAAGCGAGTTCTTTTTTCCTACAGGTCCCATGTCACCGTGCTTGCGCATGTAGCCACA
GGTGGGACACTCGTGGATAACCACCTGCTTCCCTTTGAGGTAGCGGGCTGAAATGGTGAG
GGGCAGGGCTGTGGTCTTGCAGAACTCACAGGTGTAGGTCAGCGCATCAATGAGTGCACC
CATCAACTCACCACATGGAGGTCCAATTTCGCCCATGCTGAACCCGTGTAGACGAACTTC
CCGTAGTTGGTAGCGGCTACATTGACATTGATACCTGTTGAATCAAAGTTGAGGTTGTGT
GCTCCGGACGGGTGATAGACCTCAATGATGTGTCCGTGAGGGAATGTGCCCGATGGGTTG
AGGTTGATTGCTCCACTTGTTGTGACTATCCAAATGTTCGGCCCGTCAAAGGTGAAGGTT
TGGTTAGCCGATGTGGACAGCACTTTGACTTCATTCGGGGCCAGTCGCCATGTACCACGG
GCAGGGCTTCCGCCTATGTCTCGCTGTGCACTGTAAAGCAGCACGCTATGTCCATCGGGA
CTGTGCGTCTGCCACATACCACCGAAAGGCGACGCCGCAAAGCCACCACCCGAAGGTGAT
GCAAAAATTGAATCAATGGTCTTTTGATTGGTGTTGTCAATTGCGTTCGTGTTGGTGACT
GAACCAGCCGCACCTGCGGTGAGATGGTTGAAGTAGACTGGATTTGGCCGGACGAATATA
CGCTTGTCGTGTACGGTCGGCGTGTTGAGCGAGGCTGTCAACGCCCCTCCTGCTGACACC
GTGTAGTGAAGGATAGCGAGTACGACGGCCTGTTGATTGTTGGCTGGTCCGGGTGCTGAC
AAAAATGTGTTCGGCACCTGTGGAGTCTCAGTGGCTGGGTCAGCCAGTGTCCCAAACTCG
TACATGATGTTGTTATTCGCTCCCATGGCAGCAACATAAATGACGACATACGCTTCTTTG
TTGACTGACGCGTGTGGTGTGGGGAGAGTTCCGACTTTGTTCGTGCTTGTTCCAATGACG
GTGCTGGTGTGCGTACCACCCACGCCTCCGCCAAACTGGTAGACTACCCCGTCAAGGACA
GCAAAGCCGCCCGACACAGTGATTGCGCCACCGGAGCCGACTGCTACATGTCCTTCTGTA
GAGGAGCCAGTAGCGTTCCGAGTGCCCCCGTATGCCCCATCAGCCACGCGAAGGATGCCA
TTGCCGTGCAAGCCCTCGTAAGGATTGGTCAACGAGGGACTGGTCAAACCATCGCCATCT
CGTAGCCCACTGCCACCAGTGAAGCCTTGAGCAGCGGTGTGTCCGGAGAGTGGATTAGAC
ATTTCAGTTCACCTCTATGATAGTAGCGAAACGCAATTCATTATTTTGCGTTTTGGTCAC
GGCTCGGTGCGTGTAGCGGAAAAGCACAGTTGTGTCAGTGGAGTCGGCTGGGTTTTGATA
TTGGACGCACACCTCTTTTAGTGGGATAGTAAATGTAGATGAAAGGGGCACGACTGCCTC
TACGAGAAGAGAATGGTCGTCAACGATGCGCACAGTAGGTGTGGCTACAAAAGCGGGCCT
CCCTGCGCCTCCGTCTTCACTGGTAGCCAGTGTCCCATCAAATCCAAAGACCACTTGGTT
GATGCGGTCTTTCAGCGTGTCAATCAAAAATCGGTTTCCTTCTGTCAGTAGTGGCATATC
ATCCTCTCCAAATGGTTATTGGTTTGCGCTTTGGATTCTGTATTTTGAGTAGATTGGCTT
GCTCAGTCTTCGGACGAGTGGCTTTTCCACCTATGATGCTGCGGTCCCCTTGGCCAATGA
TATAGCCTTCTTGGCGAACCGTTGCAGCAGTGAGTTGCCAGCGAGTGGTAATTTGATAGC
GAGCACTGGTTCCAAACTCAATCGTCTCCGTCTGCCGACTCTTTTCTTGGCTGGCTTCGC
TAAGTTCCACGATGTCATTCTGTTGGAACCGCTGTAGTAAATCAGCGATACCCGTGTCCA
TGGATGTGACACGGAGGTCAGTCTTCTTTTGTACAAGGTGGTGGGTGGCTGTCAAGACAT
TGTAGTTGTCGTTGTCCGTCTGTGTTTGGTAGCGGATAGCCTCACCCGGCTGAACCGTAG
TGGCCCTCACAACCTCGTGCAAAGTAGTAGCACCTTTAGCCCGATTGGCCGCTGCTAAAA
ACTTGCGACCAATGGCCCTTGCACTTGCCTTGGACACGGCCGTAGGGGCGTTGATACCAC
CGGGTACTTCAATGACCCCAGTTTCTTGTGCACTAAAGTCATCAATTGTGACGCTATTGC
TGTCATTCAACGCTCTCGCTTTTCCACGAACCACGAGCCTATTTGGTAGGTGCTGAGTTT
CGCTTTCGGTTTTCCCACCTGTAACGGCTACATTGCTGAGATAGTGAGAGCGGTTAGATT
GGAGTTGATGTTGGTAAAACAGATTACCAAATCGGTCAGTGATGAGGCGGTGCCCATCAT
GTCTGCTCAAGAAGCGCATAGCACTGACACCATCTATGCCATTGAAGTCTTTGGCCACGA
AGGTGGTACTGCCACGCTTCCTGCTCACATTGACGGAGTTGAGGGAAGACGATTGACTGT
CGCCAAGGCGTGCAGCAAGGTCGCTTGTTCGCAGTCCTACATTGACTGGCTGTGTTATTT
GCACAGTCTTTGCACTCATCCCGATGTCCGTCAGCGCCCGACCTTTGAGGTTGGGCACCA
TGAGTCGTGAGCCTTTAGTGGCCGTCACTACTTGGTCAACAACGAGGTTTTCCTTCGTGT
TGGAATCACTGGTGACCATGGCCGGCTTCGTCGCACCACTGGACAGTTTGCCGCCTTGGT
GAAACACAACGCCCTCATACCGCATGTGCTCAGTCGGCGTGTGCACTAAGTCAATGGAGT
CGTCCTGCTCAGTCAGCGTGTAAGTGCGCTGGTGAGTAGGTTGAAAGTCACTTTGCTTTG
GTTTGGCTACACTACGCTTGGACGCAGTCTGCGTGTAGATACCGTGGCGAACAGCATTGT
CCACAAACTTAGGCTTGCGGATGCGCTTCATGACCGTAGGCTGGGCTGCATCACTTCGCC
CGGTGTTGGTGTTCTTTGCGACCGCCATGTTATCACTCCGTACTGTGGTCACCCGTGTTG
AAGTTCGTATCGCCGTCTGCGCCCTTGGGGTGCAACGATTGACTGTAGCGAGGCTCTACC
GAAAAGTCTTCCTTTCGTGCAGCGTCGCTGCGGAAATGTTCCAAGGTGTTCTCACTCATG
ACAATGCGGGCCACTGGATTGGTAATGTCAGTCTTGTCATAGCCCGTCACATCCACACCC
AAAATTTTGGGTCCGTTGCTGTCCGAAGCAGTGACACTCGTGTTGGGAGCGATGCTGTAG
ACCGGTGAATATGGAGGACTGCTGGGCGTACCTGTCCGTGCGGACGGGGCATCACTGGTG
TAGATACCGTACTTACCTCCACCTGTAGCGAGGTAGAAGTTGCTGCCGTCTTGAGGGCTG
CCCGTCTTGAGCATACGCTTACCACGGAACAACTGGGCATGATGCTTGTCCAGCGTGCGC
ACAGGGCGCACAAGGAACTCAATGCGACTGTCGGAGACATTGGTCTTGCCGTCAGTCGGG
TCATGGTTAGCGTCTTGATATGGATTGGATGTAGAAGCAGTGTTAGCCTTGCCCCAACCC
TCGTCGGAAAGTGCACCTTGTCGCACTGACCAATCCATGATGTAGGTGCCACCAAGACTC
CACATGCTGTGAGCATCCGAGATTTTCAAAATACCCTTGACAGGCTGGGCTGACCAACTG
AGGGCTGTCATGTCCAAGTGACCAAGAGTCTGTGAGCCGACATCCTTTGCACCACGCAGC
GTGATTCGCTGACCGACGCTTCGGTTGCTGTGTAGACTATGTGCCTCAGTTGACATAATG
ATGTACTCTTGACTTTCACCGTCGTTGAGTTCACTCATTGTGTCCACATCAAGTCCTATA
CGCACACCGTCTGCACCTACAGGGTCAGTCATATCTGTGTTAGCACTGACTGTTTCAATG
CTCTCACTGACCATGGCCTCGGGCTTGAGAAGGCCTTCTTCGCTGTCCAGTTCCAACCTC
GCGCTGATACCACGCTCAATCTCCTCCGCTTGAAGCACATCGTTGCGTGGACGATTGAGT
CCTTTACCAATAGTCGGCTCACTTGTCGGCTGTGAGAGGACGAGGCCGGTTGGCTCAATT
GATTCGGACACATCCATTAGCAGACTTTCATTGAAATGCGTGGGCCAGCGCACACCACGA
CCGTCTCCACGGTCGCCGACACGCATGGAGTTAGCCGGATTGAACCAATCCACCGTACCC
ATGTCTGTAGCATCGTTGTTGACTGTGTTGCTGTTGCCGCTTTGACGGTCGTCGTAGGAT
GCAAACAAACCTCGGTTGGCAGGTCGGTCATTACGACCGCCGTCTGTGTAAGCGTTCTCC
GGGTCCCACGCAGGACTGATGCCGAAGCCACGGACAGGGAACCGGCGAACATCCTCACCA
CGAGTGTTGCCCCACCAGTCTACAAGGTAGTAACGATGAGCGTTAGCAAGTTCGTAAATC
TCCTTGCCAGCAGCATCTCCTGCGTACATTTTCCGGACAGTAGACGGGTTGCGTAGAACA
CGCACAGGGCAGCCAAACGGCTTTGTCATTCGGCGACCGTCGCTGTAGCGAACCTGTCGC
CCGAGTTGGTCTTCGTTGAACAACGCACTGATTTGCGTCAGTCGTTCAAGAATACCCGCG
TAAGACGCTGGGTAATCTGTACCGGCCTTCCAGCCGTCCGTCTTGCTATCCTGTTGTACA
AACGGCCCGTGGTAGTAACCAAGCAATGCGTTGCTGTTAGCCACTTCCAAGTAGCCCCGA
ACATACGGTGACCAACGAGGGCGATTCATTGGTTGACGCACAGCCATGCGGTAGCCAAAG
CAGTAGTTACGAGCATCGTCGGAATCGCTGGTCATTTGTGCATAGGTACGCTCATCTACA
CCACTATTGTCACGGAAACTTACACAGTCCACTCCGAACAACTTGCCACCCCAACCAATC
AGCGCCTCAAGGAATCCGTCAAGGCGACTGGAGCCAGCGCCGCCACGAGAGCCGCCGGGC
CAATAGCCTGCAAAGTTGAACTTGTCCGAGCCGATTGTCCCACCTTGATGTGAAAGTGCC
GATGTGGCGTCCAGTTGACTGGCAGTGAAAATGGCTCCAGTGCCACCTACGGAACTGGTG
GTAGAAATGCTGATTTCCATTATTGGGAAACGGTTAGTGGTGCTGGCTCCGTCTACTCCG
TTGACCGTCGCTGGACTTGGATTGTTGGACATTTTGCTGTCATCAATGACACCCCAAAGT
GTTGAAACATAGAGTTTGGTCCCATCGTCACTCCAGTCAATACCTGAAACCCAAGGGGTG
GTATCACTGCCGGACTGAGAAACCGAAGCAGATTTGTTAAGGAAGTAAGTACGCAAGTCA
AGTGTCACATCCAAACTGGAAGTAGAGGTGTCATAAGGTGTAGACAAAGTGTACTCTCGT
ACATAGCCGGACGCTCCACTCAGCCACATTTTAGTCCCGTCCGAGTTGAACAATATGTCG
CTGATTGTACTTGCGCTGATTGACGCTGATGTACCTTCGGTATCGCCACTGGCCACGATG
TAGGGGCTGGCAGTGGAGAATTGACGAAGAGTAGAAGCATACCCTACGAAATACTTGGTA
CCGTCTCCGTTCCAAGCGGCGGCACGAATACCTGTTTGGCTTGACAAATTCTTACTACCG
GTGAAAGTAAAGGTGCTTGACACATCAAATGCGGATGCGAGTGTTGCACTTCGTATGCCG
CCGCCATGGAAATCTGTGACAATCATCTTTGTGCCACTGGGGTCAATATCAAATCCGTCA
CAACTGTTGAGGTCCGAATCTCCAAGGCCCGCACTCTGTTGGTCGTAAAGTCCGTCAGTA
TTGGCAATGTCAATTTTAGAGAAAAATACATTGTCAGTATCGTAATCGTTATTGTTACCA
CGGTTAGAAACAATGATGTCGTCCCCAACTACGCGCATACCTGTCAACCATGTAGTCGTG
GCATGAATTTGTTGGAAGTTGATACCTTTGCGGTTAGCCGTCGTCCCTACTGAATCGGAC
ACTGCTTGTAGTGAATATGAAATGGTTTCTTCATAGGGCGGCTTCAACCAGTTCATGCCA
AGTGCAAACGGACCTTTGGAAGCAGCGTAAAAGAAATCATTGTAATGGACTGTTTCATAG
TGCTCGGGGATGTTATTCAGTCCTTTCTTGAGTACAGGGCTGTCCACATCACCTGCTTTT
GTGTAGAATGAACGGGAACCATCGTCCGAATAGTAGGTGAATGGTCGTCCGAGATTGGGG
TGCCACATACACAGGAACGCATCGGGAAGATGAAGACTGTTTGTATCACGAGTACCAGTG
TAAGTTTGTAAGAGGTTACGAGTGACTATGCTCTTATTTGAATCAGTGTAGATTTCATCA
GCGAACCGGTTAGCATAAGGCCCGGTCAATTTGACGATAGTGCCCGAACCACTGACAGTC
AAGTTAGTCCAAAAGTTCGGAGTGATGTTGACCACTCCAGCAAATTGCACAGGGGAGCCA
AGTGTCGCGTGAGCCAATGTGCCCACACGGTGCGTGTAAGTAGCCAATTGCCTTTCTCCA
TTGGAGTCTATATATTCCAATTGCTCTCCGTAATACGGGTCTACTGGGAACAACTCAGCG
TTAGTCACTGTGATTGTTTTAGCAGAATCGTCTTTCGCAGTAGCACGGGTGTTGGGATTG
AGTGAGCGTATTCGGAAATGCTCAGCGTAGATGTCGGGGTAGCAAGTGGGGTAGCCTGCC
AATGTAATCTGTGCACCAACAGCGCCGAATGTAGCCCTGTTCAATTGATAGTAATGGTCG
GGAGTGTGCCATTCTAAATGACGGAAGTATGTCGCTGCTGCCGCTCTTGCGCCGTCTTTG
TGCAACTGTGCCCACCAAGGTACAGTGATGGTGAAGCCGGGCGTGGTTTCTACGAACATG
TTCGGGTGGTATGGTAGCGAACGACGACTGAATGCGGGTGAAGCAGACTCCTCTACGCCC
AAGGGATTGTAGAGAGCAAGAGGTGGAAGGTTGGTGAATTGACTACCTGCATCGGGCTCA
ATGTCCAACATCAGTTCGTTAAGAAGTATTTCACAACCACGCACATCGGCCATGGTAGCC
TCAGCAAGAACAAGTGTGTAGCCGCCGTCTCCACTCGTAGAGTGCTCAATAGCGATGACC
GTGTTGACCTGTTGACCCGTGAGTTCAATAACAGACCCATCGGGCACATTGTTAGCAGGC
CCGTTCCGGTGATAGCCATTGAATTGTTGCTTAAACAAATTTGGCTGAATAACAATTTGG
TAAGCACCTACTTCCATAGGGTCGGGGAAGTGATTGTTTTGAGTGTAAGTTCCAGCAGCC
TCCAGCACAATGCTATGGCCACCTGTCTTATTGGCATCTATAGAAGCAGCAATACCGTAG
CCTTCAAACTTCAATTTTGTCTCTGTGAGCAAGGTGAATGCGCCGCCGTGGATGTCCGAT
GGAGAAACGGATGCAGTTGGGCCGGAGAACCAAATCAAGGGGTCACGATGAGGGCGCTTT
CCTTCGTCACTGAACTCTTCTTCAACTGAAATAACCGATGCTGCGGAAGCGGCCCTGTGC
AAATCATACAGTCGTTGATACGCAGGATGAGCGTAATGGCCCGGCATCATTGCCATGGTG
GCGTTGACATAATGGTGACCCATGCGAGGGATTGGCATCGGTGTCAATTTAGGTGTACCC
AATTGTGTCATTGGAGTGGTACCGACATTTGGCCAATCAATGGTAGGCATGTCCGGGCTG
GCACCGCTGTACTCTGCATGGTCACGCAGACGGCGAGCGGCAAAGAATCGGGTGCTACCG
GCTGGCATGTAGTACGATGGGACAACCTTGAGTCCAGTCTTCCCAGCCACGAATGACGAG
AAGTCGGGACTGTAGACGACGCCTGTGAACTTGTTTGTCCCCACCCCCGTATACGAAGCG
ATGACGCCTTTATCGGTCGTCGGGTCATAAACGCGCAGGAAATACCGACCGCTACTTTGC
TCGTTTGAATCTGTCCATGTAGCCGCTTCGGGTGTAGACCCGACGGTGATTTCTGTACCG
CTGAAACTGGAGTAGGTCAGTTCGTCAACATCGTACCGATGCGTCATGGTCGCACCCATT
TTTGTCACATGGAAGTGCAGGGCACGGTCGTGTGGCTCATAGGCTGTCTTGAGAGAAGCG
TTATCCGTATGTTGCTGCCAGCCCTGCGTTGAACTGTTAGGGAACGCAAGTCGGTCATTA
CTTACATCTGACCCATCTTGAGAAAGGTGTTCCCACCCATTGTTCTCCCAAGTTGGCCAA
AGGCGAGGACCGGTGTAGGTATCAGCAAAGGTGTCCTTGACAGCCCCTTCTCCCTGCAAC
GGGTGCATAATACCGCCAGCCCCCATCGTTTCGGTTTGGTAGCCCTGTATTCGGTCAAAT
CCGGGTCGCACGATGATGTTGCCCGGAATCTCGTTCGCAAGTGGTAGACGGATGCGCATG
TTTGGTGAGACACCGTCACCGGCAAGCGAAGGGGCCAAGCCCTCAAGGTCCCGGTCGCTG
ACATGTCGGAAGTCATAGATGATGGTACCCAGTGGACTACCTCCTTCTAACCGGTGCTCT
TGCCCTGTATCGTCAACGACCTGTAAACTTCGGAACTGCAATTCTTCGTTGGGTATGTTG
AGTGCACTTTCTACAAGTGGATAGTTCAGTTCCAATTGCGGATGGCTCAATTCTTGCGCT
TGGATAAGTGGCATCATGGCTTTATTTGTGGTTTCAAAAGAAAACCGATTGTTACCAAGG
ACTTTTTCACCCACTGTTTTGTAAGTTGAGGAGTCTTTGCGCACGACCCATGGTGTCATG
CCCAGTCCACGAGCGTTGCTGGCAGGAAGCGTGAGGTTGCCACCGTCCATTCGCTTCCAA
ACGACATGTTCTTCAAGGAAATTACGAGCAGCCTGTCGCCCGTTGTAATACTTGTACAGA
CCTTCACTTGTGCTGTAATACTGTATTTTGGTTGTCACACCCGTACACTCAACTCCATAG
GTTGCACTGTCTTCGTGATTGGCGCGTGCCGGTACGATTGACTTATCCCAAAACAAATCA
CCTGTCGGACTGTGACAGGCATCGCCGCGACTAATGTGAGAAGCGGCTGTGACTCGTGAA
TGCCAGTAGGCTTCCGTGCCGACCGCTGGATAGGAGGTGGCTTTTTGTGGGAAAGAAGTT
GTTGTATTGACCATAGTAGCCTCAATGTGAGGCCCGGCAGTAGCGTGTGAAACATAGCGG
TCTTTGTTGTGTACCTTACCAGTGTTCCAAGCAACCGTGCCAGCATTAGCAAGCGTGGCA
CTTCGTTTCACATCCAACCAGTCCCCCATGGCAATAATGCCGTCTCGGTCGGTCTTTGCG
ATGAGTGGCAATTCGCTTTCGTGCGTCACAGCAATCAAGTGTCGGGAAGCAAGACCATGA
ACGCAACTTTCCGATGACAAAGTAGTGATGGTGTCTATAGAGCCATGAGGGGAAACGCTG
CCTATACAAGACTCTGCACTACCGTATGGAGAGAACCCTAAGAATGGGTGCCATGCACCG
AGTCCGGCAGCAAAGGTGGAGGTAGTGCCTACTTCCAATGAGTTGAGATATGAGTATCGT
TCACCTGCCCAACCTACTGCGCCAATCGGTTTCGTGCGGTCAACGGCGTCCATAAGTCCG
TTGAAGTGCACTTGTGTACGCTCATTGATTGATTCATTGGAATTGTCGTAGCGATGCGTA
CCAGCCTTGGTCCACACATACACTTTGACATTTGGACCATTGAATGTTGCAGAAGGTATG
GCTGCCTTTGAAACTGGGTTGACAATGTTACTGTTGGAGGTAATCGTATTGACACCAAGC
GTAAAAGTAGCGCCTGTGTACGAAACATAGGGTGCAAACCCACTGACTGCTCCATCGCTA
ACTCTTAGCCAGCCGTATTGAGGTAGTGTGGTAGGAATGGCAGATGTCACTGTAAGGGTC
GCCGCAGTTGGTCCGGAAGCATGTTCAGTGTAACCTGTGTTTTGAACTGCATCCAGTGTC
ACCCAACCGTAGCGGTCTTGCTTTGCAGCGTGCTGCATAGACGGTAAGAAGGTTCCACCA
ATCGCTTTCAATGGTTCAGTACCGGGGAAAGTGTTGATGGATGTAGCGACAACAGCCGCT
AACTCTTCTGCATTTTGGCAACGCGTGGCATCAATGATGAAAATGTTATCAGTGTGGTCC
ATAGCGGCTTCGGAACCGTAAGTGCCAAGGTATGCTTTGGCCAAAGCAGAAGCAACACGG
AACACCGACGGGTTTTGTGATGTGCCCGAACCTGTTGCCAATCGCTGGGTGGATTTAGGA
TGCTTGATGTTACGGATGATATGGTTGTCCAAGAAATGCCCACCGGGATGGTAGCCGCCG
TCCATGTGCCAAACACAGCCACTGGCATGCGTTGTCGGCAAAGAAGCGTGCCCCATCGCC
ACACCGGCAACATTGGTGAAAACTTCATTCATCAAATGAGCGTTTGCTGGAGGACTTGAT
GCTCCTAATTGACTTTGATAATAGCGCCCTTCTCCTGCACTTTGACCGTAATAAGTGGCG
TTGGGTGAACCTTTAGTCGGCTCCCAATTTAAAATGAAATTGAAACCTTGGACATTGGTC
TTTTGGTATTCTTTTGCAGGAGGTAACCTTGCTCCGAAGCCTTGGATAGAAGCATCTCCG
TGCGTGATGATGTTTGGAAGAAGAGAAAGACCCGACACTGGGTGATTTGTGGGTACAGCA
CTGTAGCCGTTACCTGTTTCAATGATGTTTGAAAGTTGGGGCTCAAAGGAAGCAAAGTTG
TGAGGCACGGCTTGACCCGGTCCAAAGACGAGATAGGTGGTAGAATCGTCCGCTTGTGGC
GTAGAGTCATAACGGGCATGAGGATGTCCAAAGCGTATGACAATGGGGCTTGGACGAGCG
CAATTCACAGTGAATCCTCCTCCAGCATAAGTGACACCAGTAGATGATGCATTGGTGTTG
TTCCCCGCATCCAAGTCCGGACTTAGCATAGCGTCTTGATTGAAGAACGGCATGTGATTG
CGACCGTTATGTTGGTTGAGGTAAGGTGTTCCGGGGAACATAGCCAGCATAGCGTTAGCG
TCAAGTAATGCGTACGAACCTGCAACCTCACCTACATTTTGCATTCCACTCGCACCTGTT
GGTCCATCGGCGTACGGATGCGTGTAAAACTCCGAGTAGTCATTTTCTGTACCGTCGTTG
ATGTCTACGGTCACGCCCGAGAAACCGCCGCCAAAGTACAGAGGTACCCACCGGTCGGGA
CTGGGCTTACCCCCACGGAAGTAAAGGAAAGGCTCCCCGTGTTTACTTCCCTTCGTACGA
ATGCCTTGCAGGTATCTACTCTTCGCAATGCTGTTTTGCTTTACCAGTATGTCTCCTGCC
ACAGCAGTTGTCAAAAAGTCGTCGGAATGAGAAACTATGGTTGCGTGGTAATGAGAAGTT
GAGCCAGCGGTGCTTTGCACACGAGCCCAGTTTTCTTCACCTAACCAAAGTACAACTTGG
TTCCCCCATGAGTTACTGTCATTTGAGGCCGGCGTTAATGCCAAGAACAGTAACTCGTTA
TTGCTATTATCTGTTTCAATGTGAGGAGTACCAGTGTTGATAGTGGCGATTTCAATCATT
GGTGAGTTGACCATGGGTATGATTCGGTCGCCGGGCAACCTGTAGAAGTTATCTCCACGC
AAATTTTGACGCCACAAATCAGTGCTGACAATGTTGTTTTGACTGTTGACCAAAACTGGA
GTAGCCGTGTTAGCGTTTGGACCTCGGAACTTGGTGGTAATCGTCAACAGCGTCTTTGGT
AAGTAGCCACAATCAATGCGCATACTGTCGTTGATTTGACTTGCACTCAAATCAGCATCA
GCGACAGAGGCTTGAATACCCAAGTCGGGGGTCAATGAAGACTCAAAGAGATGGTTAAGT
GGTACGACACGGTCTTTGGAACTGTAGGCTTTGATTCGCACAGCGCCGGGCTTTACGCCC
CACTCACCCAAAGTGCGCCCGTCGGGAGCGTAGAGTCCAGTGCAATCAAAGGTAGTGGCT
GCCACATCGTCTGTGTTGGGGTCATCCATGTTGATGGCAAAGTTGACGGCCGCTGCCATC
ACTTCGTCTGTTAAAACACAAGTGAAATTGATACGAGGGCTCATGATACGAGTCACTTTT
CCACTTTGATAATTGGACCCTATATTCTTGACACCATACAAAAAGTGCTCATTGGACCCG
CCAATACCAGCCTTACCCTCATGTGAACGAGAAGTATAGTAGTAGACTTCACCATTGTTG
CCCGAGCCCATGTCATTCAACTGAATCAGCCCACTGTCCGGCAGTCCGAGATAACCAAGA
ATATCTGTGTGCGTGAACGAACCACCATTGTCGTATGGCGAAGCGAGCGTGAACTTCAAG
TTGTCATTTGAGCCGTCCTTTTCAACGGAGATGGAAATGCCCACAGCAGGAGAATTGTAG
TTGTTCCAAAGGTTGCCCTTGAACGACGACTTCGTCCCTGCTGTATAACGCCCGTTGACA
TCACCTTTCCCGGCCATGTGCTTACCGACAGTGAATCCGCCCTGCCCAACATCTCGGTCA
TCAAAGTAAATGACAATTTCATCGTCAAGTGTTTCGGGGAGATGTGTCAAGTCGCCTGCA
AAAGCCTCGCCAAACTGCCTGTACACGAAGCGTACAGTGTGAGACTTACCACGATGGTCA
GCGAGTCGGATGCCGTACATTTGCCCATCACCAATTTTGTCGGGGCGTATCTCATCGTCG
GGGATGTAGGAACCAGCCAACTGATTGACCAAGCCATGCTGCTTTGTCCCAATGTGCTCG
TTGTCTCCGTAGATGTGGTCAAAGCGGACATTTTCCCCATCGGGACCATAACCCCAGCGA
CTACAATCGGGTGCCCATCCGGGTATGCCAGCCTGTGTCAATCCGCCAAAATTGATGCGA
CCAATCGCCTGTGACCCTACTCGGAGTCCGTTGACGATGACTTGACCACTTGCTTTGGGC
TCAAAGTTTGAATCAACAACTGTGTTAGCACTGCGCCCAGTAGCGTGCTCAGTGGTTGAT
TCTGTGTTGAGGGAAACGCTGCTTTGAATCTCGGGACCAAAGTCCAAGTTGTTTCGGTAT
TCGTCCGAAGTTTGCTCAACAGGAAGGTATTCTCGTAGCGTGGTGATGGGAGCAAACGGG
CGACCGAGACGGTTAATTGGCATAGGTGCAGGGTGCATATTTTCGCCATCCTTTTCATTT
GGTTGACACCAATAGTTGCGGAAGCGGCCACCATGCCCAATCAAAAATTCCGGACGATAA
GGCGTCTGTGCACGGGATGCGTCTAACCACACACAGAAGTTGCGACCGGATGCACCGGGA
ACCGTTGAGTGGATGACAACAGAATAGCCTTCTTTCCCATCTTCATCAGTGACAATGCGT
CCCAAATGTGCTCGCATGTAGCCCATATGACTACCACGGTCATGGCTACCAAACGCTGTG
TCTTTGTTCCAAAACGGAGCAGGGTCATGAGTTGAGCCCGTAGCCGCAAAGTCAGCGCGC
TGATGTCTTGCTGCTGGGTCTTTGATACGCCCTGTGTTGACAGAAGTCTCACCCTTACCC
AAATCAAACCGCTCACCTTCACCCAAATACTGGTCCGCTGGACGCCGTGCGTGAGTGCGT
CCGTTCTTAGCACCTGCTTGATTGATGAGTCGGACCACCTCTTTTGCGGCTGCCTCAATA
TCAGTTACACCTTCTTTGACACCAACCTCGCCTAAATCAATAACAAGGCGGCGAACGAAG
TCCATGTTCGTCCAATGCGGGAGATGCTGGAGGCGGTCCTCTTCGTGAGTGGATAAATCA
AGTGTAGATGAACGAATGCCCTTCATTGACAAGAATGCAGGAATGACTCTCGTCCCATCG
GGGGTATCAAAGAATGTAGCCTGCTCAGTAGTGTCTTTGAGCATTTGCTGATGCAAAGTG
TTGGCCTCGGATGTATCAACCGTGGCGTCTTGAGTTCGTGGCATGATTGAACTGACTTGA
GGGGTTTGCTCATGATAACCAGTTGCGTGGCTACCTATCGCTACATTTGCGTTCCAAGTG
CTGTTATGCGACATTGACGCTTCTACAAATTCGGACGACGCACTGCTTGCCAAGTTCTTG
TTTTGTGAGGCGAACCCTGCTGCGACATCAATTCCGGAGTTTCGCTTGTCATTGTCGTGG
GCCCCGGAACCTTCGTTGTCAGTGCCAATTTTGACAGCGGCTGGACTTGACTGAACTTGC
ATGTGCAAATCTTGGAACGCTATGAACTCCCGGTCATGAGCGACATCGTAAAGCAATACC
CTCGCATGCTCTTCTGTAGACTGGTATGGGTCAAGGTATGCTACGACAGGTATAGCAGAT
GACAAACCGAGTGATTCATAATTCATCTCAATCGTTTTATTCACATGCTGTACGAAATTG
CGAGCCGTTTCCAAACAAGAGTTCCCAATCAAAAAGTTCTCCAATGGTAGACTGCTACGA
GGTATAGTAGCAAGGTCGCCCTCTCCACCAAGGAATCCTTCCCACACCTCGCCTTCATTC
AATGTTCCACGACTCTTGCAGAAAAGGCCTTCCGTGGCGTGAGGGTTCGTGTAGTGCATG
TTCATCCACACAGTGTCACCAGCACGCAGTCCACCCGGACAATACGGATTTGCCCAAGCC
GTATTGAGGAAATAGTTGGTATTCACCTCGGGGAAAATAGATGTCGTAGTGTGCACATCT
ATGAGTGTGATTTCAGTCCCAACTGGAGGATTAAAGCCCGAATCAATTGAAACCAGTGCT
AATGAATTACCAGTGCGAGTGTTGTAATGAGCATGTTTAAAGGCACTTGCGGTGGTATCA
TAGTACCTTACACGGTAAGCATAATTGGAGTTAGCAGTTATGTCAAGAGGGAAATCCGAC
CCGTCTTTCAATACAAGAGTAGGACTACTAAAAGAAGAAACGATGCCTTTCGCACGCTTG
TTTTTGATGCGTGCCAAATGTGGGTTGATAGATGGCCCTGCTCTAAACTCAACCGCACTG
ACATACTGTTTGAGCCCATAGTCAATGTTTCCACCCTGTGTCATGGCGTTCGCTCGGTCA
AAGTAGAACGAATCCCGACCCTCATAACCTGCACTGGAGACTAAGGGGTTGTCAGCCACG
CTTTGGTAATTGAGGTTTTCATTGTCAAGCGGTGGCATGACTTGCATGCCCACTTGAAAC
TCTCGTTTGAAGCCCGCTGAAAAAGCCCAGTTGTCATCAGCGGCAGCGTTCCCCGCCACT
TCTAAATAGCCATTTGCAGTGTTGACCCCACTGTACATGACCCACTCACCATTAGCAGTG
TACGCTGTCCGTAATCGCAAAGCGCCGTTGATGTTTGCCACAGTGACAGGTATTGATGAT
GGGGCGGGAAAGACCTTGTGATTCGTGACATAAACTCGGCGATTAGCAGCATCATATTCA
GCACTGACAGTTGTGCCTTCTCGGTGGGTTTTGTCTACGACTGAAACAGAATAAGCACTG
TGTAAGGCAGGGTCTTCCGGCGATGTGCTCGTCGGTCGCCTCCCTACCGGATTCGGTGAC
CAAGAAGGAGCGGTATATGTAGCATCCAAATGCAACTTCATACTGTTGTCCGGTCCAACC
AAAGCGTTGAAAAATTGGTCATGGAATAATGGAATCTCAACCATAGCACGAGTGCTGGCA
TACTGCGTGCCCAGTTGATAATCATGCTGAACGCTGTTCAATGATTGGAACATACGGTCG
TTAATTGTTGTACCATCGTGCACAACAGAACCCTCGTCAAACTTGTTATCCACATGTAAG
TTATTGCCTACTGATATGCCAACAGCCGTTTTCCAAGCCGCAAAAGAATCCAATTCTCTT
CCGTCAAAGTCCACGAAAGTGCCCAAGCCTCGTTGACCTGTACTTGAAGTAAAGGTAAAT
GCAGTTCCTGTCTTTGATGAATATGTAGCGTAAGCAAAAGCATTATCGGTACCAGTATCA
GTGGAGACTGGTTGCTTGAAGTAAATACGCCCATTTTGAGGGAAGCAGTATGTGCCCCAC
GATGCCAAGTCAGTGGCGGCGTTGTTTAACGGAACAACAGTGATAGTGGTTGAGCCAAGT
GCACTCACTTTAGTTACGCAATCTCGTCGCAGCGACCAGCCAAGGCGTGAAACAGCACTG
GGACTAAAGGTGGGCTTTGTGTTGACAGCCCCTTGACCGGGACCGCCCATGGTCATGGTG
ACGACAGGGGCACCGGGCATAATCTCCTTGACAACAAACGAGTCGGGCGCACCATCGCCT
TTGACATTGACGGAGTTGGACAGTGCGTCAGCCACTAACCCATGTGCTCGCAAAGTAATG
TCTTGTCCGTTCATGGACAACTGGAAATCCAATACTTTCCCACGGGACATGACATATTGT
ACAGCGACTTTATTGGGCGTTGTTGAGTCTTCCTCAAGCGTCAGCATTTTTGACAGTTGG
TTGAAACGAGTGCGGTCATTGGGTTGAACAATAAGTCGTACACTTGCTCCTTGGCCACGA
TGACTGACAATGTCAAACACTTCATTGATAGGAGTGCCTTGATTGCTGTTGCTACGAGAT
TGGCGTATGGGTTGGTAGAACAGTTCTTCTCTGTGAACAATCGCCGCTGTGCTTCCCGAA
GAAATGGTGATACTGGTCGCTGATAATGCTGAAATCTCACCCAAATTTTGACCATGTAAA
CTGTAAAGCGGAACACCAACAGCGAACACAGTAGTAGCATCAACGCCACTGACGGTAAAG
TTAGTAGTAGATGCCGCATAGCCACCTGCGTTATTGACGAGGACGCCTGTGCGGACACGA
CGACCATGAGCAAACTTTGCTTTGAAATTACCATTGGAGTCAACCTCCGAACCAAGGTCT
TCTACTTCGGACGGGGTTACAATCAATTTATGGAAGTAGGACGGACGAGCGTTATCATCG
TAGAACGCAGTGGGTATGATACTTGGTGCACTTTGTGGACTGTCCGATGAGTGAGACGGC
AGGTAGTTTTTAGGTGATTTTGTTTCATCCAAAGCCCCTTCATGCAGCGTTCCTTCTGTG
TCATCACCGATTAAGTCGCCGTCTTCAAAGTAAAAATCCGATGTTGCTCCAAACTCAATG
ACACCACCGGGAGCGTAGAGAACAGCAGTGCCGGCTGCAATGTCCGTATGCATGATGTCC
AGCACTCGTGTGCCCGAAGTCACCTCTACGCTGGCCTTGGGCACGGTCTTGTTGACAATC
AGTGCGCTGCCGTCAAGTGTTGTCCGTACAATAGCACCAGTCACTGCGGCTGTTTGGAAG
GCTGAGGTGGGTGCCGAAGAAAAGGTAAGAGTGGCAGGTGAATGACTGATAGTCACAGTG
ATGGACGATGCTCCTGCAACTTCGGAGCCAATGAATACCTTGTCAGCCGTCGTTGTTCCT
GTGTCCTTACCAAACGCTTTCGTGCTTTGTAAAGTGATGACATTGCTGCTGTAGTTTGCT
GCCAAGCGACCTGTAGCAGCGTACTGCAAGCCCGTGCCACCGAAGTCAATCGCTTCGTAG
TGAACTTGTACAAAGGGTGCATAATCGTGAGTGGCCAGTGTTGGGAGTTTAAGGATGGCA
ATACGAGGCTCCGACGAAGGCGTAAGGTGACGAGTATGCTCAGTTCCTGTCGGGTCCGTG
TCCTGTAGACCTTTGAGTGCAAACGGCTCTGCATCAAATCCTGTGCCCCCAATAGCCAGT
AGACCACGCTTTGTGTCATCAATGCCAGCCATTCCATTTTCTACGACCTGTGTAGGGCTT
GAAGTAAAGGTAGCGTGGCTAACTGAGAAATCACCAACTTCGTCATGGAACGCTACTTCC
GAGCCAGCCACGACGACATCTTTCAACTGACCATAGCGACCTGTAAAGGTGGCTTCCATA
ATTTGAGCAACGGCGTCTACTGATTGTTCTACAAAGGCAGCACTTGCTTCGGGTAAAACA
CCCATAAAGGGGTGGCCAGCGACATGGTTGAGCGTGTGTCGCCCAGTATGTCCAATCAAG
AACTTGTCATCCATCCGAGTCGTGGCCGAGAACTTGGTGTAGTCATTATCAGTGATAGCC
ATCGTTGTAGAGAACATGATGCCGTGATTTTGCAGGTCACTTTCATCAATCAAAACTTGT
CCTTGCCGGTGAGAAAATTGTGTTCCTGTTCCAACCTTTTGGTTCGGGTTGTCTTGACCC
GCATCTACCAAACAATCCCCAGTCACAATCACGCCAATACCTGCGCTGTGTGTCATCAAT
GCTCCACGACGACCCGTGCTGGCATTTGAAGCAAAGTCCAAATGAATGCTCTCTACAGTC
ATGGTCCCAGCAGAAGCATCTACCGCAGTGATGCGCATACGCTCGGGGGCTTCTCGGTTT
GGAATACCAGTATCGTTGTCATAGCCCAACGGGTTGATAAGCAAGTTGTAAGGGACATGC
GGTATTGAAACAGTAGAAGTCGTACCTCCGCTGTTTGTACGAGTCACAGCGTAATTACCA
GTTGATTGGGGCGAAGTGGTCAAAGTAACTGATGACTCACCTGCCTTTCCAGTGAATGAG
TCAACCAATGTTTGAGCAAGCGTAGTCCCAATGCTGATAGACGAAGACACACCTGTCTGC
GCAGATATGGAAGGTAGGTCAAGAACTGTCGTGAACGGCTCTACAGGCTCTTCAAATCGC
CAAAGTCCAATTGTACTGTCACTCTTGATAGGCATTTCAAAACGAGAAGCAGCGTCGGAA
GCCCCACGCATCCAGTGAATGGCTTCAATGACTCCACGATATTCACCTCCGGTACCGCCG
ATACTGAGGGTCGTAGGGTAGAGCACAAGTTCATGGTCTTCTGTAAGTTGACGCTGTGCC
ACGACAGTACCGTTAATAGCCAGTGAAAGGACTCGCCGGTCAAAGGTCGCCGTGACCAGC
ATCAATTCTCGGTGCCCCAAGTTAAGGGCCGTAAGGTCATTCTTCCCTTTGTCCTGCGCA
CTGAATGTGTCGTGTACATCGTCACCTGCTTGTGGAAAAGTAATGCCGTCCCAATAAGCA
ATTTCGCCGTCGGGCCCGGACACACTTTTCGCAGTGCTCAGTGTAAATGTGTTGACAGCG
CCGTTGTTGGCGTTTCGCAACTGAACTTGGAAATGAGCCGGGCCCGGACTTGATGGGCTG
CCGACAATGAGGCGGCAGATGTTTTCTTGTTCCCACACGATACCTCCCGAGTCGGGGATG
ACCCACGCTTCAAGTGTAAACGAAGAAAGTGAATTGAGTGGTGACTGGTTGTTCAAATCA
CTCCCTTCGTGCAACTCACCGAAGTTGCTTCGGAAGTTCATGCGCGGGACAGTGACACCA
TCAGTGACGCCATTGAAGAAGAGAGCGTGACTTGGCTTCATCAATAACGACATCAATTCA
CCCCTATTACATGGTCCGCACTGACTACTTGTAAATCAAACCTGTAGTAGTTTTCCGCAC
CTTCTTTGCTCATGTGGAATGATTCGGGTATCACCGAAATGCCACCGCTGTTAAGGGTCG
CACCTCGCGCCGTAACCTTAGCCCACGCATCCCCAACGACATCGCCGATACCATCTATAG
AAAAGTCCAACACAGTTTCAATTACACTGGATTCGGGCTCACCTGTTTCTTCTTGGCCAC
TGCTGTCAAAAGCACCAATGTCCATCGGCAGCGTACTCGGACGAGTGTTGCGAAGCGAGC
CCTTCTGCAAAGGAGACACTTTGCCCGCAGTGAGGAAAAAATTGCGTACAACAGGTGTGA
TGTCGTTTGAAGTGATGAGTGAGTTGTAGGGTATTTGGATGCCTCGTAAAAGGTCCTTGT
CCTTTGTGCTATTCGCCAGCAAACCAAGCAAATTTTGGGCCTTATCACCTGCGCTCAAAA
CCTTACCTCCCAAGCCGTCCGAACTGGTTTTTTGCACTGCGATTGGGACCGGCCGACCTA
ATCCTGTATTCATAGCGAAAAACGGATTGTATCGCACAGCGTCGTTGACAAAGGTGTCCA
CCAATGTTAGCGTAGTACCCGAAACGGAGTCATTGAAAGCATCAGTCACTTGCTTTCCAC
TCACGCCGTCCACGCTACTTGTTTTGGTAATTTCAGTGGTCAATTGAAGGGCATCCTGTA
CGATAAGTGCTAATGTGCTGGCGGGGTTTGAGTTGGCTGAACTGTACATCACACCGCCAA
CCGGGACATCAATTTGCACTTTGCCTGTTTTTTCAGCCAAATTAAACGATGCGTTGACAG
ATGGTGTAGCGGAGCCGCCTGCACGGTTTGAAACAGAACTGTTGAATTGTAGGACTATGT
AGTTGCCCGACAGAAGCGAAGCACCACCATTTGGTGAGTTGTATCGCCAGTAGGCTGGCT
GCAAGCCGATGAGCGAAGATTGTAGGTTAGTCTGTGTCGCAGTGTTTTGTACATTAACGG
CAGGTGTAGTTGTCGGCAATATGTTGGCGAAGTTCATGACGAGGGACGAAGGTGCAGAAG
TAGTAAGGGCGCTCATAGGGTCGTCTTGAATGATGCCTTGTACACTGATGACGATTTGGG
GTATGTTGGTATCAATGGCTGCACGATAGGAACTGATAGGTACAGGGAATGCAGCCACTG
TCCGCTCGGCCACGATGTTGATGTCGGTGGCGTCCACGAAGACCTCATGTCGGTCTTTCT
CGCCAAAAATCAGTCGCAGCGGAATCATCGTGGCACCTCACAGGATAAAGTCCGACGCAA
TCATTTGTAGTCGGAAATTGTAAACATTGGATTGGGCTTGGTGTTCAAGTTGAAGGTCCG
TGATAATCGCTTTGATACCTTTGGTTCTTGCACCATTTTGTGTTGAACTGAATGCGTCAC
TGGCTGGGTATGGGTTGCTGGAAGACAACTTGCTATCAGTTGATTTGCTCTTACCGTGTG
TGATGAAAAAGTTGCGCTGCTCCTTTATCTCGCTGCTTGAAGTAGCGGAAGAATCGTATG
GGATTTGAATGCCCAAGATGTAATCCCCCTTGTCGCTGGCTTCATAACTGCGTAAGTTCT
CAACAGCGGTCATAACTGCTTCGGAAAATTCGGAAGGAGTAGACGAATTGGGCTGAAAGT
TTTGACTGTTGGCTACAATGCCAAGGAGGTCTTGCGCCTTGTCACCTGCTGATTTGACCT
TCTTACCAGCCCGACCACCAGTGAATCCAGTTGACTCAAACGACACAGCGTAGGGAATGT
TGTCTTGAATGGTGCCTTCCAATGCCCCTAACTCTACATCGGTCTTCTGTGTAATCGTGA
GGAAGGTTTGGTCCCCTCCAACTCCAGCAGATGTCACTGCCGAATAAACATCTCCGACTT
CTTTCCCTCCAGCAGCGTCAACACTCCGACTGCACATTCCTCCGACATTGGTAGGCGAAC
TGCTGTTGAATGCATTCATTACGATGTGTGCCAAGACCTCACCGGGGTTGGTAGCAGTGC
CTATACTACGGGCTGCTCCATTTTGGAAAGCGGGGGCCGTTTGGTCAAACATGTGATTGA
TTGGAATAACCACAACTGGCATGGTGTCATTCAAAATAGAAGAATAGGGGACATGAGTGG
CTGCCAGTATTTTGACAGCATGGCCGTTTGTCGGCGTTGTGTTGGAATCGTTGAATAGTG
TAATGGTGTTGGAAGTGACGCTGCTGACAGCGCCGAAAAGGTTCGCAGCAGAACCGTTAC
CAGTTATAGTGAATGAGTTGGACTGAGCACCAGTGGTTTCAAACCATTCACGCGGGTCCC
CTCCAGTCACGGTAATGGTGCGAGTTGAACTATTATAACTGTCAACGACAAGGTTTGTCG
TTCGGAAACGATTAACATAAGCATACGGCTCTTGGACAGAGCCACTTCGCCTGCTATCAA
AGACGAAGCGAACATGACGACTTCCTACAGGTTCGTCTGTCTTGTACCAGTAGCCAACGG
GTAAATCAAAGTATTTCCCATGGAGATTATTGAGGTAAGCAAAATGAGTATTGCTGGGCG
TAGTTGGTGGCATAGTCGGCAATAAAAATCCAATGTCTGCAAAGCGAGAGAATCCGGATT
TAGTACCAGTTGAAGGAGGGAAAAGGTTCGTGTGCCCATTACCGGGAGGGTTAGCGAATG
GAGCATCCGTACCAAAGTCCATCGTAGCCGTGGCAAACTCGGACTTCTCTTGCCCTTTGT
CATCCACGAATGTTCCTTCCAACTCCAGCATGACAGCGGCCATGTTGAGGTCAATACCAA
ATTTCGCACCGTCCGTGAAAGGCGTTGTGATAGCCGAAGAAGTCCGGTCTACGACAAACT
CCACCTTGTGAGCCAAGAGTTCAATGGTGTCACCATCCTCTCGCACAAGTCGGACAGGCA
ATTGCTCTACCATCTCAAATACCCCTGCTCACTCCACTGTTCTGCAACGAGCCGCCCATT
TTGGAACGGAGTTGCTTAGACACCATGGCCCCAAGTTCTTCTGCCAGTTTCTTCTTGTCA
CTGCGGTCAGTAATTCCGGAGACATCAATTTTGATAGCACCGATGTTGACATTTTGGTTT
TGTTCTACTGAGCCAGCCGGCTGATTTTGCGGAAGGGCATCGGTCTGCTGAGGAGGTCGG
AACGCTGTCTGCTGTGCTTCTTCTAACACACCCTGCACATTGCGCATGGGCTCAATGCTT
TGCATTTGGCGCAATGCCTCACGCAAATCACGAGTGCGGGTGTGTGAAACATTCATGATG
CGATTGAATCCACTGAGTTCGTCTCGTAGCCGATTCATGTTTTTGGTGGAATCATCGCTG
TATTCAGCGAAGCGACGCATGGAATCAACTGTGCGTGGGTCAAGGTTCTCGTCTACCATA
CTTCATCACTCCAGTGGAGGCACATAGTCATAGCCCAAATAGACTGCGTCGGTTCGTTGT
GCTTCTTGCTTTTTTCTCATTGCCACTGCCCATGCCAGCAGTTGTCGTGCGTCTTGTGGT
CCCAGTTCCCTCACTTCTCTCAGCCCCATGTTGTAATGTGTCATCAGCAAGTATTCGTTT
CCTTCTCTTTGTAAGCGAAGCCAGTCAGTCGTTTGTTTACCCGTTATAAAGTCTACAACG
ACGCTGACTTCGCCTCCCGAAAACTGAGCCATTCTACGACTTGGTCGGGATGAGGCACCA
GTTCTCTAAGCGCCATACCTTCTGTGATGGTCAAGTCCTTGAAAGAAATGTTGTCGGGCA
TATCAAGCCACATATCAAACGCAGCGAGCCAGTATTGAACAAGGTTGAACTCGGAAGCAG
AAAACAATGCTGCGAGAGATTGAACTTCAAAGAAGGTCGGCTCATGCACAGCCACCTCTA
TAGTCTCTCCATCAATGTCAATTTTCGTCTGTTTGGTTTTCCTCGTCATACTCACTCACT
TCGTCGTTTGAGGCAGCCTCTTCCGAGGGGTCCTCTTGAGAGTCTGTCGCCTGCTCTTGC
GAGGGGGCGGTGTGCTCTCCAAATGGGTCATCCGAAGCACGACCTGCTTCGGGATTGAAT
ACTTCGTCTTCAACAACTTCGGCCTCGTGCTCCGAACGAGGGTGTAGTCGTGAAGGGCGT
TTCATGGGCATGGTATCACTCAGCAATGGAAAAGGGTGTCGGTGCTAATGACCTTGACAT
TTTTTGGATGAATCATGACACGAGAGTGTAGCAAACCTTTGTCATCGGGAATAGGTATGG
GAGCCTGTGTGATGACATAGTCGTCAATGAGGATGCGCATCAGTTGGGCTGAATTAGCCG
TACCTGTACTTGGCTTTGTAAACACCATCTCAATAATTGATGCATCCGAGTTCACTGTGC
CACCGACTTCCCGATGAGTGCGGAGTTCATGGAAAAGCAACGGGTCACGAATGATGATGT
CCATTTCCAATTCAAACTCTTCACGACCTTCACGGATGACCGATGCGTTACGAGTGCCGC
CGTAAGGAACTTGCTTGGTTGACCGCTTTGCACTGTCAACAGTTTCGGGCACGGGTGTGC
CGCCAATGGTGTGGAAAGTCTCTACGCCGGTCTTGCCACGCAACTCAAAGGTAGAGACAT
AGCCAATGTCTTGGTCAAACGCCGTAATGGTACCGTTGTAAAACATGAACGGCTTCTCCG
AGCCGGGAGCAATACCGGATTCTTTGCGCCCCTTGACATCGGAGGCTGTGTTTTGGAACA
TGCGGTGCGCAGTGTAACGGTCCCCCGGATTAGAAGCATCAAGACGACCAGTGTCAGTGT
AACATGACAGTGCGTTGAAAATGCAACGATACTTGACCTCTGCATCAGTCGTCGCCGTCA
GTTCCCACTCTACAACCTTACAGCCTCGGAAGATACGCGTCAATTGCTTAGAATCGGTGG
ACGAACCGGGCGTGTTACTGCTTTCACTTGCGGCGTTAAACGACCCTACATCTCGGTTAC
GGATGCTGTGCTCAATGCAAAATGAAGGGACTGTTTCTGCTGAAAACAACAAGCGATGAA
CAGGGTTGTCAATACGGCCGTTTGCATCTACATCCGGGCTACCCGTTGAGGCATCCGATG
CGAATCGGAAAGCCTGTACGCCGTCCGAAGTCTCATGTTGGTAGTAAATAGGGTCGTCAA
GGAACAGTCGCTGGTCGCTCCCAACAGCCTCAATGGCCACTACCCGACGAATCTCGCTTG
AGCGGGCTTGGTCAAAGTGATGGCTGTCACTGGTCAACGCAGATGATGAGTCCGAAGAAG
GCCAGTATTGTGAAGCACTACCTTCCACGGCTTTGTAGTAAACTGTGGGAACAAGTGTGG
TGTCGGGGAACAAAACATAGTCGCCAACAGCAAGTGTGTGACCGTTGAAATCAAGACTGT
CCACATCAGCGTAGGTTTGACCGGGAGTGATAGGGCCACGCAGTGTCCCTGCTTTGCTAT
AGCCCGCTCCACCTATCATGGTCGCAGCGTCCACGACTTCACGACCGAGACTGTAGTAGA
GCCAACGAGGACTGTGTAAGGGCATCTCCACTTGGCCGCCTTGATGGTGAACTTTACCGG
GTTGTTGAATAGCAGGTTGGCGACCAAGTCCGACGACATGGTGCTTGAGCAATTCCACTG
TCGTGTCGGGCAAGACCATGTGCGAGGCCAATCCAATGAACTGGTCAATGGTTGACACCT
CTTTCGCTGAACTTGGATTGTCGTGATGGGCGAAATCGGACGCACTCAAAGTCGGCATAC
CAAGAGAATGAATGAACAAAGCGTCGCCTGTTCCACTCACTCGGCTACTGGTGGTGTGCT
CAAGAGCCGGAACCAGTTTGATTTTCGTGGCATTGCTCTCCACCGTGTGGTCTACGATTC
GGTAGTTGCGACTGTTGAACCCGTCATTGTAAAAATCCGAAAATAAATTGTTGGACGCAC
CTGCTTTGTGAAAAGTCAACTGCTGACCAATGAGCATACCGAGGGGCACTTTGAGAATCG
GATTGCTTTCAAAAATGGTGTTAGCACCACCCGAGCCGACAAAGGTCAACACGGTGCAGT
CCGGTGAACTGGTCGTCCATGTCGTTATCCAAGTACATGGCTCGCCGTGTTGGATGTAGA
TACCTGTCTCGTGACCCATGAGAACTTCCGAGACATCACCCTTGTACGCTTGGCTCGCCG
ACACTCATCACACCCCCACTGGGTCTGCTAACACGACCACCTCTACTTGAAAGGTGTGGC
GAAACAACCGCTTGGTCCTGTCACTCAAATCAGTCCTTGTCTTGAATATCATGCGGTCGT
AATTGACACCGTCGCCTTTGCGGTCAACATGAATCAATCTACGAATCTCATTCTCCAGCG
CCTGTAAATGCGAATGACTCTTAGCGGTGCGTACATCAACGGTGATGTTGATGCGAGTCA
TAACAAAGTTGTAGAGCAAATCGGGCACATCCTCGTTGTGGGCTGTTTCGTACGCAAACA
CAAAGTCCGAACGCTGGAGGTCTTGACGCTTGCCACGCTCCGGCTTAACCGAAGCAATGT
GCTCAATCACTGGCTTGATGTTATTGGTCTTTGCCCGGTTCCACTTTCGTAGCGTTTCAA
GCACAAGGTCAACGGCCTCTTTTACCATGTGCCCACCTCACTCAAACACAACGACCTCAA
TGTAGCGGCGGAGGATAGCCTCGGATTCTTGCTTCCACATCGTGGCCTTCTGTGCCAGCG
GGATGTTTTCACTTCCTTCGGGGATGAGGACTGAGCGGTCATCTGCCATGAGCAAGTCTA
CGGCGACCATCTTTGTCGCTGCTTCTTCAATGGCCTGCTCCACATAACGCTCACCGTAGA
TGTAGGACACCTTGATAGCGTTGAACTCAAAGAACGGGTAGGAGTTGTTGAAGTAAATGA
TACCCATCTCGGAATCAAGCCACCAGTCTTTGAGTCGGGCTTGGTCACCGCCAGCGTCGG
AAAAGGCACCAATGTCCGATTGGAAAGCCTTCTGTGCAATTGTGTAATCAACACCAGTAG
CCGGTTCCGCATTCATCCATTTCACACCAGTAAACGATGACGCTGTCTTACCAGTGTAGC
CAAACACAACGGTTGTGCGCCCGTCGGCAGAAGCCGTGGCCACGCCGTAATCTGCAAATG
CGCTCGTATCAACGCCGCTACCGGCGAGCCACACTCCCGAACCGTTGTACTGAAATGGGT
TGCCGCTCCGGTCATCCGTATCTGAGAGCACCATGGCAGTGCTGTCAGTGACGGCAATTG
TCGCTGACTCACCTCCCTTTGTTTGGCGCATGCTCGTGATTTTGAGTTTGCCATTACCGT
AGTCGGAATTAGCAGAAGCGAAGAACTCATTGTCCACATTGACAGCCGTGTTGGTTGAAC
CAAGCGGGAGTGTGAATGCGACACCGTCGTGTTTGTGCTGCTGTCCACTCACCACATCTT
CTGTGAAAGGGACAGCCGATTTGTTGACGCGGTCTTCTTTGTTGATAAGGTCAGCAAGAC
TTTGTGCCGTAGAGACTTTATCAAAACGACTGTCCCACTCGGTGCTACCCGTACCCACCT
TGAGTTGAGCGAAGCCTCCACCACCCGGCGATAATGCGATGAGGTCGCTTTCCAAAGCAG
TGTAATCAGCGATTTCAAGACGAGCCTCAGCCGAACCAATCTCACGGTAGTTTTCGCCTT
GCCACATCTCAAGGCGTAGAATCTGCTGAATGTTGCGGAAGAGAAGTGGAGTCGTACCGA
CATAGTCCGTAAAGTATCGGCGACGGTAAGGCTTGTAGGTGTCAAAGTTGAGGTATTCGG
CCGACACGAGGTAAGGTCGCCAAGCGTTATGCGTTACATTGTCAATGCGGTCTTGCACCT
CTTTGATGCGCTGCTCCACATGGCTGCGCTTCATACCACGAATTTTACCGTTTGTAAATG
AGGCTTGATTCTGCACATAACCGTTGTCCGTCGTTTCATACAAACCGGGATTGATGGATG
AAGAAAACGCCAGTTTAACACCGCTTGCCGTTGAGGTTATCGCTGTGATTTCCCGCTCCA
AGCCCATCGGGTCAGCGTCGCTGTAAATGAGAATCGTATCGCCAACCGAGAAGCCGGTTT
CCCTGTAATCTGTACCAGTCACAAATACTGCCGTAGCCTCGGCATTGGCTGCCATCAAAA
CGGCTTCTTGCGGACCGATACCAAGGAGGTCAGCAACTTTCTGCGCAGTGGTGTAAACAA
TCTCGGTAGGACGAAGTGGCCGTGTTTCGGGCTCACCGGGACTGAACACTACGGGCACTC
ATATTCCTCCCTCAAGCATCTTCCGGCGGGATGTCGTCTTCAGGGTAAAGAGGTCTACCC
GTAGCCTGTTCATATTGAGCGGCAAACTTTTCTGCGTCTCGGTCCATTTCAGCCATTCCT
TCCCTTTTCCTTTGCTCTCGGCGTTGGATGGTGCGGGGGTTATTTTCATACGCTTCATTT
TGAAGTTGCAGTATAGCCGCTCTTTTTCTTTCTTTTTCGGCTGGACTGTCGTATTGGTTA
GCCCGAAGTTCATCGGGAATAGGCGTAGGACCTTTCAAAATGCGTCGTGTCATGTCGTCT
TGAATACCCTTGAGCAACTGCTCGCCAACGGACATCCACTGTCCAGTTTGGACTTCGTCA
TCATCGTCAAGTGCGCCGACACCTGCTTGAAGTCGCTGCAAGAAGTTCATGTTGGAAGGT
GGCGCAGCCGTATCAGCCGTCGCTGCGGGTGCTGGTGCGTCGCCGCCGCCCATCAGCATC
TCCTCAAGTTGTTCCTGTGAGAGTTGTGAGAAGTCCGGTTCGCCACGAATAGATTGGCCG
GATTCTCGCATACCTTTTGCTCGTCGGCGTCGGCCACGGATTTCGTCTTGGCTTTCGGGG
ACGGTGCGGTCAAGTCGGCTGTCCGACTGTTCGCCGCCCATACCGGGGATTTGAACAGGT
TGCCCTCGCCGTGTGTTTTGTACATCCGAGCCTGCCGTTGGTATGTTTTGACCTGTTCGG
AAAGCATACTCAGTTCGCTTTGCTTCCGGAGAAAGTTCATCCATGCTCGGCCGTTGTCGC
TCTTCGGTCGGTCGGCCACCCATTTGCACAAAGTTCGCACCAATCTCGTCTTCCTTCGCA
TCAATTGCGCTTTGAATACGAGCCATTTGCTCACGGTAGTCAGCGGGCTTTTCTCGCTCG
GGGAGCATGTCCAACTGACGGAGTTGAAGTTTGAGGCGACTGACCTCCGCTTCAAGTGGA
CCTGTTTCCATCATGGCGCCTTGCTCCATCGCACGGCGACTTGCGTCCATTTGTTCAAAC
GCTCGGTCGCCGTAGATTTGGTCCATCTCGCTCAAGAACTCGCCGCCCTCGCCTCGGAGA
TTTACCTGTTGAAGAGCATTTGACATGGCTTCGCCAGCCATTTGATTCATCATTGCCTCA
TCCATTTCGCCTGCAAGAGCCTGTTGAATGTCAACCCGAGTGCGAGCAAGCGGGTTTCGG
GCAATTTCTGCTTCTGCCATCTGTCGTCGCATATCGGACACTTGGACGGCTTGATTGCTG
AGGCTTTGCATAACAGCGGACTTAAACTTGTCAAGCATTTCGGGACTGGCTTGTCCTTGA
CGGACCAAATTCTCAAACTCTCTTTGAATCTGCAAGTCCATACGCTGCTGAGCCGTGACC
ATGGGGTCCCGCTCTTGAGGCGCGGGACGCACTTCGGGAGCGTCAATGGAAATTTCCTTA
CCTCGTCCAACGAGTTCGGGAGCGATGCCAGCCGTAGTCGTCGTGATAGGCGTAGCCTGC
TGCATAGCGTCTTGCATGACATTGTCCATCATGCCCTGCACTTCGCCGAAACTACCGGGG
TTGGCAGCCGCTACCAAATCACGCTGAGCCTCGGGCGTCATGCGAAGCCCTTGCTCTTGT
AGCATCCTATCCAGTTGTTGGAACATCACTGCACCGGGCTGGGTGAGTCGCATGGTTCGT
GCGAGGTCGCCAACAGACTCCATGTCGCTCAAGTCGGCTCGTGTAGAGCCGAGTGCGCCC
ATGCTGTCGTCGTCAACGGAGAGTTCAAGACCTTGTGTAGTCAAAAACTCTTGAAACTTT
GCAGGGTCATCTCGGATAGTGCCCAAAGCCTGTGCAATAAGCATCTGTCGCATCTCATCG
CTACCACCCCCGCTTCGTCCGAGTGACATGACCGTACTGGGGTCGGCTCCGAACATTGCT
TGGAATCGCTCGGGCTCGGAACTGAGGAATCGGTTAAGGAGTTTTGGAACAGGAATCTCG
TCTCGTGGACCTTGCTTACTCCGGAAATAAGGATGAACTCCACTGGGGTCAAACACTTGA
CCGATGTTACCAAGTCCAGCACCTTCGTCGCCACCTTGGATGTTTTCGGAGATGAATCCT
TTTTCTCGTCGCCCGCCCGTCTTGGCGTCTTCTTGACCTTGCATGATGGTCCGACGAGCA
TCAAGGCCCGCTCGGAAACTGGCACCGATGTCGCGCTTCTCACGCTCGTCTTCGTCAGTC
TCCTCAAAGGCTTCTCGTCGTGCAGCAGGGCGAGCAGGGCCCAATTCTTCACGACGGCGC
TCAAAAAGTTCTCGTGCTTCACGAGCCATTCTTTGTGCTGCACCACTGCGTTTCTCGCTA
CCGGGAGTGATGCGCGTGCGTTCCATTTCAGCACGCCGCTCGGCTTGTTCTTCGGCTTCC
TTCCTACTACGCTCTGCGGCACTTTCGCCAGTAGTCAATGGCATCAGTTCGCCAGTCCGT
GGGTTCCGATAAGCCTTCATTCCATTCGGCAATGTGACAAAGTTTTCCTTTTCGGGGTCG
CCCTTGGGCTTCCTATCGCCTTCTGCTTTCCGAACAAGAACTCGTCCCATATCACTCACC
ATGTTTCCCTAAGTTATAATCCATTTGCTTGCCACAAGTTCTGCACTTGTCAACCCAGCA
GAAGTAAAGCATACCACAGTCCGTACAGCGAGTGCCTGCACCGATGTTCAAAACATCGCC
AGTCTTGCGTGTACGGATGCGTTGCTTGGAAGTGATGCCATCAAGAGGTCGCTCCGTGTT
GTGAACCGAGCCAACGCCAAAGCGTTCAGCAAAGCGGATGCCTCGCTTCTCAAGGCGCTC
TACTTCGTCAAGTCCAATCGTCGCTTCATCCATCATAACCACCTCAACTGGTAGTCACGA
AGATAAACACATTCCCAAGAATCACATGCGGGTCTGCTGACACGCAAGTGTTGGAGCCAA
TTGCCGTACTGATTTCAGTCGCAATCGCCGTTTTCTTCGTTGAGTCTTGAAAATCTCTCG
GAGCAAACGGACCAAGGATGGTGACGCTCTTTGCCATCTAAGCCACCTCATCGGCGACCA
ATAGCAAGGAAAGTTCCAGCGACAGTGTTTCCGCCAACTACAGCAGGGACGATTGTAATC
GTCGTGCCACTCACAGTACCAGTGTCTTGAAGGTTAAGGTTGGCGGGTGTACCGCCATCA
TCCGCAACAGTAGAGTCAACCACTTGAGGTGTGTTTGCGGACGGATTCAAAATAAGCCCA
TCAATGCTGGTCATAATGCTGCTCAAGTCAATGCTTGTGTCAGTCGCTTCGTAAGAGCCG
GTCGCTACGATTCGGTCGCCAAAGTAGGTTGGTCGGGGGTCAATTGTTACTGCCATGTTT
ATTCATCTCCTGTTGGGGTTTCTGCCTTTGCTTCTTCAAGAACTTCGGCTGTTGGTTCGG
CTACGGGTTCCGGGTTTAAGAAAGCATTGACAGATTTGAGGAGAGTGGCTTTGGTGGCGT
AGCCGCCGACCGCAAGTCCCTTCTCTTTCATCCATGCGCCAATGTCCTTCTTGGTCCAGC
CAGCATCGGGGATGCCGTCGTCGCCTTCGTCAACTGTGATGCCGTCGCCTTCAATCCGCC
ACCACTTCTTGTTCAAGCGGTTTCGGTTGGCGTCAAGGTATTCTTGAGGCACTTCCATGG
GAACCCCACGGACTGCCATGATTCGCTTCATGCCGGGGACTCGCCTTTCAAAGTAAGGCC
CAAGTGCCGTAATCGTGGGCAAGGTTATCCACCTCACGACACGATTGCCATGAACAGCGT
TCGGTTGTCAAGTGTTCCTTCTGCAAGCATGGTTGCCGTTGCACTTCCAACACCACTGAA
ATCAGTGGTGCAGGTAAGGGACTTTCCAGCCACGCCGGAGCCTCCGACCACCATTCCGTG
GATTTTGTCAGCGTCTCCACCAATGGTGAAGACATTGGCGTTTTGCACAAGGGTAAACAC
ACCCATAACGAGTTTGAGTCCACGGCCAGCCGTGTTGCTCGTATCGTTGTTGGTGGCTTT
AAACCCGTCAAGGGAACCGGGATAGGTACCGCCAGCGGCACCCTTCAACCAGTCCGTGCC
GTCAACGAGGGCACCTGCATAAAGGTCAATTTCAAAGTCTACGGCCATAACGCCGCCTGC
GCCAGTTGTTCGTGTAAATGTCACTGCCATTTTTCATCATCTCCTGTTTTTTTTTGTTCT
CCATCATGCCAAGTCTCGGATTGAACCGTGACCGCCAAAGAAAGTCGTCCATAGTTCTCC
CATGGTTCGGTACAGTCCCTCTTGACCGAGGCGGTTGATGGCGAATGGGTCACCGGTTTC
AATTCCGGATTCGTAGTATTGCGTTGGCTTAGCCACACTAAAGTGCAGGTAGTCCGTATC
AAGGAAGTACATTCGGCTGATACCGTCTGCGGCGACATCCTTGGAAGGAATGATTGGAAC
GCCGTTGTAGGTAGCCACGATGAAACCGGCTTCAATACCGGGAACACCCTTCACACCGTT
GAAGGTAGGGGTGACTCGCTTCTCTTCCATGAATCGCTGTTGTGCTTGGAGGAGTTGTTG
GATTCGCATCAAAGTGTCGTAGCCCGTAAGGATAACCTTGGGGTTGCCACCACGGACCCA
AATCTTCTGAAAGATGTCGTCAAGGTGGTCAAGACTGAGAACACGCTCCGTCAAACCAGC
GTCGGCTGCGATGCTGACTTCTGCGTTGGACCAAGTGTTAGCACTGCGGTCAATGCTGTA
GATGTCAAGGTCAGCAGCGTCGCTTACATGCGCAGTGTGAGTGGTGGAAGAGCCACCGCT
CACGGTTGCGGCGTATGCAGTACCGGTGCTGTCCATGGTGCTTGAAGCGGTGACACGGTC
CAAGGACTCGTAGTCGTTGCCGGCAGGGGTGTCAACATCTTGCGTGAGCATTTTGTTGAT
TTCTTCTGCGTGGTGCTTACCCATTTCTTCCTTGAGGATGGAACGGATGTCGCCAAGTCC
ATCGTCCTTGTCGTTAAGGAAAATGGCCATTTCGCTCATGTCAAAGGTGTGAGCGATGGT
CTTTGGCTTTGCAGCGATGTTTTGGAAGGTTGGCTTCGTCGTTTCGGGAAGCGTTCCGTT
CTCAGCAATTCCGCCGCCCTTGGTAGAGTCGGGGCGAGCGGTGACAACACGCCATCCGCT
TCGGTCCCAAGGCTTCTTTGGAAGAATGGAGAAGGCGTTGAACTCTTGGTTCAATTGCGA
CCAAACTTTGCGTCCGTAGATGGCTTGGTAGGTACCAGCCGTGGTGGACAACATTGGTGC
GTCAGCCTTCAAAAGTTCACTACCGGAGTAGGCGTAGCCCATGTTGGAGCCAGCGCCGTA
GTAGTAGCGTTCCATGTCGTTAATTGTGCGTAGGTAATTTCTTGCCATTTTTCATCATCT
CCTGTTTCAGTTAAATGCTCTCCCAGCCAGTTGGTGGACTTCGTCCCATGACATGTTTGC
CATGTCTTCGGTGGAAGGAATGGTGATGGATGGTGCGGCTTCCGACTTGCGGAGCGTTGC
ACCTTCGCCAGTGGCGAGGCCGTCAATTCGTGCACTGAGGGAGGCAACTGCCTTCTCAAT
GGATGCGAGTGGGCCACGAGCGTCAAACTGGGAAGCACGGCGGGTTTCAACCTCAGCCGT
TTGTTCCTTGGCAAGACGGTCAGCGAACACAGCGCCGAGGCTGCTCTTGAGTTGCTTCTC
AACGGAAGCAGCCTTGTAAGCAGCGTAGGCTTCCTCAACTTGTGCTGGGGTCAAATCGCT
CGGGGACAAGAATCCCTTAGCAACTGAGCCGCCGGAGCCGCTGTTGAGTTTGCCGATGGC
GTTGGTGGAAGGAGAGCCGTTCTCTTGAGCACGGCCCTTGACTTGCCCAGCGAAGTAATC
AGCGCCGTCGCCGATGGATTCGGGGGTAGAGCCAAGGTTGGCTTTGGAGAGTTCGTCAAA
GTGCGAGCGAGCACCATCAGTGTCTACACCAGCGGATTTGAGAGTGTTCTCCATCCAGTG
GAGGTAGTCTTCTGTAATCACATCGCTGTACTCACCTTTGTTCATGCTGTGGCCGTACAT
GCCTTCCTTTTTGTCTTCGTCATCTGCCATTTCCTCACCTTTGTCTTCGGTTTTTTTGTC
TTCGGTTTTTTTGTCTTCGGGCTTGTCGTCCTTCTCGTCCTTCTTGTCGTCCTTCATGTC
AGCAAAAGGGTTTTCGCCCTTTTCCATGGCATCCAGTCGCAGGTTAATTCGGTCAAGAAC
TGATGACAGTTCGCCCATTGCTTCGTTTTCGTTGGTCATTGTGGTGTCCTCCTTCAATAT
ACGGAAGGTTGCTTCGGGGTTTATCCCTTTTTCACAAATGGTAACCTCGTGTAGTTCCAG
TTTGGAGATTTCCGTGTAGTCGCCATGTTGGCTGTCGGATTTGTTGACACGCTTGAAAGC
CTGTCCTCCAATACTGAATCCACGAAGGGACCCTTTGCGAATTTCATTGGCAACTTCTCG
TGCCTTCTCAATGTCATCACGAACTTTGATGACGACAAACAGACCAGCGTCATCAACACC
GGACTTCCAAAGTCGGCCACTGCTGTCGGTGTAAGCATCAATGACGCTGCCGACTTGGAT
GTTAGAGTGAGCCAACTGAACATTGCGGAACTCTTGGGACTTCATGAATCCGTCAAAAGC
ATTTTTGAGTGCGCCTCGGGTAATCAAGTCCCCTTGCTTGTCCACCATTTCAACGGAGGC
ATAGCCTGCGACAACAAGGTCACCGCTGCTCTTGAGTACCGAGAGACTACCCGTCTGAGA
GAACGGGGAGGTTCGGAGAGCAGTGGCCATCATTGCTGCCGAATACTCTTGTCATGGTAT
TTAATCAGTATGGATGACAGCCTTCTCGTCTGTAAGTTCCAAATCGCCTTGCAGTGCGTC
GTTTTTAGGAAACTTTTTCTTGTCTTCGGCCGATTCCTTCTCATCACGCTCAATGTCACG
GACATCGTAATCGGGCATGGTTTTAGCATCGTTGAGGTTCGTGGGACCACTGGGTGATTG
GATTGGTGTAGCAAAGTCAAAGCCCAAACCTTTGGCTCCCCCGTGATAGTCGCCAACAGC
ACCAACGCTGCTCTTCTCCAACAGTCGCTCTAACAGCAACAGGCTCTTGCTAAGGATATG
GCGTTTCTTGCGCTTCCATTCTGTGCCCTCTACTTTGTGAGGTTCGGTAAGTGGTTCGGC
TGGTTCTGTAGATTCTTTGACCTCAGCCTTTTCTTCAATCTCCAACTTGCCCTTGAGAAG
CACACCGACAACTGGGGACCAAAACGGTCGTTGATTTTCACTAAGGCGAAGCACATGCGG
GTTGTCAGCCTCGGGCGTATGCACCGACCACTCGTCGCCCCGTACTGTCGCTTTGTAAAC
TACGGCACTGTCGCCGATTTTGATTTGAACATGCCTGCCCTTTCGGAACACTTCTACAGG
GTGATGATACAACTCACCCTTCGCCAGCATGGACAGGGATTCGGAACTAACCAGCCCTTC
ACCCTCGGCCTCGCCTTCAATTTTGGGAGCGTGCACGGTGTAAACTTTCTGTCGCTCGGA
AGCCTCAGTCTCTGTTACATTGGTGACATCTACACGCACCAAATCTCCAACATCATACTT
GTCTTCACTTTGGAATGATGCACCCACATCCATGTAGTCATCCCCGTCATGCTTGACACG
ACGGTCACCTAAGTCTTCGCCGTGTGCGATAGGGCCGGTGCCAAGACGATACTGATACGG
ACCTTCGCCACGGCGGTCAAGCACCATAAGCACAACCTCCGAGCCGGGCTGGAGCATTAC
CCACTTTGGATGGCGTGGCTCACCCTTCATGTAAGCAGACTTAGCGTCCCGCATCAAAAT
GCGTGGACCTTCCAAGTTCTTGACAGCCGACTTCAAGCCAGCATCATCGGTGAGTTTCGT
GTCGGATGCACTGGGCGTATGAACCATCTCCACGCTTTCAAGTGCTCCTCGCAAAACCTT
GATGCGCTCTTGGATGGGCATGTCGTAGGTGTCGCTGCCGTCAAACTCCAGTATGTCAAA
AATGTGGATGACATCCTTTCCACGAATAGCGTCAATCACGAAGTCTTTGTCACTGACTTT
CTTGAACGCAGCCTTTTCTTCATCCGACAGGTCTGCTTTGGATTCAATGTCGCCGTCCTT
TTTGGTAACAAAGAAGCGGGGGCCTTCGGGAAAGTCGCTGACAATCCAGTCGCCCGTGAA
GCCTTTCAAATGCTCCATGTCGTCCAATTCAAAAATGCGGTGCATGGCTTGCAGCGATGG
CACACCGTCCGGCATATCCTTGCGGATAAAGTCCGGATTTGTGAGCGAAGCCAAGAGCGA
AGGGCCATCCATCTTGTTACGCTGAGCACTGACTTGCTCATTATGCCTTCGGCCGATGGC
GCTCTCCCGCATGCTACGAGGGCGCTCCTCGTTGGCTACTTCCGAACGGTGGTCCCCAAA
GTAAGCACGATGCTCCGGAGCGAGCGCATGAGCGTTTTCCAAAGTAGGTGTGACCAACGA
TTCTTTTTGGGGCTCATCACGGCGATAAATCTGCATGTTGCCGTCTTCATCAATGTGACA
GCCAAGTGACACATCGTGAATGTGACCCCAGTTCATGCGATAGGCAGGACTGTCGTACAA
CGACTGGACACCATCGCCGTCATGCCCGCCGGCTCGCCCGATGTGCTTGTACTTGAGTGC
CTTTTCTCGCTTGATGTGCGTTGGTTTAACTGCCGGCTCGTGCCCTTCGGGCATGATAAG
GAACGAATCAAGGATGTCCAATTTACGATGGGCCTTCGCATTATGCTTGTCTTTGACCTT
TGTCCCCTTTTTGGGGCGTGGTTTTTCAGCAATAAAATCCCCATCAGCAAGAAGCAGTGC
ATTATCAGCCGTCTGTCCCTTATCGCTCAGCATCACATTTTTCAATTGATTTAGAGCATC
ATTGATACGGGCTCTTCGTTGGTGGCGTGGAGCATTCGGGTGATTATCAGCAACTTTGTG
GGGCTTGCCCCGAATGTTGTTTTCCAACATGATTTGATGCGGCATGGCACTACGGCTCAT
CGCAGCAAACTTTGGCTGAGCGTCACCGTTCTCATCAATGTAATACGACAGGTCATCCTT
GACATGGGCGTGAAGGTCGCCCATTCCCCGTAAGTTAAGTTCCTCTATGCCGCCAACATT
TTGCAGAAACTGGGCCACCGGCATGACATGAAACGCTTGTTCAGCGGGGAACTTGTCACG
CAATTTTTTGTGAACTGCTCTCAATTTAGCCACGGCTTCGTCCCGTGCAATGTTGGTCTT
ACCGGCTGCCTTGTTGCCTTCAAGGTCATACTCGGCTGCTTGCATGCCCAAGGCCTCAAG
CCAGTCTTCGGCTTCATTCTCCAACGACAAAGGCTCCCCATGCAATTGTGGTGCAAGATG
CTGCACATTGAGTCCAATTTGAGCAAGGAGCAAACCCTTTCTACCAGTTTTGCTTTCCAC
TTCGTCAAAACTCGGATGCAGTGCCTGTAGTCCGTGCGCTTCGTGTGGGGCCTTGTTGGC
AAAAGTGTTACCGTGTCGCATAGCCCAAGCCACGGCTGTGGCCGGACCCATGTCCGCTAT
GGGGTCAAAACCCTGCTCGTAGGCTGCTCGCATAACTTGCTGAGCCGCCTGCTCAATCAC
ACTGTTATGGTTGGTCAAAATCTCGTGCATGGTGTCGTGTTCACGGTTTCGGGGTTCCTC
TCCCGGTTTGACCTCTTCATAATGTTGGTCCAAGTCCTTCTCAAGCGCCCTCATTTCAGC
GTAGAGTTCCTTCAAAGCCTGTGCCTTTTCGTCAATTTTTTCTTGGTGATGGGCACTGGT
ATCGCTGTTCCTTTCTTGCTCTTCAAGTAGCGCATCCAGTTCCTCTTGCACATCAAAATA
ATCATTGGTAATATGGTCCAACTCTTCTTCCTTTTGCATGGCCAGTCGGCGATGAGGAGT
ATCGTCCAATGAAGGCGCAGTTTCCATAACCGAATCTCGTTGGCGACGAAGGTCGTCCTG
CAATTCTTCCTGCTCTTGGATTTCAGTAGAAATGATGTTCATGGCATTTTCTTTCTGCTC
GTCCGTCATGTCTGTTGTGGGAACACGAGCAACTTGCTCCCGCAAAAACTGCAACCTGTC
TTGAGAAGTCGCAATCTGCTCGTCTATCTCTACAGCAGCAGGGAGCGTTTGCTCGCCTTC
ACGCAGCGGCGAAATGTCCTCCCTCCGGCGAAGAATTTGGTTTTCTTCACTGGGTCTACG
CATAACACGAGCAAACTCAGCCGCATCACCCGTCGTGTGGTGAGCGTCGTCGGGTACTGC
CGAGCCGTGATGGATGCCCGACTGAGGGTTCCCCGGAGGAGCAGCCAGTCCCAAATAGGT
CGGAGCAGCATGGTGATGACGGGATTCCAAGAAATCAACATCGGTGTTGCCCAAGTGATA
GTACGGGTTGCTGACAGTGACGAGTGCATTTTTCCTGTTCATGAAATGCCCGTCAAGGTG
CGCACCGGCTGCTGCAAATCCTTCGCGTGTTCCGGCTGCGACCAAGTCATGAAACTCTTG
AAATTGCTCATCGTGATAACTGCCCGACCACGAACTCTTGTTTCGTGCGGCATGACGGTT
GCCTGCGAATGTTAAACCTCTGCTGACCCCTGCGGGATTCATAGCCGAAGCGAGGTCCGT
TGGGTCACGAGCGATGTACTGCCCGTCAACACGCGATGCGTTGACTTCGGGCGGAGCAAA
CGGAGCAGCAAGCCCTCCAGTGTGGACCACGGCTCCGCCCCGACCGGAAATGGCCAAATT
CTTCGCAGCCTCCTGTGCTGGCGTTAGTTCGGGTATCTCAGACAATACACCTCGCTCACC
CTCACCAACAACTTCGGGAGCCTCTACTGAGATGGGGCCTTGTGTGTGATGCGTTTTTCC
GTCCGGCGTAGCAAACGCAGCGTGACGCATGTCTTCCACCGTGCGGTAAGTTTTACCGTG
ACCGCCTGTGCCATGAAGTGTCCAGTGAGTCGCCAATGTACGAGGGCGGCCTCCGGTGTA
GGCTTCCGGATGCCCACCGTTGCCCTCGGTTCTCACGGAGTGGTTGACATGAAATTGCAG
GGCGTTGCGAATATCGTTTTGTGCCTTGAATGAAGAACGCTCCTCGTCAACGGCTGTCAA
GAAGTTTTCAATGTCCTGTGGCGTCCATGTGACAAGGCTACTCTTTGGCTCCCATCCGCT
GTAAAACGGATGCTCACCAGCAGGGTAAAACTCGTACCCAGCCTCATTCTGCTTCGGACG
AACACCCGCTGCAAGAAGCAATTCTTTACGACTGATAGCACGAGCATCCAGTTGTCCGTT
TTTGTCGCCTTCAACCTGCCTTCGGGTCAACGGCTTCAATTTAATTTCACCGTCTGCATC
AACCTTCAAAAAATCATAACCGTGTTTCGGCTTTTGAGCAGTTTTGTACTTGTCTCGCCT
GCGCGTCTCAATATCGGTGTGATACTTATGGTGGGCTGCAATCCCTTGATAAAACGAATT
TCCAAGCGACCCAGTCATTCGGCTGTAGAAGAAAGTGCGACTGTCTTTGTTTGAAGGCGT
AGGGACGATAGGCGAGCGTATGGGTTCACCCAAGTTCATCGGTGCTCGTGTAAAGTGCTT
ATGATAGCCCGACTCTCGTTGTGCACGGCTGTACTTTGCTCGGGGCACTGAGTAATCCAT
ATCAAGTTCCGGTATGCGCTGGTGGTCGGGTGATTCTGTCCCGTGTTCTTTCATATGTGC
ACGAGCAATCCGACGCTTGCCCCTTGTCATCCACTCCATGCCCTCAAAGTAGTCCTTCTC
ACCCAACTTCCACTCGGGGTCGTTTTGCCATTTACGCTCATAATCGTCAAGGTGCACTTT
CCGGAAAAATTGTTTCAAAGCGGCTTCGTTTTGACCACCTGCAATCATGCCTTCCATGGC
AGTTTTTGGCGTAGCGCCACCCAAGTTGTCAAGTGGCGTGTCCATCCACTCAGCAAAGTT
GTCTTCGTAACGAGCGTGATGAGTGTGCTCGCTGTCCAATCTACCCATAGCCATGTAGGA
AAGAATCGGGTGTATTTGCCCGCCAATACCGGAACTCATGTGGTGCAGAACCCAAGACAT
TTCTGCATCAGCGTCCTCTTTGGACTGGCCGGATTCGTAAAACGACCGCACTTTGCGGAT
ATGCAGTGGTGCAATGCCGATTTCGGGATGGGCTTCCAAAAGCGGGTTGAACTCGGGATG
GACGGGGGAAGTGTCGGCGAAGTGCCCGGCTTCGGAATAGGTCTGCTGAGTGGTAGGTGC
ATTAACACCTTCGTGTGTCCACCGTCCGCTCATGTCGCCCAAGTCTTGGACGCCCGTCAT
TCGCTCAGCATGCGGGTGAGCAGGAGCCAGCGTTTCTTGGATGAAAGTCCCGCCCGTATC
GGTAAGTGTAGGGCTGGTTTCGGGGACGAGGGTTTGAGTGTCAATTTGAGCACTCGTGGC
TTGGTCAGCCTGTTCAAACTGGTCTTTGAGAAGAATGTCGTCCGACACACCATCACCGCC
TTCAAAGGCGGCTTTGGAGTTTCTGCACCGCTTTGCGAAGTTCGCTCAAAGCAAACTTAT
GCTCATCAGCACCGACAAGACTCTTTTGCACTTTTTGCGAACCGCCGTCAAGGAAGTGAG
CATCCAAGGTGGAGAGAGCCGTAGGGTAGTGAGGGTTCTTGTCAAGGACATTTGATTTCT
CGGAGGTAGCCCCTTTGTTGGCAATGTCTTCTACACTGATGGTGCGTTGGTTGGTGCTGT
AGTATTGGTTCTGCACACCGGTTTCACCGCCGACCTGTACATGAAACTGAACATCACCGA
GGTCAGTGCCTTCTTTTTGAGTGAATCCAACGCCCTGCTCCTTGAGCAAACGCTGTTCCA
ACTCAATGGCTTCTTTCAACAGTTGGTCAAACTCGGGGTCCCGTGGTTCAAATCGTGGCT
TCATGGTATCACTCTATTCCAGTTTGGTTACCGAGGGCTCCTGCGCTCTTGGCCTCGGCG
GCAAGTTGATGAATATCATCCCAATTCATCTCATGGAACGCTTGGTTAGAAGTTGGAATA
TCAATCCCATCACCGTTATCGTTCTTCAAGATGTCATAGTGAGAATCGCCTCGGAACATG
TCGGGCATGACATCTACAGGTGCAGCCGTCTTGCGGGACACAAATCCAGCCTTTTTCAAC
AAGGCTGCTGGGTCGCCAACCAATCCTTTGAGAACTTCGTTCTCGGCTTTTAACACTTGC
AGATTGCTGTCCATGACTTCCATTTTAGAAATCAATGCGTTCATCAACTGTTCTGCGACG
CTCCCCTCATTGTCGTCAGTCAAGTTGTTCACCTCAAAGTGTTCGGTTGTTGCGCCGGCT
CATGATAGGACCACGGCGTGAAGTACGAATAGTACCGGGTAGCACACGCTCAGTAGTTGC
GTGAACACTTTGCACTTCACTGAACTTACGCACAGGTACACCGCCTGCATAAATGTCGTT
TACACCAGTTGAAGCAGGCGTAGCGGATTTGGTGATGGCCGAGGAAACATCTTCGGACAA
GTATTCAGCAAACTTGCGCACTTGATTGATGTGGTCTACTGCGCTGTTTTGGTCGTTATT
TTCCAACGCTTTGTAAAAAGCATCAACATGACTGCGCATTTTGCGTGCCATCGGGTCCAG
TTTCAAGAGGTCCATGTTCATCCCACTACTACCTTTGTCTTTAAGTTTGCTTCAAAAACC
GCCTGTATTCCGGCGTGCTTGCTCTACTGGTCCGGCTGGTGGACCACGCTGTTGAACGCT
GCCAATCGGTGAGCCGGAGCCGGCTGTTTGGAATCGCTGAGGGCTGGCAGGACCACGGTT
TCGCAAACCTCGGCCTTCGCCGCCGGGGTTCATGGCAGCCATACCCGCATTCGCCTGTCC
TGCTAACGCCCCTGCCAGTTGCGGAGGAATGTTGCGAGACGGTAGTCCTCCGGGTTGCGT
CATTGGCTGAGGCCCACCGGGCATACCGGGCATACCGGGTTGACCGGGTTGACCGGGTGG
CATCTCCTGCTTCTTGTAGACGAAGCGAATGTCTCTACCGCCTTCTTCAACAAGTTCTGC
TTGGTAGCCAAGTTGAGCCATGCGTTGAGCAATGTTGACTTCCATTTCATCTCGTCGTAG
ACGAGTGACTTCGTCCTCTTCTTCGTTGGGGTACAGCGTGAGTTTCCAATCGTGCACATC
CATTTCTTGCATCAAGCGAGGGAACAGGTTCTCAGTGTAGACTTTGTGCCCTGCTTCTAC
AGCACGATTGGTCACGAGGATTTGCAGACCTTCGTTGTTGAGGCCACCGGACTTACCTGT
GTCCATCATGAAGACATTGGACACACCATAAAACGCAGCAATACGGGTTCGCATTTCATC
ACGCACCGAGATGTATTGCATTTCTTCAAGCGTGTCCATGAACTTGACCCAGTTGACTCC
GCCACGGCCATTTTGACTTTCAACAGCAATTTTAGGGATGTAATGAGGGTCGCGCTCCAT
TTTTTCATCCACGCCTTTCCAAAAAGACTTCATGGATTCTACATTGTCTGTCGTAATTGA
AATCAGCCCACGAGGCACACGGCGTTTTGAATAAGCCGTGTACATGTAATTATCCATGGC
CGTGAGTGTCATGGCCTGTCGCCAAATGGTGGCTACAGGAGAGCGACCATAGAGTTTGGA
CGGATGGTACTTGCTAACATGGATGACTTCGCCTTCAATGTAATACTGTGATTTACCCGG
ACCACCTGTGTTGACATGGTGCACATCCTCCAACTCGTGTCCACAGATTTCACAATTGTT
TTCTTTCTGCGTGTAGCCACGAACTTGGTCACGATGGATTGGGCAGACTTTGTAGCGACC
ACCACGCACGCCACGCTTATCAGCAACAATGCGCATAAAAATGGGGTCGCCTCGCAAAAT
CTCCTTGACACGGTAGAATTGAATTTCGTTGGACTCCGGGTCCACATAATACTCCTTGAC
CAAAACAAGGAAAGCATCGTCAACAATGTTCAAATCAAACTCAATTTCTCGTAAAACATC
AATAAAGCGTTGCTCCATGCTGTTGCGCTGTTCAATCAGCCACTTGGGGTAGACGAGATT
GTCGGGGTCGGGCTTCTCTAATTCAGTAGAGTCGCACTGCTTACACACATCTACATCGTG
CTGATACTCCTTGTCACAGACCATGCACTTTCGGTGATACGCTTTTTCCCAATAGTAGCC
CCGTCGGAAAATTTCCTGCTGGAGTGTGGTGATAACGGTTCTTAAAATGACATTTTCATG
TGCAACAGAGTACAGAGCAGGGATGGTAATACCCTGCATGATAACGGGTTCTTGAATACC
CGTCGTCCACAAGGGCATTTGTGGCTCGGGAGTGCGTCGGCGACGGAAGCGGTCAGCCAA
CCCGCTAAGGGCTCTTGAAACTCTACCTTTTTCTTCTGCCATTACAACACCTCTTTCCAA
CCCATTACCGTGTCTTTGTCAACTGTCCATTCTCCCATTTTCTTTGCCAGTGCATCGGGG
TCGTCTTTCCAGTTTTCATGCTGAACAAACAACCGGAGTTGTTCTTTGAGAAGGGGGTCC
TGTTCTTGTAGGCATCGGAGAGCGGCCTTAGCCTGCATGGACTTAAGTTGCAGGTGAGGA
AGGATGCCTTCAAGCACTTTTTTGACATCGGATTTGGATTGGAAATTAACACGGTGAACG
CTACGGTTGCTGGTTTTGCCTACACGCTCGTTAAGGCTGAGCATACCACAGCCCAGTGTT
TTCTGCAAGCGTTCACAATGAATTTTACCACGGTCGCCAGTAGCGATGGCAGAAGCACGA
ACTTCTCCACGCTTGGTGATGTAGATTGAGCCGTCTGCGTCAAAGAAACCAGCGGCATAG
GCCCATGGGTCTTTGACGATAATGCCGTGCGAAGTCAACACAGCATACTCGCCACGCCTT
GGGGCCTTGATGATGTCAATCTCCTCACCGTACATTTTGAGAAGTTGTGAAACATTGGTG
GCTCCTACACGACCATCTCCTTTGACGATGATGTTGGAAGCGATGGCCCGTGCACTCATA
TGCCCTTTGTCCACCAGTTCTTGCTTTGCCATTTGCAGAACATTTTGCTGCTGCTTGGTC
AAACTATCAATTTGATGTAGACCGCTGCGCCACATTTTCTTAGCGTCTTGTCGCTGTTGC
ATAGCATTGACCCAAGCATTTCGCTCTTCGTCGCCCCACACATCCTCAAACTCGTCCAGC
ATTTTGAGTGTTTCGTCAGCCACTTCCCACATGTTACAAGCCCGGCGCAGCGTACTTTCA
CGGGACTTAGAAAACAAACGGAGTGATTTCAAGTTCCTATCGGTAAGTCCCAAGTTGCGT
ATGGTGCTGTGATGGTCCTTCGCCCAAGGGATGGACTCCAAAGTCTTCTGCACCTCTTCT
GCTTTCATAGTGCGCACGCTTTCTATAGCCTTGTCAATCTCGTCACGCATGTCTTTCATG
TGCCGACGAGCACGCTTGAAGTTCTTGACCACATCATCGGCATCCTTGCCAAAGTGACTG
ATGAACCAAGAGTCTCCGTTGACAGGAAACTCATGCATCTCCACAAAAATATCCGGCTCT
TCTACACGAGGGAGGGCTTCCTTAGCGATGATGACAGCCGTAGACGGGTCCTGTTTGACC
AGTGGATGATGAGAAAGCGTAGAAGCGACCATGTTGCCCAGTTCGTCCCCCAAGTCAACG
AAGTTTTCGCCCACGCCGACCTTTAATGATGACCACATCATGCCCCCTCCATTGTGTTGA
GCGAGGCCATCTCTTTATGACACTTTAGGTCCCTAAGCGACAAAAATATCATCTCCTCCA
AACCGAGGGTTGGGCATACTTGGTGCCCCCAAGAACCATTTATCAAAGCCGGGCAAGTCA
TCATCATCGTCCAGCAAAATAACGCTACCCTTGAACTCCTTGGTGCCCCAGTTGGCAAGA
GCCACAGCCATGGCCAAGTCGTCGTGGCTACCTACAGACTCAAGGCGACCGTTCCGCTTC
ATACCAAAGCGACTGAGTTGAGTTTCCAAAATCCTCGTGTACTCTTTGCTCTTCTCATCA
CCCCAAGGCGTTTTGAGTTGCCCCTGCTCAAGTGCCAAAAGCAAACTCATGAACATGGAC
TCCTTTCGCTGACGGGTGGTCATGAAGGTCTTGATAGGAATATCATCTCGCATGTCCCGC
AGTTCAGCCTCAAACATGCGTTGGAAGTTGTTGCCTTCCAATTCAATGAGGTCCGGCTGG
AACCGATTGTTGAGGATGAGCATGCGCTTCTTCTGCGCCATACCCCCAAGTCCCTTTTCG
TTGACAACATGAATGATTTGTTTTGTACCGTCGCCCGGAACGATGCGAATCACCACCATG
GCAGTATAGTCGGCGTTTTTATCCGAAGCAATGGCTGGGTCCCAGCCGATAAAGTGCTGT
CCGAAGAGTCCGGTTTTTTCACCATTTTCATCATAGTCATGTTCGGCGTAGTCCATAATT
TTGAGATTCGGGTCACGGGCACTCTCCAACAAACTCATCGGGAACATACTGGAAGTGTCG
TGAATTGGTTCGCACAAGTATTCACGAGCGAACCGAATGGCAGGCATGGAGGACTCACGC
ATTTTGAGGGCGTCCAAGTCCCATCGCTCCGGCCACAATGCTTCGCCTTTGTCGTTGATG
GCAGGATATGTCTCTACCATGAAAGTGTCTTTTTCTTCTAACTCGGCGTACAAGTCGTCA
TAAGAAAACGGAGTGCCGACCATCATCATACGCCCCGTGTGGTGCAACACAGGAAGAAGA
ACGGTGTAAAACCAGTCAGCAGCACGCTGCAACTCACCCGTGGTCGTTCCCCACAGAATG
TCATCGCACACCACAACATCGGGGTGGAACCCACGGGTAGCACCACCGACCGACTTCGCC
ATGATACGGCTGCCGTTGGTGAACTCAAAGTAGGATTTAGCCCACGGCTTACCAGTAGGT
TTGAGATGCTTAAGCAAATCCGTGCCCTCAATGTTACTGCGAATAAAGCGCATGTGCTCA
AGCGTCTGCTCAAGACTGTGACTGAACACCATGATGTGTGTACCGGGCTGGAAGGCCCCA
ATCCACAAAGCGTAAGACATGAAGAACACGGACTTACCGTGGTCACGAGACGCCTTCACG
CAGTAGTATTTGTTTTCATTCAGCCCTTTCTCCCAGCAGCCGTGGTGGTAGGAGTAGTCA
AACCCCAAAATCTCGTGAAAAAAATACTTGAAACTCTTCTTGCACATCTCAGTGTCCACT
TGATGAACGAGGTCTTTGATGGCAGGATTGTCGCTCAACCCTGCCCACCGCCCATATTGT
CAATCGTGCGACGCTGCTGCAAGGCTTGTCCAAAAATACGCGAGTCGCTGGGCGGCTCCT
CTTCTTCTTCGGCCACCTGTTGCCCAAGTTGCGCAGCCAAGTTTGTGTCTTGTGTGGTAT
GGTTGGCATGGTTCGGGTCAATTTGTTCACCTGCCTGCAAAACCGCTCCGGGACCCGGAG
CCGTCTGCAACGGCCGAACTGGCTGAGGTAGTTGAGCCATTTGTGCGTTGGGGAACTGCT
GGCCCAAAGACGGGCCTTCCCTTCGGTTATAGGTAGTGGCTCTAATTTGGTCGCTGGTAG
CAACAAGAACTTGTCGGAGAGCGTCCAAATTACCTGTTTCTGCAAAGCCTTGGAGGGTGG
GGGCTATTTGGTTGATTTGTTCCGGAGTTGCCCCTTGATTCAACAAGTCACTGATTGCTC
GCGCTGCGGCAGGGTGCTGTTTTGCGGCTTGCTTTTGTGAACGCAGTCGCTCTCTACCAA
GAGTAGTGCCCAATTTTCTATCTGCTGCCATTTTACCCTTTTGCTGAGCAGCCGAGCCGG
CTTGTGCTAAACGCTCATCCTCGTCAGCCAACATAGCAGCGTTGCGAGTGCGGACACTTA
TTGGATTGATGCGACTGGTTTCAAATCGCTGCCGACCTTCTTCTTGAGCCTGTGCCGCAA
GGCGGTCTTCTCGCTCCTTCAATTGTGCACGCCGTGCTCGGGAAACAGTTTTACCAGCAA
GGCCACGACCAACATCTGCCCCCTGCATCCCACCTGCATAGGCGCTGCCAAGCAAACTGC
TGATATTGCGATGCTTTCCCGTTACTGCTCCTGCAATACCGACGAATCTTCCTAAACCGG
CTCCCAGTTTTTCTCGCAAAGAAAGCGGGGCACGAGCACTACCCCTGTTCCCGCCACCCA
CATCCATCACATAGGACATTTTGCCACTGCTGTCAATTTGTGGTTTCAACGCTTTTTGAA
CAAGGACTTTCTTCATCAAACGCCACCCCCAAAGGTGACCTTGACCGCCTTGACGATTTC
GGGACCGACATTCCAGTCGTTTGCTACACGGTGCCAGTCGCCGTGCGAGTGGTAGATACC
GTGAACATCCATCACGCTGATGCCGAGTGATTTGGCTACAACACTGACATCGTCAGCCTT
GGTGATTCGGGACCGGTATTGAGCCAGTGATTTAACCACGGTGTCTTGACTTGCTTCTTT
GAATTGAATACGCTCCATGGTCTTGAGCAGGTCGCTAACCGTGCGCTCTTCGGAAGTGAT
GATGCTGCCGTCGTCCAGTCGTTGTTGCCGAGATACCCTTTGAGTGCCTTCAAAGTCTTG
AAAGGACGGTTGGGGTAAGTTCGCAGAAGCCCGTGATACTCCCGGTGTGAGGTTCGTCAA
TTGAGCGCGGGCCGCTTCAATCTCTTCCATGCGAGTGGGCGCAGCAGCGTCCCCCATGGC
TTGCCGATGCAGTTCCGGACTATCTGCATTGTTATCAAGCATGTTTCGTGTGACTTCATG
TGCTTGGTCAGCCGTTGGCGAAACACCTTGGGGTATGCCGTGCACATGGCCAGCCCAATG
GTCGGGCACAGACGAGTGAATAGCGTGGTGAGGGTGGTCTTTGTGGGCCTCGGGGAGTTT
ACCAGTGACTTGGGACCTTTGTCCTCTATGGTCGTCGGTATTACGAAACGCATTGGCGAA
TTGGAGGTATGCGTCGTGGTTTGCCTCATCATAAGCATGGTCTTTGTGGTCGTAGTCTGC
GTTGCGAAAATTATCAAGTGCCTGCGCCCAAGCGTCCTGTTGGCTCTCCACTTGCCCCGA
TGCAACAAGGTTAAGTGAATGCATCCAAGGAATAGCGTACAAATCACGAGAACGATTAAG
ACCCTTATTCTTTGATGGGCCTTTGCGAGTTGCGATAGAGTCCCGAACCCGTTTGTACAT
GGGAGAATCCATGTCCACACCAAGTGATGCAGCAACCCCTCTCAAAATGGCCGGTGCCCG
TGAGTTATCGTTTACTTGGTGTCCCGTCCCACCAATCAAGAATTGTGAAATGGGCATGGA
TGCGTATTGCCTGTACTTTTCTATGTCTTCCGGTTTAATTTCTACCCCAATGTTACGAAG
TTCTTGCATAATTTCGTTAGTACGAGATGCGATTTCAGCCGAATTTTCAACTTGGGCTCG
CTTTTTACCACCCATTTTTCGTGTTGGTGTAGCGAACAGTGCTTTAGGAGCGAACTGCGC
TACATCCAGCGGGTGGTAATTCTCAATGACTTTCCCCGACTTGTGTCCGGGAATCATACC
GCTTCCATCTTCGCCAAAATGCTTCTTTGCTTCGGGCCCACTGAGTGCTTTGACTCGTCC
AAAGGTCATGTTGTCAAGGCGAACTTTGGAGCCTCCAAGGTAATGAAATCTGTCCTTGGG
TGGCAACTCAACCCCTAATTGCTCTCGGTACATATTACGAAGACTTTCGTACAGTTCTGC
TGTTGAATCATACATTGGATGCACGCCACCGTCAATGAACATCCCTTTGTCAGCACCTTC
CAAGTCATGCAAGTTCCCCATGTTTGCGGAGTAATTAGTTGGGCGACCGTCTTCGGTCCC
GACTTGCCTTTGGCTGCGAACACTGTTCCCGTCAAAAGGTCCCGATGTGTTTAGTCGCCA
CAGCACGCTATTTACATCGGGTAACTTTTGCCCGGTTTTGTTGTGATTGTCAATGGCCCC
TTGAAATAATTGCTTAACAAGGTCCATGTTCCAAATTGGAATGTTGTGTTCTTCTCCAAA
TCCGGGGTTGCGAGCATCCGGGTTGATACCCTCTTTGATAAGGTGACTCCGTATTACAGA
ATGCATGTGCCCCATCATGTAGTCAAGCGGGTGAGAACTTTCGGGCTCGGTTACACCATT
GCGAGTGCGATGAAGAAGGCGACCTGTTTTGAAGTCGTGACCAAACGGCGGGTGGTGGGC
TCGCACGCCCTCGGGCCCTTCAAACTGGTCGTACCAACCAATGTCTTCGGGTGGATTGAA
TACTTCTTTGGGTGACCAGTGGCGAATCGGATGCGTCTCATCCTCACCGATGTGATACAG
ACCGTAGGATTTGCGAAGCACCATCTGCTGCTTCATGATGTTCCATGTGCGGTGAAGCGT
GTCTACGATGTCAAACCTGCCACGGCTCTCGGCCAGCGAGTCCGACGAGTAGTGAACACG
AAACATCAAGCCGTCCTCCCGCTACCCCTGCTCACAAAGTGGTGACCGGAGGCACCGGCA
GAACGGAACTCATCAGCCTCTTTGTTGTCAGTGCCCCCTTGAGGCTGAGTGGTTTCACCA
TCACGGTGCCCAGCCTCACCTTCTTTGGAGGTACCCTTGCCGGACGGCGGTGCTTTCTTG
GCTGACTCCTTGCGAGCGATGGCTCGCTTCAAGTCTCGCAAAATGTTGCGCAATTGGCTG
AGGTGAAGGTAGCCCGAAGCCGACTTAACGAGCATCTGCATCTCTTGAAGTTCGGACTTC
ATGGTCATGGGCTTGAACTTTGTACGGCGTTCGGGGTTGTGCCCTTGATAGGGCAAGGAA
ATGTTACCGCGATTGGCCTGCATGGCTCGGGTACCGAGACTTTGGCGGTATTTGTCGGGA
AACAAACGCAGAGGCTGCTTAGTATCAAGTCCAAGGTGGGACATCTCAACGGCTTTATCA
GCATTAACCATGCCACCCTGTTCAGTACGAGGACTGAGTGTACGGGACTGTCGCTTGGCA
CGCATGGATGTTGCTTGCTTTTGACGAGAGCGGCCACCGGGGGGAGCCTTGAACTGCTGG
GTGGAGAAGTCGCCGTCTCGCTTGAGCAGTTGGAAAGCGATGTCCATCGGCTCACCGGCC
ATGACAGTTTGCTGACCGTATGGACTAAGTGCCTGTGCACCAAAACTGATGCTGGCTTCG
GGAGAACCAGTGCCCGGCGAGCCAGTGAGGGCACTGAGTTCATTCTGTTGAGCCATAGGC
GTTTCTTCCATCATGTCCTCTTCCGGCTCGTCCATCGGCATAGGAGTGGGCATACCCATG
TCGGGTTCTTCCGATTCAATGTTGAACTTGAGATGGGGCAGTTCACGCGTCTTAACACGC
TCCTCCTTCTCCTTCATTTTTTTGTCCTTCATTTGGTCCTCATGTTCAGGTGAACCCTTA
CCGTGCCGGTAGTCTTCGCCGTCCGAATAAAGGTGGTCCGAATCGGACCGGGGGGAATAC
ATGCGGGTGTCAGTACCGGTACCCATGCTACTGGTCATGCGCTACCCTCCTGTTCTAACA
AGCCGCTGATGTCAATTTCGTCGCCTTCCTGTGTGAGCAAGGCTTCTTTGACGCGCTTCC
AAGTATCGGGACTCTCCTTTGCCATTTCAACTTTGAGGATGTTGATGGTGTTTGCCACCA
TTTTCTCCTCGGGCTCAACCCACGCCTTTTGAAATGTGGTTAAGTCTTTGATGGACTCAC
GAATCTCTTTGCTTAACCTCACCATATCCGAAACAGCCCCATCATCGTGGATGCTGACCT
CGTCCATGTAGCGAGACAATTTCTCATTGAGGCGTTCAGTGTTGTGTCGCAAGATGTCAG
CCTCTTGACCTACTTTGATGGACACGATGGCTGATGCACTTTGCTTGACGATGGGCTGGA
AATGTTCTTTCATGTGCTTGTAAACAGTAGCCTCACTGCAATTCAACTCTTGAGCAATCT
CTTCGGTGGTCATACCTTCGTCAAAGTAAGCGACTTCGTACATACTTCGGTGGTCGTCCG
TGCATATCACGCAGCGGTAGTTGGAACCTTCCAAGTTTTCACCAGCATGATTCCGCATGT
GGCGCTCAGCCGTGTTGGCTCGCCACCCTTTGTCCCGGTCCATGGTGCGCACATCAGCGG
TACCTTGAGCAAGATTCATCTCAAGTTCGTCACGGTCGGGGTCTTGGCAGAAAGGGCAAG
AACGCTTGCTTTGCCTAACTCCCATGCGTGGTCCATGCTACGCCCAACGATAAGCCTTTA
GGAAAGAGCAGTGAGGAAACACTATGCCAAGACTGCCCAAAATGAATGTCAAAGTGGCCG
GAATCCCTATGACAAAGGAAACGGCTGTTTCATTGTCAAAGGCTGCAAGAGATGTGGCTT
TGCGACGAAAGGTAAGTCCGGAAGAGCGGGGTCGCAGACTCTCTATCTGCCAAGAATGCC
CAAGTTGGACAGGCACACGATGCAAAGACTGTGGATGCATCATGCGAGCAAAAGCATCAC
TCAAATCGTCCACCTGTCCGCAAGACAAGTGGTGACTATTGTTGTGAAATACGGGTGTAA
ATCCCCGTAGCGAGTAGAATCGCACCCATCATAGCGCCCATCATGTAAGCCATCATGTCC
GATGAGAGTTTTCCCGAGCCGGTCAAGAGCACCAATGATAGCGTAACGATGATGGTCAGC
ACCTGTACCATCACCATGTCTACAATGACGCTCTTCTTTGGAGCAAAAATATCACGCGTT
GACATGGCAAAGCCATGGTAAATTCCGGGCATACCTCGGTCATTCATTTCATCGTCCTCC
CATCATACTGCGGGCAAAGGAACCAACGCCTCCGCCCACCTTTTGCATCATACCTTCGTC
AGCCAAGGCTGCTTGGAGCGCACCGCCCATCATTGATTGTTGGGCCATCGCAAGTATTTG
CTGTTGCTGCATCTCCATTTGCTGGATATTTTGCTGACTGGCACTTTGCATTTGATTGAA
TTGATTGGTGACATTCTCCGCACTCATGGTTTGAAGGTTGGAAGGGAGGGAAGTTACATC
CATTTTCATGGTCCCATCGTCTTCATTGATAACAAAAGTAGCGTTTTTCATCACTTCCAG
CACTGAAAAACTGACAAGGTCGTTCAACATTTGAACGAGTGTCGCCATTTGGGCTGACGC
TACGAACCTGTCCATGGGTGCGACGGAGCGCATAAGTGCCAGTTGAATCTCAGCCTCGCT
TGGAGGGGTAATAGGCTGCTGCATCATACCCGGATTCATACCCATACCCTGCATCATACT
GCCTCCAAAAGCACTTTGACCAAAGTTTTGCATGGTGCTTGGGGGCTGTTGATTGAAGCC
AAAGGGCTGTTGAGGGGAATTGGTAGGTGCACCGAGGTTCAAGGCGCTATTTTGTTGCTG
ATTGTTGCCAAATAACATGTTTTCACCTACTTTCACACTTGCCCTTGCACCGACTGAGGA
CCATTCTCCTCTTCAACCTGTTGGACAGGAGGGGCACTGGGCAGCGTAATACCCATTTTA
CCCACTGCATCAAGTATGCCGGGTTGAGTATTTTGGTCAATTTGACCCAATTCTTGCTGA
AAAATCCTCAAATCAAAGACAACCATGGTCACATCGTTCATTTTTGACACCGGATTTTGG
TAATGAAGGATAGAAATACCGCTTGTTTGGCGTGAATCCTGCTCTAATTGCTTGAAAAAA
GCCTCATATTTGGACAAAAATTGGGGTGTATTGTCCTTCTTTTTGACCATAGAGATGGGT
ACAGCGACCGTAGAAACGCCTTTTTTGACCATTTCTCGCATACCGGACTTGCTGGAAAGG
CGAACTTTGTCGTTTTCATCCTCCCATTTGCACAACAAATGGTACAAATGGAGGTGTTCG
GGGCAATAAGTACCCCGCATACTGCGCCCATCAGTCACATTTTCTTTGGCTACGAACGCT
TGAACCTCTCCAGACACTGGATTTTTCCAATAAAGGTCCCAAAGGCTCTCACCAGTGCCC
TCATCGCATATTTTTGAGTACAAATTGTCGTATTTGATGAGTTCAACGCAGTCACAACCG
TCCACAACGCATCGCTCATGCTGTTTATTGTACCTGTACTTCATTCCAAGCCACCGAAGT
GGGTTAAAAATGCTCCTTTTGCTGGGTCGGAGCAACTTTCGGGCCTGCTTGATGTCTTTT
TTGCGGGCTTTGCGTGAATCGGGGTGCCGACTGGGGTAAAAATTGACTTTTGGTACCTCA
ATGTTGCTTTTTACAGCCGCTTCACGCATTCCTTGCTGCGCACCCTGCATTTCAAGCAGT
TGTTCGTGGGTAAGGTTGCCCTGTTGCGATAATGCGACCATTTGATTGGCATCAAGTGCG
TACAAATTGCCATTTCTTTGTTGTGGGACTTGCCCATACCGTCTTAATCCATTCATTTGT
GTTCACCTCATGTTGAAAGCAAGTCTACCATCGTATTTTCTACATTCCAGCCTATTCGGG
TGGCCATCATACCCCTTCGGGTAGGTATGCCGGCTTTTTGTAAACGAATAAGGTCTTCCC
GAAATGGGTCAAAAATACGATGTTCTCCAAGGCGCTGTTGTTGCCACAGAGTATTCGCTT
GCTCATCCCACCACTTATCCGCCTTATTGGCGACTAAAAGAATGACTTTCGGCGTGTATT
TTTTGCCTTTTAGCCAACTTTTTAGATTTCTGTACCGATATTGGCGATAAATGAGAGCGT
CTACCAAGAATTTGAAGCCACCAACGGCATCAATGGTCGTGTCACCCCCCGCCGAAGCCC
TGTCATCAAACATAAACACCACCGCTTCTACCCTTCTGTTGACCATATCATCAACCCAAA
GGTTCCAAAAACGCTGTTCACCACCCAAATCAGCCGAATGAATGACACGGGTTTCACCCT
TGTACTTGACTCGCTTACGACTGGGGCGAGGGAGAAGGAATTTTCCAAGCACCTTTGTGT
GTGTAGTACGCTTGTCAAGTGCAATATCCTCCATTTCACCGGGTGTAGTCAAGTATTTGT
CCAATGTCGTCTTACCAGCCATCGGTGGTCCGTAAATACCAACACGGCGGGGAATCCAAT
AGTGGTAAAGTTCTTTGGCAAAAATAACGCCACCTACCATTGCGGAGCCCGCTGCTGCAC
TCATTCAAACCAGCCCATGACTTCATTGGCCATCCAATTGACAGTGTGTTCCCAAAAACT
CCAATTGTTGTGGTACTCAAACGCACTAATTGCCAACGCACTGATGAATGAAAAAATAAT
CGTCTTAACCCATCCCCATGTGCGCTCATAGGCAGTGTCCAAAGTGTTGGCCATGTGAAT
AGCACGGAGCGTTGACTCCGTCGCATCATCACTTGGCGTTTTGAACAGCCAGCCCACAGA
CCTCACTCCTTCTTCTTGAATTTACCATCAGCGCCACGGTTGGCGCTGGTGTCTTTGTCG
TCAAACGATACGCCCAAATCAAGAGTTTTATCACCTTTCTCGGGATTAAATGAACCTGTG
TCAAGCGAGATGGGGTCGGAGAGGTTCATCGGTGGTATTTTGCCGGGATTGTTTTCCATC
CAACGAAGTTCTTGCTCAAGTTGTGCCTCTTGCATTCGCAACTCCATGTCCTGTCGTCGC
CGTTCAAAGGTCATTTCCATAGAGCGGTATCGGTTCCTGCGCTCTCGTTCCATTTCGGAT
TGCCGAGCCTTGTCATCCATGCCCTGTTGAAAGAACATTTTGAAGAAGTAGTAGGCAATG
CCTTGAACAAAGAAAGCGCCCATCGCATAGGTGAAAGCGTTCAACATTGTACTTTCTAAA
TCAATCCAAATACCGGCGTTAAAAACACCTATGGCAAGTCCGACATTTAACGACTGCATG
AGGATAAGCCCCATCAGCCGGATTTCACTTTGGTCAACGCTTTGGCTACCGCTTGTCATG
CAATCCTCTCATATAACCCCAAAATGCACAAGGACATAAAACCTTCTAAGGTGGGCTGTA
CGCTGAGAGGTAGCGAAACAGCCCTTGAGTATCAGTCTTCCTTGTCCTTTTTGTCGTCCC
GCTTACCGTTGGTAGACGGGCCGGGGCCGGCTTTGGAACCAATGACGATGACCATGCCGT
GAGCAGGCTTTTTCTTTTTGTCATCATCGGCTTTCGTCATGCAATGCATTTTGTTGACGC
AGCCTTTCTTGCCACAGCGTTCGCACACACTGGCTTTCATAATGTTGCGTTCCATTACAC
CCAAGGTGGAGTTGATGAGATTGTTTCCAAGTGACATAGGCGTCCCCTTCTGTTTGATGG
AAGGGGCCTGCATATTTGATGATGTCGGAGCCGACTGGAATTGCTTGCCTTGGAAAATAT
CCTTGTCAGCCATACCGCTCACACCGACATTTTGCACACCGCCAACGCCGCCGGACTGTT
GGCCTGCGAGTTGAAAGCCCTGTTGACCGCCTTGTCCTGCACCAAAGCCGGCCACGGCTC
CTGTTGTACCTGCCGCAAAGTTTGGAAATTCTGTATCTGTAGGCGAAAACGGACCCATTC
CCAACGCCATCATAAGTTCGGGAGCATAAGCGGCGGCGGCACCAGCGCCAGTGGCTCCGG
TCATGACAGCACCCCGTTTTGCACGCTGACCCAATGTCAACGGAGCGACTGGCGCTTGTG
CTCTCGGAGCCAACCTTGCAGCCCGTGCTTGGGCAGCATTGAAGGCTTGACGCTGAGCAC
CAAGTTGAGAAGGAGAAACATAGGGGGCTACATCACCAAAGGCATAACCAATTTCGGGAT
TATCTCGCTGTAACATGCCCCTTCGCTGCTGAGCAGACAACGCTTGATGGCGGGCCGCAG
CCTCAGCCGCCTCCTTTTCTGCGGCTTCTCGTGCTGCTGCACGCTTTGCTGCACGGCGGC
CGCCAAACCTCCGGGCCAAAAAGCCCCCACCCTTGACGGGGACAACGCCCTCGGCAAATC
CCGAACCAAATTCAGCAAGGTTGCTACCGAGTGAATCATTACCTTCTGCAACGGCTGTAC
CGAGGATTGGCTCGGACACTTCGTTTCGCTTAAGGTTTTGAGCGCCACGGAAGCCGCCGT
AAAGTGCCATCGCCGCCGGAACGAGAAACGGAGCCACCTTCTCCACACGATGCCCTTCTT
CAAGGACAGACCAAGCGGCGTCAGTTGGACTCAGCATGCAACCAGTTACCCCCATGTTTC
ATTTTTTCATAAGCCTGTCGCAACATCATGTACTGCTCTTGAGCATCCACAAGGTCGGCG
AGCAACACATCGTTGCCGTCGCAAGCCTCCTCCAACATGTCAATGATGTCAGCGTAGTGG
TCAAGCAAGTCCTGCATGATTTGCAGATGGTCTTCCAGCGTAAGCACGAACTGAAAGCCC
CAACTGTCAAAGGGATATTCGGTCATCACCACTCACCTTTGAGGAGGCGGAACGAAAGGT
CCATCGGTTCGCCGGTTGTGAAATATCCGCCAAAAGGTACGCCTTGAAAAGTGGGTTCTT
CTTGGAGTTGCCCTGCGTGGTCCATTATCCGAATATAATTGGCTTGGGGGCGGTCGCGGG
GGCCTTCTGCAAGAAGTTCGTCCATGAAATTTTCGTACTGTGGCATGACTGTGACTTTAG
GGACACTTGGAATTGTAGGTAAGCCGGGCTGAATAACATCTTCATGAAACAATTGGTTGA
AACTACTCGGATGAATCATGAAGCCCGCCTCGGAACCAATGTCATTTGTGTTGAATACTT
GCTGCGGACTGGTACCGTAAAACGGGAGCGGGCCTTTAGTCCAACCACGCCCGTAGTCAA
AAGATGCGTTCGGTTCACCGGGATGATGTGTGGCTGCGTCAATGTTTTCCTCCAATTTGC
GCCGAGCCATTTCTTGATTTTGCGCTGCCCTTGTCGCACGCAGTTTTTCACTTGCACGCT
CAACTGCTTCCGGATTAGCAGCGAAGTTTTTGGTCGGTTGTCCACGGGCAGGACGACTTT
GCTCAAGACGACGGAGTTGTCCTCGTGAAAGCGTTTGTCCGGGCGCTCGCTTGCGGTTAA
ATTGACGCATCAAGTCTTCTTCACGCTGCTCAAACTCATCCATGTCGTCGGGCGAACGCT
GGTCCAAGTCAAACTTGAGTAGAAGCCAAGCGATGTCCATAGGGTCGCCCTTGAGGGTAC
CTCGCTCTTTGAAGTGGCGGGCCCTGTTGGTGTGAGGGTCTTCGGCGACGAGGGTGTGGT
CTTTCGTGTGGCTCATGTCCGGACCTCCTTTACCCTCAATGCCCCTATGTCGGCGTTCAC
GCTTGAGTTCTTCCCGATACTTGACACGCTCGGGCGTGGACTCGTACTCGGTGTCGTACT
CCAACTTGTGGCGCTTGGCCTCGGGGCTGACAGGTCGCTTGAGCACCAGTGATTTGACAA
TCGTTGGCTTCCCGCCGACACCTTGCTTCTTGCTACGCTTCCGCTTGGTTGCCGCACGCT
TCTGCCCTTCGCTCATGGAGCCACTGGTCTTCGGCGTCTTGCTGGACACCTTGACTGACG
GGCGGCACTTGGGGTAGCCTTTGCTTCCTTTCTTCGCTTTGGAACGACCACATGGCGGGT
GCTTACCGTCCTTGTCCTTGCGAGACACATCCACCCACTTCTCCTTGAACCAGCGGTTCA
AGTTCTTGCGGACGACGACTTTGCTCATTTCTTCCCCGCCCAAGCATCACACACATGGTC
AGCACGACAGGTAAAGTCGTACCACTCACAGTACCCCGTCATGGGGTCATCGGTCTTTGA
AGAATCCCAAGCCTTGCAGTTGCCGCACTTCTTCGGCCCTGTGGCTTTGCGATAATTTGG
AGCATCCTCCTTGCCCTTGATGATACGCCAAGCATGTTCAAGGGCTTCAAGATTCATTTC
TTCTTCCCCTTCTTTCCTTTGAACTTACCTTTACAGTACTGTACAGCCCATCCGTTAGCA
TACGCTGAGGGATAAACTTTGAACTTACGCTTCGCCGCCGCTTTACCAGCAGGGCACAAC
TTCTTCTCAAGAAGGTCCCAAGCCGTCTGCATGCCAAAGCAGTGTTCACAGTCGCAATCG
GTCATCGTATCACAGTCCGTCCATTAAAACGACATCGCCGTGTGGACTAATTTTCACATT
GTCCATGGAAGCAATCAACTTCTTGCACTCAGCCTTGGGTCGGTCGCAGGCTTTGCAGCA
GTCCTCCAACGACGCCGCCCCGCCTTCTTTCTTCAAGCAAGCAATGAGTTTTTTCTTAGC
CTCTTCGTCACTTGCGTTCTTTTCTTCTTTCAACAAGGTCCATGCGGTTTCAAACGGATT
CATGCTCGCTCACTCCTTGCGTCTATCAAATCTTGAAGAGTAGGCCCTCTTTGCGGGCGA
CCGATGGTGCTTTCGCCCGAATCGGGGTCACTGACATAAAAGGAAGAAGGCATTCCTGTC
CCTCGTTCCTTTTCTGTTTTATAAGGTAGGTATTGATGAGGTAGCCTGTGTTCGGGAGCC
ATCTCCGACATAGAATAAGCACTTTGCCTAAACATGGCCGGTGCGAAAGAAGCGTACTCG
CCAGTCAACCCAGCAGGAACAACACCCGCCCGCTCCAAGGCCTCGTTGACATCTCTCAAT
TCTTCATGTTCGTACAGCGTGGAATAGCCGCCCTTGTCAAACCCTTCATCTGCTCTATGT
TTCGGAACAGCAGGCAAGCCCCCGTACTTCTCTGCAAAGGCAAAGTTTTCCCGCTTTAAA
AGAAGCCACGCTTGTTCCATTGGGGTCAACAGTTTCACCTCAAAACTTTCATTCTGTACC
CATGTACTGACCTTGTGCGTCCATTGCTAACGCCGCTTCAAGGGCCTCTTCGGGACTTTG
TTGATAAAAACTGTAAGGTATTTTTCCTACCGGGATAGTAGGTTGTCCTCGCTCTAACTC
ATGGGGGTATGGAATATCCGACCTGTAGCCCGGATTTGAAACAGCAGTTATGTCCCCTGC
GCGGTGAGCCACTGCGGGGTGAACGGTCCTAACATTCCTTGTCATCTCGGTAGATGGTTG
ACGGCCTCCTGCCATCCCACGAGCGTAAGGGTTGGATTTACCACCCGGCTTCGTAGCAGT
TTGAGTTATCTGTGGTTTAGGGTCTGCGAAGGCTTCACGAAACCCTTTTTCGTCTTGTTG
CCTAAAATCGTCTTGTTTCAATACGGTCCACGCTATGTCTATCGGATTCAACAGTTCCAC
CTCTTGAGTGATGCTCCCTTGGGAGTGAGTTTACCCTTCTTGCTGGTCGGGCCTTTGACG
CCCGACATGCGAGCACAGAATGATTTACGACGCTTGGCGGATTTACTACCGGGCTTCAAC
TTACTCGGCTTCTTGGTGACGGGTGGCTTGAGGTTTGCACCCGTCTTGCGCTTAGCGGCG
GCACGACCTTTAGCGTTCAGCCCGCCTTTCTTGTTATGCTTGTTAGGGTTGTAGCCATGG
AATGGCTTGGATTTTTTCTTAGCCTTCATTAGCGCAAAAGCGTTATCCATCGGCGAACAA
CAATCGCAGAATGAAACATCGGACCAGTCGGTCTTGGCAACATCTCCTTCACCCATCTGC
TGTGTTGCTAACTGTGTTGCTTCCTCATTGGACATCCCTTGAAGTTTGAAAGCGGCAATC
ATATCAGCCATTTCTTGAGATATGTTTTGTGGGAATGAGGCAGCAAAAGACCCACTCATC
ATTTGTTCAAACTTCCTTGCTTGTTCTTCTCGCTGTGCTTGCGCCGCTCTAATTTCCTCC
ATAGCCGAATCCATAGGGTTTGGCTCTTGAGGTTCATCGGTCTTCACATTACCGCCAGCA
GAAATCTGTGTGTTGTTGTCACCCGTTATTCTTTGGTTGACATCTCTTTTACTTGTGTCA
ATATGGGGTTCATCGGCTTCGGCGGGCGATAGCGTTGAAAAAGGAATTAGAACACGACGC
TTCATCTTTGAAATGCTGGGCGAATGCGACTGAGAGATGACCCTTACTAAAGCGTCCGCC
ATGTGGCGTGACAGCGTGGGTGGCTACATCAAAGTTTCCACATGTGCTCACACTTTGGAC
ATAGCCACGCTACGCCGTGAAGTGTGCCTCCAGCCTTGGAGTACAATCGTTGAGTAGGTT
GTTGCTGACAATAGGGGCAGGCAGGACTTTTGCGCCGTGGCATGCGTTTCACCGAAAGGG
GGGAGAGGCGGTGGAATGAAGAAATACAACAAGTGATTCAGAGCCCAAAAGAACACACAG
TGGAGGTACCGCCTCTCCCTTAGTACCCTATGTTCGGCATCCCCTACTTAACGCTTCCGT
TCTTCACGCTCGGTTTTGCGCTGTTTCGTCTCTTCTTCGTCGGCCTTGATGCGAGCCATG
AACTCGGGGTCAGCCGGCGGAGGAGCGGGTGAGGTTTGTCCCATTTGCCCCATCATGTCG
GGTATCATTTGCACACCGTCGGGATTGCCCATGCGACCCTGTCGCGCCATGTGCTCATTG
AAGACCCGCATGAAGTTTTCGTTTTGGGAAGGGTCTTGTCTAAGGCTTTGAACGACTTCG
TCGGGAATCAATGGGCCATCCGGACGAATGCCGCGTTCACTCACAGAGCGACCCGGTGTG
GATTCGGGCTCACCAAGTGCTTGGGTTGGTGAAGCGGGGACATGACGGGTGTCCATGAAC
TCATAAGGATAAGTATGCCCACTACCGGAAACAGTTTTTCGGCCTTGTAGACTAACCATG
TCCTTGGGGATTGGCTCTTTTCTTTTGTCACCAATTCCTTGCATCATTCCAGCGATAGCG
GGGTGCATCGTCTTTGATGCCCTTCCAAGCGCAGTCGGGCTATTTGCCCTCATGCGAACA
TTGGGGTCGGCTTTCAGCACAGTCCAAGCGGCGTCCATTGGGTTCATAGTATCACATCTG
CCCCATCATGTCGGGTATCATTTGAATGTTGTCGGGGTTGCCCCTACGCCCCACACGACC
AAAGTCTTGGTGACCGGCGATGTGCGGCCGCGAATGCGGCTGCACATCCATATCTCCTTG
TTGCTCATAGAATTGACGCAACTTTTCGGGGTAGGCATTGAAGACCTGCATGAACTCTTC
ATTTTGAGAAGGGTCATCAATCTGTAGCATGTTCGCAGTATCATACGCTCTGTAAGGAGA
ATCCTTTGACATCTCGTGAAGAACTCGGTCGGGAGGTTTGGGAGCACCTTGCCGGTGGAC
CGGGCCCAAGGACCGGCGACTTCCCGCAGAGTTTAGTTGTTCGTCTGTACTGTAAGGGTC
TAAATTTCCGGGTGCTTCACTATACGGTTGAGGCCAATCTCGGTAACGAGGGGGGTGATA
TGTGTCAAGATGACCGGGGTTATTGAGCGCAATGTCATCTATGTCTAACTCTTTGTCGGC
GAAGTCTAAGTAAGGGGGCCTTTTCGTAAGCAATCCAGCGATAGCAGGGTGCAGAGTTTG
ACTCCTTCCGCCGCCGCGCTGCGACGGGAAGCCGCCGCCGTGCACCATACGGAGATTGGG
GTCGGCCTTGAGGATTGACCATGCTGCATCCATTGGGTTCATTGTATCACAGTCCACTTA
AGTCATACTGAGGTTCGTCAAAGGCGAAGTCAAACTGAGACTCATTAGTTTGAGGGCGAC
GGAAGCGGTTAAAAATTCTACTTAGGGCGCTACTTAGACGATTACGAGGACGAGCGCCTT
GAGCGAGTTCTTGACCCAACTCCATCATCGGTCTGTTCTTGAATGATTCATTACTTCCCG
GTAACATGGCAGTTTGGTCACCCGGACGACCTTGGTAAACATCCGTAGAAGGTTTTCGGA
GGAGATGCCACGAAGTAATGTCATCGTCTTCACCACGGCTTCGCATGTCTCTAAGGTGTT
GACTGCGAGGGGGGTAAAATCCGCTTCGTGCAACACCGTCTCTACCACGGGATGTACTTA
GGATATTGATTGGCTCGCCATAGTTGCCCATGTGAGGGTGTTTTTGCCTTACTGCTCCAA
TCATACCAACCTCGGGAGGCGTGTCTAAATGAGGGTGGTGGGCACCGCCCGGTACGCCCG
GAATCGGTGCTTGAGGAAGTTGAATTGGTCCATATTCAAAATCGTCTATGACATTCGTTA
ATTCATTTTGTCGCTCATCATAATGGGCATCATACTTTGGGTGCTCTTGTCGGCTACCGA
ACCTCATTATCAAGTTTCCATCTTCATCCCGTTGATTTCCGTAACGGCCGACTGGGAAGT
TGTCGTAAACGATGGGTGGGTCGCTGAATTTGACACCGGGTACACCCTGCACCGTTGTGG
GGTCAGCCCTACCCGTCATTCGTGGTACATACGGATAGCCCCTATGGCGAAGTTCATGCT
CCGGTGTATTGCGTCGCAGTTCATCAAATGCTTCATGGTCTGTTTGACTGGCAAAGTGGT
GACGCTTGCCACTGTTCTCCAACATGTCTTGCATTTGCCCCGAGTCTACACGAAGAGAAG
GCTGGTCGCCAAAACTATGAATAAAACTCCCAAGGCCCCCATGTCCTCCTGCGGCTCCGC
CACCTTCTCCACCAAACCTATCAAATCGTTTTTCGGGGTCGTAAACACCTTGGGGGTCTT
CATCACGCGCACGGCTGCGTCTCATGTCCTCTAAACGCTCAAGTAAACCACCTATCGCCG
GATGGGCAGTACCGAGTCGCATTTGCTCAGTGCCCGGATAGCCGACATCACCGAAGCCTA
CTGGTACTCGGCCTTGACCGTGCTGTTCGTACAATTGCTGTTCATCCAAAGCCTTGAGAA
GCGACCAAGCGGCTTCCAAGGCTGCGACCATGTACGGGGGAGAGCGGGCGAAGAGATAAA
GTTTCTTCACACGCCGAGGCCCTGTTCTTGGAGCCGTTTCTCATAGCGCAATTGGTCAGC
CGAAGGGCCAGCCAAATGCAACTCGGACATCGGTTTGGGGTCTTCTCGGCTGAGATAGGG
GCCAAACGAGTATTTCTGCATCATGTTGTAAATCTCTTCTTGAGTCATGCCGGGCGTCAG
TGCAAACGCTCCCGTTTCATGACCCATGTTTTTCAAATTGCGAAACGCATGTTCGGCCGC
TTGTCGGTCATAATCACCCAACATTTCTTCAACGAAATAGGGCCCAAGTTCATCGTACAT
TTGAGTACGGAAGGCCATGTCGTTTTTGAGTCGTTCCTTGAGTGCGGTGTCCTCCTGCAA
ATCCATGATGCCGGACTGCTGCTTGGCCCATTCAACCATCTCCGGGTCAATAAGTTGGTG
AACAACTTCGTGCCCCATTATATCGCCAACCCGTTGTGCGTACTGGTCAAAGTTGTCGCC
AACATCCCCTTCAAAGTCCAAATCTAAAATGCGCTGAACATTGGCTCCGGAAAAACTCCC
ATCGGGGTTGAGCCGGGGAACGGACCCGCCACGATAGTAAGGTTCTCGTGAAGGGCTGCT
TACCACTTTTGCTGCCGCCATGTTTGGAAAGTTTTCCCGCATGCCTGCTGATGTCATCCC
ACGACCTGTGTTGTAATGCATGTTGAGAGGGCTGTACCGTTCAGCCCCCGATATGTAGGA
TGGACCGCCATAAGGGCGCGTCCCCTTATATCGTTCCGCGTTGTAATCAGCACTCATCAC
ACCACGAGGAGTACCTTTGCCACCAAGAAAAAAATCCGCTTTGAGGACAGACCAAGCCTG
TTCAAAGGGGGACATCACTGACCACCGAACACTGTGAAAGGATTGAAGTTCGGGTTGGGA
GGTCGTGAAAAACTACCGGGCTCGGGTAAGTTCTGCATGGCGTCAATGCGGTCTTGGTGG
AACTGATTCGCCCGGTCCACGGCTTGGTCACGGTCAGCCGTCACTCGGACAAGCCGCTCG
TCGGGCGTAAGGTTCCTACCTTTGCGTTGATGCTGGAACCTCACTTCGTGGAGCGGGCCC
TCTTGGTCTTGCTCGTGATAAGGTGTGAAGAAGCCCTTGGACTTGGGGTGCATCTGTGAA
AAGCCGCCTTTGTGTCTACCCAAGGTGTGCAAGGGAAGGCCGTCCCTCCCTACCTGTCGG
TTCACCACTGTTTCCGTAGGTGAGCGCATCTGTGGAAACATGGCCGAGCGACCATGCAGC
GACCGCTGAGGGTCATACTGCTTGAGGACAGACCAAGCCTGTTCAAGCGGATGCATGACT
ATCGGAGCCGGCCCGACTTAAAAAAAATTGTTAATTTTTTAGGGCCCTAAGCCTGTGAGC
AAAAAAAATGGCGGAGCGCCGTGTGTGGTTAAAGGAGGGTAAACCCGGCGGGTAAACCCA
TTCCTCCGGCTAAGGTAAACCCCCTGCGGCGGCTGGGGTAAACCCCTTGCCCGATTTGGG
TAAACCCCCTCAGTCGCACGGTCTATAGAACGGGGTGCGTCGTGCGAGTCAGCCGGCTCA
CACGGTAGGGCCAGCCGCCTCGTGCGTAGGGCCAGCCGCCTCGCATGGGGTGGGCTAACA
GCCTCGCAGGGTAGCGGTCTATAGAATGCCTCGTGCGCCCTCGCCGCCGCCCCGTGTGAG
TCGGCTCCCTGTGCTGGCACAGGGGGACGGCTCTCCCGTGCAAGGGCTCTCCAAGCCGCC
CCGTGTGAGCCGCCTTGCTGTGTTCTGTGTGAGGTGGCCCCCTGTGGTGTAGGGGGTTTA
CCCTGCCCCGTGCGAGTCGCCGTCGCTTGTTTGGGGGGACAAGCCCCACCGATATGGGTG
TGCGTTCCGCTTCTCAATGTCCCGTAAAGCCCTGCTGTGCTGTGTGGGTAAAGCCCCCCT
GCCCTGTTTTCGTGAGGTGGCCTTTTTGGACTTCTCTTTATAAAGCCTCAAAACAATGTT
TCAATGTCCTTCCCCCTCCGCTTGGAGGCCGGTACACCCACCCCCTTGCCCTGTGCTGGG
GTGTGGGTGTGCCTGCTCCGGCTGATGTGTGGGGGTAGGCACCCGAATACAGGAGGGAAC
ACACATGATGACGAAGTACGAGAAGAAGCCAATCCGTGACGCATGCGAGCAGAAACACCG
AGACGGTGGTCTGTGCCGTGGGGTACTCAACCCCAAGGGCACGACCGTCGGCACCGTGTA
CATCTGCGCAGACTGCGGCCACGAGCACACGACCGAGCAAGCCATGACCGCCAAGGCCAA
CCGCAACGAGCGGTACGCCACACGGGACTACTGGAACGCACAAGCCGAAGCAGCCAACGC
ACGCAAGTTCGTGGTTGCTGACAGCACGCCTGCTCCAGCCTTCCCCACCGAGAGCGTCAT
CCCCGGCCTCAAGGTCAAGCCACCAACCCATCTCCACCGTCCGAACCGGCACGAGGTTGA
GCGAGCCATTCGCATCAACAGCGACGCCATCGTGAGCGGTGCCATGCTGATGACCTCAGC
CGAGCAAGCCCTGTCCACCGTCATGACTGTGCAAGCAGCCATGGTGAGCACACCAGCACC
AACCAACATGAAGGAAGTGAAACAATGAACGCGCAAGAATACCGAGACGCAACCGAGCCA
ACCGTACAGAAGACCGCCAAGGACCTCCGGTCCCGAACCGCTTCTACGCGAGACAAAGCA
ACCGAGCAAGTGCGAGCCACGCTCAAGCACTACAGCACGCTTGCCAAAACGACCAAGATG
GGCGCAGCACCAGCGCACAAGGCCATCGCCGTGGCACTTGTCATGGACGACCCCAAGGGG
TTGGCGGCAACCATCACTGCTGACCGCACCGCAGGCTATGGCAAGAACACGCCCGGCACC
AGCAGCCACTTGGCATGGGTCCTCCACGCTATCCACAAGGCTGAGAACCCATGGTCGCCC
GGCAGCACGGGCCGCATCATCAGCAAGGAGGACTTCAAGCAGATGAAGGTTCGCAACGGT
GGCCACATCCCCGACGGCATGAAAGTGAGCGAGGCAGTCGCTGCCGGCTTCTTGACCGCC
GACGGCAAGCCTGTGGTCCACGACACCGCAGCCATGCCCGACGACATCCGCAAGAAGGTG
GACGACCTCGTGGCCCTTGGCTACACCGAAGAGGTCGCCGTCCGCTTCGTCCGAACCCAG
TGAGCACAGACACTCAAACATGTGTGGCCAGTAGGGGGCCTGTACCCGCCACCCCGTGGG
GTGCATACCACGGAACCAACCAGCAGCGATGCTAAAGCGACTTGGCGAACACCAAGAACA
GGACAGGCAGTCGCCTGCCCCACCGACCGTGGGGCGGGTGGCTGACCCAAACAAAGGAGA
GATTACCATGGCATGGGGACCACGAACACCGGAACAAGCAGAAGAACACCACCGACAAAC
AATGATGGCAGCAGCAGCCAAGCCGCACAAGGAAAAAGCGGAACGACTTGAGGCGCGTTG
TGCTAAGCAAGAGCGTGTCATTGACATACTCATCAGACATCTCAGACAGCATTGTGATGC
CGACTTCGTCATTGAGTTGATAGCAGAACTACTGGGGGCGGACGAATGAGTCGCCTCCAT
TTTAGGAGGCTAAACTCGCAGCCCTACTGCGGGGATTGCCGCAGCGCCACCCACACCCCC
ACCATCCTCACCCCCTCCGAGGGGCCATCCGATTCACACAGCCAGTCATGGCTACGCATA
CTATAGGGAGAGAAACACATGACACAACCAAGTAAAGAATCCACCGACGAACTGTTCATG
GTGCCTACCCGAAGCACCCGGGACTTGATTGAGTTAGCCATCCGAGAGACTGAGCAACTC
TACATGAACGCTCTCGGTATCGTTGACTCATGCGCTCGTAGCGTGATGAAGAACCTCGCT
ACCGAAATCCTCACGACCCTTCGCTCCGCTGAGTCCACCCTCCCCGCCGAGGTTCCCCGT
GTGTCCTACCACGAAGGAGCCGTCACCATCAGCACCGTTCAATGGGAGGACTGAACATGA
CCAACAGGAGATACAGATACTGCAAATGCTGTGGAGCGAGACTCACAATCTCATTCTCTC
AATACACGGACGATTATGCTTGCATCAAATGTGACTGGACCGGAGCGTTTGAGGAAACTT
GGAGCATGAAACCCTACTGGGAGGAATGAAACAGCCTCGCAGTCCCCTTTTTGCGGTGTT
GTGCGGTGTATGCACTGCATGAAGTATGACCTTTTTCACCGTGGGGTTATCCTCATTATT
CACTACTGTATAGAGAGTATATGTAACAATCTCTTAGTGACTTAAGGAATACCGCACAAC
CCTTTCCCCCATATTGCATCGTGCATTGCATACTCCGCACAACGGTGCAAAATTGACACT
GCAAGCCATACTATTTACAGCCTTTATAAGGAGACATCAAACACAAACAGACAAAGAGGA
ATGAAACATGCCAATGACAGTAGGAATAAAGGACGGAACGAAGAAGGGATTCACAAAAGA
GGAGTTAGGTTGGACCAACTCATTCACCATGGGAATACTCAGCATGGTGACTGGCGTGAG
CGACTTTGGTCGCCGTATCAGTTGGCGAACAGACGAAGTGATGACGGTAGAGAAAGCCCA
CGCTCGCTTCTGCATGGCTTGCCATGTGGACAACACTTGGGATGAACTCAAGCCGTATGT
CACGGACATCAACTTCGTGCAACGGATGGCTGACGCAGGCTGGTCTACCAACTGCGGTAG
CAAGACGGACCAAGAGTTCCTTGAGATAATGGCCGACACCATGGTTGAGAATGCACAGCG
GGCCATCGGCGACGAGCGTGTCCACCTTGGGTGGCAACTGCGTCGCAACTTCCAAGGCAC
GGCTGAGCGTGAGCAGTATGCAAAAGACTGTGCACTTGGAGCCGTGCAGCGTATTGTTGA
GGAACGCTACGAAGACGACGACTTGAACGCTGCTGCGGAAGAACTCGTTGACCACTTCAA
TCTGTACGGGATGACCGTCGCTTGGGACGAGCACGACAATGAACTGTGCTACGAAGTCAA
CGAGGATGGAGACATCGTACTCACAGCCAAACTGGAAAAGGAGGAATGAAACATGACGAC
AATGATATACAAACGAACTGTACAGAACAGTCTTGACTACGAACAAGGCCCCAGCGTGAC
GACGATTCTGCACGACAACTGGGACAGCATCAACGCACAGATTGCCGAGGTGCTGGAGCG
CATGATACCGGGCAACCGAGAACACTACGACTCGTACATGGTTGAAGAGTGGAACGACTG
GGGCGACGAGTGGCGTGTTGAACAGCAGTACGCCAAAGGTGCCTTCATGTCCGAACTCTT
CAACAGCGAGTTCGTACAGGCTGTCAAGCAGATGTACGGCTACCCTGTCCAAGCACGACT
CACCATAACCGAACCCGTATTCCAATCGTTCCCCACGGAACCGGAGGAACTTGCGGCCGA
GAAGAAAGCGATGGAAACATACCCTTCCACTTTCCTGCACGAGTTCACTGACCCCGACGA
CGACGAGGTGAACGAGGCCAATCAAGAGCGTGCGGGCAAGGCTATCAAAATGCTGTTCGC
CATGTGCGACTACCTTCGCAACGGCGCACGGCCTCAACACAGTTCGTGGTGGAGTGCCAT
GCGTCATTGGAAGGCATACGAGAACAGCGGAGCAATCAAAGACACCACGAATCACTTCCT
GTTCACCGGACTGGGTGACCCTGCATTCTTCAACGCCGAGAACTTTGACGCACACAACAT
CACTTACCAAGACTACGAGCGAGCCAAGAACGATGCTGAATGGAGAGCGCACCTCGCTTA
CATGAAAACACCCGAGGGCAAGGCCGAAGAGAAAGCACGACAGCAAGCGGAGGCTGACCT
TCGCACCTACATGGGCGAGGGTGGCTACACATCCTACGCTCGCAACGACAACGGCACAGT
CACCGTGTGGAGAGACTGAAACAGGAGGAATGAAACATGACAAAGAAATGGACAACACGA
ACCGTAAGCAGAACATACCAAGGCCGACCCATGCGGGAGGTTGAACGCATCAGTCTCACA
GAAAGGCATCGCCGTCACCGGCTGGCCCACCCGAACGACTTGACAATGCGGAGGGATGAA
TGATGGCATACATCAACGAACGACAAGAAAACGGACAACTGAAAAACATCGCAATTGTTT
GCGACCTAACCAAAGAGCGAGTGGAGAAGGCTGACGACCCCGTTTGGTTTGAACCCACGC
TTCGGACAAGTAAAGAAGAGCCGGACACAGCGCAGTACGACTTGTTCTGTTGCGCCTACT
GCGAGCGAGGCTTCTCACGCAAAGCACTGGACACCTTGCGTTGGTCGTTTGAAACAGACC
GAGACAGTGTGTGGGAGTTCTACTGTGGCGAGTGCGAGCACGACCTTGGCATCTTCCGCC
TGCGACAGAAGGCTCACGGGATGTTGCTCAACTACCGCATGACGGACGACAAGTTCCTCA
TCCCACACTTCACGAGGGCGAAACGCTACGGGGACATCTACCCTCTTCAAGAAGAGGACA
CCACCCGCTACAAGCGTGGCCTTGAACACCGCATCTGCGAGTGGTTTGACAAGCGAGACG
AGGCACGAGTAACTGAGTTCTCACTCTTTGACATGACCCACTCCGAGGAACATGGCTGGT
GCGTTGAAGCAGAAGGCGATTGGTGTGACATATGGGACGCTGACCAAGCCATAGCGCAAG
GCTTCAACCGATTCATGGACTACTTCTCTGCACACTTCATGCACTACGACTGGTCTTGGG
ACCGACGGGGCAACAGCAAAGGCAAGCGAGCCTTCGGCCTCCCCGAATACCACGACTTCC
GTGTCCGTGTCTATGACTGGCGGATGCACTACGAGGATGGCATCGGTGGCTTCAACGCAC
CTGTCATCTTCCAAGTCATGATGTACTCGGGCGACACCGAAGCCATGACACTCACCGTGC
TGTGCAACAGCGAGTCCTACGGACAGGATGACCGATGGGACAACACCGACTCGTTCAATG
CACTGGACTTGTACATGGCGATGGTTGAACACATGGGCCTGCGCTACATCAGTGCCACTA
CTCCGATTCACATCCGCAACAAAGCGACAATCACAACACCAAAAGAGGAATGAACATGAA
AAAGCGACTGAGATTCTCACATCAAGAAGCAACTGTAGTGAACATCACCAACAATGGAAG
CACGGTCTTCGTGACTATCCGCTTTCCACACGGTGACGAGATTTTCCTTGGGCGCATGAA
CGATGTGATGCTCAACGAGGAGGAATGAACATGACAAAACTATGCGACATCTGCCACAAA
GAACCTGCGCTACCTGACTTCAAGGTATGCCAAAAGCACCACGACCAAATCATAAGTATG
CGTGAAGCACTATTGAACTCGGAGGAATGAACATGACTGACACAGATATAGAACAACTGC
ACCCATCACTGGGCAAGAAGAACGACGACATCCCACGGGTCTATGTGGCCTGCCTTGGAT
GCTACAACGAAGGTGTCCACCACGGCAAGTGGATGGACGCTGACGAACTGGAGGCCGAAT
GGGAACGGGAAGGGCGATGCTTCACAAGCGGGTTCTATCCCATGACAGCGTGCAAGAAAG
AGCACCACGAGGAGTGGGCCATCCACGACACCGATGGAGTGGAGTGTAGCGAGCACCCCG
ACATCCCCAAACTCATCACAGTTATGCGACTCATTGAGGAACATGGCGAAGGTTTCCGTG
AGTGGTACAACTACTGTCCAAGCCACGCTAACTGGGACAACCCCGAAGAAACATGGCAAG
ACTGTTACCACGGCGAGTACGATTCCAAGAAAGCCTTTGCCGAAGAGTGGGCTGAGATGT
GCGGGTACCTTGACGACATCACTGACGGATGGGGTCGCCGAATCAGCAACCCACTGCTCC
GCTACATTGACTTTGAGTGGTACTGGCATGCCGACCTGCGCCACCACTTCGCATACTCCA
ACGGTCATGTGTGGGCGACCAACTACTGACACGAGACAACTGATTTCAACTTCTCTTTAT
AAAGAATCAAAACAATAGTAAACCAAACTGGAGGACAAACATATGAACATACGAACTGCA
TTGAAAAACATGAACGAAGAACAACGAGTCACCTTTACGGACTGGCTGAACGAGAAGGAC
ACAGGTAGCCACGGTCACAGTGTGACTGGCATTGACGGCTTTGCTAAGGCTGGCTTCCCA
CGAGCGTGGCTTGAGCCGATGGTCAACCGTCGGTGGTCCAACTTTGTTCAAGTCCCCAAG
GGCATCACGAAGTTGGCCAACGACACTGTCAATGGTCAGCCGATTGGATGGCACGAAGGC
AGTGAGCGATGGGTGTTTCTGCTCACACCGAAAGACCAAGAGCGTGGCTACCTTGACAAC
AACTACCGTACTTGGACACAAAGTCGCACCAAGAAAGTGTGGGCATCCCTGCCCGACTAC
GATGCGTGGAACGACAGTGAGCAAGACGAGTATGAAATTGACTCCATGACTGAACTGCAC
AAGCAGATTATGAAGCAACACGATGTTCACCCCGACGCCGAGTATTGGCATCACGAAATG
ATGACCGAAGACAACTGTCGCAACTGGGGCTACAAGCACCCCGGTGTGATGATGGAGTTC
CGCATCCCCATCCGACCAAGCATGAACGGCTACGGTGACGAGTATCAAGAGTACGAGGTC
ACCAACAACTTCTACTACATCAAGTACGACGGGACGAAGCGCACCGAGTTCGTGGACCTC
AAACGATACGCTTACTTCGTGATGAAGTCCGAGGAAGAACTTGACTCCCTTGAGGACAAG
GTTGCCTTTGTCAAATCAAAGCAGGGAGAGAGTCCCGACATCGGCGCAATCGTCGGCCTC
TTCGGTAGCGGCTATAACAACATTGATTGGCAAGACGATGAGCACAAGCCCCGCCCTGCC
GAGGACATTGCTAAAGAATTGCTTGCGGTTGACGAAGAAGAGAAGGCATCGTATGGGAAA
GCCGTTGACAAGATGCGTCGGCAAATCCCCAACATTGACAACTACATCCGATTCAACGAA
GACAAGACTCGCTGGGGCTACGACGACGAGAAGGCTCCACTTGGCTGGACGCTTGAAAAC
CTCAACTCAATGGGCTACGCCGATGTGCTGTGGAGCAACAACTTCATGCAACCTTGGGTT
GACGGCATCGGCAACAGCAGTGTCATCAGTGCCTTGGCCGAACAGGTAGGTGGCGACACC
ACCAAGATTGTTTCACTTGGCCGTGGTTCAGCAGGTCGTGAACTTGCCGCCATCGCTTTG
AAGGCGATTGAAGAAAACAAATGGTTCGCTGATTACAGCGAAGAGGAGGAATGAACATGA
ACGACCACCAAGACAGCGAACACTTCGCCTACGACAAGACATGGGAAGAGATTGAAACCA
TGCTGGACAGGGCTGAACGCAAACAGAATCAACATTACACCGCCATGTTGGACGGGCCGA
AGAAGAAACGGATGTACCACATGAGGAACTACAAAGCATTGGAGGGCGTGGTCAAGGCTC
TTCGTTGGGTGCTTGGAGATAAAGACATTGACCACCCACTGGAGTGAAGAAGAATGATTG
GACCAACAGCATACGAGATATACTTACAGACGAAGCACGAAGCCATGAAGGAATACGCTG
TGAAGCACAAAGGCATGCGGTACATCTACTGCTATGACTGGGGGGTTCTGTCCATGTTTG
ACAGCACCTTGGATTTCAAGAACTGGTGCTTCGCTGACATGATGGACAACGGCGGCGAGT
ACGCTGACAGAAAGGAAGTGGTAGAATGAAACCAATTGAAACACGACACGGCACAGCACA
CCCTATCGGTCTTACGACTGACAGCGACGGACAGATGACACTCGTACTGGAGTTGATTGA
ATGAAAGCAAAAATGAAATACACGAAGATTGAAAACAAGGACGCACGAAAGTGGCTTGAG
GTCCTGCTGGAACCACACAACTGGGGCAAGCGAACCTTTGACGAACTGTTGCTGGTGCAA
CACTACGCACAGAAATACGAGGACTACTGGTTCACAAGGAAGAGCACTCATTGGAGTTCC
CGTCAAAATGGAGAACTGTTCATCGCTGCTGAACCGAATGTCAAATTGGAAGGGAGCGGA
CTCCGTGGTGTGTACGCCGGCTACCAACGCAGGCAGTTCAACATCAAGAGATACATCCAC
GGTGGCTCAAGCACCGAGGGCCTGCTCTCTTACCTTGCGAAGCGCAAGGAGCGTGGTGAG
GACACCGTGTTCCAACAACAGGTGGACGAATGTGCCCGCCGCCTCAAACTCAACTACGAT
AAGAACACACTGCACGGCCTTCGGCGATTCACCGAAGAGAATGTCACCGAGGAGTACATT
CGTAACCGTGTGAAGCAACACCTTGTCTCCATGAGTCAAGGCAACAGCAATGGATTGTCA
CTCAACTTTGTAAACTACACGATGTTCTTGACACGCAAGGATATCAGTCGTTGGGAGAGC
AGTGTACCCATCCTCAAGCCACAACCTGCCATGAGTGCCGAGGACATCACCACTTACATG
CACAACTCACTGAACTACAACCGCCTCAAGCGTGATGGGTTCTCCGACGCACCCATCGCT
GCGGCCATTCCGAAAGTGGTTGAGCACCACTGGGGAGCCACCGTTCAAGGTATCAAACTC
GCTGAGACAGCCGCCCGAAGTTGGTGTGCTGTTTGGACTGAACTGATTGGAGATGAAGAA
GAATGAGCAACGAACAAGAACAAATAGACAAGAAGCAACAGCCGTTCTATCAAGAGTGGA
CACTGGGACAATTGAAGAACGCAAGGAACGGAGACACCGACCACTACAGCCAAGGTAAGA
ACTGGGACAAACATTGGGGCATGACAGTAGGCGAACTCATTACCCAACTGTCAGCCTACC
CACCCAGTCAGCCCATCGCCATCCGACGAGATGTAGGGTGGAATGGGATGTGCAACTTTG
GCATTGAGGTGGGCGAGGTTGTCGTCCGTGCCGACGGCGACGACGACTACACCCAGTGCC
GTGATGCAATGAAGAAGGGCGAGATAGACACGATGGTCATGGTTGCACTGATGTGCGAGG
GCTACGGTGTTGAGAACCTTGAGCCTCACGAGATTGAAGAAGAGCACACGGAGGAATGAA
ACATGAACAAAGAAAGCAAATACACAGAACTAACGCAAGCCGAGACAATGAACCGACTGA
ACTACCTTGTCCAAGTACACAAGGACAGAGATTACCCACTCTATGGGGTGAGGTCTTTGA
AAATCACGCTGTTCTCACACGGCGACCTTGCACCTGTTGTCATTAGCATGACGAAGGCAA
GGGAAGTCATTCGTGACACTTGGAAAAGAATGCCGCGTGATGCAGAACGCATGGTTGAAA
ATGGACTATTCGTTTCCGCTATCCCCACAATGGAACTACATCTCACCAACTACGGTACAC
TGTGGCTGTCGGCTCACATTGAACGAGAGGCTGGCCCCGAACTGCAAGCGAAGTGGGACG
CTGTTCAAGCGACCCGAGAAGAACAATTCCCCGAACACTACGAGGAGGAATGAAACATGA
TTAGGAAATGGATTGAAAAGAAAATTGAAGCACGAGTGAACGAATACCTTGACATCTTGC
AGGAGAACGAATACTTTTCCGCCTTAGAGGTGGACGAGGAAGCGATTGCAGAACATGTGG
AGGTTGACCCTGCACTGGTCGCCGAACACATTGAAGCGTCGGTCTTGGTTGACTACCTTG
ACCTTGACGACGCACTGGACGACGCACTGGACTACGACCGAGTCGCAGACTATGTGGACA
TGAACAACCTTGCTGACCACATCTGCAAGTACGACCTCGCCAGCGAGATTGACAAGCACG
ACCTCGTTGACTACATTGATACAAGCAACATCGCTTCCGAGATTGAAGTGAACGCACAGG
AGATTGCCGACCACATTGACCTGCAAGACCTCTCCGACTATGTTGCCGACGAACATGCCC
TCATCAGCGCACTGATTGACAACACCGACCTCGTGAGGTTGGTGGGCGAAGAGATTCAAG
ACAAGGTGGCTGATGCTATCACTGACACCATGAACCACATGGTGAACGAGAACACGACCA
AGGTCAACGCTGTCGTTGAGGCACTGACCTTACTTGAGGACGCATTCTCCGGCGCAGTTG
TTCAACTACGCTGGGCACTTGAGAAGAAGGAGGAGAGCGAATGACTGACACAGAACCACA
CGATGACTGGCAAAATATTGTGAATGCGTACCATCACCTGCTCGCAGAAATCAAGCGGTT
GCGAGCATGGAAGAAATTGGTGAGCGACATTGTTCAACAGCATGATGGCTCACACTTGCG
AGAGATGTTGAAGGAGATGATTGAATGATTGACACAGACAAATACGAAGGACACAGCCCT
GCACCGTGGTATTACAGGCTTGAAACTGAGGACAAGATTTGGGATGAACACGGTTCCGTG
TTGGACAAGAACATGAACTGCCTTGCTCTCGTTGATGACGGCTCCGAACAGTTCCCCGAT
GCAGACTTGAAACTCATCGCAGACGCACCACTTCTCCTCGCAGAAGTCAAGCGGTTGCGT
GAAGAGAACGACAATCGTTGGGTTGTGATTGGAAAGTTGAGGCGACAAATCAAGGAACTG
CAAGACGACCTTGAAGACTGGATGGCTGGCGAGTACCACGCAGGAAGTGATTGAATGAAA
CGAACAGAATGGGAAGCACAAAAGAGAATGAAAGAAGAGGCGCAAGCCGAAGTCAAGCGG
TTGCGTGAAGGTATTCGGCAAATCATAGAACACAACGAGGGTGTTGATGTTGACATGTTC
GGCCCACAGGTATCGGACAAATTGAAGGAGTTGATTGAATGAAAGCAACAGTACACAAAC
ACAGCGACCAATACGGACAGCGACTGGCCATTGACTTCCCTTACAGCATGGCGGCCAAGG
ACCAACTCAAAGCAGAACTCCCCTTCCCACAGACCAAGTGGGAGCCACAGTTCCGAGCGT
GGTCCATCAAGGACGAGCCGGGCGTTATCAAGAAGGCGGCTGACATTCTCACATCACACG
GCATTGACTGTGCTGACATGTACGAACTCATTAAGGGGGTGGAGGTGCGTGACCCAAACT
CTTGCTGGGTGGAGGTCAAGGGTCAGCGCCTCCATCTCCACTGGCCTTTCATCCGGGATG
AAGGGCAGCGTGATAAAGTGCGCCTCACAGTCAAGGCAGTCAGCAACTACAAGTGGCACA
ACGACATCAAGCAGTGGTCCATCCCTGTAATGCAAGCACGCACACTCTACGGTTTACTGG
AGACAGTCTACCCACCACTGGCTACAGCCATCATGGAGTGCGACCAAGTCAACGAGGACA
TCAACCAAAGCATCGCTCGTGTGGAGATGAGTTCCGCTGCCGAACTCAAGTCGGTGGATG
CTGCCGAACTTGACAGGCGGCTGGCTCAGTCTCTCCCCGACGGCTTTGAACTGTACCCAT
TCCAAAAGGTGGGCGTAGCATTCGCCGAAGCATCCCATGGTCGCTGTCTTGTTGGAGACG
ACATGGGTGTAGGTAAGACCATTCAAGCACTGGCCTACGCTTCACTCTATCCGACCGAGC
GTCCACTGCTCGTGGTGTGTCCAGCGAATGTCAAGTACAACTGGAAGAAGGAGGTTGGCC
TTTGGCTCCCCGACGAATCCATCCATGTGGTCAACACCGGCAAGGCTGACGCTGTCAAGG
ACGCCGATGTTATCATCATCAACTACGACCTCATGGCTAAGCAGGCTGACCGCCTCAACA
GGCTGGCTCCACAGATTACAGTCTTTGATGAGATTCACTACCTCAAGAACAGCAAGGCGA
AGCGTACCTCTTCTTCCATCTCAGTCGGACGACTCAGTCCGAAAGTGCTTGGCTTGTCCG
GTACAGCGATTGCCAGCCGGCCGGCTGAGTTCTTCAACTCACTGAACCTGTTGGCTCCGT
CTCAGTTCACCAGCGAGTGGGATTACAAACAACGCTACTGCGACCCGTGGCACAACGGCT
TCGGCTGGGACTTCTCCGGGGCGAGCAACACACAGGAACTCAACGAGCGGACACGAGACA
TGTGCATCCGCCGACTCAAGAAAGAAGTGCTCACGGAACTTCCCGACAAGGTCCGCCAGT
TCATTCCGATTGAACTGTCCAAGTCTGACAGGTCGGAGTATGATTACAAGCAGGAAGAAT
ACTGGCACACGATGGACCACCATGCAGCCATGGGTGAGTCCTTACCACAGGGCTTCGCCT
TGCAGATGATTCAAGACCTGCGCCACACATGTGGCCGACTCAAAGTGGCGGCGGCAGCCG
ACTGGATTGGTACTCACAACGACAACACGGGCGGACCAATCGTTGTGTTCTGTCACCACA
AGGATGTACTAAACGGCATCCTTGAACACCTCACAGCATCAAAGGATTATAAACGGTTGA
AAGTCGGTCGGATTGATGGCAGCGTCAAGGCACAGAACCGACAGCAATTGGTTGAGGACT
TCCAAGCCGGGAGGCTGGATGTGATGCTGTGCAACACAATGGCTGCGAAGGAGGGCATCA
CCCTCACTGCTGCTGACACAGTCCTCTTCGTTGAACGGGAGTGGGTTCCCACTGACGAGG
AGCAAGCAGAGGACCGGGTGTATCGCATCGGCCAAGAGAGCCAGTCGGTTCACGCCGTCT
ACCTATCCGTATCAAACACCATTGACGAACACTTTGACCGTGTCGTAGAAGGCAAGCGTC
AAGTTGTCAAAGCCGTTCTTGACGGCGGTGATGTAGAGGAGCGCAAGACGCTCGTCAAGG
AGTTGGTCCAGCGACTCCGTCAAGAAAGAGGCTGGACAACGGAGGAATGAATATGAAACC
AATGACAATGATAAACCAAGTAGCGGAACTGATGGCAAGCGGAGAGGAGTTCAACTTCAC
TGCGTTCGGCCAAGCCATGGGAGCGCAAGCAGAACTGGACGATGACGGACTCATCACGAG
TTGGCAGAAGTGGAGTCGTGGAGGCACGGTTGTCGTTCTCGGCGGCGGCGCTTCTCACAC
CCCACAGCGTGCGGCACTGGGCCTGCTCAAGTTGCTCGTTGACGAGACGCACGACTTGGA
CAATGCCGACGACTACGAGCCACACCGCAAGGAGTTCTACAACTTCATGGGCACCAAGGA
TGGACTGCGCCTTTGGCCAGCCAGTGAACGCTACAACGAGGAGGAATGAACATGGGAGTA
AGTTACATGATTATGCTTTGCACTTGTGCAGATGAAGGCTTGAAGGAAGAACATGAGATG
TGTACCGACCACCAATGCGAAGGTGATGTGTGGGGCAACGAGAACAAGCGTTATGCTGAC
AAGTTGATTCGCAACGCACCTCACACCATCAAGTATGTGGCGAAGTACATCACTGACAAA
TGGGATGAACTCGTGAGTGATGACATCTACTGGGAACCACAAGACATGAAGGAGGAATGA
ACATGGAACAAGAAATGAAAATGAAGATACATGAAATTGTAAATTACGCAACACGGACTC
TTGAGAGACACGACGCAGGTGATGAACATTGGGAGACGCTATCGTCTCTCTTACGCTTTC
GTGCGAAAGAGTACATCGCTATCTATAATAAAAACAACGAGGAGGAATGAAACATGAAAG
TAACAATAGAAAAAGGAACGAAATACAGAGAACTGACAGATGAACAAGGTGTGGTGGTTG
ACACAATCCACTCCATGATTTATGAGTTGGAAGAATTGCTCCCTACACTGAAAGAAGTGA
TTGACTACAACGACCCACGGACAATGATTCCGGGTGCAACGGAAGGCTACTGCTCTACTA
TTGAGGGCGACCCCTATGTTCTTGGCAAAATGCTTAAGCAAATCAAAAACCTGTACGCTC
GCCTGCACAGCGCAGTGAAGTGGTGATGAAACATGATTGATAAACTACCTGCGATAAAAC
TGACGCCCGAACAAGCACGACACTTCGCTGTCGGTAAGCGAGCGTGGGCTCACCATGGTT
GGTCACAGACGCACGACGGAATGCTTGAAACAATGTACCAAAAGCCCGAAGCCATTTTCC
CAGCCACCTTTTGGTGTATGACCATTGACCCCAAAGGAGTAGGCGCAATTTCAACATACG
AACCCAGCAAAGGTCGTTGGGTTACCAAAGAGATATTCGCACCAGTTGACGCTGACGCTA
TACTGATGTGGGACAAGGAGGAAGAAGAATGAACTATGAACGAATGACAAGAGTGGCACT
ATATGTTGCACAAGCAGGAATGGAAGACTGGCCCAAGAGCAGTGTTGAGAACATGGCTGA
CCAATGTGGAGCCGAAGCATCCTACGATTTCTTCCAAGCCTTACAGCGAAAGTATGGCGT
TGATTGCAGTCGGCAACTGGAATGGCTGGATGAAATCTACTGGCAAGAACAGGAGGAATG
AAACATGAAAGGAACAATGATTGCACTACGAAAAGCACAGAAAGAAGTCAAGCAGTTGCG
TGAAGAGAACCAACGCCTCCTTGACTACTTGATACAGGTGGCTGATGAGTACACCGATGC
AGACGGTGTCACATACGAGATTTACTGTGAGTTCGGAGATGATGAAAATGATTGACACAA
ACGCACACAACCTCAAAATCAAAATTGAAACAGATGAATACATCTACTGGGAATACACGG
AGGCATGAAGAATGAAAAGAAACAAGATAAAAATAATTGAATTGAAGAATGAAAAAGGTA
AGCCTGTTGAAATGTTGGACTACAACCGTCCAGTTAATCGCAGCCTTGTGAACAAACTGA
AAGAAAGCATGGAGAAATACGGCGTACTCTCATCAATCACTGTGTACGATAGCGGTGATA
AGTACATGGTCGTTGACGGACAACATCGCTGGACGGCAGCGAGTGAACTGGACTTGGTGA
TACCAGCAATCGTCATCGGCTGGGACGCTATGAGTGCAATCGTTGAGATGAACACAATTC
AAACCAACTGGACCATGGCGAACTTTGTTGATTTCTTTTCAGCACACACCGACCCTGTGG
TCGCCAAGAATTATAACCTACTCAAACAGAAGAAGCAAGAATGCTCTCCCGCATTGACAT
ACTCTTCCCTTGCGAAAATCTACGGTAAGCCGTATGGTGGCTCCTCTTTCAAGAAAGGAA
AGTGGCGAATCACCGATGAGGCAAGAGGGGACCAGTTCGTGAAGCAGTTGAGTGACCTTG
TTGAGTTTCTTCCTTATGCAAGGAGTGCGAGATTCATTTACGCTTACACCGATGTAGCGT
ATCACGAAGACTACGACCATCAACGCATGATGAAAAAGTTCAATCAAAATCATGGAGTGT
CTTTGATAACATCAAGCAATCCCAAGAACTACGGACAAATGCTCACGAAGGTTTACAACT
TCCACCAATCCAAAAACTTGGTCATGTTCAAAGCAAGTTGGATTTAGGCAACACACACGG
AGGAATGAAGAATGGTAACAGCAAAAGAAGAACGATGGAGTGAACTGATGGCGAACCTTG
AGGGCGCCGTCATGGTAGCGCACAAGATGATGAGAGAAGACGAGATGACTGCGTTGCAGT
ACGGTATATTCAACGGCACGATTGCACAACTGGAATCTTTGGCACGAGATTTATTGGAGG
ACTCGCACGAGTAGCCCGATTTCAACTTCTCTTTATAAAGAATCAAAACAATAGGAGACT
GAGTAAAATGCCACAATGCAGAGTATGCCAAATTGAATACAAAGCGGAGTCGCTGAAAAG
TGACATTACTGCGAACAAGAAAATCTGCCGGTCTTGTCGGACCGAGCAACGACAAACAAC
GCTACAACAGAAACAGAACTCCGCCATCTACAACGAAGTGATGGCACTGGAGGCCCGTGT
TAATCGGGTGGAGGAAACCACTCAATACATTGACACCATCGTGGAGGCGACCATCGCCAC
CACACTTGACACGATGGTGGAATCATTCGTGGAGAGATTGGTCAACGAGAAGGCGACCAA
ACTCACCGAACAAATAGCCACATTGAATAGCAGGGTGCTGGCCTTAACAAACAAACTGCA
AAAACTGGAGGAATGAAAATGAGAACAAAGCAAGGAGAGAAAGAAACGAAGCGTGGATTT
GTGGTGAGGCTACTCACTACCCATGGTGACTACATTAGCGCAGAAGACGCATGGGCGCAA
CTGGTGGACAAGCGGGCGACAACCATTCGGTCTGCGACCGAGTTCGGGACAACCGCAAGT
TCTGCCGAAGGCAGCGGGCAACTGAGCAAGAAGCGTGGGGTGAACAGTGAAGGGAAGAGT
CGTATGCTTTACGGCCCACCCGGTATCAAGACAGCCATCGGCTATCGTGAAGCCACGGTC
TTTCCCGATGGGAAAATTGTCGCTGGGCAGAAGTTCGTGAAAGGACTTGAGAAGCACCAT
GCCAAGGATGCCATTGAGGCAGTAGTATGGCCAAAGAACCCTGCGGTGACTGACATCCCG
TTGGGACAGTTGCTTGAATACCTCGGGACCGACATGGATGATGTCATGAGCGTCATTCGT
GATGTCGTATGCGACCGACCGTTGACCAAACTGCGCAAGGATTACCCCGGACTTGAAGAG
ATTGTCAAGCGAGTGGCAGGTGTTGAGTGATGCAGCGGATGTGTTGCGGCACTATCACCG
TTGCCACTACCTGTGATTATTCCGGAATGGATATTTGTCGGGGCTGTGTTGCTTTGGAAG
TAAAGAAAGGTGCCCTTGTGGTGCGCCACAAAGGGGTTAAAAGAATGAGAAAGGTGATTG
AATGAAGACAACGAAATGTTTGAACTGCGAAGAGACAGTGGACTTGGACTACACAGATGG
AGACATGGACAACTGGGGTGGCCACGGCGACCCGCATGAGTACGGTTATGTCTCTTTCCG
ATTCAAGCCCTGCACCTGTGGGTTTGTGACGGTGTTGGAATACAAAATCAACTGGAACTA
CTCACTGCGAGCATCGGAAGAAGCCAGCAACGAATCGCTTGACAACAGCAAGGAAGGCTG
GAGTGCCCATATGCAAGCACCGACGCAGTTCATTGAGAAATGGAGTGAGGAAGAATGACC
TACACTTGTCCTTACAACGGTAAGACCTACAAACGAGTTCGTATTGACAAAGAGAGCAAG
GGCCTCCCCGATTGGTTTCGTCCCGAACACTGTTGGAACTGTGGTAGGTTCTGCCCACTT
AATAGTAGGTGGAAAGCATGAATTGGGCTATACACAGGGCGTATTACATTGACCTACTCA
AGAAGGGTTGGCCTCTCAAGAAGGCTTACGATGAAGCAATTAGATTAAGCGTGGAGGTGA
AGGCGTGAAGTGCATGTGTAAAGCAAATGACCCCGACCCCGATATTCGGGAGGAATACTG
CGATGGTGCGGCCATGACCTTATTTGACTACGAGGGTAAAACATGGTGGTACTGCTACGA
ATGCGGCAATCACAAAGCCTTGGAGGTGAAAGCATGAGCCTACACGAGAACTTTGGCAGT
GGCAACGCTGATGCCAACCCCGACCTCAAGCCCAACGACATGGTGATGACCCCACGACAC
ATCGCCAAGCAGATGATTGACTTCTACCACATTCACGAATACGAGCGAGTGCTTGACCCG
TGTGCTGGCGATGGTGCATTCTTTGACCAATACCCCTCACACATCCTTGGGAAGTGGCGC
ATGGAAATCACAGAAGGCTTGGACTTCTTTGGTTGGAATGTGAGCCGTAGCCCTCACATT
GACTGGATTATCACCAACCCACCCTACAGCATTTTCCCTCAGTTCTTGGAGAAGTGCTTT
GAGGTGGCCGACAATGTGGCCCTGCTGATACCGCTTGCGAAGTTGGTGTCAAGCCTTAAG
CGAATCAACATGGTCATGGACTATGGAGGCATTGTGTCAATGCGAGTTATTGGAGCGAGC
AAGTGCGGGTTCCCCTTCGGGTTTCCTGCCGCCGCTATCCACATGAAGCGAGGCTACGAT
GGCAACACGCTGATTGAGATGTGGCCGGACGAGGAGGAATGAACATGGGACAAATGAATG
ATGGAAGCGAATGCCTACTGTGCGAACTGTGGCAAGACCTTGACAGCACTGACGACTTAG
ACAAGTGCTGTAAGGAATGCCGAAGCGAGATTGAATGGATGCTCGCACGACGAAGAGCAG
GTGATGAATGATGATGGATTATGAAGAAGCGATAAATCATGAAACGCTTTCAATGTTGAT
AGATTTAGAGTCCATCATGTTCTATTTTGCTGACCTGTGGCAAGAGGGAATCATAACGCC
CGACCAGTATCAAGTCTTCCGAGAGAGTTTTGAAAATGCTCACGAGGTCATTCGGAGGCA
ATTGAAGTGACCGAAGTGCTTGACGCTGAGATGAAGGACGAGTGCCACATCATGCTCCTC
GTGCGACGAGACAGCGGCGATGTGTGGGAGGACTACGGTTCCATCCTACGCCTGCGCCGT
GCCATTTACGACGGACTGCTTGATTGGGTGGGCGAGAAAGACGCACCCGAATGGTGGGAG
GGAAAGAAGAATGTCTGAGTCATCATATCTCTTGAGAGTCTGCAAACTATGTGGTGGTTG
TCTGCTTGCCGAAACGAAGTTCCGTCACCGTGTGGGGGAATACCGAGCGAGCACAGGGGG
TACCAAGCACTGGTGCCTGTCCTGTCAACGCAATGTCCCAACCTTGCTCAAAGAGTCCTA
CACGCCTTGGGAACAACATGACAAGAACTTACACACGGGAGAGGAATTGGAAGGTAAGCA
TAGTTGGATTCATTCTGCTTTCATTGACAAAGGCGAGACAACGGGGAAGTTCTACTTTTA
CCTTGACGGCGTTGAAGAAATCCCCGACCCTTGGGTGCGGGAGTTGGTTCGGCGATACAA
GGAGACAAAGGAACAGTTGTCCGAAATGACGAACAGGTACAACGACCATGTTTCCACTGT
GATGAATTGGAGTTTTGGAGGAGAGAAGAATGAATGACGACGAATGGTGCACAAACCTAC
TGGGCCTACTGACGATGCTTGACGAACTGATTCGCCTTTACGGCGACGACGAAGAAGCAC
TCAAGCGTGTCGTAGGTAAATTCATTTGGCGTGTGACGCAGGCGAACCTGTCGTATGAAA
CACAGCCGGACTGGTCGGATGTTGGCACCTTTTTCAAGTTCGCTGGCGAGCCGGGCATCA
GTCACTTGGTGGCCGAGTTTCGTCGCCGGCCTCTACCCACTGAGGCCGATGTGTGAGAAC
ATGCGGTTGATGGCTCGCTCTCTTTGAGCCAGCCTATTCTGTAAGGCATCGTAGCCCCTT
CCACTGTGGAAATCGTGATATGAATCTTCAATGGGCTCTACGAACTTATCAAACGGCGTC
CGGTCAATTCGTCTTTGAAGTAAAGACAAATCAATTTCGGGTACATCAAAGTCAACACCG
GGGTGTCTGCGACCAGTCCCCCGCTTTGGTTGAAAGTGACCCGCATCGCCAAAGTCGGGG
TCATGAATGAGCACAGGCTTGGGGTCCCGAGGTGAACCTATCCCCGGCTTCCTCAATTGA
TACCTGTTCATCAAACCACTGGCACTGTGGTGCTCCATCCAGTTCTGTGGTTTGAGGTCA
GTCAAGTTCATCGCTTCAAGAAGTGGCATTTTGTCATATACGCTTTGTTGAATGATTCTT
CCTCTCGCTGTGTCTTCATTCATCCCTAAAGGACTGCCGTCAATTGCTCTACCACGGGGC
TGCTGCGACAAAATTGGCAGACTCATATCCCCTAACTCTACCGGCAATGACATCCTTTGT
TCAATGGGCTGCTGCCCTGCGAATAGTCCAATAGGCATTTGACTGAGTAGTTGGTTGTAG
TACATCGCATCCAACTGAGAGGGGTTTTTGTCAAGGTCGCTGACCTTCACCACATCGGGG
TTTCCTGTTTGACCAAACACCACTTGGTTCATCCCTGCTCCAATCTGTACTCCTTTGGCT
GGCTGAAAGGCCGCCTTCAATATGGACCACGCTATATCAACCGGGTCCATGTACGAGCCA
AGTGCTCGTACGAGATAACCATTTCCTATTTCTCTTTAAAAAGAATCAAAACAATAGTCT
ACTGGGTTTCCCGGCTCCCCCATTCCAAATGAGCCGGACGAATTAAATACAGGATAGTGA
ACCAAAATGAATATGCAGACCGGGACGACAGTGATTGGAAGAGTGACAGAGAGCAGAAAA
GACAGGGTGTTTATGGACTACCCGTCCAATGCTGGGGTGAAGAACCTCAACATTGAGCGA
CAGGACATTGAACGCTTTGAATCGTTAGACGACGGCCGAGTGGCCATCACCTTGAGTGGT
GCCACAGAAGCCCAACTCTACGGCAGCAATGCCCCGCTGATTGTCACAGCACAAGACATT
GCCATCGTTGAAGCGATGGAATATGGAGAACAAATACCAAACGGAGAGAACAACATGAAC
GAAGAACACAACGACGAGGTGCCAAACTTTGGCACAGAAGAGCGACTGGTGATGGAAGTT
GGAGCAGATGGACAGGTGTCGGTGAACGCCGCCGGTCCCTTTGACGACTTCCTTTACGCA
GGAAACAGAAAGAACAAGGCGACGGCCGACTGGGACTTCCAGCCTACTGAGAAAATGGGC
TTTGTCCTGTACGAAGACGAACGAAGCGGGCAAACTTCGGCGGCGAAGATTGTGGACAAC
GATGGCAAGCCCATCGTGAAGCACATTTTCAACCCGAACTACGCCAACGAGAAGCGGCCC
CTTGGTGCCCACCTTGGGATGTTCAGCCCGACCTACTACGCCATGCCGTATGCACGGGGC
TTCCGTCCCATCTTGGACATGTGTGCCAAAAACGGATGGCCAGCAAAGGTCTTTGCTTAC
AGCGAAGGTAAGAACGCTCGCCTTGATGTAGATGTCACCAGCAGTGTTGACTGGGATGCA
GCCGCACAGAACAAACTTGGTAGCCGATGGCAGAACCTTGGCTTTGTGAAAGAGGGCGAT
TATCGTGTTGGCTTCTCCATCTACAACAGTTTGGACGGGTCCTCATCATTCAAGGTCGCC
GCCATCGCTCAGCGACTGGAGTGCACTAACGGCATGGTTGTTGGCAAATCACAAACCCTG
CTCAAGTTGCGACACACCAAGGGCGTTATGGAGAATTACGACTTCAACTCACTCGCTGAC
AAACTTGAACAAGTCATGATGTCAGCCGCTGAGGAACTGATTGAGGTTGAAGCCATGCGC
AACATCACCGTCAGCGACGAAGCCTTTGAGCGACTGATGACGCTGAGTGAGAAAGCCGGC
CTCATTACCAAGCCGACTGTTCACCGTGATGACAAGGGAGAAATCACCCACCTTAGCCGT
GGCCACATGTGGCGAGTCATGGGACAAGGGTGGACCAACCCTGCCAACACATGGGTCCGT
GTCCAAGGTGATGACCAACACACCCTCTACCATGTCTACAACATCCTTACCGGAGCGGTG
ACTCACAAGCCAATCTACCAAGACAACGAGCACTACCGCAACAAACCACTGGAAGGTAAG
ACCCTCGGCTTCAACGCCATGGACAAGAAACTCACTGATACACACACCATGCTCCGCAAG
GTCAGCGACAGTGTTATCACTGCAATCGGCGGCGACCCCAATGCGCTGCTTGACCAGTCC
GAGTCAGTCCTTGAGGACCAACTCGCCTCAGTGCCACTCTTCTCGGAGGTAATCTACTGA
TGACAGACGAACGACGAATGACAGCAGAATCAATTGACGATGATGGCAACTTCAACTACG
ATGGGAAGCGGTGGAGCCTACTGGGCTCCTCGCTTCCTATCCCCGCCGACGCTTCGTTGT
CGGGAGAGTTGGAGCATGAAGAGGTGCTGGCAGTGGTGAACACCGAAATATCAAAGTGCC
CCGTATGTGGCACCGAAGACTGCGCCACTGCGGTCATCATGACTGAGCGTTATCGCATGG
TACCGACTCGCTGTTGCAGGAAAATCGTATGGTACACGGAGGAATCAAAATGACGATGGA
AGAAGAAATTGGAGCGATACTTGACAGACTACAACCCCACCAAGTGTGGGACTTGACCGG
GCAGGGCCTTGTCTACATGAAGGGGGAGGGTGAGATGCTGACGCTGATTGCCACCTTCAA
CACCATGGACGCTGCCAAGGTGCACGGCGTAGTCAAGGGCGAAGCACTCAAGCGTGGATG
GATGGTCAATGACGAGTCTCCCCGTGTCATCCAATCACAGGATGAACAGATGGAGTTCTC
GCTTGACCTTAAGCGTCAACAGATTGGACAGATGGTTTGTCCCGATGAAGACTGTGACCT
ACCCATTGCTGCCTATGATTTCCAAAACGCCAACTGGCGGTTCCTTGGTGACAAGGTAGT
GGAGCAGGACGGCGAGGAGTTGTCTTACGAGGACTGGGGTGTTGAGGCATGTTGTCCTGT
TTGTGACAATACCATCCTCATGCCACCACGGGACTTTGAACTCGTGGTCGGTACTGACGC
ACTGGAGACTTTCCGAGGGCAGAAGCAGACTTACAGAGTTATGCATCCATCGGAAATCAC
TGAGCACATTGACAAAGGGCATCTGTTCAACAATCATGGCTTGGTCATTCTCGGTACGAT
TTGCCCAGTGAGTGGCGAGCGACTACCCATTCACCTGCGAGGTAGAGTGGCTGCCTCATT
CAACAACGAAGAAGAGGAATGAAGAATGACAGTTAAGCGGATTCAGCGAATGTGTCAGCG
GATAGGCTGCACTGAAACATGGGATGCAAGGCCATCCGACGGGAAGCGATACTGTAGGGA
GTGCATCCCTCAGTCATCCAGTGGTCCAAAATATCCTTTCCGTATGCAGAAGCAATGTGC
CTGTGGTGCTAAGGAGATTAAAGAGATTCATAGTGAGCAGGAACGAGTCGCACCATTTGA
GTGCAAATCATGCACCGATGCTTCTGCAAACTACAAGTGGCATGAAATGCAACTGCTTTA
CCTTGTCATGTTAAATGATGACTTCCCCGCCCATGAGTTCGTGAGACAAGGAGTGTTCAA
GAACAAGGAAGAATACTATGCATTCCGAACTTTTACAAAAGAAGTCATGCAGATTGACTT
GGATTGGACCAACACGCACCCCGGCTACAAACGAATTAAGTGGGGAAAGCCAACATGGTC
ATGGGGCACCCTTGCCGACAATCATGCCGTTATCAAGCGTTCACCTGTACCTGTGCCACC
CGGACCAGCAATTGGTACGGTCGCACCCGACTGTACGGTCGCACCCGACTTTCTTCACAA
AGTACAGTTGTATGATACAAAAAGGAGAAATGAAGAATGACACAAACAATTCAGTGGAAA
GCACCTTGCACAATGCGCAAATGGAAGAAGCAAGCGGAGGTGGTGATGAGTGTCGTCACC
TCCGAGAAGGAGAATGTAGAGCCCACCATTGACATCCGAGTGAGGCGCACGACCGACCAT
CCCAGCGGCGCTGGGTGGACGAAGGAAGGCGTTCGGATGGAACTGGAGGACGCATATCAA
CTGGCCCAATCAATCATCCACATGGTGGACAGCCTCAAGAGTGAGTGACATGCTCTTGTC
CTTGGCCACACAAGTGGCACGCACCCTTCGTAAGTTGCACTATGGCCGTGGCTCCGGCGA
CAGTGGGGAAGACTTTCGTCAATCCCTGTCAGCCATCACGGAACTCATGGAGGCTTGCGA
CGGAGACTACGAAGACATCGTGGACATTTTCTACCCACGGCATTCCAAGCACCCGCCCCG
CTTCGTTACAGACGGCTGGGTCAAAGAGAATGTGTGTGCCGAGTTGGCCATCTCTCCCCT
TGTGTGGGACGAGGTGTTCACCGGCAAACCCTTCGTACCGATGCTGGCCAAGGAGAGTGA
GGGCAACATGCCGAGCAACATGACGGTGAAGCAAGCCCTCCGCCACATGCACCAACTGAG
CGAGACGACTGTGCTGACCATGGCACGGATGATGAGCGAGGACGAGGCCGAGTTGTTTTG
GGCAAGGGTGCTGGGCGAGAACGCCCCCTACCCGATTGACCGATTCATTCAGCGTTGCTC
TCACATCGGTGAGGGTGAGGCGCTGAGCCTCAAAGCAGTGCGGCAGAAGTTGGACACGAC
ATCAGCGCCCGAACTGTTGGTGAGGATGCTCAAGTATTCCAACACTGAGGCTACACCCCT
TGAACAGATTCAACCGGGTCAGCCGTTTCGTGCCCCACTCTACAAAGCGTGGACACAGAC
GACTGCTCCTCCCAGCATCTATGCTGAGGTGATTCGTCACCCCCGTCGCTATCTACACAT
CACTGAGTTCCCGACCGGCACCTTTGCTGGTGTCCTCTACAATCGGGACAAACGACCGGC
GGGTAAGGTGCACAACCTTGACCTCCCATTGAACCAGCCTTGTGTGCTGGAAGTGGAGGT
GCAGGGGAACATCATCAAGTCAATCACTGATATACTGTCACTGGACGACGACTGGTGCGT
GTACCAAAGACCGATGAGTGAACGGCTTGCTCTACTGAGTGGGCTGACTGTGAAAGGAAC
TGTCCGAACAGGGCAGCGAATTGAGGCAGGCTCATCCATTACGCACCTTACAAACGCACT
GGAAGAAGGTGAGCGACTACGCCTCACCTACGACGGCCCATTCAACATCGGCGAGCAAGG
AGGCTGGCTGGTAATGGATGGCGCTTACAACATCAACATGCTTCTCATGTCCCTCAAGAA
AGACGCCGAGTATGAAACCCATGCAAGGCTCGGGGTATTGGACGGGATTGACCCGTACCA
AGTTATGGAAGCACGGCTGTCAATGGAGACAGCCCAACACATTCGCACACGGCTGGCAAG
GCAAGGCGTCCTTGTTGGTCCCCACTGGCTACCTGTTGAAGAGCAGGCTGTGGTGGTGGC
GGCGAAGGTCAACGATGTCCGACTGAGCACGATGACCATAACAGGAGAAATCCTGTACGC
TGATGATGAACTCGGATTCAGCGACATCAGTCAACTAACCGACATAATTGAAATGGAGTG
AAGAAAAATGAAGACACAGCAACAAAGAAAAGCAGGACTGAGCCGATACCGAGCGAAGTT
CAAAGCCCGAGAAGCCCGACGACGAAAAGCCCTACCGAACCAAGAGGAGGAAGAGTGATG
GCTTACCTATTGAAAGTGGATGGCACGATTGAACAAATGGGCTGGAACCCCTCGCTTGAA
GTAATTCAAAAAGCGGTGGGTGGCTACATTGAACTCATCCCAACTGGCAACCTTGGCTAC
ATGTACGGCAACGAAGAAGGAAAACTGTTGGGACTGCCCGTGAACAAAGCGGCGACCAGC
ATGATTGCATTTGATGATGTCGTCGTTGGCAATGTTGTGGTCATGGAGATTGGTGAGGAG
GATGAGGATGAATGAAGCGAATTAGAATATCCATTGGACGAAACGCGTGGGCCCTGCTGG
AGCCGATTGGGATTACCTATAACTTGGGTCGTGAGCAATACCAAGTTATGATGGTCAACC
GCATTCCACAACTCAAGGTGGGGCATATCGTGATGGAACTTACCAATGGCTGGGTTGCTA
TGGACCACCGACCGCTCCGTTATCCGTTGACCGTCCCTGTTTACCGGTTCCCGTCAAGGG
CCATTGTTGAACCAGTCCCGACCCATGGAGGCGAAGAAGAATGAGAAAGTCAAAAAGACA
TGTTGAGCGAGCACAAGCGATACTCCGGAAGCGGGCCGAATTGAAGAAAGGAAGTCCACT
CACTCCCAAAGAGATAGAAGAATTGGAATACAAGAAGTACCGAGGTAAAGCATCAAAGTG
GGCACGAGGTGATAAGCGATGACAATTGAAGACACGATACGGATAGAAATGACGAGACTT
GAGCAACTACTGGGCCGGCTTGAAGAGTTCAAGCAAGACTACGAAAGAACCGAGGTATGT
TTAGATGAGAAGCACCTGTGGTACAGTCGTGGGTTTCAATCGTTTGAGCCGCCCCTTGGG
CTGGTTGAACAGAAGTTGGTATGTGGCATTTGCGGTTTGGAGAAAACGAAGAAGTACAGG
TTTTGTGAAGAATCAACAATTGACCGATGGTCCGACTTGAGGGAGGATGAGGAAGAATGA
TGGCTTGGCGTGAGAAGTACCGACCTACCACGATAGATGAACTGGTCGGTTGTGAAGCCT
TCAAGGCTGATGCACGAGACTGGACGATTGATTCGGCTCCCCCCAACATCATGTTAGTGG
GTCCACCCGGTACCGGAAAGACCACAGCAGCCCGAGCATTGGCACGCCACTTCCTCGGTG
AATACTTTGACTCATCCAACTTCGTCGTCACCAATGCCAGTGATGAACGGGGCATCGGTT
ATGTTCGTGATGAGTTGAAGCACATCGTCAAACACAAGGGACTGATGGTCAGTCGCCGCA
TCGTGTTCTTGGATGAAGCCGAGAACCTTACCAGCGATGCACAGAAAGCCCTCCGCCAAA
TCATGGAGGACAGTTACAAGACTACTATTTTCATTCTCGTTGCGAACGACATCACAGGAT
TCCACAGTGCTATCAAAGACAGATGCACTGTTTACCGATTCAATCCACTCACACCAGCCC
AAGTTGAGCAAGCCTGCACCCGCATCCATGATGGGGAGCAACTTCCCGAGGAATGGGCAA
TGCATTACAGGAACCTCAGTCAGACAGAAGGGGGCAGTCTACGCTCCGTCATAGACCTCC
TTCAATCACTGGCCAAGACACCGGATGCCCTCGTCCAGCGGATTCGGGGGCACAGTGAGA
ACCTGTCAAAAGCCGCCCTTCACTTGGCGGCGGGAGACTACTCCTCGCTCAGTGCATACT
TAAGAAAGGAATTGAACACTGGGAACAACCGATTCTACATTTTAAAGGGGCTGCGTTTCC
GAGCAAAAGGTCTACTTGAGGAGGGCGCTGAATGGTTCGCCTTCATGAAAACTCACGGGG
ACTTTACGATGATGGCCACGCAGTGGCCCGATGACGATGCATCCTTCTTTGATTACTTCG
TCGCCACGCTGGCGACAAATAAGGAGAGGATGCAATGAAAACAACCTTAGAAAAGAAAGG
TTTGATATACTCCAAGCACGACGGCGATGATGCCGCCGAGCGGCGAGATACCACAAGAGG
TGAAGAAAAATGAGCAACGAATGGAAAGACAAAATCCGAGGCTATGCCGAACGGATGAGC
AAGACAGAAGAAGAAGCGATGAAGGAGTTCAAGGACTGGGTGCAAACCGAGTTCTCTACT
TCCATTGAAGGTGAAGACGAATACTTCGTCAACGAATGGGCAGAAATGTTCGTGATTGAA
ACCCGAAACTTGGGACGAAGCGGCGGTGGTAGAGACACTGTTACCTTCATGGGACACATC
ACCGGACTGAACGACAGCATCCGTGACCAGCGACAGACACAACGAGAGAAGGCCGTGCAG
ATGTTCCGTCAAGACCGGGACCGAGCCATCAACCAAGGTTTGATTGGCATTGTCAAAATC
AAAGACGGCGTGTGGCATGTCAACGGCGAGCCCACCAGCGAGCGTGTTGGTGAAGGTCTA
CCGTGGTTTGGTTTCAAGTGCGACGACGCCATTGTCACCCTTCTCAATACCAACCGAGAG
TCCCCTTCTCATGGCAAGCCAATGGCCCATGAGAGCAAGGTGCGCTATCTACAGTTCCTC
GGCAACACGACCAACGAGTTCGTGAACAACCCGAAGATGTGGCGTGTTGCTTTGGGCGGT
GAAGACATGACCGCTTCTTACAAACTCGGTCAACTGTGTGAGATTCAAGTGGTTCCCTCT
TCCAATCAAGAGTCGGACATTCTCTACACCAACCGTTCCTTTGTCAACACGGTCAAGTAT
GCTGACGCTGGGGACTTGCCCGCTGACTTTACAGATGCTGCTCGCTTTTGGGTGAGCAAC
AAGCACGACTCCTATGTCAACCTCGCCAACTTGTTGGAGGAATACGACGACAGGAAAATC
CCCTACAACGACGGCTACATCCCACCGACCATCATTACAAAGGGCTACATCAGTCGGATG
TCCACTGAACCCTCCAACAACGAGTACGACCAAACAGGTCGTAACTTCCGCATCAGTGTC
ACGAGCCTTGACCTCCAGTCAACCTATGGTCGTGATTCGTCTTTGTCCGAAGTCACGGTA
TGGATTCCGGGGCGCACCTTTGACGACACAAACCCCTTTGAGTTCTTCAACGGGGAGGAG
TGGATGCCATATGCTGAGCGCACACAAGTGCTCATTTGTGGTAAGTTGAAGTCCCGAAAG
TTCCGTGATGACATGGTGCCCAGCCTTACTGCACTGGGTATCTATGTTCCCCCACGAACG
GCCCGACCCGGTGCCCGTGGTGGAAACACAGACACATCGCAGTTTGAGGAGTGAAGAACA
TGAGTGCATTTGACATTTTGAAGAAACACATTGCCGAGCAAGACCAAGCCCAAGAGGCGG
AAGAACCAGTCGTGGACGAAGCACAGACTACCCTTCCGCTGAATGAGCCAGCCGAACCTA
CCGTCAACGAGGTAGCGCCTACTGAGGCCAAGCCCTTGTATCAAAACAGTAACTATCCCC
AACTCCTCAAGGAGTTCAAGGAGCAGGCTGCCATCAACGGCTCGCCCATTTTCATGGGCA
TTGGTGGACACAGTGGTCGGGGCAAGACCGGTATCGCTATGGATGCTTTCATGCACTACC
GCAAGGACAACGAGATGATGTGGTGCTACGACTTTGACTTTGGTGCCAACGACTGCAAGC
AAGCCCACTACCCCGGTGCTGATGACATTATCCGCATTTGGAACCCGTGGGTCACACAGC
CCAACGACCGCACTGCCTTTGACTACCCCAAGACTCACCAGCGTGTTATGGACCTGTGTC
GCTTTGCGATTGAGTATGCCAAGAAACAGAAAGAGCCCGGCTTCAACGGGCAAGTTCTCA
AGGCCCTGCTTGTCACTGCTGTTGACCAGTTTGACAATGTGTGCATCAACAACATGAAAA
TCTACGACCTTGAGATGGATGCCAAGGACGCTATTGAGGCAGCCGCTTCCAAACTCAACA
AAGAAATCGGTTGGAACTGGAGCATCCGGAAGACTCGTTTCAAGCAACTGACTGCACTGT
GCCGACAGTTGAACTTCCTTGGCGTGGATGTCTTTTGGGAGACACACATCAAATCGGGTG
AAGACGAGTACAGTCACGATGGCTGGAAGTTCGTGTGGGAGAAGGACGCCAACAACGACC
TTACCCAAATCCTGTGGTGCAAAGACGAGGTTGTCCGAGACGAGGACGGCAAGCCTACTG
GCGAAACCCGATACAAGGTTGAGTTCACCAAGTGCAAGACGAACGCTGACCTCCAAGGTC
AAGAGCGGACCTTCTTCGTCACCAAGAAAGGACAGCCGGCCGAATGGCTTGGCCTCGCCG
AACTCCGCTCTCGCAGTGTGTGAGGTGGTTGAATGCCATCTTTCACAGCGAGCCGGAAGG
AGTTGCTGTCGTTTATTGACACCTTCTCCAAAGGCGTGGACAACCTTGCCATCCGAGTCA
AGGCTGAGCAAATCACCGTGGCGGTCGGTGCATTGACGCATTACCTGCGTCGCAGCATGG
ACTGCCACGACGGGGACACCGGGAAAATCTACATCTCGGACCTCGTGCGATTCAGCGAGT
TCTTGAAGGCGACGAAGGCTGCGGAAGTTACAGTCAGCCAGTCTGCACGAGGCAGACCAA
TACAGGTGAAGGCCGGACGGTCCAGCCTTGAATTGCCGTCGTCTACCTACATCGCCTCCG
AGACTGATGTCCCACTCATTGAGCGTGTCGTCGGCAAAGCCGAGGACAACATGTGGCAGT
CGTTTGGCGAAGCCAATCTACCCGCCTGTGGCAATGTCACTGGGACAGACCTCTACGGCA
TCAGCAAAGCGAGCAAGGTTATCGGGTCGGGCATCACCTGCAAGGTAGACTACCGGCCCA
AAGACACTGAGTTGGCGCTGATGGCCGAGCAGAAGAACAAAGGAAAAATGTTCGCCGCTG
TGGAGGCCGAGCCTATCAGCGGTACGGCGGAGTCCTACCAATCACACTACGCTCACTGGC
TCCCCGAACTCCTCAACACCGTTCCCGACAGTGTGGTGCAGTTTCACATGGGTGAAAGTG
CCCCGTTTGTGGTGAGAGACTTAGACGGCTCATACCTCCTCATCGTATTTGACCAAGAGG
TGGACGAATGAGGCGAGATGTTTGCTGGCTCTGTGGAGGCCGCCTCATTTGGGGAGCGGA
CTTCAATCCCGAAGACTACGGCTATGAGGGCGACGGCATTGTCGCTACTCTCCACTGCTC
CGATTGTGGGGCCGAAGTGACCTATGTTCAAATACACGAGGAAGAAGAATGATTGTTGAC
AACTACCTGCCCGACTACGACGGAAGAGATGTACTCTACTGTCGCTGGAGGTCTGTGGAC
GGGACGCTAATTGAGCGGAATGTTACAGACTTTGAGCCCTACTTTTGGGTCAAGGCTGAC
ACAGACCCCCGCCTCATCAAGCACTTGGTGGACCGATACCCCGGCTCACGAGTGGACCGG
GAGGCGAAGGCTGTCGGGATAGGTGGTGAGAACCTTATCAAAATCATACCGTATCGCCAA
GGCGATGTGTACCCCATGCGAAAAGAGATGACATCGTGGGAGGGCGACTTGACGCTACCC
GACCGATTCCTCATGGACCGCTACGATACGATGCCCGAATGGAAGCCGAGAGTGTGGCAC
CTTGACCTTGAGTGGGACCCGAAGGAAGACTTCACGACAGTGATAGGCATTGCTGACAAC
TACAGTGACGAGCGCATCGCTTTCTGCTGGTCGGAAGAATCAGCCAAATCACTGGGCGAT
GACGAGTTTATTGAAACAATCCGCTCCATGTCATGGGAGAACAGCAAGGGTGTAGAAAGC
ACGCTCAAATACCGCAGAGTCCTTTGTAACTCGGAGGCTTCTGTCTACAAAGAGTTCCTT
GCTTACCTTGAGAAGTGCGACCCCGATGTGCTGGTGGCCCACGCTCTCATGTGGGCTGAC
CTCCCTCACATCATCCGACGCCTTGACAACAAGGATGTTCTCGGCAAGGGCCTGTTTCGG
AAACTCAGCCCACTCAATCGGGTGCGTAAGCCCGACAAAGAGAAGGGCTACGATTACACT
GACCAGCCTGTTCGCGGGCGGCTGTGCTTTGATACGGCTGCCCCACTCAGCAGCGGCACT
GGCTTTGAACGGGTGTGGAAAGACAGCGGTAAACCCCAGTTAGCCAGCCGAAAGTTGGAC
CACATCACGGGAGAAGATGTACTGGACTACGGTGGCAAGTTGGAGATGGATGTCTTCACA
GGTTGGTACGAACGCTTTGACGAGTTCGTAGACTACTGTATGCGGGATGTAGAACTGCTC
AAAATGGTGGACGAACGCAACCACATCCTTGAGTTTTACATGTCGCTCCAGCAAGTCTGC
GGCGTCAGTTTCCCCTCCTGTCACAATGTCACTCGCTTTGCACGGGGCCTCATCAGTCGC
CGGACTGATTGGAAACCCCCGACACTAAGCCCTCATTCCAAAGCCGAATTTGAGGGTGCT
TACATTCCACCCCCTACACCGGGTCGCTACGAGGGCGTCGCCTGTGTGGATTACAAGGGG
CTCTACCCCTCACTCATCCTTAGTCACAACCTCTCATGGGAGTCACAAGTTGACCGAGAG
TATCGCTTTGACGATGATGTAAGGGAACTGCCGGACGGTACCTGTTGGCGACAGGGCGAG
CCGGCTCTATTACCTCGCATCGTCACTGAGATGTTTGAACTCCGAGATGAATACAAACGC
CGCATGCGTGAATCCAAGAGCGACACAGAACGCTCCGGTTGGAACACCATGCAACTGGCA
GTAAAGCGCGTCATGGCGAGCCTATACGGTATGTGCGCCAGCACCTACTGGGGTTGGTCG
GCTCCTGCCATCGCCAGTGCCATCACGGCCTGTGGTCGTGAGGCTATCCGATTCCTTATG
GAAGAGTCCGAGAAGCAGGGCTACAGTGCTCTGTACGGTCACACCGACTCGGCCTTTGTC
CAAATCCCATTTGATGAAGCCCCTGCTCTTGCCCGCCATTTGACAGAGACGGTTCAACGA
GAACACCAAGCCAATGCCCTCTATGTGGAATTTGAAGCCTACATGCCTTATTGGATTGTA
GGCGGAAAGAACCTCTACTACGGCGTGTGCTCATGGCCACCCGAGGACGAAGGTAAAGCC
AAATCAGCACGCTGGGGTAAAATCAGCACGCTTGCTCCTGTGTCCCGCACCCTTGAGCGA
GATGTACTCACCAAAGTGTGTAGTGGGGCCAATGAGAACGAAGTCGTGGACCATGTGCGA
GGTATCAGTCTCGGTATCATGCAGGGTGACTACGCCATTGCCGATGTTGCAGGCGTCACC
CGTATTCAAAAGTCATTGGACCAATACCAAGAAAGCGTGGGTGTGTCCGGAGTCAAAGGT
GCCCGTTATTACAACCTCCATCTCGCTGAAAAAAGCGTTCATCCCAAGTTCAAGAAGGGA
GATAGCACCAAATGGGTCTATGTGAGCGAGTCGCCTCAAGGAATGCCGCCCACTGACATC
GTCTCTTATCATGAAGAAGAGGAGTTGAAAGACTTCACTCTTGACTACGACAAAATGGTG
GACAAATTGGTGTCCCAAAAAATCAAACCTATTTTCAATGCACTCGGCTGGTCGCTGGAC
TACGCCACAGGGAAGCCAAAACCCAAGAAATACTGGTAGCATTGAAATAGTAGACTAAAG
TGGTGAAAAATTATGCGCAACATTGACGAAGAAATCAAACGAACGATTGGAGACAACCCC
GGCTTGGGCCGTAGTGACTTGGTAAAGAAATCCGACTTGCTGCAAACCAAGAGCAGCCAA
TACATTGGGCTGCGCCTACGGGAACTGGTGAAACAAGGCATCATCCGGAAAGAGGGTAAA
AAGAAGGGAACGAAATACTTCCCTCATTCGCCAAATGAGCCAGCCAACTCAAACAAACTG
GTGTCCTCTGCCCGTATTATCCAAGTCTTTGATGAAGTGAAGCGGATGGTCGTAGCCAAG
AATCAAGCCTATGGCGACAGCGTCTTTGAGCCCCTACGGGTGTTCTACAAAGGCGGCGCT
CAACCGGCTGACCTCATCCGTATTCGGATGGACGACAAAATCAGCCGCCTCATTCAAGGC
AGTGAGGGCATTGAGAATGACGAGGATGTCATCAAGGACTTGATGGGCTACTGTGCTATC
CTGCTGGTCGCCATGCGCCAAGGGCAAACACGGTTGGACGAGTACGAATACTTCAAGTTC
AACCCCAAGTACAACAAGTGAGGTGATAAAATGAGTGACAGGAATTGGGAAGCATATGCT
AAATCCACCTACCAGTGGAAACAGGGAGACGAAAAGTACCTGCGCATGACCAAGACCAGT
CTTACCAGCGACTTCGGCTACTGCCGCTTCCAATACAAGAAGAAGCGCATTGAGGGTCGC
AAGTCCCCTACTACAGACGCCATGACCCGTGGGACAAATGTCCACGACGCCATGGAGGAG
TTCTACATCAATGTCCGACCTGTTTACAAAAAGGCACACTCACTACTCAAGAAGCAAGAC
CGTGAGGGGGCCAAGGCTCTCCTTATGGACGCCCTTCCTACACCGGAGGAGCCGTACCAC
TTGGGCGAAGAGCCCATCATTGAACAACGCATTGATTGGGAACTGGTTCGCCTTGAAGCG
GACCCCGACCGATTCCTCCCCATCATCAATGAGTTGGAGGTCCACGCCTTCGTGGATGTC
CCATTCAACTTTAACGGTGAAGAACTGAGCATCCCTGTGCACTTCGCAGGCAGTATTGAC
CGGGGCTACCACACCGAAGAGGATAAGGTGGCCCTCATGGAATTGAAGACTGGTAAGTGG
GTCGGGACCAATTTCAAGGTCCGAAGTATGAGGAAGGAGATGGCCTTCTATTGGGACTTG
CTTCGCAAGGCTGACCACCCCTTACAAGATGTCACGCATTGGGGTTGGTTCTACCCTGCT
GGTTACAGGGAAGACGCAGCCGGCTCCGAGAACCATGTGGCTTACGAGAAGGTAAGTAAG
CGATACCTCACAACAATCAGCAAAGCCGTCAACGAACTGATTGAGGCATATCTCACTGAC
AACTTCCCACCTCAGCCGTCCACCGGTAAATGCGCTTATTGCGATTTTGTAGACGAGTGC
CCCGCATGGGCTGAGGGTGGCGACATCTACTGGAAAGGCGGGTGGGGCAACACGCTGACA
TCAAAGAGTGCTGCCCAACGACTCAAAGAATTGGAAGAAAAGAAGGAGGCGAAGAAATGA
ATGACGCAATGAACAAAATAGCCCAGTGCATTGAATACCATCTACATGACAAGTTTGGCA
TGATTAGCCAAATCAAATGGGAGCACATGGGAAAGGACAAGCGCCTTTCTGTATCATGTA
ACAGAACTCTCGCTGACTACTCGGGTGAGCAATCTAATCCTCACCCCTTCCTACTTGCAG
AAATCGTGTTGAGCCCACGACTGATGTTGCCGGACGAAGACATTCAAATGAATGACATCA
TGCGGTCACTTGACGATATGATAAAGAGAGTGAAGAATCGTGCAGTTGAAACTTGATTAT
CCGCGAGAAGTCCTTGAACTCAGTACAGAAAAGGGAAGAGGCTACAGGAAACTGGTCAAC
AGCAAAGAGCAGTTTGAACGATACTGGGCTGGTAAGAATGGTGTGTCTAACGCCTACATG
ACTGTGTATGGCTACCGTGCTACAGAAGCCCCTCACCATCGTAGGGTAAACCTCTACACG
CCTATCATCCGGCACTTCGTGATGGACTTTGATGCTATCAATTTCCGAGACAGGAACCGT
GCTACAGTAGAGCCCGAAATACCACTGGAGCAAACGCTTCGCCTGCATCGGCACCTCCTT
GAGCAAGACATCCGGCACGGGATTTGGTTCAGTGGAGGCGGCTTTCATGTGTGGGTGGCG
CTGGATGAAACACTGACTCCGGGCGACGGCCCCCACCTATCGGCTGTCAAGGAGGCTGGC
ATTCAACTGGTCAATGATTGGGTCAAGGACATGGATTTGTACTGCTGTGACCCAATGGTG
CCGTTTGATACGAGTGGCTTAATTCGCATCCCCAACTCTTTCAACGCCAAGCGTGGCTTT
TGGAGCATCCCTGTTAGCACCGAAGACTTGGAGGCCGGACATCAGCACATTATTTTTGAA
GCGATGGATGCCAAAAGCGGCTACCAAGAGTATGGCTCAAAAGGCATCAAACTCACCATC
CGACCAGTCACTGAAAAGGTGCAGATATTCAACAACTCGGACAAGGTACTGGACTTGCCA
ACTGTTCGTATGAACGGCGTTATCATTCTCCCATGCTTGAATCAAGCAGCCTGCCAAATA
GGTGGCAACCCGAGCCACGATGCTCGTGTCCAGTTGGTCAAATACCTCGCTAAGCGGAAG
CGAAATTTCATGCCGATTGAGCGGTTCACGAAAGAACAATTACAGGAACATGCTGACGAG
ATTGTTCAGTACCTCATGGGACTCAAATGGGCTGACCAAGATGAAGGAGTTACTCGTTAT
CAAGTCAGCACCGTCGTATTCAAAGACTACCCCCAAACATGCAAAATGCTGTGGGGCAAA
GGTCTGTGCATAGGGAAATGCAGGTATTGGGACAAAACCGGAAGCGGTGAGGTGATAGAA
TGACCGAGGATTGGGAATATGAATTGTTGCTGAACATTGACGAGACTTGGAGAACGCGCG
CTCAATTCTGCAAGCCGAGTGATACGCTACGCAACATGTCGCACCATAAAATCGTCCGCC
TCCTTACCAAATTGAGAGGGAAAGGCCTTGTTGAATACCGAAAGGTGAGCAACAAACACA
TAGAATACAGGCGTGCTTCAAGACTTCCCGACCATGCGGGGTGCCAAAGTTGACGATACC
ACTGGTAGCGGACAGCAATGAGCGAGGCCCGCTCTTTGAGGCTGTAGAGCGCATGGCCCG
CAAAGAGGGCCTGCTTGTTAAGTCGCAGTTCTTACAGGGCATGGGTGACTACAAGGCCGG
AGACGGGCATATTGAATGTAAGAGCCTCAGTGATTTCTTCCAGTCCAGTCACAGCGGTCA
CCTATGGAGACAACTGGATAACATGGATGCCAACTGCGGCCGGGTGTTTCTTGTGGTGCA
TGGCGACATCGCCAAGTACATCAAAATGGCACAGAATCAAGGGCGCAAGGTATCGTACTC
ACGAGTGACGAACGAACTCATGGGTACCTTCGCACGCATCATGTCTGACTTTGACTGTCA
CATTTACAAGGCAAAGGACCATGTGGAAGCGGCTATGTTCATTGTGAAACTTCATCAAAA
GTTGCACAAACCAGCCAGCCGACATGGTGCTAAAGCAATTACGAGAGTATCAACCAATGA
TGTACGCACGGATTTGCTTCTCTCAATTCCCGGCTTTGGTCCCGATTTAGTGAGCAAACT
TATCCAAACTTGTGGCAGTATAGAGGAGATGCTTTATGTAGAGTCACTGAAACGGGTCAA
AGGTATGGGCCCCGTACTACGGAAACGACTCATTGAAGTTTTAACGAGCGAAGAGCCAGT
TAAGGTGGAACGGACCTATCAAAAGAAGAGGGAATGAAATGATGAATCACACTGCTGAAA
AGTATGAAGCCGTGCAGAGGTACCCTGTATTGAAGGGGTATCTCAGCCATTTTAGAGAGG
TCAGTATAAACAACGAGATTCCCGGTCTTCTTTCGTTCTTCTTTATATTGGGACAAGTGA
GCCTACCCTTCGTCCGCATTCCCGTAGGCGGTAGCAACTTGTGTACACGGGTCAGTGTGT
TTTGGCTACAGGACACAAGGACAGGTAAATCTGTTGCCTTTGAAACAATTCAAAAGGTAT
GTAGAGACATCGGTGTAGAAGCCATGGATTACAGTACGGGCACTGACGCTGCACTTGTCG
GCTCATTTGTCAGTGAAGATAGAGATGCGCCCCCCGTCCAGCGTAACGGTGTGCTGGCAG
GGCGCAAGGCAATGAACTTTGATGAAGGCTCAATCCTGCTCAAACCCAATCAACACTCCG
AAGGGACTGTACTGTTCCTACAGTCTGCCCTCAACTCCGCTGGTACAGGTCGTAACATTC
TCACCAAGCACCTTCGGGATGGAACTATTACCATCAAGTCCGAAGTTTCACTTTGGATTA
CCACCTTTCCTCCGAAGGGTATCAAAGAACATGTTCTTGACAAAGGTATTTTTCAGCGTG
TCCTGCTCTACTGGAGGGACTGGACGATTGAGATGAAGAAGGATGTTGCCTATCAACTGG
CAGCAAGCGTTCACAAGCGTGTCAAACACGAGGTGTCCTACAAAGAAATTACCGACTTCT
TTGAGGAATTACAGCAGCAACTCAAATCACGAGTATGTCACTTGGTTGGCATCACAGCGT
TACAATGGGACGAAGCAGACGATGATACTCAAGAGGAATGGGTTATGAAAGTCATGGACG
AAATGTTTCTCATTGACGGGTCGTATGTCCCTGCTCTCATCAGTGCCATTGACGAATACT
ACTCACTGGTGGAACAAATGGACCCCCATAAGCAAGGCGTCTGTGCCTCGTTTATCATGG
GTCTACAGAATTACACCAACATCATCGCTCACCACATGGCCATGCTTGAAGGCACATGGG
TGGTTCGGGGCGACCATATTGACATGGCTAAGGAGATTCTGTACGACTTGTATCACAACT
TGATTCACTGGCTTGAGGCCGAAGTGAAAGTCGGTATGGGTGCCAAAGAAGCCAAGAACA
TGGAGATTGGCTGGAAGAAAGCCTACTTCGCCTGTGAAAAGGTGGACTTTGACGATTCTC
GTGGAGACGGGTGGGTAGCCAAGTCGTCCATGTATTCTGCTTACGGGAAGCAACAGAACC
TCAGTAGCAATAACTCTATCAACAAGCGTTACAACCAATACGGTGCGAAAATGTTTGAAG
AAACAACCGAAAGCGGCGTCAAGAAATACACTCGGCTACGCAAGGACTACCGACAAACAA
AGGTGGATAACGATGCATGAATGCGTGGTGTGCAAAGTCCCCGAAGACAGGGACACTCTC
TACGGCATTGGTGACCGTAGAGGGAAACTGGTGTGTATCTGTGAGTCTTGTTCAATTGAA
ATGAGAAAGGTCATAAAGAGCGTCATGGAGGTATTTGCATGAGCGAAGTAATGGCCATTG
ATATTGAAACTGAGAACTTCTCTCACGAAATTGGAGGCTGGGGCAACACTCACATGTTCT
CCCCAACGGTCGTGGCTACATGGACTGGCGATGGCGGTACAGTCTACTGCAACAAATCAC
AGGCGAGTGAGTTCCTACCCGAAGGTGTCAAACTCAAGTCGTTGTCTCCCGAGGTACTTG
GTCGGGACATTGAAGAGCACATCGCTAAAGGAGGTAGAGTGGTCGGGCACAACATCATCG
GCTTTGACCTTCCTGTATTGCGGGACAGTCTTGATTGCTGGACAGCAGGGGACCTTCTTG
GTAAAGCATCCGAAACGCTCATTGATACCTCGGCAAAATTGCGGTCGGCTTCTAAATCAG
CCATCCCACTCTCCGACGCTTGTATTCACACGCTTGGCATGGACAAGACCATGAAAAGTC
ATGACGCTCCGCTTGAATGGCGGAAAGGCAACTACGGCAAGGTAGCCGAGTATTGCCTCA
AAGACGCTCAACTCTCGTACGACCTGTGGAAGTTTGGTAACAAAGAAGGCTTCGTGAAAG
CACGATGCCGAGAAACCGGCTCAATCAAGGAGTACGAGGTTGAATGGTAGGAGAGGAACC
TATGACAAATGAAAAGAAACAAACAGCACAAAGCATGAACATCCGAGCAGCAAAGGCCAT
TGCCGATACGGTGCGGTCCACCTTGGGCCCAGCGGGTATGGACAAAATGATGGTGGATGG
CGGTGGCAATGTCATCGTCACCAACGATGGGGCTACCATCCTACAGCAACTTGACATCAG
TCACCCCGGTGCGAAAATGATTGTGGAAGCAGCAAACACTCAAGAAAGCATGTGCTACGA
CGGCACGACGACGACCACGATTTTGGCTGGCTCTTTGCTCGCCAACACAGAAGGCTTGTT
CAACAAGGGTTTGCACCCGAATGTGGTATGCCGTGG
>nishimura_virus_4
CGTGCTTTCCAGTTGCGGTAGCGATATTGTCGATTAAGAATAGCATCAACAAGGAATTTG
AAACCTGCGACTTGTTGTAATGCATCATTACCACCTTTGAAGGCTCGGTCATCAAACATG
TAAACAACAGCCTCAACTTGTCGATTAACCATATCATCAATCCAAAGATTCCAAAAACGT
TCTTGTCCACCCACGTCAGAAGAATACACAACACGCTTGTGTCCTTTCCAACTTACACGC
TTACGTGTTGGTTTCGGCATTTTGTACTTACCAAGCATTTTACGATGCAATGTTCGTTCT
TCTTCAGATATATCTTCCATTTCACCGGGCGTTGTCATGAAACGGTCAAGTGTTGTTTTA
CCGACCATACCCGCACCATAGATTCCAACACGTCGTGGTCGCCATGAATTGTAAAGGGCT
TGACCCCAAACCATGACACCAACCAATGCTGAACCTGCTGGGTCTACCATTAGAACAACC
CCAATATCCAGTTGCCAAAGTTTTCGACTTTACCTACAAACCATTCTACTGTGTTGTCCC
ATACCGATGCATCTGTGTGTTTTTCCCACAGGCTCGTTGCTAAAACAGCAAACAATGTAA
ACAGTATGGTACGAAGCCATCCCCAACCCTTTTCGTAATAATTGTCAAGTGTGTTTTGCG
TATGCATGGCACGAAGTGTTGCTTCGGTGCTGTCATCACTTGGCGTTTTGAATATGCGAC
CCATGCGGGTTCACCTCACTCTTTCTTTTCTTCCTCTTTGATACCCAAGTTAATTGGTTT
ATCGACAATAGCCTCGTGTTTTGGAGGATATACATTAAGTTGATTTTCATCGTACTGGCT
TACCAACGAAGGAGAGCCACCTTGTACGCCCCATGATGGAGGCATCTTACCGGGGTTTTC
TTCCATCCATCGCAGTTCACGCTCAAGTTGCGCTTCTTGCATACGCAACTCCATGTCGGC
ACGACGATTATCGAAGTTGGTTTGCAAAGAACGGTATCGAGTTTGGCGTTGTCGCTCGGA
TTGTTGTATACGTACACGCTCTTGCATGTTCTGTTCAAAGAACATTTTGAAGAAATAGTA
CGCAATACCTTGCACAAAGAATGCCGCCATTGCGTAGGTAAAACCGTTTACCATTGGGTC
GTCGTGGTTGAGCCAAATGTCCTTGTCAAAGATTCCAATTGCCAACCCAACCAGTGCGGA
TTGCGACAAAATAAGTCCCATTAGTCGTATTTCAGCGTCCGAATTTTCAGTACTGCCCTG
CATCGTTCTCACTGTTGGTCAAAATAATGGGCAACATAAACGTTTCGCTATGGTCACTTT
ACCGCTTTATTCACTTTATTCACAGGTATAGTCACTAAATTGACCAATACAATAGTCATT
TATTCATAGGTACTACAATTATATTATAATTAAGAGTAGTACTCATTTGAATGACCATAA
CTTTGACCAACGTGACCAAAGTGACTTTTTTGACTTAGGCTCTCCAGTTACAAATTCAAG
CCCAGTCTTCGCTTCTATAGAATCAATACGCTTTGATTCGTCGTCAAACCATTCGTCAAG
CATCTTACATCGTGTCATTGTTTTCACCTCCTCTCAATATACCAATAGCCTTGTTATAAC
GTTTAGCAAGGCTTTCATGTGGCTGTTTTTTCAAATTAGCATGAAGGTCAGCCAGTTTAA
TTTGTTTTGCTTCAGGGTGTTGATTAACTCGATGAATGTAATCAAAATACTGTTCATCTT
CTCGTCGTGTTAAAGCGTCAATTGCTGAACCAATTTCAGAACCGAATCGTTCATGAATAT
CTTTAATAGTAGTATCTGTATCTTCAACTACATCGTGTAAATATGCAATACGTTGAAGAT
GTGGGTCTGTAAAACCACTGGCAACATCTTCAACATGTGTCATATATGGTTGTTCACCAT
ACATTTGCTCACCGTGTGCTTGAGTAGCAAACTCACGAGCCTCTTGGGGCATCTTTAACA
ACAGCCAAGCACTTTGCATTGGTGTCATATCAATCACTGGGTCGTAGTGTCCCTTTGTCC
TTAAAATGCCTTGCTCGATTGTCGTGTTCGGATTCCAGTGTCAGTTTTCCGCCTTCTGTA
TGCGACACGTCCATGTGGTCGCCACTGCCGTAGATACCACGTCGCCGTCGCTCACGGTTT
AACTCCTCTCGATACTTGACTCGTTCAGGACTGGACTCGTACTTCTTGTCGTACTCCAAC
TTGTGTCGCTTGGCTTCAGGTGACAGGTTTTTGAGCAATGCATCTATTGCTAAGTCCATT
GGTTCGCTTGCGTTTTTCGCTTGCCAATTGTGTGCAAATCCAGTTGCATCAGGCTCGTTC
ATCATAACGTGAGGTGGTTTAACATTGAAAATAGACTCGTCGGTAGGGAACTCTTGTGTG
TATTGAGGTGCTGTAACTTCCTGATTATCATCAAACATTTGCATTAACTGTTGATGTACG
TATTCGGGGTTTTCGCTGTTACGCATCGCAAAGTCCCTGTAACGATTCAAGTAATTTGCT
GCAACGTCATCCCCTGCCGTTGCTCTCAAATGATGATATTTACCCATAGGGTCTTCTTCT
GTAAAGAAAGTTTTTCCGGGCATAAACTCGTCAATGTCCAAAAGACGCTCATCAACATCG
TCACCCAATGAACCCCTATCAAAAGCCGCTTGACCTTCTTCTTCGGTTTGCGGAATAAAT
ATGTCAGGAGAAATGTTTTGCCCAGTAAACTGCGGTTCATAGAAATCTACAAGTTTTGAC
TTTTCTTCTTGATTCAATCCAAACACGTTTACAGGGTTGGCATCGGTTTCACGTTGTCGA
GCCAACAACTCGTTAAAAGCCGCATCTTTTTCTTCTTGCGTTGATGATGTTTCATCTCGT
GAGTACTCACGAGTACCAGCGTCATACCCTCCTAATCCGTATAAAATTTCATCCAGTTGG
TCTTTGGACATTTCATGGTAAGGTTGGTTCTTGAGTAAAGCATCCATTGCTAAGTCCATT
GGCTCACTGGTAACGATTCTTGCGCCACCCATGCGGTCAAGAAGAAAATCAGATGTTTTA
GGAAGATAACCTGTTACTGGGTCACGTTGGCTTTCAATGCTTGTTGCTGGTAATTGTGAC
AACATATCGTAAACTGGTTTGTAATCATAATTCTTGTATGCGTCACCTGTAAGTGGATTA
CCTGTTAAGAGTCTTCTTGCTGATGATACTAATTCTCTTCGAGGAGCGATAGCGGCTGTT
CCCAATCCGCCGTCTAAACGTACAAATGCGTCCTTATCAAAACCAAACGGTTGATACCCT
TCGGGCTGTGTTCTTCCCTGTGCCATACCTGCCGTCCAATCAGGTTCGTCAAGTATACCA
AGTGTTACAGTATCACCTCTTCCCCAGTTAAAATCAGGATAACCCATTCTTAATTCAGGT
GAAAGTGATTGTAAATCATTCGGATAAACAAACGTTCCTTGAAGTTCTTTACGAGGGTCG
TCGGGTATTTGATAATCAGGTGTAAAACCGGGTATGTTTGCACCGCCTTCTCTTGCAATT
TTTCGTTCAAACGCTAAATTGTCGCCGGGTCTTTCACCACGAAGCGGTACAGGTATATTG
TACGCTGGCATGTTAGCACTTTCTAAACGATGTACTGGAATATTTCGTATAAATGGAACA
TCTTCTGCTCCTAAGCCATATTCTTCAACTGTTGGAATTTCACTGTAAATACGACGCTGT
GCAGCACTTTGAAACTTAAGCAAGGTATCCATTGCTAAGTCCATTGGTTCGCCTGTAATG
ACGGGAATGAATGGGTCATCGTTGTATATTGTATATCCTTCCATTCCAATTGGTGGTAAT
GTGTCGCCTGTATCGTCCCTATGGTGAATATATTCTTTAGGATGCGTCATAGCAAACGGA
TGGGCTTCTGCATTATCTCCACCGGGCATTGTACCTTCTTTTGCTTGATTGATGTAATCG
GTTAGCGAAGGCACTTTTGGATGTTGCATAAACTCTTGAGCAGTCATTGGTTGGTTACCA
AGACTTTGCATAAAGGCTTTGTGTTTCTCAAAGGCTTGCATAACGTGGTCTTTGTATGTT
CTTTTGTATGCATCATTCATTCGTTGTATTGGTACTTCACGACGCATTTCTTGCATTCTT
GCGTTTTTTAATGCCTCTTCTTCATTAAACTCAAATTCAGGAATTTTAAGTTCTATATCG
TCCATCATTTGTTGTTCTTGAGCACCTTGCAGTTTAAAATGCGATTCAGGCAATGTTATT
TTTGGATTTCTACGCATTATTTCTTCGCCTTGTTGCATTGCATCTTCGGGCATGTTTTGC
TGTACAGTATTACGAAATCGTTCAGGCGTTGTACCCATACCACGTAATGAGGCAATGGTA
AGAGCATCAATTTCATCTATAGATAACGGATTTAACCGAGTTTCTTTGGTTGCCTTTTTA
TTCCAATTTGTAAACATGGTATCACTTATCCAAATAGTTCGCTTAACGTTTCAAAATCTG
TCTTTTTTGGATTGTTTGCACTTTCAAGTACTTTTTGTTTTTGTTCTTCGGGTATAGGTA
ACGCACCCAACGTTTCTAAATAGTCATTGGTTGGATAATCGGTATTAAATCTTCGATTAA
ACAATTCAATAAGTGCATTTTTTACGTGAGGTGGTGCGTTTTTTAGTGATGCCATCGGGT
CACCCCATGTTTGGGGTAGTGTTACATCACGCAGTGTTGGAGGTGTTTGATTATTTCTTC
TATTATACCACGAACTTACACCCAATTCACGCAATAATTCAAGTTTTCTTTGTAAATTAC
GTTCACGTTCAGGAACTTCCATACTCGTATGATACGATTTGTTATCTTCTTCCATTGCTT
CTAAGAAACGGTTTTTTTCTTCGTTTGTAAGTGCGGCTGGCATTCCATGTCTATCAACCA
TTTCATCAAACTCAGGAGGCGCAAATTGCATAAACGGTAAATTGTTACGAATGTAATCAA
ACTTTTGATTGCGTGAAAATAACTCATCTTTTTCTTCACCTATGGCTTGACGAAAATCGC
TTGCTCTTTTTGGTAGAAAGAAATTTCTTAAATCGTTGCGTCCAAGAAAAGATGGTTTTG
ATTCCATACTTGGAAACGGTTTATCTTTATCGTCATATTTTATTCTTGCGTCAAAATATC
GAAATGGAACAAGGCGTTCAGGGGGTATGCGGCTGTGTACAATGGCTTCCGTTGCACCTT
CTTTTGTCATACCTGCTGGTCGTGCTTGGAATATATCACCGCTTGGTGTACCAAATCCAC
GAACCCCAACAAGTGCATTTGAACTGTGAGTGGTAACAGACCTGTCTAAATCATCAGCGT
ACGGTGTGGTCAAAAAATACCCACTTTGAAAGTGTTCAAGTGGTGGATTTTGTGACTCCA
TAAGCAACGGAATTTTTGTTGTACTTCGACTTTCAAAATTTTCGTTGCTGTCGTTTGGAA
GCGGTATTAAACCACCACCTGTTTGCGCCATACCACTCATAATATCTTCATTATTTACAC
GACGTACAGCCGTTACAGGGGCTACTGCGCCTTCACGCACTAAGCCAGTTTTAGGGTCAA
GCCAATCTTCGGTATGATATGAGGGAAAATGCTCAGGCAACGTAGTTTGACGGCCAAAGT
AATCACGGAATTGTGGAGTATTGCGTAAACTATCAATAAAATCTTCAGGTATATTTTCAT
CACCAAATTCTTTACTTGGGAATCGTATACGACCAAATTTTTGATTTACATCTGAAACAG
GCATTTGGTATACATTATGCATTATTTCATTTTCTGTTCGTTCTTTCAAATGTCTTGGAA
CGTTACCGGGGTGTCTTTTGTTTCGCATATCTTCAATGTATTGTTGTACAATATTTTCGG
GATTTTCCGTTTTTGCTCGCAAGTTGTCAAGATTGGTTTGTAGTTGTTGTTCAGCCGAAA
GTGGAGAAACTTCGGGTAATTGCCGTTGTACAAAATCCCCAAGATTACTTTGAGTTGTCG
CAGGGTTTAGGCGTTGTCGATGTAATGTTTGCCAATATTCTTCTTGTGGTGTTTGTACTT
CAGGCAAACTTACCGGGTAAAAGTCGCTAAGTCGAGTCTGTTGCTTAATTACAAGCACAG
GCTTCGCTCCGACCATACTCGTGCGAGGCAACGATACAATTTAGAAATACCGATGTTTAC
GATTGGTATGGGCGGCAAGGTATTGGTAGTCAAAGCGTTACCGCTTATACCTATTATTGC
TGGTGCGGCTTCTGTTGGTGCAGGTGCTTTACGTCTTTTAGGTCGTAAAGGGGCTAAAGA
AGGACTTGAAGCCGCCGGTAAAGGTGCGGCAAAAACTGCTACTCAAAGAGTAGCACAAGG
CGCAACACAAGCCGCTACAGAAGGTGCAAAACAGATGTCAGGTAAGCAGTTTGCAATGCA
AATGGCTCAACAACAACAAAATAATGCGGCTCAAAGACGACAAGAACAAAAGTATCAACA
AGAACAACGTGCTTTAGAAATGGCTGAAAAAGCAAAAGGTGGTGCAGGGACAATGCAAAA
GCAATTACGAGGCATACTTGATGACCTTCGACTTCTCAAAGGCACACTGCAACTACCAAC
TGCTCTAAGCGAAGAGTTGCGTGACAGTATCAAAACACTTGACAGAAATCACGAAATTGT
CAACGGTAAAGACGAAACCCTTGTTCACAATACCACACCGTTTACAGAAGACATTATTCG
TCGTTTAGCGGAAACAGAAGACGAGAAAACGGAAGAACCGTTGTTTCAACCACAGCAATT
GTTTTATTGACCAAAGTCGTTAAGACTTGTTTGCCTTGTACCGTACTGTTGTTGGAACAA
ATTGCCTAATTTTGGTTGAATGGTATCTTGAAAATTGACCATTGGTAGCGTATTGTAGTC
GGGTTGCAAGTCACCCCAACCCTGTACGTCACGCACCGCTTGTTGTTTTGATTCTTTGAT
TGGGTCTTTCATATAAACAAATTCTTGTCTTCCAATTGCATCACGTATATTTGTATTTAC
ATCTATATTTGGTGGTAGACGACCTTGAAATTTTTGATGAAATGGTTCAGATGCATAATT
TCTTGAAGTTGAATGAATGTTCATGTTGTTTTGCAGTATTGTGTTTAACAATTTTTCATA
ATATCCTTTGCGTCGTTCACCACGTTTTGTTTCGGACATTAGGCTTGATAATGTTGGATT
TGCAGTCGATATTCCTTGACGTTCATTGAATCCTTTAGAATCTCTTACCATTCCGCTAAC
TTGTGAATATTTATTTCCTTCATCATCTTCAAGAATATACCTATCGTTCCAACTACCTTC
AGGATGGCGTATAACTTTTGTTGGTGTTTTACGTGGGCTTGTGTCCATTCGACGTGCCAA
GCCTTCTGCAAATTCCCTGTCTATGAATTCTGCTGAATCAGCAAGTACGGGCATAAAAGA
CGAGCCATCTCTTGGTAACACTCTTTGCCGACTTACTACTGGTCTATCACGAAAAAGGTC
TGATAATTCTTTAAATCGGCTGTCGTATATCATTGTGTCGTCTTCTTTGAGCAAAGACCA
AGCAATGTCAAAGGCGTTCATTTGTTCACCGCTTTGGCTTGATGTCTTGCAAGGCTTGAC
TAAAGTCACGACCTACAGTTGCATCACCAATAAATTCAGGCGGTAGGGTTGTTTGACGTG
GGTCTTGAGGCATTGTTTGAGGTTGCGGTAGTCTTGGTGCAAACTGGATAGGCGGAGTCT
GTCCCTGCTGTCGAGCCATAGCCAATGCTTGCGCCAATTGACCCTGTGGGTCTACTTGCG
ACTCCATTGCCTCACGAAAGTCTTGTTTCAACATAGACCACGCTATGTCAAATGACTGGC
TCATGGTGTTGGGAGGTAGTTTCACCATAAAAATTTTGTTTGAAATTTTTTTTCTCGGAA
AGGTGTGCGTGACTAAAAGAAGTGCTATGGGTTTATGCTATGCTATGCCTCCGTCTAAGG
GGCGTGCTATGCCCCCCACTGGGGCTGTGCTATGGGTCTGTGCTATGGCGCAGTGCCACG
GTCTATAGAACGAGGTACTTGCGTGGGCAGGGGTGGGGGCATAGCGTACGGCTTTCGCCC
CTCGCCTACGCATAGCACGCCTACGTGCTATGACGGCGACCTTTCGCCCCACGCCTATAG
CATAACACCTCGTTATACGCAAGCCCCCATGAATAGCGTCCCTTGAACCCAACCCATATG
GGTGTTGCATACGAAACCCTGCCTTCTCTCGCCCACGCTATGCCTTTGTGCTATGCTCAC
ACGCAAGGCGTACATGCGAGGAAAAACGCCGTATCGGGATGTTTCCTTTATAACTCGGCA
AAGAGAAAGGGGTCGAGGTATCAAACATGTCACAGAACACACAGAACCCGTTGCCAGCCG
TTGACCGTACCCTCCCATTTGCTATGCAGATGGGTGGTCTAGCGGAGGTGATGCTTGACT
TCTTCACGAGCAAGCGCACCAAAATAACCATCCCCATCACCTTCGACGTGCATGGCGTTC
CTGCCTTCACGTTCAACGGTTCGATTCCAACCGAGCCATCACACCTTCGTACATACACTC
GCAAAGAGTTGCGTGAGATTCTCGTCACTTCAGTTGAACTCGGACACCAGTACGGGAACG
CTGACTTCAAGGCGAAAGTCCCTACCTACACCAGCACAGCACCACACATGGTTGCCATGC
TTCAGCGTTCCTACGTGGTGAGCAAGGGCGCAAACGAGGGACAGATTCGCAACCTTTGGG
CACATGCGATGGGGTCGGCTCGTGGTCAACTCAAGCGTGTAGCACAAGCAAACCTCAAGG
CAACCGTCGTCGCAGACGGGGATGCATGGTATGCGGAAGGCATTGTCGATTCCAATGGCA
ACCCTCGTGTCTATGTGAACGAGAACAAGGCTCGCAAGGCATTCATTCGTGCAACCGTTG
GTGACGACTGGTACGTTGGTTTGGACAAGACCGCCAAAGCCGAACTCCTCAAGACCGCAT
CTGTGTACAAGCAGGGGCACAAGGTCGAGGTCGTCAAGAAGGCTGGTAACACACCCAAGC
ACGTTGCTCAATCAGCATCGACCCCTTACACACTCGACGTACTCGCTGAAATGCCAACCG
TCACGGTCATTCAAATCGCTAAGAAGGCAGGTGCGCCTGAGTCCGTGTACAAGGGACAAG
GTGCGAAGGACCGTTCCATCACATGGATTGGCGACAACCCGACCCTCGTCGCCAAGGCCG
ATGCGACCCTTTGAGTAGGCTCGCAGTGACCCGTTTCTGGTCGTAAGCCCACACCCATGA
GGGCGTGTGGGCATCCGCCCCTCGCATGGCTCAGGCCATGCGGGGGGCTTTTTTTTATCG
CAAAATTCCTCATAGCACGTAGCGTGCGGGGTGCTGGAGTCTTCACTACGCTCTCGCCAC
ACGCTCGACCTTGTTCATCAATTGACTCGCACCCATATGGGTTGGACTCTTCACGGCTCT
CGCATTTGTACGTGAGAAAATTGCTTTAGTCCGAGGGACACGCAACCGCAGGACACTGTG
GTATAAGCACAACGATGATGGGTGGGGTGTCGTTGCATCACCCTCCATATACAGGGTGTC
GATTCACCACCCTTTACTTGTGAAACTATATGCATGGACATTAGAGCATCGAGTATCACT
ATGGTCACTTTGTTCACACCTTTATTCACTCGGATGACCATAACGAATAGTCATTATTCA
TAGGGTACTACAATTAATTATAATATATACTAAGGAGTATGATAACTTGACTATACCCGC
AGTAGTCACAAGCATGAACATACTGATGACCACAGTGACCACATGACCACAACGACACCC
AGCAAAAAATCGAAGGACTGAAAGCCCTGCTTTATAAGTCGGCAAAGAGAAAGAGGTCGA
TGATTTCGGCTTCGATAAAACGGATATTCAGCCCTTCCGATAGGAGGTACATACATGTTA
AACGCACCAATGATGGACGGCATCTCTATGCTGTGTACTCAAGCAACAAGACACCACAGT
TCGGGGGTGGACAGATACTCACCGACCTACGAGCAACACCACGGCAAATCTCAATGGCCT
TGGCCTTCGCAAGACGAGAGGGTTACGAGGTACGCTACTGGACTGGCTACGAAAACTGGT
GGACGCATGACTGGGTGCGTGTCAATCCATTCCCAATCGAGGTGAGCCAATGAGTACAAA
CGCATACGTATCTAAGTGTCCCGAATGTGGTGAACATACCTGCCTAAACAATGTCAGCAC
ACGGCCAGTCTATCACGACTGGGAATGCTGGTCATGTGGTATGTTCTATGAGTCTCAAAC
CGATGAACACGGACAGATGTTAGAAGGTGAGAGAATCGAACTTAAAATCGACATGGAGGT
GAGCGAATGAGTAAAGACTTGACAGATGAAATTGATGATGCGTGTGAACATATGTTTGGA
CACAAGAGGTGGGAGTTCGTGAGTGACGACAGCGATGATTCAATCGTGGTGCGCTTCTTC
TTTGAGAGCAAACCAATCTGCAACATATGTGGCGACGACAAGCATGTTGGCTTCGTTAAT
GATGCTCTAACATTCAAGACATGCGTACACTGTGATGTCGATGGTGCTGATTTCAGACCG
AAGCAATGGCCTGTTGAAGTCTTGAACGAGATGGGTCTTGACGGTGACGGCGAACCAATA
CCCGATGAAGATGAGGCGAGAGCCTTAGACGAAACGCACACAGACATACGTGAGGTGAGC
GAATGAGTGTACCACTATGGATGCGTGATGCAATGAAAAGCGACTGTAACAAGAGCGACG
TAACAGAAGGACTCCTGTTGATACTATCGTTGATGCCAATGGAAACACTCGTAACATATC
TCGACAATGCTGTGACCCATCATGGCATGAGCATGGCAACAGCGAGAGAGATAGCACTCC
AGTACGACAAGCAATTCAACACAGACCTAACACTATTTGTAGAGGGGGCGAGCGAATGAG
AAAGGTAACACAAGACGCAGTAAATGCATTCATGAAACACAAGAACTTCAGGCGAGGCAA
CACGGTTGTTTCCCATTGGCGAGGACAAACCGAGATGTACCTACACAACAACCTCATCGC
TGAACACTACTCAGACGGGCGAATCCTCATCAGCAATGCGGGGTGGCCTACGGTCACAAC
CAAAGAACGACTCAACGCTATACCTCATGTAAGTATTTACCAACGTAACTTCCAGTGGTA
TCTCAATGGTGAGGCATGGGACGGCAACTGGATTGAGGTTTATAACTCGGCAAAGAGAAA
GGAGTTGATTCAATGAACGCTGATACCATACACCAAATGATACGAACCTTCGTGGGCTAC
GGCGCACCCGACCACAAGGATGATGTCGGTCCAAACAAACCTGACTGGCCGTTCTTCTCA
CGCCTTGCACACCAAGAGCAACTCGTTGAGCGTGAACTCATCGAAGCATCGGAACGATTC
TACAAGTACCGCAACACACAGATGCCTTCCATCCTACGTGATGCTGGCATCGAAGGTTCA
GTTGATGCCTTCCTTGACGACCTACGCAAGCGTGGCGAGGTTGCCAAAGAGAAGTACGAG
CGTGACTTAGAAATCTTGTATGAAAGAGAACAAGCCATGCGACCATTCGACAAAGCGACA
AAGGACCACATCCGTAGACACATGCTCGCAACTGGAGAGAAGCCTTCTGTCTCATCTGTA
CAAATCATGTACAACGAATATGCATCAGGGCAAATGCCAATCAGTGAGCAGTACGCCATG
AATTTACTGGAGAGTACAAGCGTACCAACCATCACTGCCTTCCATGTCAATGACGTATGG
AAGAACAGATACGGCAAGGAGTTCACAAGCGTACGCATTGGTCTGTCCTATCCATTCAAC
ACAGACTGGAACAACATACTCAAGTCCGTCGCACCATTCCCGAAGGTCAAGTTCAATGGC
GACATCAAGAAGTGGACGATTGAGAACACACAAGAAACACTTGACCTCGTACGCCAACGC
TTCAAAGAAGAAGGCGTGTACATCAACGCTGACCAACTCACCGCCGAGTTCAATCAAGCC
AAGCCCGAAGCCCCTTCGGTCACGCAAGTAAGCGCACGCTTACAAGGCACAAGCATCATC
TTACAATGGCCGTTCATTCAAGACCCAACGAAGCGTACCATGACACTACGGTACATCAAA
GAAACACAGGGTCGCAAGTTCAATCCTGATGACAAGACATGGAGCATCGCATTGTCCGAA
GCATCACCGTTGGTTGACAGGATTCGCAAAGCGAACTCCGAGTTGCCTCACATCAATGAG
ATTGCTGATGCCATCGAAGCCATACCCGAAGTCGCATCCTACATGCGAGAGCGTGCTGAA
CGCATCGCCATCAGCAGTGCATCCGTACTCGATGATGACGAAGCCATCCAAGACATCAAG
AACATACTCATCGAATCGTTTCCCGATGACCGTGAACTGTACCCCTTCCAGTACGTCGGA
GTCAAGTTCGCTCAACTCGCACATGGTCGTGCCTTGATTGGTGATGACATGGGAATCGGT
AAGACTATCCAAGCCATCGCACACATAGCATTGAACATGCACAACACACCTGCACTGGTT
GTCTGTCCAGCATCGGTCAAGTACAACTGGGAGAAGGAAGTCAAAGCGTGGCTACCTGAA
TGGAAGGTCGAAGTCCTTAGTGGATGGAAGGGTGACATCCCTCGCAACTGCAATGTTGTC
ATCGCAAACTACGACCTCATCTCACGGCGACGTGAGCAACTGCTTGACTATGGTTTCAAC
ATTGTTGTATGTGATGAGTCGCACTACCTCAAGAACAGCAAGGCTCAACGCACACAAGCA
GTGCTTGAGATTGCCAAGCAATCCGAGTCGGTCATCTGTCTTTCAGGTACGGCCATCACC
AACAGACCAAACGAATTCTATACCACACTCAATCTCCTACGCCCCAACGAGTTCAGCAAC
TTCTATGAGTACGGCAAACGATACTGCGACGGACATCAGAAACCAATTGGTCGAGGCAAG
TTCGCATGGGACTTCAATGGTGCATCCAACACAGACGAGTTGCACAATCGTACTCGTGAC
TTCTGTATTCGTAGACTCAAGAGCGAGGTGCTTACTGAATTACCTGCTAAAGTACGCTCG
CTTCACTACATCAATCCAACGTCGCAACAAACCAAGGACTACAATGCCCTGCTTCGTAAG
TGGCTTGACGAGTATGATGCACACCGACACTACGGTACACTACCCAAGGGTTTCGTTCTC
AACATGCTGACTGACCTACGTCATGAGTGTGGTCGCATGAAGGTTGACCATGCCATCCAG
TACGTCAAAGACTACGTGGAGATTAGTGGTAAGCCCATCGTTGTCTTCGCACATCACCGT
GACATCCTTCAATCCATCTTCACCAAACTACGTGAGGACGAGAACCTACGTGGTAAGGTC
GGTGCTATTGCAGGTGACATGCCAGCACAGAAGCGACAGCAACAAGTCGAAGCATTCCAA
CGTGGCGACCTCATGGTACTCGTATGCTCGACCATCGCAGCGAAGGAGGGTATCACACTT
ACAGCATCCGACACCACCCTGTTCGTTGAACGTGAGTGGGTTCCGGCATACGAGGAGCAA
GCCGAGGACCGAGTGAACCGTATCGGTCAAGAGAGTAATTCAGTAAGTGCGGTGTACTTG
TCCGTCGAGAACACCATTGACGAGAAGTTCAACTACGTCATCGAACAGAAGCGTAAGGTT
GTACAGGCTGTGCTTGACGGTGGTACAGTGGATGAACGTGTAGGTATATCCAACATGCTC
ATCGCTAAGATGATACAAGACGGTGACATTCCATCCGATTTCCTTGAGAAGAAAAAGAGG
ACTGAATCGGTTTGATTTATAAATCGGCAAAGAGAAAGAGGATGAAAACATTGGAGGTTA
AAGTATGACATCACAGAAGGCAGAAGCATTAGCGAAGTACACGAAGGCACACGAAGCAGG
GATGATGAGTGGGCATTGGAAACCACTTACCACCTATCGTATCAATCTCGTGACAGAAGA
AGGGCTACCCACATTCGGTACAGATTCAGCATTCATGGAAGGACTAACGAAAGATATGAG
TGAACAACTCAAGGCAATCTTCCTTGACGACGCACTCATTGCCAAACAAGTTGACGTTAC
CAGTCAACATGTTGGTTTTCCCACCGAGAGCAGACCACTCTTTGTTCGTGCGTGTCCACT
CACTCCACGCCCCGGTGTGTTGGAGTCATCACCTGTACATTCCAAAGAAGAGTTGCGTGA
AACCATTGTTCGCATCATCGACAAGATGTTGTCCGTTGATACAGCCGACACTACAGCATA
TGACCACGGACTCATTGACCCATTCGGTTGCATCATTGTTCAACCATTCATCGACGCTGA
TGCATCAGCAGTTGTTGCACCCAAGTCATACATCATTATGGGTGACACACACGATGGTAT
CACAGCAGGGAGCGCAACCCTTCGCCTTGCTCTCCCACACACAGGTGACTTTTCAACAAG
GAGAAACTTGAAAGAACTCTCCATTGACCCTGCTCACATTGAGTTGGAATTTATCTCGCA
AAAGAACAAGGGGTACGATAACCGTAGCGATGTTCGTAACTCTTATGCAGTGAATCACGA
CTCGTACATCGTGCAGTTGCGTGGCTCATCAGGTCACACTCCACTGGTCACTCCACCTGC
GGGTGTAACCATCAACGGTTCGGTTCCACAAGGTAAGGTCAAGGTCGAGGTCGTACACGT
TGTTCACAATTCAGGCGACGAAGAGTTGGCTCGCCTTGAGGAGATGCTTCGCAGTAACCC
ACCAAAGGGTACAGTTGTATCACACATTGGTACAGGTGCATCTCACCTGTCCCACCATGC
AGGGCAGTGCCGTAAGTATGGAGTTCCTTACATCGTCAGTGAGGTTGAGGTCGGACAGTC
ATGGAAAGAGGTTGCATCGGGTTGGGTGACAACCAACATGAAGTTGAAGGCCAAGCCATA
CAATCCATTCGAGTTCAGTGATGCGTTCAAGCAGGGACTTAACGTAGGACTGTATTGTTT
CGCTCGCCAACACGGTTGGCTCTCCAATCACTTCCATCAGTTCGTTGGTGCGCCATTGAT
TGACCCATCCAATACTGCCTTCTTCGGTGGTGTGTTTGTCGGTTGGCTTGTCAATGCAGG
GCTGTCCGTATCAGTTGGTGAGTTGCGACACTCATCAGGTATGCGCTCCGAGAAGCACAA
CTACATGACACCACTCGTGGTTGCATCCATCTATGGTAAGGAAGCACAGAAACAATCGGG
TGACATTCTATCGAGTAGTCGTAAGCACTACTACACAGCCATTGAGAACAAACCTATCAC
CCTCGACTCCATCATCGCACTACTCAAGTGGACGAGCAAGAAATACTACGGTGGTTGGTC
GAATGGTTACGGTGGTTCAAAGTACAAGAAGTCGGTGGACAACACACTCAAACTCGCACA
GTCCATCAAGCGTTACATGAACAAACCTACCGAGAAGAACATGCTCGATGTTATCGGTGA
AGCCAACCTGTGTGAGAACAACATGCACAACACTGGTTTCTTCTTCAACAAGTTCCTATC
CAAGACAGCACTCGACTGGGGTACTGATGCAACCAGAATTGAATTGAACCCTTACGAGTT
CTTTCGTGTGTACTACTCCGCTTTCGATGCGTATCAATTCAATGAGGACACAGACTTCTC
ACCCATTGACGTTACTCACATCCTCAAGTATGTCGAGAACATAACGGAAGATGACCTTCG
TAACAGACCTATCTTTGCACGCAAGGACATACCCCAAGAGATGAAGGACGTTGAAGATGC
AATTGTACACCACGACAGGTTCCACGGCCACGGCATAAATGCAGACACTACAGTGGACTC
ATTCATTCCATGTGGTTCGTCCCAGTGTGATATGTGTAAAGACATGGTATTCAACAACAT
TCAAATGGACCTACCATTGTACAAGATAAAGTCCAGTGCAACTAAACTTGACTTGGACTT
CCCAACAACATCCACTGTTGATGAAGCACAATCCAACATCATGTATGCGGGTGTGGTCAT
ACTCAAGCAAGCACTGCGAGGTAAGGGTACATTGAATGAATCATTCATCACCAAGACTCT
CGACATGGGCAAGGACATTGAAAGCAAATGGAACTTGATGACCCCATACCACAAACAGAA
ATCGAGTGAAGCCTTTGCTCACTTCTATTCACTCATGTTCAGCAGTGAATACATTGACAC
ATTCCAGCAGGTAACTACATTGGAGGAAGAATGATGGGACGACGTAACAAACGCAAGACA
CGAAAGCAACAACGAAAGCAACAACGAAAGAACAAGAAAAATACAGGAGGAAAAAACATG
AAACCAATTACAGATACGACGACGAAGAATAACAAGTGGGACAAGACATCGTGCCACACA
GGACAGAAGCCCATCTTTACTACATCAGATGGCATCACCTTCTATGGTGGTGGTAAGAAT
CGTGCAGGTGGTTGGCACAAGATGTCGCCACTACCTGACCTTGCGATGGGTCCGAGTGAA
ACAATGCATGGTACACCTACATCATCAGATGACACCACTGTGCCCGATGGTTTCTCTTGT
GCCGAGTACATCGGTTCGCCCGAACCCGAACCGTTGTTCATTCACTTGGACTTCCCCGAC
TTTGGTATACCTGCTTCACCAGTGTTGTTTTGGTATGCACTACTTGATGACATACGTGAG
CATAAACTTACTCGTGTGTCTGTTCAGTGTGCGGGTGGGCATGGTCGGACTGGTGTGCAG
TTGTGCATCTTCCGCTATCTTACTTTCACCACAGAAGAACGTGAGGCATCAGGTATCACC
ACTGCTGGGCAACTCATTGATTGGGTGCGTGATGCACACTGCCACCACGCTGTCGAAACC
ACTGCCCAACAGCAGTACATCGCTGATGTGTGTGACCTACCAGTAGGGGAGGCGAAGATT
GAGAAGTACAGCACCTCGTACTACACTGGGTACAATCCCTACAAGAAATGGGGCGACACA
CATTTTGAGTCGGCCACAGGTTCACAGGATGACGATGATGACATCTGTGAAGGCTGTGGC
AACTTTCTTAGCGCAACAGACTACGAGTATGGTGACTGTCCTTCTTGTGGTCTTGCTATT
GGTGGCGCACCTGATGTGAAGATATACGTGTGTCCTGCTTGTGGTAATGACCATGTGGAT
GACAACGGTATCTGTATGGATTGCGATTACGATACATCGAGAGAAGCCGAGAACAAAGAC
AAGAGGATATGCATAGACTGTGACCGTGACCTCAACGTGCGTGAGCATTACATTGAGGAG
GGTGATGATTCCTGTGCATCTTGTACTGTTGAACGTGCGAATGCTGAACTACGCACTGGT
GCAAAACCACTGGTATTCAAACCACCTAAGAAAGATAACGAGGCTACACTACAATGTACT
GTATGCCTTAAGCACAAGCCTGTGCGTCACACCTATGTGATTGACACTACGGATTCCACA
GTGACATGCTTTGATTGTAAAAGTAAGAACTGATATATAAACTGGCAAAGAGAAAGGAGA
TGAGAAATATGGGACGAACAAACCACAACACACATAGAAGCGCAAACGAATGGGAAGAGG
TAGGGTTAGTAGGTACATCCTTACGCTTCACCGATGATGAGATTATATCAACACTTGGTA
TTGGTAAGACCAAAGACATGTGTCGCAGGTCATGTGCAATGGACATTGCGCTGACCTATA
CACTGATGTCACTCGGACCTGATGTACAAGTGACAGCAAAGGATTGCATCAACGAACAGA
CACGACGTGCCTTTTGGTACGACACACGATTGTTTGCTCTCGTTGATACGAAGGTCGAGG
ACAAAACGAATCAAGCGTACTTTGAGCAACACGGTAAGTACCCGATGGTGAGTGGAATGT
CGTGGCACATGAGAACGAATTTGTTGGAACGGATTAACAGTGGAAGCACATGGAAGGAGA
TGAAAGAAAGCAACGGCTCAACAGGTATGCTACATCCACTGTATCGTGGTAAGTTGATTT
CATCGTGGGAGAGCAATCGTTCACACTTTAGGAATTGGCAATCAACCAGTCACCTAACAG
AAGTATCGGATTCAGATTGGCGTGGTCTGACACGAGTGCTTACTGACAAGGATGGTGAGA
AAGAATTGCTTCGCTGTATCAACAAAGGTTTCAATCGCATGGTCAAGAACGGACGATGCA
GACAAACATCAATGGGTCGAGGTCGTACATTCGAGTGGCGAGAGTGGTCATGGTTGGAAA
CTGTACGCCAAGAAGTTCTTGTAAGCAACTCGTTCAACCGTAAGATTGGTGACACCATCA
ACGGCTGGGAGTATGCTGTAAAGAACACGACAGACTATTGGGGTATAGCGGTGAACAAGT
ATCACTGGAAACCCGTCGAGGAGTTGTCGTACTTCAAAGTCAAAATCATTGGTGGTACGT
TAGGTCACAATCAATCGTTCAACTACACGACACACAAGTGGGAGTACCACCCACGTTTCG
ATACAAGTATTGCATCAGCACCTTACATCTTTGCTGATGAAGCCACTGCTCGACAATACA
GGGATATGTTGGTGGAAGCATTGCCACTACCATCGGGTGCGTACCCAGTGTATCGAGAGG
TTGATGAAGATTTCAACATCACAGACCAACAGGTAACGAGTACGGTGAAGAAGATGAGTT
ACGAGTTACGACTCAAGCCCGATGTGTTTGTTGAAGATTTACCCACACCCCAAGACATGT
TCAAAGAATTTCTCAAAGCACCTGCGAGCAAGAGCAACTACAGTGGTATGTATGATAACC
TCCCTAAGTTGCCTTTGCACATCCAGCGTGTGAAGAAGGAAGAGGCGGAGGCGAGTGAAT
GAAGAGATTTACATTAGATGTTAATGCAACAGAAACAGCAAGAGCATACTGCAACAACCA
TGTGCCAAACATGAGTCGCACGAGTCTGATGACTATCATCAATCACTGCTTTATAAATTG
GCAAAGAGAATGGAGATGAGAACTATGGATGACTATTACAGACTGGTATTAAGCACAACG
CATTGGTATGAGATGCAACGAGTGAACCCGAACTGGTATCAAGTGACCTTCGTTGAGAAC
GGTGACGAGCGATACGTGGGTTACATGGTACGTAAGACGACTCGTGGATGGGAGTTATTC
AACGACCTATCGGATGTCGGACCATCGTACGTCGTACCCAACCGAGCATCACTGATACCG
ATGAACATACCTGATTACATGAACGAGGAGGAATGAACAATGACTGAAAACAATGAAGAT
GAAACAAAAGAAATGGCTGAACAAATCGCAGATGCACAAGATTTCATTGCGAAACTATTT
GCGCCAATGAATATGGAAGTGAACAACATGGGAGAACAAACAATAAACGAACAATACAAA
GAAGCAAAACAAGTGAACGAACCGACCTTACAGGTAAGGACAATCAGTAGCGAGGGCACT
GGTGTCATGCATGTACAGGGCTTTGGTGAAGTTACCATCAACCGTGACTACGGTTTCGCA
GGTAAGTACACCATGCCTCCTGATGTGGGAGCATATTTACATGCTCTCAAAGCAACACAT
ACGTCGTTTGCATCAGATACAGTGTGTTACGTGCGTAACATCAGTGTTGAAAAGTACGAA
GATGGCTACCAGTTGGTCATTGACGGCTCAAACAATGCAGTGATGAATCCAAAACTTGAG
CATGTGTTCAACTTCAACTTCTCAAACACATGGCGACTTGATATTGATTTCGAGAAGTGC
AGTGAAATGATTGACTTCGTTGAACAAAACAATGCGTACATTCAGTGTGAAGGTAAGCGA
CCAACACAAGGCGTTTCAAACGAGGAAGAAGAATGAGTAAAATGGAGCATCCTGTATTGG
TTTTCAGTCTTCGCACTGACAGCAACATACCTATTGACATGCCCGATGATTTTGCTATGA
CAGCACTAAACATTGCAGGTCTTCTCAACCAACTCTACAACTGTGGCGTTGAGGTTGGGT
ACGGAAGTGCGACCCACAAGTATGTCGATGACATCTTGAAACACTTGGACCTAAGCGGTG
AGCGACATGATTGACACAGACAAATACGAAGGACACACGAGCGATTGGAAATGGATTGAC
ATAAACGAGCAAGATGATTTCTATTTACATAGTGAGCATGGAGATATAATCAACCATGAT
ACACCCGATGGAAAACTTGCACAAGACGCACCACTACTCCTTGAGGAAGTCAAGCGGTTG
CATGAAGAGAACAAAATACTGGCGAAGTATATGGAGATAGTGCAAAAGTATGATGATGCG
CTATTAGCAGATGGAGATACAGACCCAAGATGGAGTGAGTTATATGATTGACACAGACAA
ATACGAAGGACACACCAAAGGTGATAATGAAGTCGGTTGGAGAATACTTGGGGATAACTT
TGTCGTGAATGATAAGTCTCCTAATAATAGATTCATCGCTTATGCTCAAGTGAACAATGA
TGGAGGACATACTATCGTTGGGTTTTCCGATGCTGATGCTAACTTAATTGCAGACGCACC
ACTACTCTTAGCAGAAGTCAAGCGGTTGCGTGAACGACTCATTAGAGCATACGATTGGGC
TGAGAAAGCGGTCAATGGTAATGACTCAGCGATGATGGACTACACTGAATATGTGTGCGG
AGGCGAGGAAGAATGATTGACACAGACAAATACGAAGGACATAACGACGCACCGTGGCGA
ACTGCCGAAGGACAACCGTACGATGACGAAGGTTCTCACCTTGATATTGTGGATGCAAAC
GGAGTGCTGGTGACCGAAACATCTTACTTTACTGACATTGACTTCACTGACGCTAATTAC
CCTAACATTCAACTCATCGCAGACGCACCACTACTGCTCGCAGAAGTCAAGCGGTTGCGT
AAGGCGATTATTAAAGTTGCATTTGATGAACATGAGAGTGTATATGAAATGAAACAGGCA
TTGGTGGAGGTGATTGAATGAACGACCATCAAGATAGTGAACACTTCACCTACGAGAGAA
CGTGGGTGGAGATTGAAGAGATGCTCGACAAGGCTGAACGTAAACAGAACAAGCACATCA
CAGCCATGCAATCATGTCCAAAGGACAAGCGCATGTATCACATGAGAAACTACAAGGCAC
TGGAAGGTGTCGTTAAAGCACTGCGATGGGTACTGGGTGACCTGAATATACAACACCCAC
TTGAATAGATTCACATGGGTTTATCCAATAATAAGGGCAAAAGGTTTGACCTCGGAGATA
GTTGTTGTGTTTTCTCAACGAAGCCCTTCCCCATATGAATTAAATAGATGCATCCTGTCG
TACTTTCATGGTCACTCCATTTGATGAAGCCTTTGCCCTGATTGAATCAGGGGCGAGGGG
TTCTCAAATGTACCCTGCTGGTTCGACTGGTGCGAGAAGATACAATACCAGTGAAGGTAG
TTTCGTGGGTAAGCGAGGGGCACACCCACAGCATGTCATGAATGAATTTGACATGAATCA
ATATCTCAATGCTCTCGGTGTTGGAGTACCCGAAGCACAACTTCGCCACGTTGGGGATTC
ACCATTGATGCTTACACGTTTTGAAGAAGGTGCTGCACCTGTTAATTTTCAAAGAGATAG
GGAGCAACTTAGGGAAGACTACGTACCACATGCGGCAATAGGAAACTGGGATGTTATAGG
CATGGAACACGACAACGTACTCCATCGACCTTCGGGCCGATTAACGTATGTGGACTTAGG
CGGAACTGGTGACTTTCGGGCACAAGGAGGAGCGAAAGCCAACATAGGACAACCGTTCAC
TGGACAGGTGAATGAACTTGATACACTTCAAGAACACAACCGTGATGCCTTTGGTCGTAT
GTCTGAACAAGACATGGGACGTTCATTCGATATTTATGGGGGAGAAGATGCAATGACACA
AGCGTTGAATGCCATTCGCAACCCCATGACTCGCAACGTCATGCAACAACGAGTGCAAGA
CATTGCACGACGAGTGGCTTGATTCAGTAATCTTTGCTTTATAAATCGGCAAAGAGAAAG
AAGGTGAAAACATTGGAAGTGAAAGTATGTATGACAATAAATATGTAAATCTATTACGCC
CTACTTGGAAAGAAAACATATCTAAATCGAAGGCGAGTGTAATTGAGAAAGTGAAAAACG
CTATTGAGAACGGACAGTATGATGATGTATTTACCGACAGTGATGATGTGCAATGGGTAT
ACCGACGAGATTTAGTTAGCAACATTCAGTCCATGTACAACACGTCTTTATCTACAACAC
AAAGGTGGGTACATCACGCTTCACACCATCTTTGTAAGAGTAAAGATGGTGGTCTTGTGA
TTTACTCATTGCGTAACGAGGATGAAGTTATTGAGGCTGTGATGTTCACGGAAGTATCTC
TTACATCACAAATTCAAACACTCGCAAAGATACTCACAGACGTTACAACTTATCGTGACT
CCATATCACAGATGGATGAGTCTTTTACAGATGAGCCTGAATTGTGGGGCGAAGAACAAG
AGATTCGCTCAATGATGAACATTATCAAAGCAAGCCTTTGGGAACTCTCTAACAGTTGTG
ACAACTTAGCACAGTCGTTGTCCGAGAATCTCAATTCCTGATTTATAAATCGGCAAAGAG
AAAGAAGGTGAAAACATTGGAAGTGAAAGTATGAGCGAAAGCATTGAAGAAATGAAAGTG
GGAGCAATCGACCTCAAGGTACAGGCTAACAATCTAACCGACAACATCCGGTCCTTCTAT
CACATACACGATATGAATGATATGAGTGATTGGGCAAGGATATGCAAGAAAGAGTTACTC
AGGGGTATGGCTATTGTGAACGAATGGTTGAACCTGTTAATGGATGAGGTGAGTGAATGA
AAGCAAAAACAATTGAAGGAATGAAGAACGAATTATGGGAGAAGGCATTTGAACACGTAG
TCAGTGACCGTGAGCGTGTCATTGCACTGTCAATGCATCTTGCCACTTTCGGTGTGGAAG
AAAGCATGGAAGATGTGGACGGTTACATCGACAACGATTACCTTGTCTATACTTATGAGG
AAGCGGATGAAGCAGTGCGTGAGTACATCGAGGAAACGGTGTGGGCGTTCACCCCATCCT
TCCTACAAGCACACACTGGTGTAAGCAGTGACATAATCAAAGAAATGCAAGAGAAGATGA
GTCCAAGTGCAAACCAAGCCATCACTGCGATGATTAAGGACTTCGACCACTTTGTTGATG
ATGCTATTGCTTGTGATGGACGAGGACACTTCCTTGCACAGTATGACCACGAAGAAAACT
ATGTGTCCTTCTCAAACGAAGAGGGCAAGAATGTCACGTACTTCATTTACAGGGTGGGAT
GAACATGGGTACAAGTTACGGTAGTCAATGGAAACCTTGCGAGCGACAAAACGATACAAT
CATGATGAAAATACCTATGCGTCCTATTGTATGGTCACTGGATGATTGCGCTCGCAACCT
TGCGTCATTCATGAAGCGTGAAGGTTACACAGCGAGCGATTGGCCTATACTCAACAGTAA
AACGGAAGTCAAACGCTTACTGAAATTGTGTGCTGAATTAAATGCCTATGACCCCAATTA
CTTGTACGAGTATTACACTCCCGATGACATCATGGTGACTGTCGCAAAGGACATTATCGC
ACATCACTTTCCTGAATTTACACAAGAGGAGGAATGAAGAATGAGTGCTGATAATGTACG
CAACTCCGCAAAGGACATGACAATGGCTGAACTCATAGAGGCTCAACAACTTTGTGAGAT
AGAGATGTGTTTGTGGAGTGAAGCACTTGATACCATTACACATTATCTTACAATGATGGA
GGAAGAGAAATGAACATATTTGTATTAGATAGAAACCCAATTACTGCGGCTCGTATGCAC
TGCGACAAGCACATCCCCAAGATGTGTGTAGAGGCCGCACAGATGATGGCATCAGCCCTG
CGCCGACATGGTGCTACTGATGAGCAAATGCCACTGACCAAGAGTGGTACACCCTACAAG
GGAGGCTACGCTCATCATCCTTGCACAGTATGGGCGGGTGAAACTCGTGCCAACTTCTTG
TGGCTTGGAGTTCATGCTATTACATTGTGCAATGAGTACAGCCAACGCTTCGGTAAAGAA
CATGCTTGCAACCAACCTATCCTACGAATGATGGAACTTCAACATGTTATTCCTGACCAT
GACATAAATCGTGGTACACTCGGACTAACACAGTTCGCACTGGCTATGCCTGACGAGTAC
AGACCTGAACCTGTCGATGGTGAGATTGTGTATCATGCTTATCCCAAGTTTGCTGTCGAA
GCATACCGTCGCTACTACCATTCCAAACAGTTCGCCAAGTGGGAGAAGGGTACACCCGCC
CCCGACTGGTGGCAAGGCGTGGAGGTGACGGCGTGAAAGCAGTATTCGCATTCGGTGAGA
AGCGATACACACCTACGGTATTGCATACAAGCATTGACGGTAACACATACCTGTGTGGTA
TGGAACGTGAAGGCTCATGGTATGACAAGTGCATGACGGATGCTTTTGCTAAGTCCTTGC
CGAAGTGTAAGGATTGCGAGGAGGCGAAAGAGTGAGCATACTTTCACTGTTGATTTATAA
ACTGGCAAAGAGAAAGAGGGTGATAAAATGACGGCAACTGACAAGATAATTGATGCGAAG
ATGAAGATAAGTGTGGAGTTGCAAGCACTGCAACGACGACTGGCACTGCTTGAAGAGTTT
GAGAGGCAAGGCTACAGGACACATATCTGTGAAGAACCATACAACTACCATGACTGGCAT
GACATAGAGTGGCAAGACGGATGGACTGGTCTTCGGTACGATGATAACAGTAGTGAGATT
GTGAAGAACTTGCAAATCTGTATCATGTGCGGTGTAATGCGTAGGACTGTATTCACACTC
TCCGATACCGAGATTGAAGACCCATTCGATGAACTACGGGAGGAGGAATGAACATGTACG
ACTGGTACGAAAAGATGGACGCACAGATGTGGGAAGACCGAGCGAATGCATCGTACGAAT
GCGACGTGTGTGGCAAGATTGTCGATAGCGTTGAGGAGTATGATGTGGACGGCACGATGG
CTTGTTCACATTGCTTTGCACTACGAGAGGAGGAATGAACATGGTTGGAAGAAAAGGAAT
AATGGATTTTGCATATGCGGTGTTGGAATTTTGTGATTACTACTGCGACCCTGATGAATT
TCCCGCAAAGGGATTCAAAGGTAGAGTCGATGAGAGTGAATTTTTCAAGGAACTTGAGGA
CTGGATTAGTGCCTATCGTGACGCAGGTATGAGTGATGTAGGTATTAGGAGGAATGAAGA
ATGAAGAACACACCAATTACATTTGCGAATGGCTCGTCACTGACCATGTGTGACCTTGAG
GATTTTCGAGATACACTCAAGCCGACACACACGGTTGTGACCTTGTGCCGATTCCCGCCA
CGGTTCATTGACAGTGACAAGCAAGAGCGACATCACTATTACTTCCGAGCACACAACAAC
GACCCTTTCATTTGGCAACATGCTTCGGAGTTGGTACTCGACTTACTTGACGAGGGTAAG
CACGTACTGCTTCACTGTGTACATGGACGTGACCGCACTGGCGGTGTAGGTTTCATTGTG
CTTTCTCATTTGCTTCCGTACAAGAATCACGGTAACACATTGGAACTCATGGGTACAGTG
CGACCAAAGATTGGAGTCGATACTTTCACTGATAAAATATCAAGAAAAATACTGCTGTAT
GAAAGTGTCATTCGTGAACTGGAAAGAGGGAGAGATGACGATGAGTAAAGACATGAACGA
GCACAACATCAAAATCAAAATCGAAGAAGATGAATACATCTACATTGAATACTTTGAGGC
GTGATAATATGGACGAGAAAAAATTGATGAGAAAGACGAAGAAAGAATTGTGTGAGTTGA
TACTTTCACAACAAGAGCAAGAGGAGATTATACATTGTCCTTCTTGCGGAAGTGACCAGT
TACGATACCGTAGCGATTTCATGAGTGGGTCAATCGACGTGGGCTGTGCTGATTGCAAAT
CAATGTGGTTTGAAGTGTGGCAGTTCAAAGGAATTGAAATGATTATGGGAGAGGATAACC
GTGTGGATAGCAACGAATGAAGGATGGGTAAGCGTCGTTAAGCGACGTGGGACAAATGAA
CTACTGGTGCGTGCTCGCAAAGAGGAGCATCTAATCTGTGTCTTGTTGTATCTACAGGAA
GACACATCGTTTGAGGACGACCGTATCTTCATAGACCTTGATGCGGATTACCCGTATCGA
ATGTATGTCACGAGAGAAGAGTTCAAGAGATACATGGACACACAGATTAACCGCATTGAC
TATGACAATTTCAAAGCAAGCGTCCCTGACAAAACGTATGCTCGTGCATTGAATGATGTG
TGGTACACAATGTATCAGTGGGGCATACAAAACAGACCTACAGAAGCATACACTACACTG
GACGATTATGGTATGGTGTACGACAATGAGCGCATTGCTTATGAGGAGGAATGACCGATT
TCCTTTATAAATCGGCAAAGAGAAAGAAGGTGAGAAAAATGGCAGTTTACAAAAGACAAC
CAAAAGAAACGAAGCGCAACTATGTTTGGCGAGTATTGCACGAACAGTTTGGAGATACGG
AGTGTTCACGAGAAGAACTCTTCCCGTTCATCTCCAAGACTTCTAATGTATCGTACAAGA
ACTTATCCGAGCAATTATCGAACATGGCACAGGTGGGATATGCAACCAAGCGTAAGTGTC
CATCACGGAAACGCATGGTATACAGTCGTATCATTTACGGTAGTAAGCAATGGAATCAAT
CGCATGTTGATGCACAACAAGCGAGCGAAGTCGTTGAAGCAATCAAGCCTGAATACCGAG
TGGGTGACGTTGAACTCGTACCCATCGGGGATGTGCTGTGCATCATGGGTGTACAACGAG
ATGACTTGTTGAGTGTGTTTGATGATTTGATTTATCATACACCAATCAAGACTCTACGTG
TGTCACATCCCGCACTGTATGAAATGGTATTGCAATACGGACGAGGTGCTTGAGATGAAA
ACATTCATGGTCAAAGTAACGTACGAAGGCGAGATACTTGCTGACAGCGAAGAAGAACTT
GAGGAGAAGTTGTGGGTCGTACACAAGTTGTTCGGCAAACCATTCGATGACACATTGTTT
GACGCAGTGGATTACGAGATACTACAGGAGGAATGAATATGGCACACGATTTAGCACAAA
CAGCAAGCGGAGAATACATGACAGCATGGGCGGGTAGTACACCGTGGCATGGACTGGGAA
CATCTGTCGAGGGTCTGATGACTACGACAGAAGCATTACAGAAAGCACACCTTGATTGGA
GTGTGGTGAAGTTACCACTGTGGTATGATAAATCAGAAGATTTTACTGTTAATCCTTCTT
TCGATGTTGTACCTGATACATTCGGTGTCTTCCGTGAGAGCGAGGAGGGACTTGTCCCAC
TCACTCGTGGAGGCAAAGCCGTAGGTCGGGTATGGAAACCACTACAGAACGTGGATGCAT
TTGCATTCATGGATGAGATTCTTCAATCGCACGAAGCGGCTATCGAAGTTGCAGGTGCGT
TGGGTAACGGAGAAACCGTATGGATATTGGCGAAGTTGCCTGATACCATCATCATCAACG
GACAAGACCCAGTTGAGCAATACTTCCTTATCACGAACAAGCACGACGGCACAGGTGCAG
TGAAGTTCCTTCCTACACCAATCCGTGTCGTTTGTCAAAACACATTGAGTGGTGCGATTG
CACAAGGCAAGTCATCCACCTACAACGTGCGCCACACATCCAAGATGGGTGAGCGTGTTG
ATGATGTGCGTCGAGCATTGGGTATCATGAACAAGCAGTTCGTCGAATGGGGTGAACAAG
CAAGTAAACTGGCTACTGTTCAGTACGAGATTGATGATGTCAAGGAGTACTTCATTGATG
TGCTTGGCCTCAAGCGTGACCCTGAAACGGGAGAGTTGGCTAAACCCAAATTAACCGCAA
AAGGCAATCCACGAAATACTCGACACAATCCACAACTCAAGATGAATAAGTTGATGCAGT
TGCTCTCAAGTCCACAGAACAATGTGGGTGACATGGGTGGTACATGGTGGTCGGCATACA
ATGCTGTCACCGAGTATATCGACCATCACGCTACGACACTTCGCAATGGTGAGAAGAGTC
GCAAGGGTATTGAGTCGGCCATCTTCGGTCCTTACGCTCGCAAGAAGAAGATTGCTTGGG
AGTTGGCATTGGAAGTGATTCAATGAAGTTGCAAGTACGAATGGGTGACCATGAGTTGCT
TGAATCAGCAACCATCAAAATCTTTGGTAAGAAGTATGATGTAGCCGTTACACTAAAGAA
CGAAACCGAATGCCCTGTATGTGACGCACCGAATGCTGACGTGTATGTACTTGACAAGGA
CGACTTGGTTTTGACTGCATGTGAGCATTGTGAAATATTCACGGTGTGCAAAGTAAAGAG
AGGTGAATGACATGACAGCATTTGAAGTAAACGAAGAACTGATTGTATGGGCGAAGGAAC
ACATTGACAGCATACCCGTTGGTGGCACATGGTCACCACAGGGTGCAGGTGTTCAGTACC
ACAAACAAGACGAAACCACATGGGCGTTGATGTCCATGTACGACCATCCTGACACACACG
CATTCCACAACAGCGTGATGGACTTGTTCGGTGAACTGGGTGTCACCGTTCAAACACCCG
ATGGATTTGAAATGGTTGTACCACCGCTTGACCCGACACAAGTTGCGGAGCAAGAGTTCC
AACAACGACAAGCGATTGCATCAGGTTGGGCGTGCGAATGTGGTGAACCACTTGCAAACT
TTAACCTTGAAAGAAAGTCTGATGAGTTCGTTGAAACCATCGAGGCTCAACTCGATAGCG
GTAATACTGCACCAGTTGAACTATGGCGTACACACATCACATGCCCTGCGTGCGGTGCTG
ATATTGCAATGGAGCCACAGGACTACCACCTGCTTGCAGGTGACGAGTTGTACATGACGT
GGCACACAGACGACCACACCTACAAGGCGATGACTCGTATCGAGTTGAAAGAGCGAGCCG
ACAAGGGGTACTTTAGCGATGAGAGTTTGAATGACAATTCATTGTATCACGTCTTAGGAA
GCGACCACGATGAGGGCAAAGTACCTCCGTGGATGTGGGGCTTGTTGGTTGAACGAACTT
CACGCAAGAAGGACGAGGAAGAAGAATGAGCAACTTTGAACGGGACTATCTTCTCCAAGA
CGGGAAGACCCAAAAGTGGGGTGCGGGAAAGGGAAAGGTTCGCACTGCATGGATTAAATT
CAAAGGACGAAACTGGATTGACATACGTGTGTTGAAACGGAAGGACGATGGATATGAACA
TACAAGAGAGGGAGTTCGATTCACACCGAATCAAATCCGAGAACTTCTCCCAGTCTTGGT
TGAGATACTCGACCACATCGACTCAAACGAAGAAGAACAAGAACGACGAATTGCGAGGGA
AGAAGATGAAAGCATACCTTCTCCGTTGGAAACAACGGAACAGGACATGGGAGTTCGTTG
ACGGACCACTTGCAGGTGAAAGCCTTTCCTTCACACTCACTGACGTTGTACACAATTTGT
TGCGTAGTCAAAGTGCATTGATTGCACGAAGCGCATTACACAAAGGATGTCATCTTGTGG
TGAGCAAAAACTTTCACCCTGAAACTACACCTTTTTTGAAAGTCCGTTCTGATAAGACGG
GTGCGTTGTACGAGCATGATGAGCATGGTGCAGGGTGGATTGAGAACCTCATCGTTGATG
ATAGTGATAGGATATACTTGGGGGTACACGTATGAAGTTCCAGCGTCTATGTGTATTGGT
TTCAAAGATGCCACGTCATCTTACAACGAATGATTTGACAATGGAAGAAGCCCTCGCAGT
ATGGCGTTTCTTGGATGCTAAACAAAGATTACCCATGACAGCACGACGTGTTAAGATACA
ACTTGCGAAGGAGTGTGGTTGCTTTGTCGAACAACTCGATGCAGTAGGTGACAATGCACA
CATCTCAAAAATCTTGACATGGGAATCCAACGACCAAAGCAAAGGCTTGGACGTTGATGA
ACTGGTGGCATTGGTACAGAACGTACCTGATGAGGAGTGGGTGCTTGACCTGTGCCGTTC
AATGTCCCTAATCGAAGCCGAGATGTTTTGGCGTTGGGCATTGGAGTACCGTTGGTCATC
AGTACGCTACCGTATGGTCAAGTGGTTGAAGATGATGCTTGATATGTCGGACATCAGCAA
CTACAATCCTGAAATGCTGATACAGATGGTGTTTACAGGTATTGGTAAGGACAAGTTGGT
GGAGGAGATGTTCGTACCACTGCGACCCTACACAAGAGATGAGCATGGATTCGTGGCACA
CAAGATTGCTACACCGAGCGAATACTGGTTTGTCACCGATTGCAGTACACTCATACAGGT
ACATCGAGGTGCTGTACGCAATAGAGCAAAGGAACTGATGGTAGACCTAACGATGGATAT
ACCGACAGATGTACCGCTTACGTGGTGCTGGTTGAATCCACTCCAAACAAATTACATTCA
CAGCGAAAGTATAGAACTTCCGTTTTCTAAATACAAAGAACCACTTCCTACATCGTGGGA
GGAGTCTTTACAACTCTTACACAATTACCCGAAGGGTGGCTTCCTCATCAAAGAGAATGA
CAACTACTTCCTGATGACCAGTGGTACGGTATCATTGATAGGGCAACTCATGTATTACAA
GCGATTTGAGGACAACATAGAGTTCACACTCGGTTTCCGTGACGGGCTTGATGTTGTTGA
TGTACCTGACATCATTGCTATGACAGAACTGCCGTTTGAGATTGAACAGCAATTGCGTAA
GCAACACATCAACGTCACAGCAAGAAAAGTTTCGGAACCGCTTTCTGATAATTTAACAGT
AAAAGTAGAGTATACTTGGAGTCCAAAACGCAACTGGCACTTCAAATACAGTGGACTTTT
CACTTCATACGGCTTGTCCGACGTGGATGAAATAGTCGATTACATTACATTGGTAGGTGA
GAATTATGCCACAGGGCGGACTTAGAAAAATAGATTTCAAAGCATACAGGAAAGCGGTGA
TTGATGTCGCTCAATATCACGAAGGTCAAACATTGAACAAAGGTGAGATGCAAGACTTTT
GGCTTTTAGTTGAAAGAGCGTACAGGCATCATGCTGGTATGTCACATGTTTTCAAAACAA
AAAGGTTTAATCACAACTCACAGGCTATTCCTATTCTTAAAAGACGAAACATGTTATCAG
TGGTAAGATTATCGCACTGTGTTTTTGCCTTCTATTCATTCAGTGGTGGTACAAATGAGT
AAGACAAAGGACTGGCTGACCAACGTAGGGCTTGGTATTTTACTGTCGAAACTACGCTTC
TCTACTACAGCCGAGAAGGTACACACAGGGGTGGGGTACAGACTCAAGCGCAAAATAGAC
ATCACCTACGATGGTGACCAAGAGTTGCCTGTACAGATGTGGATTGATGAGAGTGGGCTA
CCTCCGCTACCTGCAACCGCTAACGCTGACGTGACCGAGTGGTTGGACACACTTGAGCCG
TACGCTCACCTGCTGACCAAGCAACGCTACTACGACACAATGGTGTACACATTCAACAAT
CCTGTACCCAGTACATCCTACGATGACTTCATTGAGTGGGCGGAGGAGTTCGACCGAGTG
AGGGATGAAAATTGATTTGCTTTATAAATTGGCAAAGAGAAAGAAGGTGAGAAATATGGA
CAATTGGAATGAGCAACTACGCCCTGTTACTGTCGATGAAATCGTCGGCAACAAGGAGTT
CACAGATGACATGCGTCACTGGGTTGAGAATGATGATTACCCATCAGCCGTCCTCTTACT
CGGACCACCGGGTACAGGTAAGTCCAGTGCGGCCAATGTCATGTGTCGTACCATACTCGG
TAAAGCATACAACGCAATCAATATGCTTTGGACGAATGCCAGTGATGAACGAGGCATTGC
CTTTGTCCGTGAAGAAGTCAAACAGTTCTGTCGCTTGCGAGGTGTAGGCACAGAAAAGAA
ACCTATCGTGCTTGATGAGTTCGATGGCTTCACTGTACAGGCACAACAAATCCTACGTGG
TATCATGGAGCAATACGCTAATCGTATTGTGTTCATCCTCACTGCTAATCAAGGTGAGAA
GATACATGCCGCAATCAAGAGTCGATGTCGTACCTACGTGTTTGACCGTGTTGTTCCGAG
TGAGGGTGCAAAGCACTTGTCACGACTTGATTTCCTACCGAGTGAGTGGGTGAAGAATTA
CCCTGCACTCGTTGAAAGAATGGATGGTGACCTACGAAAGAGTGTCAATTACCTGTCCAC
CCTCAAGCGCACACCAAATGCGCTCGACCATGTGGTGACACAGGAGAGCGAAGACAACTG
GTGGGCTGAACTTGATGAGCACAAGTTCGACAGCATCCGCAAGACCCTGCATCAACGATT
GAGGGATGCAGGTAATCGCACCACATTCATGCATGGACTGCACAAGTACATCAGCAAACA
GTTCGACAATACGCCTGAAACAGCGTTTGCCGTGACATATGTTTGGGGTGAGATGATGCA
GATTGTGCATGAATTTGTAGGTACTGATACGGCATACGTTGACGTATTTACTGCTCGATT
GAAGAAGGAGTTGAAACAATGACTTGGCAAGAAGAAGATGAATACATGGAGATGGAAAAC
ATGAAAGAAGAAACGAATGGGTTTGGAGAAGTGCAAGAATCCACGAGCAACGACTTACCG
AAGGGTGTCCTTGTTCGTATGAATGCATTTGCTGAACGCACAGGAAAGAAGCCCGAAGAA
GCACGACAAATGTACCTTGACTACATCAAGGAGCATTACGGTGTGGATGACTACACAGAA
GAAACAGATGAAGACCTGCTCATTGATTGGGCTGAACAAGTGTTCACTGAAACCCGCAAG
CAAAGCGGTGGAAGCAATGCAAACCTATCGACGTGGGTCGGTGAGTTCGTAGGTGTACAA
GACCGTACACGAGATAGGCTTGCGAACATTCTCGCAAGCAACATCAAGTTGTATCAAGAA
GACCCCAACGAAGCAATTGGTAGTGGTCGTCTTGGTGTGTTTGAAAGGACTGGTGCGAAC
TGGTCATTGCATACGAAGAACGGTGTCAAGAAACTTGAGGTATCGGCTGATGAGAATCCA
CCATTCGGTGTCAAGGTAGACCAAGATTGGGTGTGCCTTACATCATACAACGACGACCCT
GCACCGTACAAGAAGATGGGTCGCTACTACTACTTCCTCGGCAACGAAGAAGAGAAGTTT
GTCAAGCAGGGTGAGGTTTCACTGTGGCGCATCGACTTGAACAACGAGTTGTCAAACCTT
GAAGTGGACATCGGACGGCCATGTAAGATACAGGTCGTACCTCCACGAGAGAAGGCGAGT
GAGAATTTCAAGGATGTACTCGGTACATATCGTTCCTTTGAGGTTGAATACACAGATGAC
TTCGTTGCTGATAACGTGAAGCCTCTTCTCAATGCATCCAAGTTTTGGACATCACGAGAT
TTGGGTCACGACTACTACGTACACATTGACGAACTTGAGGAGGCGTTTGAAACTCGCAAG
GAGAGTGGCATGATTGGAGGCGAGAAGCGTTCATGGGGTCCACTCGTGTTTACACGAGGT
ATGGTATCAACACTCAACACAGAACCTCGTGAGAGTGAGTATGACCCCGAAGGTCACAAC
TACTCCATGACGCTCACCAGTAGCATTACAGGTGACATGACGTGTTGGATTTCAGGTGCA
GTCGGCAAACTTACAACACCGTTCAAAGCGGGTTGGGGCGACGATGCGTTTGACATTGCT
GAAAATTCTACGGTGCTTGTCTTTGGTCGTCTTGGTATGAAGGAATACAACGGTGTTGTT
TCACCCAAGATGAGCGTCTTTGGTGTCTATGCTGACCCAAGACGTAGCCGACGACGTGCG
ACTGGTGGCAACACAGGAATAGGACAATTCGATTAGGAGGAATGAATATGGCGGGATTTG
GACAACAAGTACAGGACATCAAAGAAGAAGTGAAAGAAGCGAAGAAGGAAGCGACAGCAC
AAGTGGCCGTTGCGTCTGATAATCCCTTTGCGTCTTTCGAGAAAGAACAAGCACTACTGA
TGGATGCGAAACAGAAGAAGTATCAGTTCATCGGTGTGTGGGGCGAGGACGGAACAGGTA
AGAGTGGTATCATACTCGATGCGTTCCGCAACGACAAGAAGAAGGTGGAGGGTTCAGTCC
TTCACTCGATTGATTTCGACATGGGTGTGGGTATGCTTTCATCGGCATTGCATCCACAAG
AGAACATCATCTCATGGAATCCGTGGGCGATGAGTCACAACGACCGTACAGCCTACAACT
ATCCTGACACACATCAGCGTGTCATGAACCTGATGAAGCACTTTTACAATCAAGTGCAAC
AAGGTGTACCGATTTGGGGTGTCATCATCAGTGGTGTTGATTCGTGGCTTGAGATATGCA
CCAACAACATGCGTATTGTGGACTTGGGATTGGCAAGCGATGCCATCCAAGCGGCTGACG
GTAGTGGTGCGGCGAAGGTCGATAAGCAATCGACATGGGCTATCCGCAACACTCGTTTCC
ACCAATTGACCTCGCTCTCTCGTGACCTTGTTCGCATGGGCGTACGTGTCTTTTGGGAAA
CGCACGTCACGACAAGGGACTTCTATGGACCTAACAAGCGATACGTCGCTGACTGGGAGA
AGAAGACCAACAACTACCTTCCAACCATCTTGAAGACCGAGAAAGAAGAAGTCTTCGATG
CGGATGGTGAATTGATTGAAACGGTCTACTACGCAGTGTTCGACAAGTGTAAGACGAACC
CGAACCTACAAGACCAACGACGTAAGATATTCGTTACAAGACCTGATGGCGAGCCTGAAT
GGTATGGCCTTCCGGAATTGTATCAAGGAGAACTTTGATATTCACACGGCACAGGGGTTC
TGTGTGATGGGTCTGACAAGTAATTGGGGCATACCTTCCTTGGGGCATCCCGCCTTCGTC
GGGGGGGTTCCACTTTCCTCCCGCCCCTCCCCATCACATACAAACGAGTTGATTTTATGG
TAAAAGTAACAGTGAACAGAAATGATTTTCAGTCGTTCCTTATGTCCTTCGCAAAGGACT
TGGACGACGTGCGAATCGCTTGCAGTGGTGCGTTTTTGACGGTTGAGGTGGCCTATGCCA
ACCACTACCTACGCAAGAGGTTTCCAGTTGAAACAGGGGCTATCGAGGAAGAGGGCTTCA
TTCACATTGCACTGATGGACAAGTTCTTGAAATTCATCAAGGCGAGCAAGCAAACCAACA
TCACACTGCGACAGACTGCACCAGTGAAACCACTGCACATTGATGCGGGTGGTAACCGAC
TTCAGATACCAAGTACAGACGAGATTGAATCGTTTGCAAAGGTCAATGCAATGGGTCGGG
TCATCAGTGCGTGCATCGACAACAACTTCACTGTATTCTACAAGTCACCATTGAGTGCTC
ATGGAAGCATATCTGATACGAAGGATTTGATTTCGCTTGCAGGTATGCGTAAGGTCATCG
CTGACAATGCACAGTTCAAGGTGCGTACGCACTGCGGTGAGAACGAGTTCGGTATCGTTG
CAGGTAAGGCGGCAAGTGGTCGCCTGTTTACCACATTGCCCATCACGGACACAGACGGAC
CTTCGGCTACCATCCAATCCAACTTCGGTGAGTGGTTGCCTGTTTGTCTGATGTACCTCG
ATGAAGGCACTGCACGTTTCCACATGGGTGATGGTACTCCGCTTATCTTTGAGCAACCCA
ATACTTTACTGGTTGTAATAGACGAGGGAGATGAATGATAATCGACTGGTATTCTGAAAG
CGCATACGACGCACCAGTGCTGTACCTACGTACTCGTGGGTCTGATGGTGTACTGCACGA
GCGATACATACGTGCGGAAGATGAAGACTACGTGCGACCCTTCTGTTGGGTAGACCAAGC
CGCACCTACACACGTACTGCGTAGGATGCAACGGCTCAACGCTACCATACACTACGATGA
AGTAGCACAGGGTTTGTACGGTAACCAGTTGTGGAAGGTATCAGTATCGCACCCCAACAC
ACTATGGCAACTCAAAGACCGATGTGACCGTTGGACACACGAGGCCGATGTATCGTATCA
AGACCAAGTGCTAATGAAACTGTACCCTGATGAGATGCCCAACTTCCAACCTCGTAAGTG
GTATTACGACCTTGAATGGAATCCAAACGGTGACAATGATTACACAACAGTCATGGCTGT
TGTCGATACCGACATGGAACATCCAGTGGTATTTGCATGGAATGAGCATAGTAATCTGAA
CAACGTGTACAAGACTGAATGGATTGACCGATACGATGGTTATGAGTTGCGTACGTTCCC
CAACGAGCACAAGATGCATGACGGCTTCTTATCCTTCCTTGAGGAACGTGACCCTGACAT
TCTTATCGCACACGCAGGTCACTGGGCTGACCTACCTCATCTACACAAGAGGCTCGGTGT
TGAGCGTGAGCGTATGTCACCACTCAATATCTTCATTGCACCACCAAAGGATGGGTCGGG
GTACAAGACAACACGCCAACCCATCAAAGGACGATTGGTGTACGACACAGCCGCACAGTG
GACAGACGGCACAGGCTTTGAGGCCATATGGCAAAAGTCGGGCAAGGGACAAGCCGAGTC
GAGAAAGTTGGATTGGTTTGCCAAGCAACTTGGTTTCGCAGGTAAACTAACCAATGACAT
TCAAGGTATGACCGTCTTTAACGGCTGGACAGATTACTATGATGACTTCGTTGATTATTG
TTTAGTGGACACAACACTCTTGCGTGACTGTGATGAAAAGTTGCATTGCACTGACTTCCA
CGTTGCACTACAGAAGGTCTGTGGTGTACAGTTCGCAAGCACACACAAGGTGACTCGTTA
CTTCCGTGGTCTGATAGGACGACGTACGGAACTCAAAGCACCGTCTTCATTCGTTGAAGA
ACGGCCTGAACTTGAAGCCGCATGGGTCATGACACCCGTACCGGGTCGTCATGAGAATGT
TGCATTGAAAGACTTCGCATCTCTATATCCTAACATTATCCTCTCCGCTAACCTATGCTG
GACGACCCTCGTTGATGAGGGTGGAGAAGGTATACTCACACTCAACATTCCACCAAAGCG
TGACAAAGATGGCACATACATCGAAGGCACTGGTGGTACATATCACTGGGACCAAACCAC
GGAAGGTTTGTTCCCGAAGGTTGTTAAAGAATTACTCGCTCTACGTAAGGAGTACAAGAC
GCTCATGAAAGAAGCGACCGACCCTGATGAGAAACTGGGTTACAACATGTTGCAGATGGC
TGTCAAAGTTGCAGTCAATGCACTGTACGGTATGACGGGCACACGTAAAATTTCAGGCCA
ATGGAGCAACTATGCGATTGCACAGTCCATTACCTATCTTGGTCGCAGGTCGATTACCAT
GCTCGTTGATGAGTGTGAGAAGCGTGGCTACAAAGCACTGGCGGGTCACACGGATTCAGT
GTATGTACAAGTACCGTTTGATGAGGCTCAAGGTTTGTGCGAGGAGTTGACAACCATCGC
ACAAGAAGATATGAATTTGGCTTACCTTGACGTTGAGTTTGAAGCGTTCTTCCCATACTG
GTTTACAGCCAACATGAAGAATCGCAACTTTGGTATCAAGTCTTTCCCTCCCGAAGAGGA
GGGTCAAATGAAGGTCACTGGGTATTCACTCAAGGCATCGAATGCACCTGCTATTACGAA
GGAGATTCTTTCGACAGCGTTCACGTTAATTGGTACTGGGGCTAATGAAGATGAGGTGTT
TGAACAGGTACGTCCTCTCATCAAACAGTTGTACAAGGGTGAGCGTGACGTGCAAGAGAT
TGCCTCAAGTGGGCGTATCTCTAAGCATCTACATGAGTACGACAAGGTTGTACCCAACCC
TGCGAAAGCGGCACGCTACTCCAACCTCCACCTTCAAACCGACTTCAACAAGGGCGACAG
CATACGATGGGTATTCATCGACGGTGTTCCCGAAGGGCAACCCATGTGCAACGTCGTAGC
GTTTGAAGAACCTCACCAGTTGGAGGGCTACAGCATCGACTGGACGACCACTGTTGAGAA
ATGGATTCGGTCGAAAATCAAATCAGTATACGAAACTCTCTATTGGAACTTGGATGCCCT
AACGGACTTGCGAGTACCGAAGAGGTATGGATGGTGATAACATGAGTAAATGGAAATTTT
GGAAAAAAGTAACCGAAGCGGAAACTGTACAATCAAAGGTAAAGTATTGTTGTAACTGCG
GTGGTAAGATTATGCGACAAACTACACTGGATGAGTTCTTTGACTTGACCCCTGAATCGC
AAAAGCGATTGACGGACTACGAGATGACTGAAAGCGTGGGCTTTGGTAACACTCCACGTA
GATACAGGGGGATGCTTTGATGCCTCGCCCTTGCGCCAAGCGTGGGTGCGGCTTACCTGC
TCATCGTGGCTTCCGCTTCTGTGCGGGACCGAGATGCGCTGAACTATGGAAGCGTGAAAA
AATGGAGGAAGAAGAATGAGTACAATAGAAGATAAAGTATGTGAGAAGATTCAAGGTCGA
GCCGAAGTCGGTTTGAAGAAGTATGGCGTGAGCATGGCTGATGAAGTTTTGTCGCTACGT
GAGTGGCTCATCCACCTCCAAGAAGAGTTGATGGATGCGGCTGTGTATGTTGAGAAATTG
ATAGGAGAGGTAGACAATGAAATGCAAATAAAGAAATTGCTTACCGATATTGATTCACAA
AAACACAATCAAGATTTGACGGATAGATGGAATGAAAAAGAACAATCATCACCTGAATGG
AAAAAGAATTTTAGACAAATCAAAGGAGCAATATCGTATCATCAAAGATGGATGGGTGAA
GAAGAATGAGATGGAATCCAACAGGTGATGACTCACGTCAAACCATTGAAGAGTACAATG
CTGAAACAGGCCACAGGGAAGAAATGCTGTGGCATCAAAACAGCACATACGCTTGGAATC
CAAACTTGCAAGACGGCACTATCTTGAGAGTCACGAAGTCAAGCATGGGTACATTCAGTT
GGTGTCGGCAACAGTACTACCTTGAGAAATTCAAAGGACTGCGAGGCGAAAGCCGTTATT
ATCATACTCGTGGACTGAACATACACGACATGATGGAGTGGTTTTGGGAGAACATATCGA
AGGAGCAAGAGCAACAAGTATTGACCCTTGCCGAATCAGATGATGAAGCAGGGCGTGCGC
TACTCCACAGTTTTATTCCACAGCCTCCTGAACCGTATGAGTACGGTGAGGAGGAACAGA
TTCGACAATGGGTTGATTGGCAATACAATCGACTCATCATTACACAAGGTAAGAAGTGGC
GACCTGCTGGTGTTGAGGCAAACGTACATGCTAACCGCTACGTTGTTATTGATGATACAC
CAGTGAAAGTACACCTATCGGGATTTATTGACACGCTGTTCCCAAGCGAGTCTGATGGCT
ATGCGCTCATGGAATTGAAGAGTGGTAAGTACAACAAGAGCAAACCTACGAACATGCGTA
AGGAGATGGCTTTCTACAAGATGATGCTTGACCACAGTCCACACCATGAGTATCTTCCTA
TCACCCACTGGGGATGGGAGTTTCCGGGTGGGGGTATCGAGGGTGGTACTGGTCCAGCCA
TTCACTACGAATCAGCAACAAACAAGACAGGAAGCAACGCAGTCAAGAGCGTGGAGCGTA
CACTGGAGAAGATGGTGCGAGCGCACATCGCTATGGAGTTCCCGCCCGACCCATACTTGG
GCAGACTGATAAAGGGTGTACCCCTTGAAGAACAGAAACTCAAATGTAACTGGTGCGACT
ACAAAGACCACTGCGAGTTTTGGTCGGTAACAGATGAATATTTAGACAAGATAATGGAGG
ACGAACAATGAAAGAAGCAACAATAGCAATAGAAAAATACCTATCGGAAAAAGTAGACGA
AGAACACATTGTACACATCGCTGTGCAAAAAACTGGCAACTTACCAAATCGAGTTCCTTT
TACTTGTAATGTATTTCGCCAAACGACGCTTGACAAATTTTTGGAAGAAGAAACGGGTTA
TCCTGATTTCGTTGGACCGTATCACATTCATTACACTGTACATGCAAGATACCTCAAGCC
TGAAAAAATCAATCAACTGATGGATGATATGGCTGAACATCTTGATGCCATGATGTTTCT
TAAGCGGTGATTGTATGCCCTTTGTACCGATAGACTTCCCTCGTGAGGTCTTAGAACTCC
CTGCCAATGGCATGAAGGGTTGGCGACGTATTGTACGCAACGCTGATGAGTTGCAACAGT
ACTGGAAAGGAAAGAACGGTTCGGGCAACGTATACTTCACAGCGTACGGTTACAATGAAA
CGCAAGCACCGAAGCATCACCGAGTCGATTACAATACTCCGAAGATACATCACTTCGTTA
TGGACTTTGATTGTAAAGACTTCAAGAATCGTGGTGCGGAGGTACACTTTGAAGTGCCTC
AAGAGGAGGTGCGTTGTCTTCATCAGCACTTGCAGGGCAAGAACATTGAACACTTTGTTT
GGTTCAGTGGTGGTGGTTTCCACGTATGGGTTCCGTTTGCCGAATCAATAAATCCGAAAA
GCGGTTCTGAACTTTCAAGAGTAAAGTATTCAGGTGCAATGCTATTGAACCAGTGGGAGA
AAGAAATCGGTGGACTGCGGTGCAATGACCCAACAGTAGCATTCGATACCAGTGGTATGA
TTCGTATTCCCAACTCGTACAATGCAAGACGAGATTGTTGGTCGATACCACTGTCAAGCG
AAGACCTGATGACCCTCTCGTATGATGACCTACAAGACAAGGCAATGGATGCACACGAAG
GCTACATCAGTATGGGTGGTGAGCCGTTGGAGTTCAAGATAGTTGAGAACCAACTGATGA
CAATGAACGACATCAAGCCCGTTGATTTACCAACCATATCCTATGATGACATTCACATTC
TTCCCTGCTTGGCACAAGCGGCTATGGGTGGGGGCAACCCCACCGACCGAGCAAGATACC
ACTTCGTATCGTACCTTGCTGACCGCTTCCGCATGTTCTTTCCCGCATGGAAGGTCAAGG
AAGAAGACAGGATGAAACATGTTGAACCAATTGTAAGTATTTGCTCACAACAAAACTGGG
TAGACTTTGACCGTGATTATACGACAATGCGTGTGTCACACATTGTAAAGGCGGGTCATA
CTCATGCGACTTGTGCTTCATTGTACAATGAAGGATTATGCGTCGGCAAATGTAATTACT
ATGATGGGACGGGTGGTTTATGATGCCATCTTTACCGTGTTGTGTTTGTGGTGGTAATAG
AGGCACTGTACCACCAAGTCGTTACTATGAAGGTTACGTAAGGATATGTTCTTCGTGTAA
AGGTAAACCCGAAGTACAGAAAGAATACCACTGTAAATCTCTTACATCACAAGGAAAACC
ATGTAGACAATTTCGCATACAAAACAGTATTTTTTGTAAAAGTCACCAAAAAATAAACAC
ACTTATCACGGAGGAAGAATAATGGCTAAACCTGATTTAATTATTGACAGCAATGAACGA
GGAACACTATGCGAGTCTGTAGAACGACGTGCCGAGAAAGCAGGTATGACTGTGGCACGC
CAAGTGTTGGTGGTCGGTGACTACCAATTAGGAGGGGCATGTGTTGAAGCCAAGAGTATC
AGCGACTTGTTTCAGTCATCACACAACGGTCATCTATGGCGACAACTGGATAACATGGAT
GCCAACTACGAAAGGTTCTTCCTTCTCGTACACGGTTCTATAGAAAAGCACGTAAGCATA
ATGAAGAACAAGGGAAGTAAGAATGTTACATACTCACGAGTACAAAGCGAACTGATTGGC
ACTATCGCACGCATTATGTCTGATTTCAACTGCCAAGTATTTTACACTCCACACGTTAGT
GAAGCGGCTATGTTTGTCGTTAAACTACACGACAAGTTGCACAAACCTGCAAGTAAGCAT
GGTGCTCAAGCAGTGCGCCGTGTAGCGTCCAATGACATACGCATGGACGTGCTGATGGCT
ATACCCTCCGTAGGACGAGAGATTGCTGAACGCTTGCTTGACAAGTGCGGTAGCATCGAG
GAGATGGCCTTCCCTGAATCGTTGAAACAGGTGAAGGGGCTTGGCGAAGCACGCCGTAAA
TTACTGATGAAAGTACTAACGAGTGAAGAAGAAGTAAGACAAGAGCGTAAAGTCCGTCGC
TGATTTATAAACTGGCAAAGAGAAAGAAGGTGTGAAAATATGACAGAAGCAAGCAATTAC
AAAGCAGTACAAAAGTTCCCAGTTCTTGATGCATACTTGCATCATTTTTCGAGAACATCA
ATGAACAATGAGATACCGGGCCTACTGTCCTTTTTCTATATCCAAGGACAACTGGCATTA
CCGTACATTCGTATACCGACAGGTGACACGCACCTTGACCCTCGTGTACACGTCTTTTGG
ATTCAGCCATCGAGAACGGGTAAGTCGATTGCATGGAACTTCATTGGTGACATCATGGAG
AATGTCGATTTACCAACCGAGTTGTTTGCTTCGGGTACAGACGCAGGTCTGATTGGTTCA
ACGAATGTCGTCATGGATGAGAACGGTAAACCAACAAGCGAGGTTGAAACGGTCGAAGGA
CTTCTTGCAGGACGCAAGGGTATCAACTTCGATGAGGGTTCTATTCTTCTTACCCCAAAC
AAGCACAGTCAAGAAACTGTTCTGTATCTACAGACAGCCTGTAACCCTGTAGGTAGCGGA
AACAATGTACTCGTGAAGCACATGAAGGGCAACAAGATTGAGTGTCCTTCACTGGTGTCG
TTATGGATTACAACGTACCCACCAAAGGGTGTCAAGGAGTATGTCTTGACGAAAGGTATC
TTTCAGCGTGTACTGTTGTACTGGGCACACTGGGACATGGACATGCGTCAAGAGGTGAGC
AACACTCGACTGGGTACATTCTTCCGTAAGCCAAAGCAGGTCGAATACACAAAGGACGAC
ATCTACGATTACTTTACAACAACCGAGAAGCGCATACGTGACCGCCTTCTCAACATGGGT
GAAATTACATTCACGCAATGGGACGAGATGACGAATGATGAGAAAGAAGACCTCGTACAA
GAAAAGATGTGGGATATGTTCACTGCTTCAAGTGACTATGAAACTGCACTGTATCAAGCG
TCTGATGAGATATATGACCTACTACGCAACATGGATGCGGCAATGTCTGAAATTGTAGCA
TCCTTCACACCTGCGGTTGAGAACTATCTCGGTATCTTTTCAGTACACATGGCTCTACTC
GATGAGAAGTGGGAAGTCAAGCCCGAACACGTAGACATGGCGCATGAGATTCTTTTTGAC
CTGTTCCAAAACCTCATTGCGTGGCTTGAGGATTCTGTCGAGATTGGTGGTAACAAAGCA
AAGGAAGCCAAGTTGCAAGATGATATGCTTAAGGCGTATGGCGAATGTGCAGGATATGAG
TTGGATGGTCATGGTGACGGCTGGCGAATGCAATCAAGCGTATGGAATCAGTATATGTCA
CATACGGGAGTGAGCAAGAGTACCGTACAGCGTCACTTCAAAGACTACGGACCAAAACTA
TTCAATCGTAAAAAGAGCAACGGACGAATGTACTACAGACGCAAGGGTGATAATGGTGAG
CGATAACGTAATGGCACTTGATATTGAAACTGGTAACTTCTCTTGGGAGATAGGTGGTTG
GGACAAGACGGCTTCGTTTGAGCCTACAGTCGTGGCTACATGGAATGGTGATAGTGGTAA
TGTATATTGCAACAAATCGCTTTCTATAGATGCTACTGTCAAAGCCCTACACCCACGTAC
ACTCGGTGAGGATTTAGCCGACCATGTGGAGAAGGGTGGTTCAATTATTGGTCACAACAT
CAAGTCCTTTGACCTACCAGTGCTACGAGATGCATTGGATTGTTGGACAGCAGGTGACAT
GCTCAAGAGCGATAGTGTCATCGACACAAAGAATCTCGTAAACAAGGCATCCCTGTCGCA
ACAGAAAGTGATGACCGACCTAAATTCCCTTGTCAAACACACGTTGGGCGACAGTAAGTT
AATGAACAGCGAAGATGCGCCTACGGCTTGGAGGAACGGACGATACGACGAGGTGGCGAA
GTACTGCTTGAGCGATGCTCGGCTTACTTACGACCTCTACAGTTTCGGCAAGAGCGAAGG
CTATGTACGTTCTCGTGCTGTTGATACGGGACAAATAATTGAAGTTGAGGTGAACTGGAA
TTGAAGAAAGATACAGAACAAACAAGAACGAATGCACAAGCGATGAACATACGGGCGGCA
AGGACGATTGCTGAAACCGTCAAGTCTACGCTTGGACCGATGGGTATGGACAAGATGTTG
GTCGATGGACACGGCAACGTCATCGTAACGAATGACGGGGCTACCATCCTCCGTGAAGTC
GATGTTTCACATCCGGGCGGGAAGATGATTGCCGAAGTAGCAAAGACACAAGAAAACCTA
TGCTACGACGGAACAACAAGTACAGTCGTACTTTCAGGGGCATTGCTTGGACATACCGAA
GCATTGTTCGCTAAGGGTTTGCACCCGAATGTGATTTGTCGTGGGTATCACGAGGCTTCA
CAAATGGCAACCAAGTACTTGCAAGATGAAATTACAATGCTTGCCGAAGGGCGAGATGAA
ACACTGTCCGTTGCTAAGACAGCAATCACTGGTAAGACACTTGAGCATTCGCTTGACCAA
GTGGCTGAACTGTGTGTATCGGCTGTTGAGCAAGCGGGTGATGCGAAGTCTGTGCGTGTG
GTGTCGTTTCCGGGTGGCTCGGTCAATGACTCATCCCTGTTCAACGGTGTCATTGTGAGC
AAGGACTTCGTGATTGAAGATGAGTCTGATGCAAGCGAGTACTACCACATGATGCTCATC
AATACTGGCCTTGATGTTGAAAAGAACGAAGAGAACGTGCAAGTACAACTCGATGCACAG
TCATACAGCACATACAAATCGGCAGGTAAGGCTGATTTGATTTCAAGAGCCAAAGAGATT
GTTGATGCTTTCAAAGGTAAAGTAGGTATTGTTTTCGTACGTGATGGGGTCAATGACCAC
GTTTGTGCGTACCTCAAGAAGAACGGTATTTATGTTGTACGCCGTACGCCTGAATCCGCT
ATGCGTGCCATGAAGCGTGCTACAAACAGTGTCATCTACCAAACCGTTGATGACATCGAA
GACATGACAATGACAAAGGTCGTACGTGAGATGCACAACGACATATGGTATTTGTTCGTG
CATTCAAATCACAAGGAGAGCAAAGAGGCTACGCTTATCTTGCGTGGTGCAACCACGCAC
ACACTGGAAGAAGTCGAGCGTGGATTTGATGACGCACTTGGTGTTGTATCAATGGTGATT
GGTGATGAGAAGGTCGTCGTGGGCGGAGGCAATGCCTACGCTCGTATGGCCGTCTATCTA
CGCCAACATGCGGCACAGGTAGGGGGTAGAGCACAGATGGCTATTGAGGCGTTTGCTGAT
GCCTTAGAAACCATCCCTGCGACCATTGCCGAGAATGCAGGTCATGACCCACTCGATACC
ATCCTTGAACTACGTCACCGTCTAATGGACGGTGACCTCACGGTTGGTCCTGATGTTGAG
AACGGAGGTGTGTGCGACATGCTCAAGTTAGGCGTGCTTGAACCTGCTGAACTCGTACGT
CAAGCAGTGCTTAGTGCGGCTGAAGTCACGAATGCTATCCTACGCATTGATGACATCATT
GCACGACGAGGCGTTGAGTGATGGGGCGGTTGCTTGACCGCTTGAAGGTCAAGTGCCGAA
GATGCACACATTGGCACATACCGAGAAGGCTCACTGCTCGCTACATTGACGGTGAAAGAG
AACGACTGCACATGTTGCAATGCAAAGAGTGTGGTCACTTTTGGATTGACAGTGCGTTCA
ATCGCCAATCGTAGCAAACCATGTTGCGACAAACCCTACGATAAATGACAGTAGGGCCAT
TAACGCCATCATTAAATTGGTCCTCCATTCAAGGCCACAAGTAACACTTCTATTCTATTT
ATTGCCTCTCGTATATCAACTGGAGGAGCACCCGTCCAATTAGCCGGATTTGCGGGGGTA
TACGGCTCGTTTTCGGACGTACCTGCTAACTGGTAAGCCCCAAGCGCACTTGTAAGTGCA
ACTGCTATTCCGCCTACGGTGATGCTATGACCTGATGCAACCGCTACATCAGCGTTAATA
TCAACGCCACCACCGTCTTTGAACTTCATTATCTCTTGACCATCAGGACTTCCATCTTCG
TCACGAATAGATAAATCAGTTCCACCATTTGTCATTTGAATACGCCATTGTAATGAAGGA
GTAGTAGCCATATCGTCATAAAACAACATTGCGGCATCATAAGAAGAACTTGCTCGACCA
AAACGCAAGTTCGCATGTGAACCTGTGCTCGCTACTCTCGCAATAGTAGTTCCTGCCGTT
TTAACATCTAAATTAACATCAGGAGAAGTTGTTCCAATACCTACTCTATTATTTGCAGAA
TCAACGTGTAGAGTATCTGTATCAACGGTTAGGTCTTTACCTGCGGCAATTGTTACATCA
CCAGTTAAAGCAAGTGTAGCCTCACCCTCAACTGCGGCGATAGCCTGTGCATCTGTGTAT
GACCCACCGCCGCTTCCATTTGCGGCGGCTGTAATGCGCCCTTGAGCATCGACAGTTATA
TCGGCATTTGTATAAGAACCTGCTGTAACGGCTGTATTAGCCAAAGAAATCGTTCCTGTG
GTAGTTATAGTACCCCCACTCAATCCTGTGCCTGTGGCTACACTTGTAACAGTTCCACTA
CCACCACTACCTATGCCTAAATCAGAAGGTGTGATTTTCTTAAATGTGTTGCCGTCGTCA
ATATACACATAATCTGCATCGGCACTATTTGTTGTAATAACACCATTAGGAATGTCGTTA
GTCCTACCAATTGCAGATACCATCATCCCTTGAGAGACATTTGCTGAGGATTGACGGACA
CAAACGCCAACATTTTGAATGAGATGACTACCACTTGTAGGTCGGGTCGTTGTAAGATAT
GGAGCAGTTCCACCGTGAGGCGCAACATAAATAATGTCTCGCTCAACAACGCCCGTAATC
GTAATGTTTTCGTTGAGAATACCTGTAAGAATCATATTGCCATCTTTAGTGGAAGTGGTG
TTCATTTCTTCCATAGCGAGTCCGACTACTGGCATTTTAGCAGGGTCGCTTGCGTCTGCA
ATACCCACCTTTATTCTTTGACTACCGCCTATTTCACCTTTTGAATAGAGAGGCGCACCG
AGGGGGATTGTTGCGCCCTCATCGTTTCGCACATTGAAGTGAACAGTTGATTCTGTGTCC
CTCTCTCCCCGAATAAGATGTCCTGTTTCACTATCAATCCAAATTGTATTTAGGGGATTT
GTTGTTTCGGGATTTGTTGCTTGGGGGGTAAATACCATACCTGTTGGGTCAATTAGACCA
GTAACCGTTAATTTGCCGTCTACTGTCAATTCAGCAGGGCTTGCTTGCCACGATAAATTA
GAGTCACTGGTAAACCCTCCCGCACCATCAGACAATTGTACAAGACCATTTGCACCGTGA
CCATTTGGTGATATAGCACCGCTTGCTAACATCACATTCTTCCAAGCACTACCTGTGTAT
ACGAATATACCCGACTCTTTACCCTGCAACACAATACCGATACCAGCATTGTCGAAGGTA
ACAGAATTTGAACCATGACTTGCTTCGTTGGTGACAAACACTTTATGTCCTTCAGGAAAC
GTACCACTGGGATTAAATTGAATGGCTGTTGATGGATTGAGAACGAACACCTGTCCTTCA
TTAAATGTGAAAGTAGTTGTTGAACTCGGTGAAGACGATACATACCCAGCAGGTCCGAGA
ATATGCGTGTGCCGAGTACCACCTGAATTCTTTGATGAATAATATAGAATAGCATCACCA
TCACTGTTATACGATTGCCAAATAGCACCCATACGACTACTTGAAAACGTACCTGCCTCC
TCTCCACCACCGTGTAGGTTGTCGAGGTCAGTGTGCGAATCAACCGCCGTTGTAGCACCT
ACTGCGCCAGTAGTAACAGGTGTGAAATAGATAGGTGTGGGTTTGATGAACACTCGCTTA
TCGTTGATTTCAGTTACTTTCAAATTTAAATCACCTGAACCACTTTCATAGACACATCGT
AGAACAGCAAGGACAACAGATTGCTTGACGTTTTGCGATGCGCCTTTTTGTGTGGGAGCA
TTTAGGAATGAGTGCGGGGCTAATGGGTAACCACTGCTTACAGGTGTACCCATCTCCCAG
TAGATGCGCTTGTTTGCGTTTGTGGTATCATTAACAGAAGACACGTAAATGACAACCAAT
GCTTCTTGACCTGATGTTAGTGCCGATACTGTACCACTAACAGACTTGTAATTGCTCGCA
TTTTGAATGTCTACATCGACTGTTGTACCGCCGCCAAATTCGTATGCTACACCGTCGATG
ACAGCATAGCCTCCTCGTACAACGACTTCATAGTGATTGGACGATGCTTTACCATTTACA
TTACCTGCTAAATTAAGTGGGTTGTTACGGTCACTGTCACCTGATGCGGTGTCTTCTTCA
AGAAGAATCCCGTTACCATGTACTCCTTCGTACAGGTTTGTTAGTGTGGGACTGATGATG
TGCTCACCATCAAACAACCCATCTTCAGCAGTAGGCGTAGCCAAACTGGTGTGAGTTGTA
AGCGTCATGTTTCCTTTCGTGTGTCCTGATAATGGATTTCCTGTCATTATGCCACCTCAA
TTGTAATTTCAATTTTGACTTCGTTGCTCGTCGTTTTTGATATTGGTTTAACTGTGAATC
TACCTACAGGTGTGAAGTCATTGGTGTTTCGTAGTTGTAGGTATACTTCTTTGATTGCTT
CGTTAAATGCTTGTGTTTGAGGAACAATAGCCTCTACCAATAGCGTAGCATCGTCTACAA
TGGTGATAGTAGGTGTGAGGGTCATCGCAGGGCGACCAGTCCCACCGTCGTCACTGGTGG
CAGGTGTACCATCAAAACCAATGATAACCTCATTGATGTTGTCACGAATCGTTTCAAGCA
ACAATCTTCGTAGGTGATTACTTACTGGGATGAGTATACCTCCTTTGTTTGTGCTAAGTG
GTGGCTCTTGTTACCACCGAGTGGTTCGTTACCACCACCAATTTTACCCCTCGTGTTGCC
ACCAATCAAGATTGCGGTCGAATAGACAGCATTTTCGATAATTTTGGTTTCAAATCGCAA
TTCCACTTTACCAAACAGTGCCAAGTTCGTATCAACTACTTGCATGTATGTAGCGGGATT
TGTTTCATTAGCATCTATTGTGGAACCCTCATCAATCCCTTGTAGTATACCTTCAAGACC
GACTTCGACATTCATAAGCGCAAAATCACTACGGTTTTGAAGAGGATAGTGTCGCACTTC
GGTAATGAGTTTGTTTCGACCTTCGTGTACCACAGTCATACCGGGGCGCACATTGAGCGA
ATCATAATTGTTGTTGATGGTTTGCGAGCCTTTCATCAGTGATTGACCACGCAGTATCTT
ACGTGCGGCTCTACGTGCGCTCATCTTACTTCGCACAGTGTGGTCTACAATGGGCGCAGG
TGCTTCACGTATGTCCGTAACCTGTGATTCGGTATCGTCCACTGTGACGATTACAAGGTC
ATTGAGAGCCATTGGTAATCCTTGTATTGTCACACGATTGAACGTATTATCAACAGGGTT
GGATTGTGTAGTGTTTGATAGTTTGTCGGTAATGTTAATTGTGCTTTCAGAGAATGTAAG
CGGAATGTACAGTAGATTACCAAAAGCATCGAGCAATACCATACGACCATCATGACGTGC
AAGGAAACGTAATGATGTCATGAGGTTTGTATTTTGGAAGTCCTTAGCAATAAAGCGTGT
GCTATGATGACGGTGTGTTGCGACTGTGCTTTCAGGTCGTGCGATATTGACGCTCGTTAC
ACCACTGTCCACCGACTCACCCAACTTAATAGCCAAGTCCGTTGTACGTAGCCCTACGTC
CACTGGCTGTCCGAGTTTTACAATGTCACTCCTAAACCCAATGTCTTGCAGTGTGCGGCC
TTTCATGTTACGTAGGTTACCAAACACACCGATGGTGCTGTTCTCGACATCGCTCAATAC
GATGCGCTCGGATGGGTTGTCGGCGTTGTAGAGAAGGATAGGTATGTTGCTCGAAGACAA
AGTTTCCCCGTTAAAGTATGGAACGCCAGTGTATTCGTGACCTGATTTTTGTACGTGTGT
GAGTTGTACGCCACCCTCACTCTCGACAATCTGATAGCGGGTTTGGGGCATGACTTGCAG
GTTACGGGTGTTGTTCTTCTCGACCGTAATCTTTGCTTTGTTTGACGTTTGCACGCTTAT
GCGACCATGATGAACAGCGTTATCGACAAAGACTGGCTTACGTACGTGGTCCATGACCTC
ATCTGCATCAGTGCTGTACCGACCAGTCCTTGTGTTTTTGAGGACGGTCATTCCATGCCC
TCCCATATACCGCTTGGCTTTGTCCATACCAATTTATCGGGGTCAAGGTTTGTTTGATGT
TGTGCAAACGATTCTTCAAAATCCATTGGTGCTGATTCATACTCATCGGGGTGCATACCA
AGTAAAGCAAGTGAAGGGTCTATACCCATTCGGTTAATTGGTCTTGGTAGTTTTCCACGA
TAACCCATAACCATACCTACAGGGTCATTTGATGCCGCAAAAGCCGAAGCCCCCTCGTGT
GCTTGGGGTGTATTTTCTTTAGCCCACCACGACCCTTTTCCTCTAATTGTAAAAGGTGCA
ATATCTTCATACGGGTTACCATGCCATTTTTCAGCATCTTGAGGTTGCACTCCTTCACTC
ATGTTTTGAGCAACACGCCCACCATGTATTCCTCTAAAGGCTGTTACAGGCTCTTTACCG
GGGTAATCTTCTATGTAGTTGTACAACTTCATTTGGCGTGAAGCCTTGAGAAAACGCCAA
GCCTTCTCAAACATTTTTCCACCTCAACAGTTCCATCGCTTGAGAGCCGCACCCTTCGGA
GTCAATTTGCCTTTCTTCGATGTTGGTCCTTTCATACCACCCATTCTTGCACAGAATGAT
TTACGACGTTTGGCTTTCTTGCTACCGGGTTTAAGTTTGCTCGGCTTTGTTGTCACAGGT
GGCTTGAGGTTTGCGCCAGTTTCACGCTTTGCTTTGGCACGTCCTTTAGCGTTTAAACCA
CCCTTTCTGTGATGTCGATTTGGATTGTAACCGTGAAACGGCTTGCTCTTTTTCTTTGCT
TTCATCAATGCTATTGCATTTTCCATTGGTGTACAACAATCGCAAAAGTCGTAATCAATC
ATGCACCATCACCTGTGTGGTCTGATGTGTTGTAGGTTACATCACCTTTATGTCCTTTTG
GATGAAGTGCCTGTGAGAATCGTGGCACTACGGAGAAGTCCATGCGCTTTGTTGTTTCAT
CACTATCAATGCGGGAGCGACGACGTGCCGCATCAGCACGATAGTGTTGGAGCGTGTTTT
CGCTGATGACAATACGGGTGACCGCATTGTTGAGTTTTGTACTATCAAATGTCGCTTCAC
CGATACCAAGCAACTTCGGACCCTTGCTTACTGGTACAGATTCGTTGGCACTGATGTCCA
TAACGTACAACGGCGCATAAGGTGGATTGGTGTCGGGGTTAGTGCTACGGATGTAGTAGC
CTGAACTTGCTCGACCATTTTCTACTTCATACACATACATACCATACTTACCACCAGCAG
TAGCCGAAAAGTAGTTTGCGCCGTATTGTGGGGATGATGAGTGTAGGTTGTTGTTTGGTC
GGAACATCTCAACGTGTTGCTTGTCAAGCAATCGCACTGGTCTAAGCATGAAAGTAACTT
TCTTGTCGGTCAAGTTTGTTTGACTGGTGCTTACGTGTACGTTTGTTTCGTACGGGTTTG
ATGTCTTGTTTGACCCACTTATACCGCCCCAATCTTTGTCACTGATAGGTGCAAGGAAGT
TGCGGGTTTCAGCGAGGTATGTACCACCCATTGGGTTGAAGTTGGAGGTGTGGGTCAATC
GCATTGCACCGCCCTGTGGCTGTCCAGCGAAGGTTAAACCAGTAAGGTCGTAATCAGCAA
GCGTCTGTGAACCTGCGGTCAAGCCACCCTCCATAACCACTCGTTGCCCTACGTTGCGGT
CTGTGTGTAGGCTGTGCGCTTCTGTGTTGATAGCAATAAGGTTGTCATCTACACCCTCGA
TGTTCTCGCTGTCAATACCAATACGTGGACTTGACCGACTGATGGCATCCTTGTGTGGTG
TGTCGCCAGTGAAATCTTCTACACGGTCACTTGCTACTGCTTCAGGTTTGAGCAATCCAT
CCTCATCAATACCCAATCGAGCACTGATACCACGCAATACTTCGTTGGGTTGCAGTACAT
CGTTACGTGGGCGCACGTACCCGTCTGATGTGTTCGGCTCGGCAGTATGGTGCGAAAGAA
CGACCCCTGTGGCGTGATACGGCTCATCAAGGTCTGTGAGTACATCTTCGTTGAACATGG
TCGGGTAGCGTACACCTCTACCGTTACCCATATCACCAACACGATGTGGATTGGTTGGGA
AGAAGACATCGACTGGGTTTGCTGAATCGTTGTTGTTCACGTTGTTGATTCGTCCCGCCA
TACGTGGGAAGTTTACATCAGTAGCCGTTAGGTCTGAACTTGTAAAATCAACAAGCGTCT
TGAGATTGACCAGTGGATTACCGCCGTTCCATAGACGTGCGTATGGGGTTAGGTCGTTGG
TGCGGTCATATTCGTATACGTCACTGCAATCCCAAGCAGGGCGTATACCAAAACCACGCA
CAGGATAGCGTCGTACATCTTCACCACGAGTGTTGCCCCACCAGTCTACGAGATAGTACT
TTACTGCTTCATCTACCTTTGAGATGTTCTTACCAAGCGGGTCACCCCACCAATCACGTA
TGACGGTGTTTGCGTTACGTAATACACGCACTGGACAACCAAACGCTCGTGTCATTCGCA
TACCGTTACTGTATCGTACTTGCCATTCAGGTTTGTCTACACCGAGCATAGCGGAGAAGT
TGGTTTGACGTTCCATAATCCCAACGTACGTGTTTGGATATGTTACATTGCTAAGACTTG
AACCACCAGCGTACGTCCACGTTTGTGTTTCTTGTTGTACAAGTGGACCATGTTGATACC
CTGCAATGGTGTTTGATGAAGAGATAGGCGTTTCTCGATATGCACGAGCACCGTACATAG
CCCACTGTGGTTTATTGTAGGGTTGTCGCAATCCGAAGCGGTAACCAAACGGTCGAGGTC
GTGTAGGGCTACTGATTGAATCATACGATGTCTTTGTGATACCACTGCTTACTACGTATG
AACCATCATCATCTTGGTCTTCCCATACAGGACCATCAGATGTATACTCTTGTGGATAAT
CCCACGCAGTGCTTACATACCCATACCCATCAAGGCGACTGGTAAGCGGTCCACCACGAC
TACCACACGGCCAATAGTGATTGAGCATGACACCTGTACCACCTTGAGCAGTGTAATCGC
TGTGTAAACTACCAGCACTAACACCTGTACCATCACCTTTAATGTAGACTTTAGCACCAG
CAGTAACGTGCGATGCGTCTTTATTGACGTAAATTTTTGTGCCTGAAACTCCGGGGCTTA
CAACGACAAAAATCTCATTACGTACTTGTAGCATTTGACCTACTGGTAAAGACATCACTA
CACCTGCCATGTTTATGTATGTACCAATACTACCGGACCCTGTTAGTACAGGGGTACTTG
AAATACCATTTGTAACAGGTTCGATTGGTCTTGGTGTTTGAATTGCAAATGAAAACGGAC
CTAAACTGTTGTAATACGTTGCGTCGTGGTAATGAATAGTTTCGTAGTGTTCAGGTAAAC
TGTTCAGTGGTTTTCGATTAACAGCCCTATCACCAGTTGGACTCAACCATGTACGACTTC
CATCTGAATAAAATGTGTGCGGTCGGCCAAGATTTGGATTCCATAAACATAGATATGCAT
CAGCCATGTGAAGGCTGTTTGTATCACGACTACCTTGTAGTAATTGAGGTAACATACGTG
TAAAGATGCTTGACTTTGATTCTTTCATCAATTTTCCAGCAGGGCGGAAATCATATGCAC
GAGTCAAGCGAATCTTTGTTCCCACAGTAAGGTTATTGGTGAAATTTGAAGATGCAGTAA
TGGTGAATCTATACGGTTTATTCATGTACGTTGCATCATTACCACTGCGTTCAGTATACG
TATGTGTACGTCGAATACCATCAGCATCAGTGTATTCCAACTTCATACCATAGTATGGCA
CTTTAGGGAATCCTCTTGCGTCATCCACAGTGATGAGTGTCGAAGATACCGATTTGACTA
CAGCAACAGGTGAGAGGCTAACATTTTCTAATACGGTCGAATAGAAATCGGGATAGTTGG
ACGGGTAACCCGCAAGTGTCAATTGCCCCCCTATGCTACCAGCACCAGCACGTATGAACT
CGTAGTAATTGTCGATTTTATGCCATGTCAAATGGCGGAATCCAACTGCCGATGAGTCTT
CAGGACTGGTTTTGTGTACAATAGACCACCACGGAATGTTGGTTGTAAAACCGGGTGTAG
CATCAATGAACATACCGGGATGATACGGTAGGCTTCGTCGTGTAAATGCGGGTGCTTCTG
TAGCCTGTACACCTAATGCGTTGTACAATAACAGTGGAGGTATGTTTGCCAATTGCCCAC
CATAATCAGGGTCATGGTCAAGCATGACTTCGTTAATGAATACTTCACAACCACGTACGT
CGGCCATAGTTGCTTCGGCTAAGACCAAGCCAAGCCCACCTGTGGCTGAATCAGGCTCAC
GTATACCAATAACCAACGCTACCTGTTGTCCAGTTAATTCATTGACTGAACCATCAGGTA
ATCCTGTTGCACTGCCGTTTTCGTGATAACCGTAGAATTGTGATTTATGTACATTGGGTT
GAATGATGATTTGGTACGCACCAACTTCTGATGGGTCGGGGAAGTGGTGCTTAAGTGTGT
ATGTAGCACCTGCTTCCAGTACAACAGTGTGACCACCTTTCGAGTTTACAACACCTGCTT
GACCTTTTGAAGCCAATACACCATAACCATCATACTTGACTTTAGTTTCAAACATGAGTG
TGAATCCACCACCGTGAATGTCACTCGGACCACTTGGTGTAGCAGTCATTGCACCAAACG
TAATCATAGGGTCATAAACAGGAATTTGTTGCCTTGTAAGCACAGGAATGTCTGCTGTAG
TTTTGTCTAATGATGTGTTTTGAATTAGACTTTGCTCAAGATTTTTTTGCGTTGCTGAAC
GGTCGGCTCGATGTTTGAAGTACAATCCCTGATACGCAGGGTGCGCCCAATGACCGGGTA
GCATGGCTTGTGTAGCATTGACGAAATGATGACCCATGCGTGGTATTGCCATAGGGGTAA
GTCGTGCTTTCTTGTATACATCGTAACACAAAATTGTATTCGCCGCACTGTGACCTGTAA
GATACATTGAGTGTGCCATATCGGGACTGTTACCACTTACTTCTGCATGGTCACGGATTC
GTCGTGCCGCAAAGAATCGGTTGCTACCAGCAGGTACGTAATACGAAGGCACAACGCTGA
ATGAACTTATATCACTCTTAGCAACAATAGCGTCGAATGCTGAATCGCCTACACAATTGT
GAAACTCATTGTTGTTTAGAATTTGAGTAAACGAAGCAACACCGCTTTCACCAGTTGTAT
CGTTGTATATGCGTAAAAATCGACGTGTGCCACCATCATCTTTTTGTGAATCGCCGTAAG
CGTCACGGTACAATGTTGTATTGATATTTGCATTCACTGTTAAAGTAGTACCTGAATACG
TCTGTGCCGTGAGAGCGTTGTTGATAACACCATTATCGTGTGTGTAGATTGTAGGATAGC
GATGCGTGTGCGAGTTACCGTTCTTGGTAATGTGGAAGAACAAGGCTCGGTCATGTAATT
CATACGATGTCTTCAGTGGTGCATTGTCGGTTGCCGACTTCCAACCCTTCCGTGTCATAT
CAGGGAAGGCTTCGCCTACGGAGTTTTGACTGATATGGTCATATTCGTGGTCGCTGAATG
TCGGTCCTAAGCGTGGACCGTCTGTAGCGTCTGTAAAGATGCCCTCTATGCCACTTTCGA
TGTTTGGACGTAGCATACCACCCGTACCCATTGTTTCGTTCTGATAGGCTTGTAGACGGT
CAAATCCACTACGTACGATGATGTTACCGGGAATAGCATCGGCATCGGGTAGTTGAATCT
TCAAGTTTGGCTCAACACCGCTTCCCGCTTCCGATGGTGCTAACCCCTCGGCTGTACGGT
CTGAAATTTGTTTGAATGAACGTATGATTGTACCAAACGGCGAACCACCTTCGATTGAAT
GTTCTTGACCAGTGTCGTCCACAACAGACATGGCTAAGAATTGCAACTCTTCATTCGGTA
TCTCAAGCACGTTACGTAACTCATCAGGATGCCGAGCCGCAATTTGTGGATGACTCAACT
CCTGTGCTTGTATGATTGGGTACATTGCCGAGTTAGTTGTTTCAAATGTAAACCGACAAT
TACCAAACAGTTTTTCACCAGTGGTATAGGCTGTACCACCCGACACACGAGTGATAAACG
GCACTGCACCAAGACCACGAGCATTAACAGCAGGGAGTGACAAGTTACCACCATCCATAC
GTTTCCATACAATGTTTTCAATAGAGAAATTCTTTACTGGTGAATCTTCAGCAAGTTGGA
ATGCATTCAAGTCACCTTCCCAAAAGTTATGCCCTGTTGGGTATCGAGAAGTAATAGAAG
CATCACTGCTCGATACTATGTATTTTCTTCGTAGATTACGTTTTACATTTGTTGTTACTT
CCAGTTGGTCGGAGCCGGGACTTTCATCGAGGTCATAAAACAAATCTCCTGTTTCATTGA
AACAAGGTTCGGCATTAAACAGTGTATCATCATTAGCCAATGCTGAACCAAAATTGTATG
CACTTGGATAAGTGTCGGTAGTGTGTGTGAATCCATTTGCTATCAACGCCTCTATGTTGG
GTCCAGCGTTAGCAGGTGCAGTAAATCGTTCAGGGCTGTGTATACGCTCATCCCATCGTG
TAGTACCCGCAAACGTGATGGCGGTTGCAGGGGCTACGCTATCAACATTGACTTTTGATG
ATACAGAAAGCCAGTCGCCCGTTGCTTTGATTTCATCCCTGTCGTGCTTTGCTACAAGTG
CCATTTCACTTTCATACGATATAACAACAAATGCTCGACTGTACACACCTTGAGGCATGT
GAAGACTACGTGGTAATGCAAACGTATCATCGTTAATATCACGATACGTTACTGGGTCAG
CACCTAAATTGGAATTTTCGGCTGAATCTTGTGCCGCACTTGTGTAGTAAGAATTTGTAG
ACGCAAGGCTGTACTTCCATGTATACGGTGTGGTAATTACTGTTTCAGCATTACCTTGAT
TATTTATGCGTTGAGATGCTTCAGGAGTGAAAGTAATTGGATTACTGTGTGCAAGATGAC
CAAACGTTGTCATGCAACTGTTGCTTGAACCATACGGTGAAAATCCAAGCATTGGATGCC
ATGCGCCCAAACCTGCACCATACTGCTCCGAACCTACCTTGAGAGAGTTAAGATATGAAT
AACGCTCTCCTGCCCATCCAACAGCACCCACAGGACGTGTACGGTCAATAGCATCGACAA
CACCACTAAAGTGCACTTGTGTCATGTGGTCACGAGTTGAATCGTTTTCATTGTTGAAAC
GATGCACACCTGCTTTTGACCAAACATATACTGCACTTGGGCTTCCTCCACTGTAATCAG
GATGAGTTACAGTACCAAATTGATGTTTATTTTGATGTGTTGTTAGGCTTTCCATCAAAG
GAAGACTATGTACTCTATTTGGCGCAAGAAGGAAATGTACATCAAACCCTCCACCTCCAT
TAGAAACAACTTCTCGACTATGGTATGGTGCAAATGTAGGAATGTCTCCTGAACCAACGG
TAGTCGTTCCACCATCAGGTGTACGAAGCCAACCACATGCAGGTATTTGTTCAAGTGTTG
CTTGACTTGCGCCACTTATAGTTGCTTTCAAAATTGTTTTAGACGAGTTTAACGTGGTAG
GTGTTCCGTGTGCACCATCAATAACATATGAACCGAATGACATCTCGACCCAACCATAGC
GGTCTTGTCGCATAGCGTTACCCATTGATGGAGCAAACGTTCCTCCCATTGCTTTGATGG
CACTACTTCCGGGGAACTCATTAATTGATTGACCGAGTATTGTAGCCAATTCTTCACCGT
TTTGACATCGAGTAGCATCTACAACAATGAACTCATCTTCATACAATGAGGCAATGTTTT
CATTACTCGCACCTGTAACAAAATTGTTTGCAAGTTTCCCTGACACACGGAAGGCTGATG
GGTGTACAATATTATGTCCTCGATTTATTTTGTAATCACTAATGTCATGTGGTGGATTAA
ATGATAACTGGTTGTCCATCCAAGAACCACCGGGGTGATAACCACCGTCCATATGGAAGC
ACAAATCAGCACCCATAGCGATACCGTAATACATTGCACCTACGAATTTATACGGGTGTG
CTTTTCGATAATCTTCAAAGTTTGTTGCAGTAGCATAAGATGCTGCGGTAAAGTGTTCTC
CGTAATGGTAACCATGTTCAGGTCGTTGGACAAGTCCAGCACCGCTTGGTGTTCCAATGT
TAGGCACACCTTGCGCTGGTGACCAGTTCCATATTGTATCCCAATGGAAAACTTGACGTG
CTGATTGATACGCACTTGATGGTGGTCCGTATTTGTTATCGGAGTTTTTGATTTCATTTG
GTAAGTTTTTGTTAGCGGGTACTTTGCTCCATGTATTACCAGTTGTAACAACATAACCGG
GGTGCGGCTGTTCGTCTGTGTCCACTGATATCATTTCAGTAAATGGGAAGGCTTGACCGG
GACCAAAGATAATGTATGTTGTATGTGTTTCTCCAACACCAGTGTCTTTGTATCGTGCAT
TTGGATTCGCTACACGTAATACAAGCGGTGATGGTTTTTGTTGTACGATACCTGCTGTGT
ATCTTGCTACAACGTGTGCAGGTGTATTGGTGTGTCTTGTGTGTGCTCCAGCCGCTAAAT
CGGGTGAAAGGACATTGTTACGGTTGGCTACTGGGTGCGTTAAACTCCCACGGTGTTGAT
TTAGTAATGGTGTAGCAGGGAAGAATGCAAGCAACGCATTGCAGTCTACAATAGCAAATG
AAGTAGAAATCTCGTTGGCATTTTGTATACCTGCTGTACCTGTCGGTCCATTGGAATACG
GGTGTGTATAGAACGACGAATAATCGTTTTCTGTACCATCGTTAATGTCCAGCACTACGC
CGCTAAAACCACCACCAAAGTACAGTGGTACAGAATGGTCGTTGCTATCTTTTGCACCCT
TGAAATATACAACTGGTTCAGCATCTACAGCACCGTATGAGCGACGACCACCAATTTGCT
GTTGTCCAAAACGCATGAATATATGGTCTTTTGAAGCAAGTGTACTAGTAAAATTGGCAA
CCCAATCATCGTTTGCAAAATCATTTCTTTCCAATTCTATTTTCGTTAATGAGTTTGAAC
CCTGTTCTGATGCAAGCAATGCAAATTGCTTATCTGTGTAATAAAATCGTTTACGCTCGC
CAAAAGAACGTTCTTTTGTAAAAGTATCTATTGTGTGTGATTCTTGCCCTGCTGGTATAA
GAGCATGAGTAATTGAATAAGATGAAGATGGTGTATTGAAGACTTTAGTTAATGAATTGT
AACCATCAATAAGTATCATGTCATTGTTTAACGTAGGTAAAATATGGTCACCGCTTGTTG
ATGTAAACGTGATACCTTTGAGATTCTTTCGCCATGTATCAACTGGTACAGGGTCATTAA
ACGAATCGACAAGGATAGGCGTAGGGGTGTTGGCGTGATACCCTCGTCCTTTTGTGCGAA
TTTGCAGTACTGTTCTTGGAAGATACCCTGCGTCAATTTGTCTATTCTTGTCAAGTAGTG
CATCACTTATCGGTTGATGCACAGCATCGGATGATGAACTGAATGCGTAAATCCCAGTAG
CGTCTTTTGCTAATGTTTCATATTCTCCGTACTCAAGATGAGCCGCTTGTATAGCATAAT
CGGTGTGTAGTTTTGAAGAGAACATGCGTGAAATTGGTGTAGCACCACGCTGTGGGTTGT
GCGAGCGTACAATGATTGCATCTTCGGCTACGCCCCATTCACCGAGCGTACGACCGTCAC
ACGCATACAAACGACGTACATCAACTGCTATTCCATCTTCTTGATTTGGATTGGGATGAT
TGATAGCCACGTTGGTAGCGTACGCAAGCACTTCGTCGGTAACCAGTGTTGTCCAGTTAA
TACGTGATGATAGTAACACACGCATGGTGTTGTTTGAAGCGTGAGGTTGCGTCCTTGCGC
CATTTGTTACAGTTCCACTGCTTATGTAGTGAGATGAAGAAAATGATTCACCACGAACAC
CGTAGAAGATGTGTGTGCCCGTTATGTCATTTACTGTGCGTGATTCGTAAGACAATGCGT
TTCCAACGAAACCATCTTGAGTTGTACCAGTAAATGTATCGTGAAGATGAATAATTCCAT
TAGTGTGCGGGAAGCCAAGATACCCAAGCAAATCGGGGTGATTTGCTAATGGTGATGAAG
AAGCACCAGTATTGAATGGTGCTTCAAACACAACAGTGAGAGTATTTGCTGTACCGTCCC
ATGTTACTTGGGCATCAACACCAGCGTCGGGAGCATACATGCCTCTCCAACGGTTACCAC
GCCATTTAGAGAGTTGAAGTCCTGATACATCTAAGCGACCTGTTGGGTCACCCCAACCGA
GCATATGTCCACCAAGAGTAAACCCACCCATTGAAACATCGTCATCATTGATGTGAATGA
TAACTTCATCTTCTAAGGTCGAAGGTAATGTAGTATTTTCATCGGAAAACGCTTGACCGA
ATTTACGGTAGACATAACGTATACCATACCCACGACCTCTATGGTCGGTAAATCTGAAAC
CGTATAGTGGTGAATCCCCGATTGCATCTTCTGTGACATCACTTGGATTTACATGCGCTG
TGTATGAAGCGATAGCAGTTGGGTCACTGTCACCAAACTTAATGGCTTCACCGTATTTGT
AATCGAATCGCTCATCACCTCTTCGACCAAAGCCGTGTGTACCTGTATCGGGTGCAAAGC
CGGGTACTCCTGATGCAACAAGCCCACCAAAGTTGATACGCCCAACTGCTTGCTTACCTG
CTCGCAATCCCTCGACAAGATTGGTTGAAAGACCTTGAACTTCAAATGATTCATCCGATA
CGGTATTGTGATTGATACCACCAATTCGTGCCGATACGTTACGATTTTCCGATGAGTCGT
TTGATTTACGATTACCTACGTCATGATTGTTTGTGAACGGCTCATCGGGTTCTTCTTGAA
GTACATACTCACGTAGCGTGGTGACAGGAGCAAACGGACGACCATGCTTGTTAAGAGGCA
TTGGGGCTGGATGCATGTTCTCACCCAATGTTTCATCAGGCTGACACCAAAAATTACGGA
ATCGTCCACCGTGTCCAATAAGGAATTGCGGCTTGTAGTTTGATTGACCTTTACTGTTGT
CAAGCCATACACAGAAGTTGCGTCCCGATGCACCGGGTACAGTAGAGTGAATGACAATTG
AGAAGCCTTCGTTACCGTTCATGTCTTCTACAACACGTCCGAGGTGAGCACGAACATACC
CCATGTGACTTCCACGGTCATGCGTGTCAAACGCTTCATCTACAAACCACCACGGAGCAG
GGTCGTAAGTTGAACCCGTAGCGGCAAAATCAGCATTGATGTGTGCGCTACTTGGGTCTT
TTGCTTCGGATGTAACGTCTTGTCGTACGCCTATTCGTGTAAGGTCAAGACTTTCACTTT
CACCGGGGTATTGTTGAGATGGACGACGAGCATGAGTTCGACCGTTTTTTGCTCCACTTT
GATTGATTAAACGTACAATTTCACGAGCCGCCGCTTCAATGTCTGTTACCCCTTCTTTGA
CTCCAACTTCACCACAATCAATCACCATACGTCGCACAAAGTCCATTTCAGTCCAGTGTG
GTAGATGCTCTAAGCGGTCTTCTTCATGAGTCGCTAAATCGAGAGTAGAGGAGCGTATAC
CCTTCAAACTCAAGAACGCTGAAATACATCGTGTACCATCAGGTGTATCAAACAACGTAC
TTGCGTCACGGAAACTAAACGTTGATGGATTTTTCGACAAACGATGCAGTTTCAAAGATT
CAACAAATTTATCCTTACTTGGTTTGCGAGCGTTTTTGTGTTTTTCATTTGCCCAATATA
CTGATGCTACAGCAGGTTCGACACGAGGTAAAGCGTTGTCGCTTACAGCGTAGATGTTGC
TGTTATAACCATACATTAGTCCTGAATGTACAAAGTGACCATGACCTTTACCCATTAACT
GTTTATTGTTTCCTCTCGTTGTTGGGTCTTCAATCAAGAAGTTTGCATGGCTGTTCGCCA
TATCGTGTGCATAGGCTGATTCAATAAACTTTGATTGTTGCGTGCTACGCAGGTATTTGT
TTTCACTTGGGAATCCATTGGCTACGTCGATTTGAGTTGTGAAGTAATGCGGTGCACCAC
CGTTGTGAGATACCAAGAAACGGTCGAGTTTTACTACACCACCTGCGTGTACAATATCAC
GACCAAATCCAATGTTTGGTGTAGCCGCACTCGATTGTACCTGCATGTGTAGGTCATGGA
ATGCGATAAATTCACGGTCATGAGCGACATCGTAAAGCAATACACGAGCATGACCTTCGG
TAGCAAGATATGGGTCTACGTAGGCCACTCTTGGAATATCTGTATACGAACTACCAAGCA
ATGATTCGTAATTCAATTCAATTGTTTTGTTAATGTGTTGAGCCAAGTTTTGTGCTGTTT
CTAAACACGTATCTCCAATCAAGTAATTCTCAAGAGGTATTGAATCACGAGGACGACTGG
CGAGTGTCCCACGTCCACCGTTGAAACCTTTCCACACAAGATTCTCGTTAAGTACACCAC
GGCTTTTACAGAACAAACCTTCTACTGCGTGTGGATTGTTCATTGTCATGTTCATCCACA
CAGTGTCACCGTTTCGCATGCCACCTGCGGCATACGGATTTAACCATGTAGCGTTTAACA
CAGCATCGTGGTCTTCGGCTATGACGCTATCAATAGACACTCGAATTTTGTCACCAACTG
CTACAGTACAAGCGTTGTTTGCTGTAAGCGTGATGACTGTGTTTGTTGTACCTCCTACAA
CGTTTGATACAATAGAAGACACTTTTCCAAGATAATCAATGTCACTACCCGATACATCGT
CAATATACAACTGGTCATCTTTGCGTATATTCAATCCTATTGTATTTGATGAGGCAAGTC
GGTCAGATGCGGAGGTTGTAATTTCTATGGTTGTAGTGGTCCCACTGGATGCCGCTACTG
CAATTGTCCACTGTTCTGATGTATCGGGTAAGAATGTAGTTTGAACTGTCGATAGTGCGT
CAGCATGTGTTGTACCCGATTGTAATGCTCTACCTGCACTTTTCAATCTTAAAATAGCCC
CTTCAAGGTCTGTTAAAGAAGTGTTCGTGGAATTACAGTACAATAGATTAGGCTGTGTTG
TCGTAGTACCTATGTACGATGATAATCGCCCAAGGAACATCATTTCATGTATTGTACCAT
CTGATAGAACAATTTCAGCAGTATACATTAAATCGCCTTCTTCTATAGCAATTGCACCAG
TAGCACTTTTTGTGTATTCAATTACTTCAGGAAAAACGCTTGCATCTTCTACAATAAAAG
AGTACAATCCGAATACTTTAGTGAACGATTTAATGGTTGATTGTGCTATACCTGATTGTA
CTCGTGGTGCATGAGGATTAACAAGTGGACCTGCTTTAATTTCAATTGCACTTACATACT
GTCGAAGACCATAGTCAAGATTACCACCTTGTGTTTTTACGTTTGCGTTGTCGTAGTAGT
ATGGTGAACGTGCTTCATAATCAGAAGAAGGTGTTTCGTTATCTGATGCTATTGGTAGTA
AGTTTTCACTACGATACCCTTGTGCGATAAAGAGAGCAGTTTGAGGCACTGCGCCTTCAA
AGAAACCTTTGGCGTATGAACCTGATATAACACCACTTGTACCAGTGTCATTTTCATCTA
CACGTAAGAAGCCATCACTACTGGGGTCATTACGATACATACACCACAACCCATTACCCA
AAAACGCTCTCCTAAATCGAGGTAATTTTTTTATGTTTGAATACTCTAAAACAGAAGTAT
CAACTGGTGGAAAAAGAGAGGGATGGGAAACGTAAATTTTGTAGAACTTACCACTTGAAT
CGTACTCTACTTTTGTAATTGTTGTAGAGGAAACGTAGTCTTGATTGTTAATGTTGTATG
AATAAGCCGATGACGCTGTGCGGTCGGCTACTTGAACATCATCAGCACGTCGTCCAACAG
GTGTAGGATTCCAAGTATGGGCTGTGTATGTGGCATCAATATGAATTTTCATACTGTTGT
CAGGTCCGGGGAACACGTTTTCATTCTCATGGTCAAAGAATTGTTGAGGGAAAAACGGTA
TCTCAACCATTGCACGAGTGCTTGAGTATTGCGAACCTAACTGATAATCATGCGTTACTC
CGTCCATCGACTGGAACAAACGGTCATTGACAGTACTACCGTCTTGAACAAGTGAATCGT
CATTAAAATTATCGTCATTGTAAATGTATTCACCGATACTTTCAGTTATGCTTGCACCTG
CTGATGCTGTACCACGTAGTAATCCTGTTTCTTTAGCCCATACATAGAAATTTTCTACAG
CACTTCCATCAGCCGTCAAAAATCGACGTTCACTTGTTGCATTATTGTCATTCTTGAATG
CAAATCCAACAGATGATTTTTGTTCATATTCGGCACTTGCACCATCGGCAAGATAAATGC
GACCTTTTTCGGGGAAACAAAACGTAGACCACGAAGCCAAATCAAGTGATTCATTGTTTA
GGGGTTGAACAAAAAGCGTGTTTACAGTACCACTCGTATTGTCATTATCAGCCACAATTT
CTGTTGCTTGTACAGCGCACATCCGCCGTGTTGAGCCGGGTAGACGCATCAATGGAGATG
GGTCGAAGGTGGGCTTGGTATTGACCGCCCCTTGACCGGGGCCACCAAGCGTAACAGTGA
CGACAGGCGCATTGGGTTCAATCTCTTTGACGACATGAGAATCAGGCGAACCACTACCAA
GAACATTGACATTTTGTGATAGTGCGCTTTCAGCAATACCGTGAATGGTTACCTCGGTAG
TACGCATGTTACTGTCACCATCGACTTTTTCAGCAATGCTACGAACTCGTCCACGAGTCA
TAAGTTGGAGTAATTTAAACTCGCTTAATTGTGAATCAACTATACTGTTTAATTTACTCA
ATTGATTAACACGTTTACGATTGCTTGGTTGCACATAGATTGAACCAGTTGAATTATCAA
AATTTATACTATTATCAATAATATCAAATGTTTCAAATGTATGATTTTTCAATACCATTG
GAGAAACGTCGAATTGTGCAGTAACAGTTTTGTCAGCAATAGGTTGTAAGACACCATTTG
AAACTGTGCCGTTGCTAAATACGGGAGGAAAATATATTTTGTTGTATACAGACTCATGCA
CAGCATTGTTATGTGACTTTTTGATAACTTTTGGTGGTGATGCAGGGGTAGCAGTAGTAT
CGTTTACAGGAGTGTAATTGACAGGACAAGTAGAAAAATCAAGTTCAGCATCGGTTTCTT
CTCCACCTGTACCGTCACCGAGCAATGAATGCGATTTTTGTAATACAAAATTTGAACTCA
TATCTGTTATCTTTACATCTATTTTACCACCGGCTGAATACAGCACTGTGTTTGCAAGGT
CACTGGTAATTACATCAATAACACGAGTACCACCACCCAAGTCAAAAGACCCTGCTGGTA
CGGTTTTTTCGACCATGAGCATTGGACCACTAACCCCCATGCTTGCACCTGTTAGGTCAA
TTGCATTGTAATGAATTTCAACAAACGGTGCAAGATTATGAGCAGATTGCAATGCTGGTA
CTTTGAGTAATGCAATGCGTGATGTTTGTTCGGGTCGTAAATGGTACAGACGAGTATCAG
CATCGTCGTATACTAATGGTACTGGACCTTTCAAAAAGAACGGCTGTGGGTCAAAGGTAG
CACCACCGATAGCGATAAGTTCTTTTTTACTTGCAGGTAAACCATTATTGACAATAGATT
GAACTGTGCTTGAATTTTTAAATTTCAATATTTTTGAATTGAAATTAGTTGTGTATGCAT
CAATTTGACTGTTCATTGATATTGCTTCTCTCATGTGCGTTTGACGAGAATCAAAAGACA
ATGATACAACATCAGCACTACCATCCATTTGTTGGTCTACGCTCATGTCTGTAGGGGTAG
GAAAACGTCGCATGTATTCATGACCTACAATGTGCGATAAGGCGTGCCGTCCACTATGTC
CTACTTGGAATAATTCATCGAGATGTGAAGGCCACGTAACGGCAAAAGGATTGTTTGTGT
CTATACTTGATATTGCCATACGAGAAGAGTACACTAAGCCGTGATTTTCATGCTCACTTT
CATCTAAGACCATTTGGCCTGTACGGTCAAAAATTTGCGAACCATAGTGTGGAGGTTGAT
ATGGTCGCCCTGTCCCGTTATCAATCAATAAGTCGGCATTGACAACAACAAAGTAATTGT
CCACGTCAGCCGTTCTTGAGTGTAGCAAACCTCGTAGCCCATTCGTCCCATTTACAAAAT
CAACATGTATGCTTGATATGGTGACTGTACCGTTGCTTCCATCAATTGAATGCAAGCGTA
CTCGTTCAGGCGGTTTTTGATTAGGCTTGAATGTGTTTTGATTGATAGCCCCTGCGTTGA
TGAGCAGGTTGTAAGGTGTGTGTGCTACAGAAAACGTCGTTGGAGAAGCAGGTGTAGTAT
ACAAATCATTGACTTTGTACTTACCCATGCTGTACGGTGAATCAGTAAAAGTTGCAATAG
GACTACTGCTGTCGTATGCTTTTCCTGTTAGTTTAGCAATTAAACTTTGAGCGTCGGCTG
TTGCAATTGTAAACGTCGTTGTGCTACCGTCTGTAGCGGCTGTCACCGCATTCATTGAAT
AAACTGTTTCAACAATATCAAGCGGCTCCTCGAAACGGTACATACCTGTTGTAGAATCTG
TCATTGTAGGCATTTCAGGTGCGAAGATATTCCCCCCTGTGCTATCTGAAAAATGCAGTG
CTTCTATTGCACCACGAAATTGTCCTCCTTTACCACCGACGTATATGTGACCATCCACAG
GCTTTGGACGATAAGATGGAGGTATTGTTTCAAATGCTATGCGTTCCCCATTGACGTACA
TTTCCATTAAGCCGTTACTGTAAGCACATACAACGTGGTACAATGGGCGGTGTTTAAAAT
TTAAACTGGTTGCTTCACCATATGTACTGGTATCAAAACGATTGTACGAGTCATGTATAC
CGTTGATTTCTTGTGAAGGAAATACGATACCATCATAGCGTGTTGTTAAATCAATAGCAC
TGCTTAAGGCTAAATTTTTATCACCTGTTGGGGTTCTAAACATTAACTGAAATGTAGCAG
GTCCAGCAGTATCAATTGTGCCTAATGTAATACGAAATTGTCCTTCCCGTTCAACAACTG
TACCACCACAATCGGGTATGACCCATGCTTCAATTACAAAATCGGAAAATTCAGTTGCAG
TTATCGAACTTTGAAGTTCTTGCTCACCCAGTGTTGTAATAGGAGTTTTCACACTGCCTC
GATGTACACCTGTGCTTGCAAAACGACTTTGAGGAATAACAATCGAATCAGACACACCAT
CGAAAAAGAAAGCATGACTTGTTCTTCCAATTGCAACCATAACAACACCTACAAAATCAT
ATTTGTTACCATAAGAATTATTGTAAAAGTATATACATTAGGTTCTCCACCGACTTGTGC
AAAATTTGCCTTATCTACTACTGCCTTTATCCCGTTGTTTGCAAAACCAGTGTGGTTGTT
TTCAAAAGTTGAACCAGCAAAACTGCTTAATTTTGAATAGTTATCATTTTTTGATATATT
TGCAGAATACCCAGCGTTAGAATACATAAGTCGAGAAACGTACTTTTCTCCTGAAACTAC
ACCTTCAGATGAAAGAAATGGTAATTGTAAACCTACTATGTAATGTGAATCTTCTTGAAT
ATTTTCCGACCATCTATTGTTTGAATTTGATATGATTGCATAAAGTTGCTGTACTGTGTC
ACCAGCACTCATTACATTGGAACTTTCTATACCTTTGTTAAACGTAACAATTCTTGGTAC
ATAACCAATAAAAGAAGGATTTGGAAACAAATCACTGTTAGTATAAGTGTTACCTGAAGG
GACATTGGAAAAAGTGAGCACAACCTGTGAATTAGCGGCATTTCGTCCAGCAATAATTTG
TGAATTGATTGTTGGTATTTCATTGGTAATTAAATTATGAAGACCTGTAGCAAGTTCAGC
CGCAGTTTTTGCTGATGTACCGTCATGATAAGACAATATGTATTCATTTGGTGACAAGGT
TGTATCATACCCTGCGGCAGCATTGTTTACACCAAAAAACACTGTAAAAACATCTTTTTC
TCCTCCTGAAACTGTACCTCTCCAAAAAACAATACTGTTACCATCAGCGTATGTATCGTC
ATTTAATCCGACTGATGAAGGGTCAAAATTTCCATGTGCGTATGAATATGAAATTATACT
ACCTACAAATCGAGAATCAAAATCGGCAGTGGTTGCACTAAAATCAATTGATGCTTCCGC
TTGGTTTCCTACAGATACAAGCGAAGCATCACCGTCTGTAATAACACCCTCAAGTGTAAT
GATACCTTTGGTCAAATTCATATCCGTCATTATTCTTGACGAACCAGTGAATGGTACTGG
CATAGAGAATACGTTTCTATCAACATCAATTGATACACTGGTGCAATTTAAATCATAAAA
TCGTCCACTTTGGCTTACCAAGCGCACAGGTGTAGTGGAGTGTCCAGTGCTCATCCGTAT
CGACCTCGCATGGTTGTACCGCCAATACTACGTGACATCTCTTGTTGAATCATGTTACCA
ATCTCTCGTGCCAGTTGTCGCTTATCGGTGCGGTCGGTGATGCCACTGGCGTTTACATTG
ATATTGAAAGTAGAACCGCCTCCGCCGCCCAAGTTTGTACCTGCTACAATAGTGTCTTTA
TCGTTAAACGCAAACGTACCTTCAGGTCCACTAAGGACTCGACTGTAGCCCACTGGCCCC
ATGACTGCATCATTGAGCAATGAAGCCACACCGCCAATAAAGCCACCGACTATACCGCCA
CCGCCGCTAAAGCCGCTTGCCACACCCCTTGCCGCATCCCCAGTCATTTCTGTGAGCATA
TTGAAAGGTTCCATAAATTTGTTAATCAAATCCGTTGCTAATTCAGCCGATTTTCTTTTG
ATGTGTTCGTAGGCTAAATCAATTTGATTCCTAATTTCACCCGAAGCGTTTTTCCAAAAT
TCTTCTTTTGACCATTCAGGTTCATCGCTTGATGTAATCAATTCATCCCAATCAGCCGCT
AATTTTTCAGCACCCATTTTACCTTCTGTGGCAATTGTATTGCTTAGTGTTTGCCAAAGT
TCATCCGTCATCCAATCAGGTTTAGTTCCCAATTCAAGAAAGTCTTCCCATTGTTGGTCA
GCCATACCCGCCGAAGTGTCTTGTAGACGTTGCCAAGATTCTTCATCCATCCAATCAGGT
TTTTTTTCCAAGTTGTAATACGAATACCATTCTTGTTCTGCGGCTTCTCTACCTTTTTTT
CCGAGTTCTTCCCATAGTTCGTTGGTCATCCAATCAGGCTTTCCTTCATCTAAGTTGAGC
ATACCGTCCCAATCTTGAGCCGCCATAACAGAAGCCTCCTCTTGCAGTTTTTGCCATAGG
TCAGGAGTCATCCATTCGGGTTGTTCCTCCAAATTCAACATTTGGTCCCATTCTTTGTTA
AAAGCGGCAAGAACGGCCTCTTCAAGAACTTTGGCTTCGTCAATATGTGTGGTAAAAAAA
CCTGAAAGTAAACCACTCGTATATCCTATTGGGTCAGTAAGCGCACTAAATGCAGTAGAA
AGAGCATTACCAATATTCTGTGCTCCTTCTAAAACGGGGTCAAGAAACGTACTATTGAAC
CAATTCCATACTTCAGTGATGGTATTTTTAATCGCTTGACCTGCCATCTCAAAAGCCGGT
CCAATAGAGCGTGCGGCTGATGCCATTGAGGTCAATGTTGCTAATGCTGTCATATTATCC
CTCAATCAAAATCTTCCGGAAAGTTGTAATCCAGTTTCACTATCTCCCTGTCACCGACTT
TAGCCCTTAGTCGTTGTTCCTCTCTTCTTTCCTCTTCTCTTTTATTCTGTCGCTCTTTGA
TAACCATAGCCCATGTAAGTGATTGTTGAAAAAGTGGTCGTGGCATGGCGTATACTTCGG
CAAGGGATATGTTGTAGTGTGTTGCTATGATGTACGCCCATTGTTGTATTTGTAAGTTAT
AGTCGTTGGGTTCCTCGTACTGCTCTTTCTCCATGAATTGCGTGACCGCTACTCGGTCAC
GTTGGTAAAATTTCCAGTCATGTCCTCTAAAATTTCATTAGGCTTTGGAAGGATTTTTGC
AATTTGGTCACCTACATATCCCTTGAGTTCAAGTATCTCATTAGGGGTAAGTGCAGGGTT
TGTATCAACAATCCAATGAGTGAAAGCGTATCTCCAGTAAGCCTGTAGGTCGAACTTTAG
TGTACCATTGCCTTTAATTTGCATGAGTTTTCCAGTCGCCTCTTGTATGTCAAAGTAGGA
TATGTCCTTGACCCACACTTCCATGTAAACGGATGGGTCGTCTTTATCCACTGCTATTTC
ATACTTCGTCGGCTGTTTGTTCTTCAACAATAGGTTCTTGTTCTCCATTAAGGTCTTCTT
CATTCGTTTCCTCTCCATTGGATGCGGCTACCTCTTCGGTAGGGGCTTCCGAATCACCGT
CAAGGGCTACCTCTTCGGTAGGGCTATCGGGTTCTTCTTCGGGAATAATACCTTCATCGT
TTTGCTTTAATCGCAAAACTATCTCGGCTTTTGTACCGTATACAGGTAGACCACGCTCTT
TGCACAGGTTGCGTAGTTCCGCTACGGTGAGTGAATCATACTGTAGTTCAGTAGGAAATG
GGTTTGCATCAGCAGGTGGAGGTGCTACTGGGTCGCTCTTGACCTCTACTTCTTCTACGA
CTTCCTCAACAGGGTTGAGTTGTTTAGCGACATAGTTGTGAATAACGCATATATCCAAAC
GAAGTTCAGACGGGAGAGGCACTCCGTTCATCATGCATACCCATTCAAGGTAACCTTGCA
TTCCGAGTCTTCGACATTGGTTTAACGATGTAATCATACTTTCACCTCAATACTTCAAAA
TGGTATCACGAGCAAGCACTTTGATGCTCTTTGGCATAATCTTGAGCGTACTCTTCATTG
CACCCTTGTCTTCAGGAATTTGCATTGGTGCTTCAACAATATAGTACTCATCAATAAGGA
TAACAATTTTTTCCGTTTGTTCTACGGCAGTATTACCTCGTGCTTGCTTTTCAAATTCAA
CAACAATTTGATTGGTTGTTGCACCTTCACTGTTTACGCTAAACGACGTACCTGCACGCA
TCTTGTGATAAAAGATAGGGTCATCAACAACAATCTCCATAGTCATCTCATAGGATGTTT
GACCTTCGACCATAATCGAAGTGTTGCGGCTACCCGCAAACGGTACAGCCGATTCAGCCG
AATCGTTTGAAGTGTGCGTGTTATTGATGGTGTGGAATGCTTGCATACCAGTCGAGCCAG
TAAGACTGAAACTCAATACCTGTGCTACAGTGATACCCGCAGTCGTGATTTGTCCATTGT
AGAACATAAACGGTTTTTGTGTACCAATACCGATACCTGATTTCAACCTATCAACAGCGT
TGCTTGCTGTGTCATCAAACATACGATGAGGGTTGTATCGACTCGTTGATGTACCGGGGG
CTTCTAAACGCCCAACATCGGTATACGTTAGGGCTGAATTGAAATTGACAGACAATCGCA
AAGCGGCATCGTTGTCAGTTGTGAGTGTAAAATCAGTAACTTTGCAACCTCGATAAATAC
GAGTAAGTTCCTTATTGTCTGTACCTGTACCAATTGCACCACTTGATGAAAAATTCTCAT
CTCTTCGACGTTGTGATACTTCAAGACAGAATGAAGGAACTTCACTACGACCAAACAAAA
GATGCGTTATTGAGTTGGTTACTTGTTGAGTTGATGGGTCGATAGCAGGGGCATTTGTGC
TCGCTAACGCACTGTTATCGTATTCAAAGACCTGTACATCAGAACCACTTCCATGTGTAT
ACGAAAGCGGTTGGTCAAGATATAATGTGTGGTCGGGTTCAGAATTACCAATAACACGTC
GAATTTCATATCCGTTTGCTTTGTCGAAATCCCTATCGGTAATCAAACCATCCCAAATAC
CTTGAGTAGCGGCATGGTCTGTTACAATATCAACAACGGGTGAAGCATCTAAACCTGCTG
TATCTTTGAAAAGTAAGTATCTTCCTTTCTCAATGTTCGTGCTTGAGGCTAATGTAACAT
GTGATTGCCCTGCGTGCGCTTTAGCCGCAAGTGTGGTTGTCGTACCTGATGTACCAGTGT
TACCAACAACTTCGTTACCCAAACAATACTTCAACCATCGGGCTGAATGAAGATTAACTT
CAAATGAACCACCTTCTGTAATGTATTTACCGGGTACTTGCACCGATGTATCTCGTCCAA
GTCCGACAACGTGAAATCGCTTCAAATCGACTTTTGTTTCAGGTAGTGCAATAGCGTTTG
CAATACCTAAAAATTGGTCGATAAATAGGGACTCACTTGGGTCGTCTGTATTTGTTGCTC
TTGAAACCGAAGCAATGTCCATAGGTGGAGTTTTGAAAGGCAAAATTTCCATTGTATCTC
CCGTACTAAACGCTCCACTGTGTGCCATCGCAGGGCTTATTTTGAGAGTTGTGCCATCGT
TCTCAATAATTGTGAAAATCTTTCTGTCAGTAGCGTCACCAAGACCTGTAAATGTGACTT
GAGAGCCAACCAATGCATTCTTTGGATATTTTAATTTGTGAAGATTATTTTCAAAAATTT
CATTATTTGATTCAGATGAAAATGTAAGTGTAGTGACACCACTACTGTTTGCGGCACTTA
TCGACACATCAGTGCCTTGACGGATTATCATGCCCGTTTCAGGCGCAAATAAGACTTCTG
AAACATCTCCCTTGTAGACTGTCGATGGCATTTTTTTATCACCTATGGTATCAATTCTGC
GAGTATCACTACTTCAACCTGAAACGTCATACGAAATAGAATTTTGCTACGGTCACTTAG
GTCAGTTCGTGTCTTGAATACTAACCGGTCAAAATTCGTTCCATCCCCCTTTCGTTTACT
ATGGACAAGTCTTCGTATCTCGTTCTCAAGTAGTTCCAAGTGTTTCCTACCCTTAACTGT
TCTCATGTCTACGGTTATGTTAATGCGTGTTGTAACAAAATCGTAGAACAGTTCAGGAGC
CTCTTCGTTGTGCGCTGTTTCGTACAGTAGGACGTAATCGTGCTTCTGTAAATCAAGACG
TTTGCCGTGTTCAGGAGAGGTATCAGTAATGTCCAAAACGACTGGCCGATAGTTACCAGT
GTTGGCTCGATTCCAATCCGTTTTAAAGATGTCAAGCAATGACGTAAGACCCTCTTTCCA
TGTTGCAACCATGCTATCACCGCTTCTTCTTTAGGCGTAGGCCGTACGTATCACCCATTG
GAACTCGGCGCACTTCGGCTTCTTCGATGGTGTCTTGGTATGTTTTCAAGACAATTTCAC
CATTAACGTAGCGCATCCCATTGTTTGCAAGTTCAGGATGTATTCGTAGCATACTCTCGT
CTGTTGCTTTTTTTAGACTGTTTTCTTCATTAGCATTAAGAGGCAAGCCTTGTTGATTGA
TAATTTCACCATCCTTCATCATAAATCCAAGTGCAACGAGTTCGATGTTTTGCATTCGTT
GTCGCAAATCAGGTGGACTATTGACGAGTTCTTCAATCAAATTTCTTTGAAAATTGACAT
CCTTTAGTAACAAAGCGTTGGCTTCTTCGTGAAATCGTTCACCATCTCTTGAAAATTCAC
GATAACCCATAGGACTTTTTCTCAATTGAACACCACCATTTCAATGTACTTTGGTAGGGT
TCGGTCGATTTCAGATTGATACAATTGTATTTTACTGGTTAAATCAACGTTTTGAGTACC
TTCAGGAATCAGCACACTACGGTCATCAGCCATGAGCAATTCAATAGCCACCATCTTTGT
ACAGATGTCTTCAATGGCTTTTTCCAAGTAACGTTCACCGCAAATGTATGCTACCTTGAT
AGCGTTCCATTCAAAGAATGGATATGAGTTGTTGAAGTAAACAATACCTTGCTCATGGTC
GAGCCACCAGTCACGTAGACGTGCCATATCTCCACTGCTTGAACCGCCTTGTAGGTCTAC
CAAAAGCGATTCTTGAGTGATTGCACCTGTAATAGCACTCAAAGTACCTGTTACTGCAAC
ACATCCCGTAAATGATGTAGCGGTTTTTCCTGTGTATCGAAACACATCACCACTGGCATC
AATGGCTACTCCAGCATCAACAAACCCTGTAGTGGATGCTACATTGATGACTGTAGGTGC
GCCAACACCATCGTAACTGGTAAAAGTAGTACTGTTGGTTTGAGTTTGCGATATTTCAAT
GTTGGAATTTGTTGTGACAATACTGCACGTTTCACCCGCTTTGACTTGACGCATTGAGGT
TAATTTCACCACACCTGTACCGTAATCACTGTTCGCTGTTGCTAAGAACTCGTTATGGAC
ACCCACGTTTGATGTTGAGCCTTCCAGTGTAAACGGTGGAGAAAACTCAACAGTTGCTTT
GTTCACACGGTCTTCTTTGTTTACCAAATCCGCAAAATTTTGAGCCACAGTTGTAGCATC
AAAATCGTCACGCCACTGGTCTGTGCCTGTGCCTTGAGCAAGCGTTGCAACAGTACCGTT
ACCGGGTGAAATGTAGATACCTGCGGTTGCCAAATCAGATACATCATCAAACTTGATACG
TGCCTCCGCACCGCATATTTCTCGATAGTCAGCACCTTGCCACAACTCAATTCGTAGCAT
CTGTTGGACATTGCGAAACAAGAGTGGTGCAGTACCAACGTAATCCGTATAGTACCGTCG
TCGGTATGGCTTGTAAGTATCGAAGTTAATGTACTCGGCACTCACCAAGTATGGTCGCCA
AGCGTTGTGTGTTACGTTATCAATGCGGTCTTGCATCTTGAGAATAACGTGGTCTACTTT
GGCCTTGGTCATACCTCGTGTTTTACCGTTGGTAAACGAGGCTTGATTCTGTACGTACCC
ATTGTCGGCTACTTCGTATTCTGATACAGTAATCGGTGAAGTAGTGAACGTAATTTTGAC
GTGACCCGTACCCGCACTGTCACCACTTTCGCTTGCTCCTATGGCTGAAATCTCCAAGTC
TTCTTTACCGAATGGGTCAGCATCGCTGTACAGTCTTACTTTGTCACCAATAGTAAAACC
GTGATTACGAAAGTCTGTACCTGTAATGTATATTGCATTGGTATCAGCAGTAGCCGACAT
CAAGACGGCTTCTTGCGGCCCAATGTCAAGGAGGTCAGCAACTTTTTGGGCGGTTGTGTA
CACAGTAGCAGTCGGGTCGAGTGGCCTTGTTTCAGGTTCACCGGGTGAGAATACTACTGG
CATGCATACTCCTCCCTCACTTCATTGCACAATCGGTACACATGCCCATTTCACGAATAA
ATAACAAATCGTCTTCATCTTCTCGATAAATACCTTTGTTGCATCTTGGACAACGTGTGT
CGTATTCTTGACCTTGCCAATCATACGGGTCGTTTTTCAAAAATAACCATGCTTGATTAA
ACGCCATTTTTTCCCCTCATCTAACTGGTGAACTACCTCGTCCTCCGCCTAAGAACCTTG
TTAAATCATTTTCTTTCGCCCCACCTGTTTCCTTCCATCGTTGTGCTCGTGGGTAACAAT
AATCACAAGTGTCACAGAAGAATCCTTCATCTTCTCCGGGTTGTAAATTACGATATGCAT
CGCTGTTGATATACGCCGCCGCCGCCGGACAAAGAGTAGTGTCCATATGTTCCAAATAAC
GACCTTCTTTATCGTACGGACCTTGATTTTTTATGACCATCCAAGCATCACGGAAACTGC
TGATGTGGTGTACAGCCTTTCGAGCCATACGGTCCATGAGGTCTTCTTCGCTTTGTGGGC
GGTCGTCTTCTTCCTCGTCTTCGTCATCCATAAATTGACTTTCAGGCTTTAGATTGCCCT
TTTCATCCATGATTTCAGACATGAGTTTGTCTTGTGGAGTCATAGTATCACCAGTCTTGT
AGGAATCAGCACTTCTTGTATCACGCATCATGTTGTTTGATTCAAGCGTTTCACCATCTC
TAAATTCATCATCAATAGCCGCTTGCTCCCCCGCTACATCAGGCTCACTAAGCGAACTTC
CCAAAGTTTGCCCCTCAAAGGGTACTCTTTCGCCCATGAACTTGATGTTGTGGGCTTCAG
GATTCATCACCATGTCCCTCATGAGTTTGTCACGGCCTTGTGTAAACATGTCACCAGTAG
GGCTTTGACCGCCTTGACGCATTTGGTCAGCCATCATTCGGTTTGCAAGTTGTTGCAAAC
GCATCTCTTTGTCGCCTTGCAATACCTTTTGTCGGTGTGGTGCTACTGCTTTAACAAATA
CTTTACCCATTATATCACGCTCGTTTGGTTTCATCTCGATGGCCTAAGTTGTATTCCATA
GGTTTGTCGCAAGCCCCGCAGGTTTCTCTCCACAGGAAGTGAAGAAAGCCGCAATGCGTG
CAACGAGTCCCTGCTCCGATGTTAAGCACATCACCGATATGACGATTACGGTTGCGTTGA
GCACTCGTCACCCCTGCTAAGGGACTGTCTTTTTTGTCGGCTACGTTACTCACGTCGAAG
CGTACGCCTTCTTTGTTGGCACGAGCCATGTCGCTCAAGTCAATGTTGCGTACTTCAAAG
CCCACCTACTCACCTCAAGCGAGTTGGTAAAGGACAACGATAAACGTGTTACCAAGCACC
GTAATGCATTCAGTACCGAGCACTGCGTTGGTTGCACTCGCATCGCTTACCGCTTGAATA
GCGGTGTCGATAGTCGTTTCTAATGTGCTCAAGTCACTGAACTCTTTTGGTGAAAGAGGT
CCAATAATCTTTGAACCAACCTTGGTTAGTAATACCATGTGTCGTCACCTCAAGAGCGAC
GACCCATTGCTACAAATGTACATGCGCCACCGACATTGAGTGTTGTATCGCTGATTCCGT
GAGTTACGGTAGCGGCACTACCTACTGCATTTACCATTGCGCCATCAATTGAAGCGAGCA
AACTGCTCAAATCAATTGCTTCTGCGCCATCGGTACTACCAGTGATTATAATTCGGTCAC
CAAAAACGGTCGGTCGTGGGTCAATTGTTACTGCCATTATTCTTCATCTCCTGTAATTTC
TTCTGTTGCTTCCTCTTCCTCGGACGGGTTTAGATGCGCCTCAACGAGTTCAAGTGCCTT
CGTTTTAGTCATGTACCCGCTTGGTGTATCAACGTTTTGTTCATCCAACCAATTGAGTAT
ATCCTTTCGACTCCATCCGGAGTCAGGGATTCCATCATTCCCACCGTCCACGGTTACCCC
TTCGTCACCTTCAAGTCGAAAGTGGCTCAACGGTAGCGTATTTCGCCACTCATTGAGCCA
CTCTTGAGTGACTTCGATAGTTTCACCACGAATCCAAGAACCTGAACCGTGTCGAGCACG
TCGTTCATAGTAAGGACCGAGGTAGGTCACCGTGGGCATAGAAAACAACCTCAAATGAGT
AGCAGTGTTACCGTCCCAGCAGTTGCAACTGCCGCAGTAAGTTGAAGGTCACCAGTCTTT
GTAACCGACGAAGCACCCGATTGTCCGATAATTCCAACAATCTTGCTTACAGGTGTACCA
TCTTCTAGGTCATCACCAGTGCCGGATGCACCGCTTGAAATCGTAATGATAGCGGGTGCA
GTCGTTACAGCACCCAATTCAAGGGTAAGCATTCGCATTGAGCCACCTGCTCGGTTGGTA
TCGTCGTTGTTGGTTGCAAGGAAACCAGTGAGGTTACCGGGGTAGTCACCCGATGCACCA
TTTGCTCCATCCAACCATCGTGTTTCATCGACCGGTGAACCGGTTCGCATGTCCAAGTCA
ACTGCAACAACCAACGACGCTAAGTTCACATCAGGTGCTACAGTAAATTTCAATCCTTTG
TTGTAGTAAGGTCCAGCCATATTTCATCATCTCCGTATTTTTTTTCTCCTCACTTCAAAT
CCCGAATGGAACCGTGACCTCCAAAGAAAGTGGTCCAAAGTTCTCCCATTGTGCGGTACA
TACCTTCTTGTCCAAGACGGTTGATAGCGAATGGGTCGCCAGTTTCAATTCCGGACTCAA
AGTACTGCGTTGGGATTGCAGTGGAGAAGTAAAGGTAATCAGTGTCGAGGAAGTACATAC
GACTTAGAGTGTCAGGTTGTACGTCCTTGGAAGGAATGATTGGGACACCGTTGTAAGTAG
CAACAATGAAACCAGCCTCAATACCGGGTACACCCTTTACGCCGTTGTAGGTAGGGGTGA
CACGCTTCTCTTCCATGAATCGCTGTTGCGACTGGAGGAGTTGCTGTAGACGCATGAGTG
TGTCATATCCAGTAAGGATAACCTTCGGGTTACCACCACGAGTCCAAATCTTTTGGAAGA
GGTCGTCAAGGTGGTCGAGGGAGAGCACACGGTCTGTACCACTGTTCTCGTTGTGTTCAG
CGAGGGACCAAGAGTTTTCACTTCGGTCGATGCTGTACATGTCCTCGTTTGCGGATGCGG
ATGCACCAGTGGTTACACGGTCGAGGGACTCGAAATCGTTCCCTGCAACAGTTCCCTTGT
CAGCAGTCATCATCTTGTTGATATGTTCTGCGTGATGCTTACCCATTTCTTCCTTAAGGA
TAGAACGGATGTCACCAAGTCCATCGTCCTTGTCAGCAAGGAACATTGCGGTTTCGCTCA
TGTCGAATGTGTGGACAATCGTCTTTGGTTTAGCCGCAATGTGCTGGAAGGTAGGCTTGG
TTGTGTCAGGTAGTGTAGCGTTTTCTGCAACACCGCCACCCTTTGCGAAGGAAGGACGTT
GTGTAATGACTCGCCATCCACTGCGCTCCCAAGGTCGCTTTGGTAGAATGGAGAAAGCGT
TGAACTCTTGGTTCAACTGGCTCCAAACCTTGCGTCCGTAGATTGCTTGGTATGTTCCTG
CGGTCGTAGATAGCATAGGTGCGTCAGCCTTGAGCAACTCGCTACCGGAGTAGGAGTAAC
CCATAGCGTTACCTGCGCCATAATAATATCGTTCCATGTCTGTAATGCTTCTGATGTAAT
CTCTTGCCATATTGTTCAACTCCTAATTTCAGGCTCCCCTCAACGTTTTGCTTGCAAGGT
TGTGTACCTCATCCCATGACATGTTACCCAAGTCTTGGGTTGATGGTATCTCAACATTAG
CGGAGGAAACAGATTTTGCGATTGTGTGACTTTCAGTGTTCAAGTTATCAATACGCTCGG
AGAGGTTCTCGATTGACTTGAGGACTTCTGTAAGTGGTCCACGAGCGTCAAAAGTGCTTC
GTTCTGCTTCTTGCTTCTCGATTTCGAGTTCCTTTGCAAGTCGCTGGGAAAAGTTTGCTT
CCAAATTGTTTCGGAAGTTTTGTTCAAGAGATGCCGCCTTGTAGACTTCGTATGCATTCT
CGATGTCGGATGGAGAAACGTTGCCTTCATTGAGGTAACCCTTAGACACTGAAACTGGTC
CAAGTGCACCTGCTGGTTGCTTGCCACCACCGGAGGTGAGGGCTGAAAGCGCACCAGTAG
ATGGACTGCCATTTTCTTGTCCTCGGCCACGGACTTGACCAGCAAAGTAGTCAGCACCGT
CAACGGAGTCAGGATTATCAAATCCACCAAGTTGAGCCTTAGCCACATCATCGAAGTGAG
CACGAGCCGCCATTGTATCAACTCCAGCAGACTTCAATGTGTTTTCCATCCAGTCAAGAT
ATTCGGATGTAATTACATCGCCAAAATCTTCACTCTTCATGTATGCTTTGTCGTCACTGT
CTTTTTCTTCTTTCATGTCTTCACCATCTTTCTTTTCTTCTTTTGGCTCGTCATCTTTTT
TATCCTTGATATGCTCACGGAGTTGAGGAGGAATTTCTCCCTTTTCCATTGCATCAAGTC
GGGCTTCTAATCGTTCCATAACGCTGTTCAAATCAACTTCACTTGTCATATTTGTGTCCT
CCTTTAGTATACTGAACTGTGCTTCAGGGTTAATCCCCTTCTCACAAATCGTAATTTCGT
GCAATTCCATTTTTGAAATCTCTTGGTAATCGCCTTTAATGTTGTCAGACTTTCGCACTC
GCTTGAATGCTTGTCCTCCAATTGAAAATCCACGAAGGTTACCCTTGCGAATTTCGGCGG
CTACTTCACGAGCCTTCTCAATATCATTGCGGAGTTGAACAACAACAAACATGCCTGTGT
CGTCACATTCGGACTTCCACATTCGGCCATTGCTGTCTACGTAAGAATCCAAGACTTCAC
CGACTTGGATGTTTGAGTGAGCGAGTTGTACGTTGCGGTACTTCTCACTCTTCATGAACC
CGTCAAATGCGTCTTTAAGCGCACCACGAGTAATAAGGTCGCCTTGCTTATCGACAAGTT
CGACCGATGCATAACCTGCTACAACCAAGTCGGAACCACTCTTGAGGAGAGCGATGTCCA
TAGAAGGTCGCTTTAGCGTCAGCATTAAACTAACGATTCTTTGTAACCATATTTAAACCC
GTACTATACTTTGGAAAGTACAGGTTCATCGTCTTTGAAATCTAAACTAAGATGTTCGCC
CTCTTCTGTATCTGTTTCAACAGGCTTGAAGTGTTGTGGTTTTTTCTTTTTCTTTGGTTC
AATATCATCAACTCTTGGATGATAATCAGGTAAGTTTTCTTCATCTGTAAGTTGAGTTGG
TCCAGCAGGTGATTCTATCGGAGTTCCCAAATCAATACCTAAACCTCTTGGTCCAGTCCA
TGTCATACGCTCTTTCGCAAGTTTATCCAATGTACGTACAATAACTTCTAATGCTTTTTT
CTTGTCTTCGGGTTTGAGCAATAGGTCTTCGTCGTCTTCCTCGATAATACCGACTGAACC
CTCTTCAATACGCTTTGGTGATGGTTTCTTTGGCATTTCAAGGTCTTCAACCTTTGACTT
CTTTTGCAATTGGCCGCTAAACAAAAGCGGTGTAAGTGGACTCCAAAACGGCTGTAGGCT
TTCAGCCAGTGTTACACTGTAATCATTTTTGTACAAGTCGCCCATTGTACTTACTGGAGA
ATGAACGTACCACATATCCCCAACTTCATCAACTTGGTACGTTACAGTATCAATGTCCTT
TAGAATAACATGTAAACCATGTTCGTCGTATTCAACGTCATGTGGGATATTGATAGGTAG
GTAACCTTTGGTTAGCAAGTCAAGCGACTCGGTGCTCGCTGGACCTTCACCCTCACCCTC
ACCTTCGATTTGACGAATCTGTACAGTGTAGACGTTTTTCTCACCACGAGTCTTCTTGGT
AATACCGCTTACCGATGCTCGTACAATGTCACCAACCTTGTACGCCTTTTGCTCACGTCG
TGCTGTACCTATGTCCATGTAGTGCTTACCGTCAATCGTAACGGCTCGGTTTTGCAGTCC
TTCATCATCAAGCAGTGGACCTGCACCCAATTGGTATGTGTACGGTCCATTACCTCGTCG
GTCAAGTACAATGAAGTTGTAGTCACGAGTCGGTCGGTACAATATCCACTTTGGATGTCG
ATACTCACCTTTCATGTATGTGGATTTAGAATCACGCAACAAGATATTATCGTGGTCATC
TTGCATTCGCTTGACAGATTCTTTCAAGCCTTCACTGTCTGTCATTTTCGTATCGTGTGG
TCCGGGTACAATGACATTCTCGTGGCTTTCAAATTGTGAGCGAAGAATCTTGACACGCTC
AAACAACAGCATGTCGCTAATATCATTGTTGTCGTAATTGATAATATCAATAATATTGAG
GTCTTCATCCCCCATAATTCCATCAATAGCATAGTTTTTGTCGCTTACCTTCACCAGTGC
TTCACGGTGGTTCTTACGAAGACCGACCTTCTTACCCTTCTCATTCAAAGCAGTGACTTC
ATCACCGTTCTTGATGAGCATGACACGCTTGCCGTCGTACCACTTTGATACGACCCATGA
ACCACTAAATCCACGTAGGTGTTCTAAGTCGCTCATCTCAAAGATGCGATGCATAGGACG
AATCAAAGGAGTCCACTGCGGGTCTTCTTCTTTCATCAACAACTCATCAGGATTAAGCAT
TCCTTGAATAAACTCCGTCATTTCGTTGAGAGCCAGTCTGTTTGGGTCTTGTCCGATTGG
TAGGAACGTTTCAGGGTCAAGACCAAAGATAGGTAGATTGCTTTCTCTTGGTGGTGGGGC
GTTACCCCATACTTGTTCTCGGACATCTTTACCATGTACCATGTCGATGAGTTCGTACGG
CACAGTATGATACAACCCTTCCTCGGCGTATGTACCTGCTACCATTTGACCATCGGGTGT
AAATTCAACACCAACTGATGGTCTTGCAAGCCATCCACCGTGATGTCCACCTGCATCAAA
CGTATCAAAGATACTGTGATTATTAGGATTCGGCGCACCAACAGGCACTTGTGTCATGCC
GGGTCTTGCGCTAATGGAAGTTGTGGGTTGTTCCATTCGACCTTCTTGTTCAACCATTGG
ATTGTAATGCAAAATTGTGTCTAAATTGTTTCGTGTCGTAGCGGCAATTTGAGGAAGACC
TTTTCCTGATGAACCCCGCTTGTATTGTTGAGCACCATGTACATCATTTTCAACCATCTC
TAATCCATTCGCATCAGCCAGTGCTGTGAATGAACCACCCATAAGTTGCTTTACACGACG
TGGTAATGAGTGTAGTTGAGGGAACGACTTGAAGGCACTTGGTTTCTTAACCTCCGAGTA
AATGGTATCGAGTGCACCATGATACCCATTTTCTTGAGCCAACTTTGAGAAACGCATTGC
ATCGTTCAAATCTTTTTCATCTTGTTCAAGTATACTTTCATCGTGAAGGTGTGAAATATC
GCTGTTGTGCAAGTCAGTTACGTTTCCATGCATCAACAGTTGATTGACTGTAGAAGCAAA
CAATGGTGTGTTCATTTCATTTGACCTGTCGATAATTGAACGAGCATGTTCTTTCATTTC
AGGAGTCTTTGGTAATGCCAGTGCTTCAAGCACTTCTTCCACACTCATGTTACCGTCTAC
TTGGAATCCATGCTCTTGCAAATGCGATGCTACGTTTTGATGGAAGTTACCATTTGCAGG
GGGTTTATCGTACGTTATATCGTCAAATGAAAGACCGTAACCAAGTGTTTGCAATCCGTG
TACATCGTGCGGTACATGCGTAATGTATCGTTGTGCATCACGGAACATTCGTGCAGTGTT
ATCAATAAATTTTTGCGGGTTGTTTGGGTCAAAAGCGGTAGGGTCGGCCTCAAGCATTTT
TTCTTTAATCATCGGTGCAACTTGTGCTACCAACATACGGTGTGCTTTCTTGAGGTCTTC
TTCACGTCGTTGGTCGATTTTCCAATGCGATGTCATTTTACCTTGAGTGCTTTCAATGGC
TTGCTGTTGAAGCGAAGTCAATTCAGCAACTTTTTGAGAAAGTTGTTGTTGGATAAGTGG
CTTATCAATATCATCAGCCTCAACCATACGTTGATTCAAATCATCGACTTCTTCTTGCAA
TTTTTCTTCTTTTTCAAATGCAGGGAGTGCTCCACCAAAACTCAATCCACTGCTAACAGC
GTCAAGAAGTGTTGGTTTCTTGTGCTTAAACGAGCGACCACGACTTGACAAATTTATCAA
TACATCATCCAAGAAGTTATCAACAATTTGCTTTATTGGTGCAGTTTCATTCTTGTTAAA
GCCCAAACGCTGGTACAGGTCTTCAAAATCTTCCTTTTCCAAATATTCCAAAATTGCTTT
TGGATTTGTAGATTGAATGGTTTTTGATATTTCAGTTAAGAAACGTAGTCCTTCACGTTG
TGCGCTACTTTGCAAATAGTCTTTGACTTTACCAAATGATGGCGATGAAACACCCCAGTC
TAAAAATGCAAGCATATCTTCGGTAGTTTCGCCACCACTTACTGGTTGAGCACCTCGTAT
GAAATCGTTAAACGATAAAACAGATTTTTCAGTAGGATTGTTCAAGTGATTGAATCGACC
CAGTTGCATAATTTGTTTGTGAGTGTCTTGTGCGTTATTGACAATATGTTTATCGCTTCC
ATATGGCGCATAATTACGATACGAACCGTGATGTATGAATGGATTTCTTGTAAGTACACT
ATTGAACGCTTTGAGGTGAGGTTGATTTTCAAACAAATCTTTTCGCTCACCATCAGTCAT
ATGTCGTATTGTATATTCGTAGGGGGCTGAAAGCGATGATTTGTGTTCAGTAAAATTGTT
TTTCGACGTTTTACCTTCTTTGAAGCCTGATTTTGATGACGCACTTGGTACTGGTCGTGA
AACATTTGACGGTGAAAGTATATTTTGAATGGTTTTCAATTCAGGGTGGTAAACATATTT
TTCCGCATTTTTATCGTATTGACCGTGTTGTTGAGAGTGTTCAGGCATAAAGTGAGCACC
CAAAGAAATATTGTTTTGATTTGGTACGATAACGGTCTTTTCATCACTTTTACCAAAATC
ATGCATTTCGCCAAGCAATGATACACTGTCATCGTCCGAAGTAGTAGCGTGAATAATTTC
GTTGTACGTAGGTAATGTCATACCCGCACCACCTATTCCTTGAAACGGTTTTGACCAAAA
AGAACCAAGACCATAAGTGTGCCTTCCGTCTTCACTTGTGCGCCAATACGAAGGCTTGTC
TTCACTTGGTGCTGGACCGTGAACGGCTTTCAAAAACGATAAGTGCTTACGAATATCTTT
TTCTTGTTGTTGCAAATTCATGGACGAAGAAGCATCTTCTTCGATATTTTCAATCCAGTC
AAGCGGTACAAGTGGTCCGTCCATTTTTCCATAAACAGGATGCATGGATAATAGTTCTCT
TGTTTTAGGATGAAAACCCGCCATGTACAAAATGTCTTCAATAGGTAATCTCGCATGGTC
TACTTTCATGGTTCTTTTACCAAATTGCGCTCGTTCAGCATCTTTTAACTGCTCCCATTC
CAATTCAGGAAGTTCACCTGTTTGGTGAAGATTGAGTCGTGGCAAAAATTTCATTCTTTG
CTTGTAACCTTTTCCAGCGTCTTCTCGCATTCCACCATACAATTCATTGATTTCATTAAG
GATAATATCAGCAATTGACTCATCGTTTGAACCGTATGGGAGATGCGCTCCTCTTGCCAT
ACCTGATTGTAAGAAACGACCTGCTTCACTTGCTTCATAATCAGTATCATTGTCTTCCAA
TCGAAGCGAAGCGTTACGTCCTAACATTCTCGGACTTCGTACAGCCCAATTCATTTCAGG
TGTTTTTCGCATAATCGCATTGTGCGTAAAACGAGCCGATGGTACTTTTTGACCGTTTGG
TAATTCAATCAAGTGATTATCGTCTACACCTTCACGCATACCTTTCATAACCGCAGTGCG
TTCTTCAGGTGACAACCATTCAAGGCCAAACATGTAACCATGATGTCCTAATGCAGTTGG
ATGAATCTTGTAATTATCATCAAGTACTGTATCTTCACTTACCCATTGCCTTGCTCGGTC
TTCAAAGTGGTCTTCACGCAGTTTTTGAAAAACATCTTTTGGAGCCATACCCATTGCACG
ATACTCATCTTCTCGTTCTGTGTTTTGTTTCTTCCAACGTTGAAAATCACGTTGGTAAAG
GTCTTTTTGATGTGAAAGCATTGAGCCGTTTTGCAATATACTTCCAAGCAGTTTGAATTT
TTTATCTGTTCCTTCGGGTTGAAACCCAAATAGTAACGGATGCTTTTGTTTTGAAAGTTC
ATCCAAGTAATCCTTTTCCATTTCTTTCTCTTCATCCATGTACCCGCCTAATGTGTGTGC
TCGGAGCATTTCAACAAAGTGCGGCATACCTGTTACAGAATGCATACGGAGAAGCGGGTG
ATTGGCAGGGTGAAATGGAAAGTGATATTCTTTGTATGGATGACCTGCTGTTGGTCGGTA
CACAGGCCATACGGAGTGGTGGTCAGCGTTTTTCTTACCACGTTGTAGTCCATTAACCCA
AATGTGGTTTGTCAAATCGTCCTGTGTGTCTTGCGTATTGAGAAGTAGTCCCGCACCTGT
GTCTGTCCCAGTATTGTATTCATACTCAAACTTATCTTCACCCTCTTCTTTTTCTTTGAT
AATCGCATCAGCGATTGAATACAATGATGTGTAAATGACTTCGCTCGGTGCTTTTCGCAT
GGATTGCCACGCAATGATGTATTCAGCCGCATTACGCTCAAGGTCAAGTTTGTCGTCCAA
CGACTTTAGTAAATCGGCACTTGCAATGTCAAGTTGGTCATACGACATACTTTCACCGCC
ATCATAGCGGCTTGAATGCTGGACATGCGTGAAGGTCAGCACCCATCATTTCAGGCATTT
TGCAACCAGTTTGTTGTGTTGCACCGCATGTACCACAAATTGTTGGCACTGGGCGTTGCT
CACTCATTTCACGCATAAGAGCCTTACTTGATGCTTTCTTGAGTTTCTTTGACTCTCCCA
TTGCATCTTCCCTATCCACACCACCACCTGCATGTGGATTCATACGAGTTGAGAGTTGTT
CCATGTTTGTTGCATCCTTACCTTTCTTTTTCTTTGGTGCATCTTCTGTTTCGATAGTCC
TACCGTTGGTGGTAAAGTAACCACTCTTAGTTTGTCCACCTGATTCAGCGTGGAAAGAAG
GATTGACATCGGTGATTTTTTCAGGTTTGAAACCGGGTTCGGCTTTTGCCATTTTGCCAC
CGCATCCCATTTTCATACAGCCACCCATCTTGTTCATCTTAGAGCCACAATTTGGACAGT
CCTTACAGTCACACTTACCTTCAGGACAATCGCATTTTCCTTTGATAATTTCCAATTGAC
TTAGGCGTTGCTCGATTTCTCTTGCTTTGGTAAGTAAAGGTGCTTCACTTGGACGAGGCT
TCATTAGTTCATCTCCTGTTCTTTTGCTGTTTGTGCCATTTCATGAATTTCTTCCCATGA
CATATTGTGGAACTCTTCATTGGATTGAGGAACGGATGAAACTGGGTCACCCTTGAGAAT
TGAATCGTTTTCCATATCAGCACGAAGTGGGTCAAAACCCAAATCCATTGACAACGGAGT
TGACGATGTAACTAAGCCCATTTTACGCAACAGTGCTTGTGGATTGTTAATAGTTGCACG
AAGTCGCTGATTTTCTTGTTTAAGCAATGCTAAGTCAGAATCCATGTTTTCCATTTTAGT
AATGAGAACACTCATCAACTGTTCAGCATTGTTATCCGACATAAGATTCATCCTCGTCGT
CCAAATGTACCGCTTGCTGGTCGGAAGTTGCTTCGTGATTGACGGCTTTGTACAGTTCCC
GAAAGACGCTTACCAGTAAGCGGTACATAGTTGTCTTCCTTTTGGAAAGTATATGGGGCT
ACTCCGTTTACATAGATGTCTTTTGCGCCAGTTTTTGTAGCCGCATTTTCAGACTTGAAA
ATTTCAGTTTGTAAATCTTCAAGTAAAAAGTCTGATAATTTTTGTACTTCTGTTAAATGT
TGCTTTGCAAGGTTACCATCACCTTGTTCTAAAGCGGTAGCGAATGCTTTTTGCGCTTGT
TCCATTTTTCGTGCCATTGGGTGCATTTTCAATAAATCCATAAGAACCCCTCTTGTTTGT
GTCATTGCATACTTGTTTAAAGAGTTTTACCGCCCTCTTGGTCTACGAGCATTCAATAAT
GCATTTGAAACGTTTTGCATCATAGAAGGTTCAGGACCACGTTGTTGTACACTTGAAAGC
GGAGAACCGCTTCCCATTGTACCTCTTCGTTGTGGTGCTACAGGACCACGGTTTCGTATT
CCCATGCCTTCACTACCGGGCTGTAGTGGGGGCGCAATACCGGGAGGAAGTTGTCGTGAT
TGCGGTGGCATTCCACCCATTTGTTGTGGCATTCCTCCACCGGGTGGCATAGGTGGCATT
CCTCGACCACCCATCATCTGTGGTGGCATTCCTCCACCGGGTGGCATTCCTCCACCGGGG
GGCATTCCGCCGGGTGGAGGCGCACCACCGGGTGGTGGTGCTGGAGCAGGTGGTGGTTTA
CGATATACAAATCGTACATCACGGTTCGATGGGTCTTCCAAGAGTTCAGGTTGGAATCCA
AGTTGTGCCATACGCTGTGCAACGTTGAGTTCTTGTTCATCTCTTCGTAGACGTGTAATT
TCATCTTCTTCTTCGTTTGGATAAAGTGTGAGTTTCCAATCATTGATGTTCATTTGCCGA
AGTAATCTTGGGAACAAAACTTCCGTGTAAACTTTTTGTCCAAATTCTACAGCACGATTG
GTGACAAGTATTTGCAATCCTTCGTTGTTTAGACCACCCGACTTACCATTATCAACCATG
AAGATTGACGATACACCATAGAAAGCCGCTATACGATTACGTATCTCGTCACGCACAGCG
ATATACTGCATTTCTTCAAGCGTGTCCATGAACTTAATCCAATTCACACCACCACGACCT
GATTGTGATTCAATACCAACACGAGGAATATAGTGTGGGTCACGTTCCAATTTTTCATCA
GTGGCTTTCCAAAACGCTTTCATGGATTCAAGGTTATCCGTTGTAACAGATATAACACCC
TTTGGAATACGACGTTTTTGATACGCTGTGTAAATGTAGTTGTCCATTGCCGTCAATGTC
ATGGCTTGTCGCCACATCGTATTGACAGGAGAGCGACCGTACAATTTTGATGGATTGTAT
TTTGAAACATGCAGTACTTCTCCTTCAACAAAGTACTGCGTCTTACCGCTACCCGCCATA
TTGACGTAATGGACATCATGTAAATCGGAACCACATACTTCACAAGTATCGGTTTCTGTG
TGTGTTTTTACTTGGTCACGATGAATCAAGCAGGTTTTGTAACGACCTCCACGTACACCA
CGCTTATCGGCTACAATACGCATGAATATTGGGTCACCACGAACCATTTCTTTGACTCGG
TAAAACTGTACTTCTTTGGTTTCAGGGTCAATAAAGTACTCTTTGACTAAAATTAAAAAC
GCATCATCTATGATGTTAAGGTCATTTTCAACTTCATGAAGAAGGTGATGAAACGATTGC
TCCATGCTGTTTTCCTGCTTAAGCAACCACTTCGGGTATGTTAGTTCATCAATGTCGGGT
TTACGCACAGCACCGCCACATTCTTTGCATGTTTCCATTTCTTGTTGATATTCTTCATCA
CACGCTGTACATTTAACAGTAAAACGCTTCTCCCAGTAAAACCCACGTCGAAACATTTCT
TGACGTAGTTTTGAAAGTACAGTACGTAAAATAAGTGATTCGTTACTTACCGCAAACAAT
GCAGGGAGAGTAATACCCTGCGCCATGACAGGTTCTTGAATACCACTTGACCAAAGCGGC
ATAGTTGGGGTTGGGCTTTCACGACGACGAAAAGGACTACTGATTGCCGACAGAAAACGA
GAGATTCGACCTTGTTCTTCCGCCATCACAATCCCTCCGCATAGCCACCTATGGTATCAG
CGTCTACTCCCCATTTGTTTAATAACGATTCGGATTTAGTTTGATGGTCTTTCCAGTTGG
TAAATGTTACCAATTGATACAACTCATTCTTACGCAGTTTGTCTTTTTCATCAACATATG
CAAGCATCGCTTTAGCCTGTAAGTCTTTCAAACGCATATGTGGCATGGAGTGTTTTAACA
CATGCCGAATGTCATCTTTGGCTGAAAAAATAAGACGATGAATGCTTTTTTGAGTATTCT
TTGCAACTTTTTGGTCAGTTACTAAACGACCACAACCAACAGCCTTTTGCAAATCTTCAC
ACAATTGCTTACCCATGTTTCCACTGGCAACAAATGTTACACGAGGGTCACCACGTTCTG
AAATAAAGATACTACCATCAGAATCAAGTGAACCGGCCATGTAACCCCATATGTCTTTGA
TAATTAATCCATGTGACCCAAATTTTAGATATGTACTTCGTGATGTTGCTTTGTAAACAT
CATACTCTTCACCGTATAATTTCAATAACGATGCCATTTTATTAACGGTCATGTTTTTCT
CAAGATGCCCTACACCTCGTCGTACAAGTTCACGACTTGATAGCGGTCCTTCTTTTTCCA
ATACATCAGATGCAAACTCAAGTGCTTGAATATCAACGTGTGGTAAATTATCGGTTTGCT
TGAGTACATTGCGCCACATTTTCTTTGCATCTTTTTGCAACTGATGTGCATTAACCCATT
CTTCTTGGTCTTCGGGTGTCCAGTCCACTTTGTCATTAAGTAAATTCAAAACTGTATTGG
CTTTCAAAAATTGTTGGCACGCTTTTTGTAAACTTACAGAACGACTTTCACCAAACTTTC
GCAGTGCTTTTAGCAACTTATCATTAAGCCCTAAACTCTTGATAACTTCATCAAGCCCAT
CAGCCCAAGTCAGTTGTTTGATGGTTGCTTCAACTTCCATCGCTTTGAGCATACGTACAT
CAGTAATAATTGAATCATACAAGTGCTTGTTGGCTTTATCGTTACGACGGGCTTTACGGC
ACTCACGAATAATGTCGTTTGCACTTTTACCCCATGTAGATTCAAGCCACCCATCACCGT
TTTTTGCAAACGAGTATTTCTTTAAATCTTCTTTAATCATTAAAGTAGAAGAAACTTCGA
CTGGTAAATTTTCATATGAAAAATGTGGGTGCTGAGATAAGGCTTTGACGACCATGTTGG
AAAACTCATCAGAAAAATGAATAGGCACATCATAGGTGTCGCCCACGAATGCACTACCCC
ACATATTGACCTCTCCATTGACCAATCATTTAGTCCTTTTTCTTCTTTACACCGACTTTC
TTTGGTTTAGCACCAATGGCAATTACCATTACCATGCCTTTCTTACCTTTCATGTCTTTC
TTTTCATCTTTCATTGCTTTCACCACTCTATTGTGTCTAAATACGGGTACAGGTGTATCA
CCATGTCCCATTTGTCGAAGGGCTTCCATTCGATGTCCACCCTCCTGAAATCCGCTAAAC
TCATTGTTTCTAAATTCAAGTTCAGGCATACCAATTGGCATACCTGCTTTAATTCCTTGA
AGAATACGAGCAATGTTTTCACGACTTCCGCCGTGTTCAGTAAATTGCCTACCGTCCCAT
CGAAACTTTGCATCTTTATTTGGTACAAAGGGTGCATCATGGTCTTGACTTAAAACATCA
AAATACTCATTTGGTGTCATTTGTGTAATTTTATCTTCTTTGCCCCAAGCATACGGTTGA
TTACCAATAACTGGTTCACTGGAGTCAAAGTTGTACGCCATACGAAGACCGGGTACATCG
GTATCTACAATTGGCATTTTGACAATTGTTGGCTTTCCACCAACACCTTGTTTCTTGGCT
CGCTTGCGTTTCGTAGCCGCACGCTTTTGACCTTCGCTCATTGAGCCACTGGTCTTTGGA
GTCTTACTTGATACTTTGACGCTTGGGCGACACTTTGGATAACCTTTGCTTGATTTACTG
GCTTTGCTACGACCACAAGGTGGGTGCGTACCGTCTTTTTTCTTACGTGAAACGTCTACC
CACTTTTCCTTAAACCAACGGTTCAAGTTCTTGATAACAAGAACATCATCACAACAAGAA
CAACGACTCATATTACCCTTACCATTTTTTTAATATTTTTTTGCTTGTCCATTAAGCGAT
AACAAGGACATTTTGGTGCTTTTGCTGAACACTGCCTACCTTCAATCATGCAAACGCAGG
GCGTATCTTTAGTACCGCCACAGCAACATGAGGGCTTTTTGAGTTTCATTTCTTCTTCCC
CTTTTTCTTACGGAACTTACCCTTACAGTATTGCACAGCCCAGCCATTCGCATAGGCTGA
TGGATAAACTTTGAATTTGCGCTTGGCCGCCGCTTTACCTGCTGGACATAGTTTTTTTTC
AAGCATGTCCCATGCTGATGTCATTCCTATACAATGTTCACAATCACAATTCATGTAATT
CACCACCCACCTGTTGCCATTCCTCGCCATTCATACCTTTTGGTTTTCCATGTGCAATCC
AACACAATTCACAAAACCCAAAAGGTCTTTTTCCTTTAAGCATACAAATACCACAAAACA
TGAAATTATGATTTCCTATTTTCATGGTATCATCCACCCTCCTGTGTTTTTTCCACCTAC
GGTATTGTCAAGCCAATCGCCAAATCCGGGCATCCAATCATCAAGTAATACGACTGTGCC
ACGGAACTCTTTCGTACCCCAATTGGCTAATGCTAATGCCATAGCCAAGTCGTCGTGCGT
ACCAACAGATTCCAATTTACCGTTCTTTTGCATACCAAAGCGATTAAGTTCTTGTTCAAG
TTTATGTGTGAAAGTACGACTGCGTTCATCACCATACGGTGTACGAATCTGTCCTTGCTC
AAATGCCATCAACAATGACATGAACATGCTTTCTTTGCGTTGTCGAGTTGTCATAAACGT
CTTGATAGGTATATCTTCACGCATATCTTTGAGTTCAGCCGCAAACATACGCTGGAAGTT
GTTACCTTCAAGTTCAATCAAATCGGGCTTGAAACGATTGTTAAGCAATAGAATGTGTTT
CTTTTGCGCCGCACCACCCAATCCTTTTTCATGAACAATACCTACAATTTGTTTTACATT
ATCATTAGGAGGTGTGCGAAGTACCATCATAGCAGTAAAGTCAGCGTTCTTATCCGATGC
AATCGCTGTGTCCCATCCAATGAAGTGTTGTCCAAAGACTCCTACAGGTTCACCTTCTTC
GTCGTAATCGGTTTCAGCCCTATCGAGCAACACCAAGTCTTTGTCACGAGCCTTTTCCAA
TATGTCGTTTGGAAACATACTTGCAACGTCGTGAATCGGTTCGCAAAGATACTCACGAGA
AAACTGAATTGCTGGCATAGAGAGTCTTCTGTGTTCAAGTGCTTCAAGATTCCATCGTTC
AGGCCACAGTGCTTCGCCTTCGTTATTGATGGCAGGGTATGTTTCAACGGTGAAAGCATC
TCTTTCTTCCAGTTCAGCGTACAAATCGTTGTACGAAAACGGCGTACCGACAATCATCAT
GCGACCTGTGTGGTGCAGTACAGGAAGTAAGACACCGTAAAACCAATCAGCCGCACGCTG
TAGTTCAGTACCCGTTGTACCCCATAGAATATCGTCACATACAACCACATCAGGGTGGAA
ACCACGAGTACCTCCACCTACCGACTTTGCCATCATACGACTTCCATTTGCAAACTCAAA
GTATGTCTTTCTCCACGGTCGTCCTTGTGGAATCAATTCACGTAGAATAGGTGTTGATTC
AATGTTATTGCGAATAAAACGCATGTGTTCAAGTGTCTGTTCAAGTGAGTGTGAAAAAAT
CATGACGTGTGTTCCGGGTCGAAATGCCGCTATCCATAGAGCGTACGACATAAAGAAAAC
AGACTTGCCGTGGTCACGACTCGCTTTGACACAGTAGTATCGGTTTTCTTCCAATCCTTT
GTCCCAACATTCATGGTGATACGAGTAATCAAACCCAAGTATGTTTTCAAAGAAATATTG
AAACGACTTTGCCGACATCTTTGCATCCATTTCATTAATGAAGGCTTGAATGTCTTCGCT
CATTTATTCACTCTCACATCTTAAGATATACATCAACTGCAAAAGCACCTGCTTCTTCAG
GGGTCATTTTATACAAATACGTACCCATTGTGTCAAACAAATCATGTACAAAATCGTTGG
ATGTTTGTAATTGATTTGGATTTTGAAGTCTTTGATAAGCGGCATATGCTTGAGCATCAG
TAGGATTAGTTGAGAACATACTTGGGTCAAGCGGTTGTTGTGGATTGAACTGTTGTTGTG
GATTGAACTGTTGTTGTCCTTGTTGCTGTGCAGGTGGTGGACCTCTTTGTTGTGCTGGCG
AACTCATGTCAGGTGGTAGTGCGTTAAGTGGACCACCACGAGGGAGTCGTGTTTGTACAC
TGGTTGTTTGTTGCGGTACAGCAGGTCCACCGGGCGTTTGCATAGATTGGCCTGTTACAT
CCGAATACGCACCTGCCGTTTGCTCCACAACAGGTTGGGTTACACCTGCTGGTGGTGCTT
GTGTGGGCATCATTAGTCCGGGTTGTTGTGGCCGATTACCACTCATTTCTGCACCTGTTT
GTACATGTGCTGGAAGAGGAGGTAGGGCTGTAGAAGACACTGGGAAATTCATAAATTCAG
GTCTTGGAGGTTGTTGTTCACCGGGTTGTAAAACTCGTACATTAGTAGGTTTACTTAAAC
GAGGAGATGGTCCAATACGTGGCGGCGGTCCTCGTTGTGCAGGGGGAGGAGATAAACCCA
TTTTTGCTCTCATCGGTGGTGAAAGATTTTGCATGATTTCATTTTGTCTTTGCGTTTGTG
CTCTTTCAGTCGCACGTTGTTGTCGCATTGCTTCTTTTTCTCTATCAAGCCTTTGAGTGC
GTCTTGCATTTCTTTCTTGTACTGCATTTGTAGTACTACTAAGAAATCTTGTAGGGTCAT
TAGCCTCAAATCCTTGTCCCGCTTGTAATGCCGCTAATGGGTCACCACCTTGCATTCGAT
GTGCTGTGTCCATTACAGTTTTTACACCAGCAATTCCTTTTAGCCCAAGACCCACTCCTG
CACCTATTCTATCTCGCAAACGAACTTTTCCTCTTGGTGCTGCAATAGTTTGCATTAAAT
CACTAATTTTTGGTCTTTGTCCACCACCTACTTGCTGGAGTTGCTGAATACCAACTCCTG
ATTGTTTTAGCACTAAAATTGGTTTATTCGACATACTTTCACCTCAAATTCATCTTTATT
ATTTTTACAACTTGAGGTTTGACATTGTACGACTTGGCAATGTTATGCCAGTCGCCCATT
GTATGTTGTATCGCCGTAACTTCACTACTGGTCAATCCTGTGTATTTTGCGAGATTTACC
GGTGATTGTAGAGATGGAGTAATGTGGGTAGAAACGTCACCATCAAGGCTCGCTTCTTTG
TATTGCATACGCTCAAGAGCCTTCATCAGTCTGTCCATAAGTGGGAGATGCATGTCCTCG
GCCTTCATGTAATCAGTCAGCAGACGTTGGCGTGGGTCTGATAAGGCTTGCTGTGACCTT
GCTTCCAATTCAGTCAAAGGGGCATCACTAATTGGTTGCGGTCGAGTCGCCCCTGCAATT
TGCAACATTTCACGAAATTGTGCTGGTGTAAAGTCAGCAATACCGGGTCGTAGTTGCTGA
AATTCAGGAGTAGGTGTCCCAGCCGGTTGAACATCAGGACGAATTTGCTGTGGTGCTGGA
ACAGGCGGAGGTGTTCTTGCCTGTTCAACGGGAGGTACACCTTCCGGCTGGGACATTTCA
TCTTTGTTTGGCGCAAAATCATCAATAGTGTGAAAATACGCTTCCATATGTTCATCCAAT
ATTGGTGCAGGAAACTCACCAGTTTCAGGGTCACGAATGGGATAACCGTGTATGTTTTGC
ATTCGCATTGGGTCTGTTGGAATTTCACCAATACCCATTTGCACAGTGTGGCCTCGTGCT
TCTGCTTGGTGATTGGCTAATGCTTCAATGACGTTACGAAATCGGTCTACTTGTCCAAGT
CGCTGTTCGCTGTAAGGTAGCCCCATGACTTCAAGTTCATCGGATGAAATTTGATGTTCA
CCGAACTTACTACGATTTTCATTTTCTCCTTGACCCGAAGAACGTGCAACCGACATGACA
CGCTTTGCATTTTTGTGCAAACCTTGACCGCCTTTTTCCCCTGCCTTGAAGTACTTGCCA
TGTTCTTCGGCTGAAAGTAAATCTTCAGGTGCACCATATTTTTCCATCATGTAGTTATAC
AATTTTTTGAAACTACCCTGAAAACTACGTCCAAACAAATACATCATAGCAGGTACATGT
GCCATGTCTTTAACAAGTGCTTCCTTGAGGTCGTTGTTACCAAGGATTTCACGAAGTGGT
CGCTGTATCATATTTGGTGCGCCAAGTGTGCCTGTGTTGAGTGTAACTGGTACATTAGGA
ATGGACTCGATACCACCCTGCTCCAATGCTTGGTCAATCATGGCGTGAGCCGCCGATATA
AGTTTGGTCGGTGCTTCACCCCCACTCATAATATCTCTATCAATATTCTTTTTTGATGGA
TAAAAGAAAATGTCAGGTAAGTGATGCACTGTTTCCCATGTATGTACACCTTGTTGTTCA
GGAAAATATCCTTCAGGGGCATTCCCCATCATTTCACTGGTGTACGTATCAGGGTGCTCT
CCTTTGCTTGAATACGCCCAACCCTGCGGTGCAGTATGTTTTGCATAGACATAGGGATAT
GTCACACCTGATTTAAGCGCACCTTTGATTTGGCGGTCTTCATATCCCATGTCTTGAAGC
AAATGAAATAGATTTTGATGAAACGGGATATAATACGATTCGATAAATCGACCATGCGGT
GTTTGGTCTGGATTTTTGTTGGTAAGTGTTGTAATCAACGTATTGTTGTGTGTACGACTT
TGACGGTCAGTAATTTCTTTTCCTTCCTCGTCTTTTGATGTTGTACCAGCAGGTAGTTGA
TTTGCTCGTATCTTTCGCCATGCTAAATTATCAAACGGTGGTAGTTCGTGATGATGTCCA
TGTGTGTGAGAATTATTAAAATTATCAATAGCCTTGTTAATGACTGCAACAGGGTCTATG
TCACCTTTACCTGTTTTATTCAAAAAATCAGCAAGTTGCATCGCTAAAGCGTCAATTCCG
TGATAAAAATTACCGTGTTGTGTCTTATACGCTAACGGGCCTGAACTTGAATCAAACTCA
CCTTCGATAACATCTCCACGACCGTTGTGTGCAAAAGCGGGAATATCAGGCTCATGCGGT
GGACGAAATGTTGGAGCAGGTGGATTGCGAACATTGACTGGTCCTTCGGGTGGGTGAAGT
ATCATACTCCATGCTTTGAGCAAACGTGGAGGTTGAATACGTATCATCCCATGTGCCCCC
GCTTTGAGGTTAAATATCCAGCAGGGTCAAGTCCAAATCGCTTTGCATCTGTTTCCAAAT
TTTCGGTTGGACCTTCAGGGTCTTCTTCGTCTTTTGCACGTACACCCGCAGGGTGGCTTG
GGACATGGCCGTTTTCCATTGCTGAACGTGTACCTTGCATTGACTTACGCATACGTTCAG
CACGTTCTTGTGCTGCTATTAAACGACGAAGAAGATTGATTTTATGAAACTTTAACGAAT
TTACACGACGACCTTTGAGCAAATCACTTTCTGCACGCTCCTCACTCATCATCATTGGAG
TCGATGCTTGAGGTAATGATGAGATACTCGATGGTGCTTGCATTGGTGGACTTGGTACAC
CCATCGGTGGTGCGGGAGCCATAACTGGATTACGAGGTCGTCGTAGTCGTGGACGACGTA
CACCAATTTGTTTGAGCGAAGGTTGTCGCATTTGTCCTGATTGTCCGGGCATTAAACCAC
CGAGGCGACCTGCGCCTGTTGGACCTGCTGTTACGGAACGCTCACCGTATCGAGCGTGTG
GTGAAAATGTTGAGCGTACATTACCAAGTATTTTACGAGCCTCGGATTGACCCATGTATT
GTCGATACTTCTGTGGGTCTTTGGACATTGGTTGCTTTGTTGCAATACCACGGTGACTCA
TCTCAACAGACAAGTGTGGCTTCATCAAACCTGTTTTCTTACCACCTTTGATACCACGCA
TACGTGCTCGGAATCGACGCATGGTTGCACCGACAGGGTTCATACCACCGGGTGGTCGCT
TGAATTGACCTGTTGATGGTCGAAACTGTTGTCGCTTTTCACGACGACGACGTGATTCGA
TACTCTTAGGTGTTTCACGCTTAAGAATATCAGACACCAAAACAAAATCACTGGATTTTT
GTTCAAGACGAGGGTCGGGAATAAGAGTACCATCGGAAGTATATACCATGTTTGGTACTG
GTGATGGAGTTAAGTCTGAATAATCAATTGCATCATTTCTCATCATAAATTTTTGAGGTA
TCATTGTTGTAGAAAGACGTTGTAAATTGTGTAATTGTGCTGGGCTTGCATCAAACCCTG
CACGTTGAGCAATCGAGCCACGTCGTCCACCTTGCATTTGTCCTCCGCCTAACCGTTCAA
TGTTTCTTCTTTCTACAGCAGGGTAAGGTAGTTCTTGTTGCTTTGAAGGAGGAAGTTGAG
TACGAGCAACCAAGTAATCGTAATAATCAGGGTCACTGTACATTAGTCTCTTATCTATAC
CTGCGTCCAATCTTTTTTGACCCATAGTCATTTGTCTTGCACGAGTTTGTGCGGGTACTC
CAGCCGCACGTCTTGAGCCAACCATGCCTTGTGCTTGACCCTCACGTACATCTCTTTGAT
TTGGCGATTCACTTGTCCTGAATCGAGGGTTAAACACAACGCCTCTTTGGTCACCAAGCA
CAGCCTTGAGTAGCGAACTCCAAGCACCCTCCATCGGTTTACTTGCGAGTTTATTTTGCC
AATTATCATCAAAAGGTAATAGTTCTCCGCTTTCGAGCATATCTTGGTAAACTGAATGAA
TATCTTCTTTTAATGGGTACATAACCTCTTCCCATAAATCATAATCTCTATTATCGTCTA
AAAACCCTTGACTATTAAGTTGGTTTTGAATTACTTCTTCAGAATGCCCAAGTTGCTCTA
AAATATCTCGGTGCATTTTATCAAGTTCTTCATATGACTCTTCATAAGACATAGGTTCCC
CTCTTGAATGAGAAATATGCCTTAATTTGTTAGCGGCTTCATGATGCCAATCTTCTGTAC
CTTTTCGTATTTTACCTTTTAGTAATGTACTCCAAGCACCTTCCATTGGCTCACTCATTG
CAATCGGCAACGGTCCAGTCATTGCTGAACCTGTACCCGTTTTTGCACCTGTTGCAAGGT
CGAGAAGATTACCACGACTACCTGCTGGGCCACCTTGTAGGCTAATCTCACGCTCGTCAT
CTTGCTTGTTGCTGTCATCTTCAGGAACAGGTGACTCTTCACCCTTCAATCCCTGTGATG
AACGAATCTTGATGTGCTTGATTTTATCACGACGTTGCTTGCGTTCTTCGGCTCGCAACT
TGCGGTTTTCTTCTTTCTTCTCCTTTTCTTCAGGAGTATTACCACTGTACTTTGTGCCGT
CCTCATTGGCCGACGAGTACATCGTTTCCGATTCACTACGTGGTGCATACATTCGGGTGT
CAGAACCTCTTCCCATCATTGGCATTATTCAACCCCCATATTTTCTTGCAATTGTGATTT
AATTCTTGCCCACGTTTCAGGACTTTCTTTGTTCAGTTCGACCTGCAAAATATTGAATGT
TTGATTGACTTGCTGTGTTTCACCTTGTGGACCCCATTGGTCTTGGAAGCGCATCAAGTC
TTTGACGGTTTCTCTTACTTCTTTATGCAAAGCAACAGCATCACGAACAAATCCATCTTC
ATGAACAGTGCCTTCGTTAAGCAGTTCTGTTAGTTTATGATTCAAATGTTCAGCATTGTT
ACGCAATAAAGAAAGTTCGTTGCCAACAGCAAACGATGCTATCTCAAGAGCCGCAGTTTT
TTGCACCAATGGTTGGAAGTGATGTTTCATGTGTTGATATACCAAGTTTTCACTGATGCC
CAGTTCTTGAGCAATGACTTCACTTTGTGAGCCGTCAGCAAAATAAATGCTTTCGTAATC
GGCTCGATGAGGTGAAGTACACACAGGACAAGATGCGTTAGCGGCTATATGGTACTCGCC
CATGTGATTTCGATAATGGCGGTCGGATGTGTTCGGCCTCCACCCTTTATCTTTGTCCAA
TTGCTTTGGAGAAATGTAACCTTGAAGCAGTTGTTCTTCCAACTCTTCACGGTCTTCGTC
CATGCAAAAAGCGCAGGAGCGTTTGACAACTTGCTCACCCGCCATGTCTGTCTTAAGACA
TACCCTTTGAAAACAATTATGGTGATTGTATCTTTGGACGGAACTATGTGGAAGAACAAA
CGAATTGCTGGTGTACCAATTTCTACAGACTCGTTTAGAAGCATCAAACAGGCCATGAAA
GACATATCAAGAAAGGACTATGCTGATGATGATACGATATTGCATCGGCTTCGCATATGT
CGCCCTTGTCCTAACTTTGGTACACGATGCACAGCCTGTGGTTGTCATCTTAAAACAAAA
TTGAAATTAAAAAATTCAACGTGTCCTTTGCGTAAATGGTCACTATCGAGTGATTCTCGA
ATAGATTCCAGTAACCATCAAGACGCTTCCGAAGAGAGCAACGAGAAAGTATGACAACGT
TGTAGATGACAACTCATTACCTTTGAACAACATAATTGCAATCATTGTCAAGATAATTGA
GATAAACTGTACCATTATCATGTCAATAATAACACTACGTGGTGGATTCATAACACTCAA
CGATGAAGTCGAAAAGCCGTACGGTAAGTAACTCTTATCTTGCATCTAACGACCTCCTGT
AAAGAGTGTACGAGCAAATGTGCCTACACCGCCACCCACTTTTTGCATCATGCCTTCATT
TTGTAATGCGGCACTTAATGCACCACCCATCATAGATTGCTGTGCCATTTGATTTAACTG
CATTTGTTGTTGTTCAGCCGTCTGTACGTTTTGAGTTGCCGCACTTTGAAGGGCAGTAAA
CTTTGATGCAATGTTATCTGAACTCATGGTTTGTAAATGTGAAGGAAGTGAAGTTACATC
CATTTTAAGATGACCATCATCATCAGCAACAAATGTTGCGTTCTTGAAAACTTCAAGAAC
ACTAAATGTTACAAGGTCGTTAAACATCTGCACCATTGTAGCCATAGATTCACTTGCTAT
GAATCGGTCTACAGGAACAATACCACGCAACAACATAATTTGAATTTCAATTTCTGATGG
AGGGGCTATTGGTTGATTCATAAATTGTGAATTTTCACCAACCAACCCTTGCATAAATGG
ATTTTGTTGTTGCTGGGAAGCCCACGGATTTTGCATCGGTGTTGATTGTTGAACACTGTT
TACTCCAAGATTGAGCGCACCGTTGGAATTGGTGTTTTGATTAAGATTCAACATCAGACT
CACTCTCCCCCAAGTTGTACTTCTTCAATAGTGTTTTGTTGCATCTGTTGGTTAAGAATT
GTTTGAAAAGCAGGAGTTGGTTGGTTCATCATTTCCAATTCCGCTTTAAAAATTCTCAAA
TCAAAAGTCACTGTAGTAATGTCATTTTCTTTTGTGATTGGATTTTCATAATACTGTATA
TTGATACCACTGAATTTTTTGCTGTCTTTGTCCAATTCAGCAAAGAATGGTTCATACTTT
TCCAACATAGCGGGTTGCGGGTCTTTTTTCTTCATGGTAGCGACAGGTACAGTCACCATT
GACACACCTTTCTTTACACGGTCACGTAGACGACGTGGATTTGCTTCACGTAGTTTGTCT
TCTTCAGACTCCCACTTGTTGAGAAGATGATACAAATGCAAATGTTCAGGACAGTATGTG
CCTTTCATTTTACGTCCATTCATGACTTTTTCTTTTGCAACAAATGCTTCGGCTTCTCCT
GTAACTGGATTTTGCCAATACAGTTGCCATAGTGAGTAACCTGTTTCTTCATCCGTAATT
TTTGCGTACAAATTGTCGTGTTGAATTAGTTTTGCACAATCGCATCCATCAACAACACAC
ATACTGGCTTGACGGTCGTATCGGTATTTTTGTCCAAACAACAATCGCATGGGGTTAAAC
CATGCACGCTTTGCTGGTGAAAGTAGTTTACGTGCTTGTCGAATATCTTTGCGTCGTGCT
TTGTGCGGGTCAGGATGACGTGAAGGATAAAAATTGACTTTTGGAACTTCAAGGTTTTGT
TCCGATGCAATTTGTTGCATAGCCGATTGTGCAGTGGCTTGTTCCATGAGCGTAGCGTAA
TTCAAGGATTCATTACCCTGTTGGCTAAGTGCATACAAATGTGCCTCGTTTGACGTACCC
AATCCCGCTTGTTGGGGCGTTTGATACATTCTCATTCTTTCACCTTCTTAATTTCAATTG
TACTGTTGTGTACATCGACATCCCATTCAATCTTGTCACCTTTTGACAGTTTCAAGACTT
TTACAATCCACAACGGTATAACCGTACGTAGACTTTGTGTTTTGTTTCCTACAGACGTAA
TGTTTGTTTTTGTCATGTGCTCACCTATGCTGTCAATAAATCGACCATTGTATTTTCAAC
GTTCCACCCTATTCTTGTAGCCATAAACGACCGTCGTGTAGGTACACCTCCACGTTGCAA
TCGTATTAAATCATCCCGAAACGGGTCGAATATCTTATGTTCACCTATGCGGTCTTGTTG
CCACAACATTGCGGCAGTATCATCGAAAAAACGGTCAGCCTTGTTTGCAACCAACATAAT
CAGTTTTGGCATATACTTTTTGCCCTTGCGTCGTGCTTTCCAGTTGCGGTAGCGATATTG
TCGATTAAGAATAGCATCAACAAGGA
>nishimura_virus_6
AAAAGATACCTCAATACTTACGATGAACTTCTCGCGAAAGTTGAGCGGTTGCGTAAGCGA
GAGGCCACTTTTGACGCTTTCATTGATTCACTTGATTGTCATAACGAACATGAGTGGATG
CTCATTGAACGGATAGATGAGATAGATGAGAGACTACATGGAGGCGAGGAAGAATGAATG
AAAATAAGGAAATAGATATAACGAAAGTACTGCAAGTGGAATTACATTTCACTACACACG
CCGCGTTTGATGTAGCGGAACTAGGTAACGCATACTACTGGACACAAGAGGCCAAGGATA
AGGGCGAGCAAGTTGTTCAGTTTTATGTGAAGTATGGAACACTCTACATGACTCTTGCTA
ATGGTGAGATGATTGAGGAGTATGTATCTGATGTGGAATACGCTTTTGATAATGTGGATA
TCAAATACCCCGATACAGTCATGGTAAATGTGGATGGTAGTTACGAGGAGTGGAAAGAGT
GAGGGCGGCGAGCATAAAGCACGCCGAGTATGAGATACTCAAGAGCATTTTGATTACAGA
TTTTGACAAACTAGATGTTGATTTCTATTCATTATGTGGGGGAGACCCTTTCGGTGACGG
TAAAGGTAACTACAAGGATGCTCACGCCAGAAAAAGATTCGCCAAAGCGGTCTGTAATAT
ACGAGAGATGATATTGAAGATGGCTCAAAAGAGGATAAAGTACCTGCCAGAAGAACATGA
AGATTATGATGCAGATGACTTGAAAGAACTCATAGCGAAAGACATTGATGAAAATTGATT
CTTTTAAGTACCCTCGCCATTTTCTCCTTGCCATGTCGGACTATGAAGTTACACATGATA
GAGAAGAAGAATTGGAATGGGAGCGTCACCGTTTAACGGTGCGCCCGTATGATGATGTAG
TGATAAAGGGTGAGAGCAAGGGCAAGTTTGCCCTTGGTTGTTCTTCAAGCGGGCGCGTTG
TCTTATGCGAATGCTCCTTAGAATGTCTGCCTATGGGAGAACTCTCATGGTATGACGATT
GGAATCCCTATCACCTTGAAGTCATCAAGATGACAGCAGAATGGATAGCAGGTGAGCGCG
ATATATCCGAACTACACAATGGCCTTGCCGATTTAGAGGTCATTCAAACATTCTTTCATG
GGGAAGAGTAATATGTTGAGCCTCTGGAGAGGGCAATTGTGGGATTGAGTGACGAAGTGA
AGCGATTGGAGGATGAGAACAACCGATTGAAGGATGCTCTCGCCCTAATGGTTAGGGCTT
TACAAGAGGCCATGCCTTTGTTGCGTGAGCCTCTGACCCCCACCCCCGAGCCCGAACCTC
AACCTGTGGCTCCTGTCGCTCAACCCACACCCCCTCAACCAGATACTACTTTACCACCTA
GTATGACTACTCAAGATGGAGGGGCGTATCGTGTTGATACTAGCCAATTTGCCGGTCACT
CAGGTAACTACGAGTATTGATTATTCCTTTAAGAACCATCAACAATAATAACTCTGACAG
AAAACTGTTGGAGAGATAGATGATGGATGCAATAGCACGGATAATGTTGGGTAGAGTACA
TGAGGCACTTCATAGGTGTCAAGATGACGAGCACTTGAAACGCATAGGTATGACCGAAGA
TGGAGAAGGAATCATAGTATCATGGATTGGCGCACAATTCGTGCTACGCATTGAGCCCCT
CGCTATACCTGAAGTGCGGACAGAGGTAGGTGAAGAAGAGTGAGTGAGTATTATCACTTA
ATGCAACAAGGTAGTTTTTGTGAAACAATACTATGGGATGCTAGAGATAAACTTGACCCG
CCAGCAAAAGGATATGTTATGTTTGCATCATCCTGCCCAGAAACTAATGTCCCGTTCTTA
ATGAATAATTGGGGTATTGATGAAGATGATATTATTATTGTCTTATATGATGGCCACCAA
ACAATATGGTATCACAAAAAAGATGAGGTGCCAGCATGAAAACCTTCACAGTCACAGTGA
CTTATACTGGAGAAGTTGAAGCAGAATGCGCAGAAGATATTGAAGCAAAACTATGGGTAG
TCCATGAAATAATAGGCCATCCTTTTGATGGTTACTTGTTTGATGCTGAACACATAGACA
TAGAATGTGAGGATGAGGAAGAATGAATATAGCAGAAGAGATAGAACTATGGATAGATAA
CTTTGAGATAACCAGCATGAGTGAAAGCGACCTTGAACAACAGTATGAGGACTTGCTTAG
AGAAAAAACAGAACTAATGATTCGTGAAAGCGAAAACATTGGTTGGAAATCTATTGCATA
CATAACTGCAAGGCTAAAGGTTGAGTTGGGTTATACTTGTGCAAGTTCAATTGAAGGATA
TGGTGAAGAAGAATGATTGATACAGACAAACACGAAAACATGAGACAACTATTTCTTGAC
TTCATAGATTCTGCGAGTGATGAAGTGGATGAGGGAGCATGGAAAGACAAACTAACAATG
CTTGATGAACTGCTCGCAGAAGTCAAGCGGTTGCGTGAAGTGATGATACATGTAGAGCGA
AGGCAACCGCACCCTGCTTTAGAGTTGGCGTTGAAAGAAGGGCTAACTCTTGCGGAGATA
ATGGAGAGGATTGAATGATTGACACAGACAAATACGAAGGACATAGCCCTACATTTTTAG
GTTGTGTTTGTATATACAGATACCTTGTGAACGGACAGTATGTGCGTATAGCGATAGACC
AAGCAGGGGAATATGACAATTGGGATGACCGCACATGGGAGTTCTTCAATGCTGATACAG
GCACTCATCTCAATGATGGCGTAGTATGGCATGTTGATGATGGCGAAGCACCATCTTATG
ACATGGTATATGAGTGCATAGTGAAACCGAATAAGGAGATGATTGAATGATTGACACAGA
CAAATACGAAGGACACGATGAAGATTACATTGAGGGAGTAAAGAAAGGAATACTCATGGG
CTATTGCTTAGGGTGTTCCCTCGCTTACCCATTGGAAGACATGAACAAGCAAGGCTTGTG
CGAAGAATGTCAAGGAGGCGAAGAAGAATGATTGACACAGACAAATACGAAGGACATACA
GAAGGGCCGTGGGTTGCATTAAACGATAATGCCGTAAAGACACCCAAACATGATGACCCC
TACGCCTTCATTGAGAGGCGGAACGATGATGGGAATGTGGTGGCACTTAGCAAGGCAGAT
GCACAACTCATAGCAGACGCACCACTTCTCCTTGAAGAAATCAAACGGTTGCATGAATGG
TTGGACAAGGAAAACAATACATGTCCACGATGCTTTGAAAGTATTGCATGGGGATGTGAA
AACAACAAGGGTGGAAGAGATAAAGATATTCGCCATTGTACCTGTTGTGACTATGATTCA
CCATATCAAACGGAGATGATTGAATGATTGACACAGACAAATACGAAGGACATACCAAAC
ATGGTGAAGGTTGGAAATACCATTGGACACAAGGTAATAGTGGAGACAATTGGACTATGT
TAAACATAAAACATCAAGACGCATTACTGTTAAGGGATGCACCACTACTCCTTGAAGAAG
TCAAGCGGTTGCGTGAAGCGATTGCTGATATTGCTATCAATATGGAAGCGGCTGATGAGT
CATACATGGGCGGATTCATTGAGGACTTGAGGAAGGTGATTGAATGATTGACACAGACAA
ATACGGACACACAGATAATTGGAGCATAAGATATTATGAGCCAACAAGAAAACATGAAAT
AATAACTGATGGTAAAGAAGAAAGAGTATGTGTTTTACAGTATTCCGCAGGTTGGAAAGA
GTATCAAGAGAAGAATGCACAACTCATAGCAGACGCACCACTTCTCCTTGAAGCATACAA
GCGGTTGCGTGAAGCACTCGTTGGCGACTCTAAAGATTGGACTACTGATGAATTAGTAGA
GAAGGCTCTTACCCTGTATGATAAGGCACTTGTCTTTGATACAATCTATGACTGGTATGA
GCGTATGCAATTACAAAGTGAAAGTTATGAAAATAAATTATGGCGTATGGATTGGTTACT
CAAGAACCCAACTAAAGAATACGAAGACTACGATAAGGAGTATGATGAAGAATGATTGAC
ACAGACAAATACGAAGGACACGACCTTGCTAGAGGTAGGGTCGGCAGTGACTACAACATA
TACGATAGAAAGGGTAACATCATCTTTGATGCTGATGATGTAGGCAGTAACATGGCTACG
CTAAACTTGTTAGCAGACGCACCACTTCTTCTTGAAGAAGTGAAGAGGTTGCGTGATGAG
TTACACGCTACTCATACATGGGTTGAATACACTTTACTACGCTTAAAGAATGGTGCAATC
ACCAAAGATGAACTCATTGAATCATTGTGGAATATGTGTAATGACCCTGCCCATAAAGCG
ATAGTGGGGGTGACTGAATGAACACAGATAACTACGAAGGGCACACACCTGCGAAAGAGT
GGGGCGACATAGTGTATGCTGATGGCTATCTCCCCATCTTCTTAGATGATGATGTCTATG
CTACCGACTTAGACAGGCAACTCATGGCAGACGCACCACTTCTCCTTGAAGAAGTCAAGA
GGTTGCGTGAAGAACTGATAGTTGCTACAGACAACATGAATTGGCTTGATGAAATCGCTG
AGAAAAAGGAAAGAGAAGTTGACCGGTTGCGTGAAGCAATCAAGGCTTACTTGGATTTAG
AAATAGAAACACATGAATTGAAGGAGTTGATTGAATGATTGACACAGACAAATACGAAGG
ACACTTAGCGCATTTGGAATATGAACTATGGGCATTTACGGATTTTATGGACATCAATGC
TACTCATGAAGAAAGGTGTGCTACTGATGCACTACTGAATGACGCACCACTACTACTCGC
AGAAGTCAAGCGGTTGCGTGAAGCGATTGAATATGCCATCGTTCATGCGGAGAACCATGA
TGTGATTAGGGTCTTGGACGAGGTGATGAAAAATGATTGATGAAAGCAAATACGAAGGAC
GCACAGAAGGTAAATGGGAATACGACAGTGCTACTATTCATGCTACTGCTAAAGGTGGTA
ATACAATCATAGCAGAATACCCTTGTTGGAATTACAACAAAGACCAACTGATAACCAAAG
AGGAGGAGGCTAACCTACGACTCATGGCGGACGCACCACTTCTCCTTGAAGAAGTCAAGC
GATTGCGTGAGATTATTCAAGTTCAAATTGTAACGCCGAGAAGCAGGGACTTCTTCTTCC
GACATTATGGGAAAGATGACTTTGAAGAACGGTGGAAAGAATGGGCAGATGGAATACAGA
ACAAGTATTGGGGGCGAAAGGAATGATTAACACAGACAAATACGAAGATGCAAAGAAGAT
GGTTCAGGATGCTGAACTCATTGATGAGAATGGCGGACACCCTGACATACATTACAGAAA
GATAGCACAACTGCTCGCAGAAGTCAAGCGGTTGCGTGAAGAGAACACTTACCTCAACCA
CATGTTAGATGGGGTGGACAAGCATACACTTGACCATGTGGCTGAACAAGCACAAATCAA
AATGCACGAAGCAGGTGAATGCTACGACTTCTGTATAGTATGTGAAACGGAAGGTGATTG
AATGATTGATATAGACAAAGAATTGGAATGGGTAACGGCATGGGATAAAGAGGACAGGCA
TGTAGGTGTAATCAGTAAGCATGAATGTGTCGTTGATGTAGATTGGGTAGAAGAACTACT
CGCAGAAGTCAAGCGGTTGCGTGAAGAACTGCGAATCACTCAAAGTAATTTCAGCATGGT
TAGGAATGCTTTAGCAAACCAATATCCTGAGATTGAAGAAGCGATATGGAAGGTGATTGA
ATGATTGACACGGACGATTACGAAAGGACAACACCTGAACTTGAAGAGTTTGAAGGTGAA
ACGCTCGGAGATACACTAACGAACCTGCTCGCAGAAGTCAAGCGGTGGCACAAGGTTAGA
GATTACATTCTTGAAAAAGCGTCATATCCAACAGTGAAGAAACTTCACTTGAAGGACTTG
TTGAACTTTATGGAAGAGGTGATTGAATGATTGACACAGACAAATACGAAGGACACACAC
TCGCACCGTGGGAAGCAGACCTTGACGATGAAGGCAAGCGATGGATTGACGCTTACGATG
ACGAGGGCGACATCAACCTGTGCCGAATCACCAACGGGAACAAAGCCGATGCACAACTCA
TCGCAGACGCACCACTTCTCCTTGATTTCTACAAACGAGTCAAAGAGATTATGGACATAG
ATGAGATTTTAGAAACTTCACGAGTTGAATTAATATGGATGGCATTACAGGAGATGAGCG
CATGATTGATACAGACAAATACGAAGGACACACACCTGCGCCGTGGTATAGGATGCACAG
CAACAATACCATTCGGTCTGAACCAATGGGAGATGATGCAGAAGCGTATCTGTTTGACAT
AGTAGGCGCAACAACGGTTGATGCTGAACTTGCCGCAGACGCACCACTTCTCCTTGAAGC
GTACAAGCGGTTGCGACTTGTCGCTGATGAATTGTACCTACACATTGTAGGTGAGCCACA
CATGACACTTGATGAATTGGTAGCGGAGATGCCTTGGAGGAATGAAGAATGATTGACACA
GACAAACACGAAGGACACACCTGCGCTTACTGCGAAGAAGCAATTGAAGGGGAAGCAACG
ATGACTACATGCGGAACACCGTATCATCATTACTGCGCTGACAAATTGATTGCCATGAAG
CATCAAGGCTACGATGGTCTTGACGAAGAAGATATTGCATATTGGGGTGATTGAAATGAT
TGACACAGACAAACACGAAGGACAGATTGAGTTTGATGATGTATTGAGAGAGATTGAAGT
TGGCGTGGATATATCCGAAGGCAACTATGACATATTGCGATACTACCGAGATGAATACAA
AGACCTACTCGCAGAAGTCAAGCGGTTGCGTGAAAAACTTGAGAGCATACAGAATAGCAT
GGCTTGGACAGTTCAAGTGTGGTGGAATGAAAACTACATGGGAAGAGAAGGATGGATGGA
ACAGATGTGTGAAGTTTATGCTGACCTTGCTAAAGGGATAGAAGCACAATATCATGGAGA
GGAAGAAGAATGATTGACACAGACAAATATGAAGGACATACGCCCCCTCATTGGGTGTGG
ATAGACTGGATTGGATTACCTGCGACATTGAATGATGTAGACAAAGAACTCATGCAAGAC
GCACCACTACTGCTCGCAGAAGTCAAGCGGTTGCGTGAAGAACTTGAATGGTATCAGCAA
TATGATATTTGTCATCCCGATGGTAAGTACTGTTGTGATGAGTGCTTGGAGAGAAATGGA
TTTGAGGTGAAAGAATGAGCAAAAAAGAAATAGACAATGTTGGGCGATGGATAAACAAAA
GATACTGTAAGCATTGTGAAGAGGAAGATGACCTCTGCGGCTGCTTATACCATCACATCC
AAGCCATAGAAGAGATTGGTTTCTCTACCTATGAGGACGCAGAAGAAGCGTTTGAGTGGG
AAGGTTATAAGGGCGACCTCAAGGATTGGGCTCAGGAGATGTGCGAGGAAATCTATTACA
CTGAACTTGAAGCCCTGCCTGCATTCATTGTCAATACAATTGATTGGGATTGGGTGGCGC
AACAGTTGCTGATGGACTATTACCAAATAGAAGACGAAGACCTCAAGGGCTACATCTATA
TTTACAGGCAGTGCTAAGCATGAATAACGACACCATCCTAAAACTTACGCGGTCACTTGT
TAATCATATTGCCCCGAACAAACCGGACTACCTCCCGCTTTACCGCGTTTCATTCTTACC
TCACATCACTACTCAGCAGGCAATTCTCACAGCCAAGAGGCTCGTCAAATATAGCGACAC
CCAGTTGCCAGACATTGTTAAGGAACTAGGCATTGAGTTTGATGCCGAAGCCTTGCTTGA
GTTTAGCCGACAACCAGTAGCGGACACTCCAATTATCAGCGTCATGCGGTACGAGGATAG
ATATGGCCCACGCATAGCATTGCACATGCCGTATAATCAAGAGGCGCAAGAGGCGTTAAA
GCACGCCTTGCCTTGGCCTCGCTGCACATTTGAGAGAGGCATGAAGGTTTGGTCTATTAT
GGATGACGAAGAAGTCATCCGAACAGCAGTAGAGATACTGCGTCATCACAATTTTGATTT
TTCACCTTGGCTCTTAACGGAGGAGGGGTATGGGAGCCAAGGGTTTGCATCTCCAAGCCC
CTCCTCCACTAAAGCCAAGGTCACCCGTAAGCAGGTAGATGCTACTGCTTCAATCAATAA
GGATAATTTGATTCTCAATTGGCCGTTCATCCCTGACCCTGAACTTAGGGATGGCGTGCG
TTTGAAGGTGAAGAGCATACCCGGGCGTAAGTTCAACATGGATGAGAAACATTGGACAAT
CCCTGTGTCACACGGGCACACCCTATTCAAAGAACTGGATGGTTATTATCAGCCATTGGC
TGATGCTATCAAGGGAGTGCCTGAAGTAGAAGAGTATCTGGAAGGGGCACTCAAAAGAGT
GGCTCTGTCTCAAGCAGCAGACCTTGATGATGAGGAGTTGAAAGCCTCCATCGCCGAACG
CTTGAGTAAAGTATTCCCCGAAGGCAAGAGTCTCTACCCATTCCAATATGCTGGAGTGGC
CTTCGCTGAACTGGCTGGTGGTCGGTGTCTTATCGGCGATGATATGGGTATTGGTAAAAC
CATACAGGCACTTGCCTACGCTGCTTTGCACCCAGAGCAATGGCCGGTGGCAGTAGTCTG
TCCAGCGAATGTCAAGTTCAATTGGGCTAAGGAGATAGAAGCATGGTTACCCGACGCCAC
CTGCTCGGTGGTAAAGAATGGGAAGGATGCCATACAAGACACCGATTTCATCGTCATCAA
TTACGACCTCATGTACAAAAGGGCGGATGATTTACAAGTAGCAGGGGTGAATATGTGCAT
CATAGATGAGAGTCACTACTTGAAGAACAAGGACACCAAACGGAGTAGAGCCACTCTCCA
TCTAGCCAACACCTGTGAAGCCGTCCTTTGCTTAAGTGGGACAGCAATCACTAACAGACC
TATGGAGTTCTACACTACGCTCAATTTACTACGCCCCTCTCAGTTCTCCAATGAATATCA
ATTCAAACAGCGTTATACTAACGCCTACCACAATGGGTACGGTTGGGATTACAGCGGCGC
ATCTAACACTCGTGAGTTGAATGAGCGCATTCGTGACTTCACCATTAGACGCTTGAAGGC
GGAAGTCCTCAAAGAACTACCAACAAAGACTCGTTCGTTCGTACCTGTGCAGATGGAGAG
TAGTGAGTTGAAAGAGTATATGCAATCAAGGCTTGATTGGATGTCTAGGTATGAGCGTTA
CCAAAGTGGTGGAGGGATGCCGCCGGGGTTCGTGCTTAACATGCTCACAGATTTGCGGCA
TGTGTGCGGGCGCATGAAAGTGCGTTTTTGTACCCAATGGGTTATGGATTACCACGACTT
AACAGGTAAGCCAATAGTGGTTTATGCTCATCACCGTGATGTATCACAGGCTATTGAAGA
AAGCCTCCTTGAGGGGGGGCTCCGAGTAGAGACAATCACTGGTGAGACCCCCTCTCATAG
AAGGGCAGAGAATGTGGAAGAGTTCCAAGACGGGGGGTTAGATGTATTGGTGTGCTCCAC
ACTAGCAGCCAAAGAAGGCATTACTCTTACCGCCGCTGATACTGTGATATTCGTAGAGCG
CGAGTGGGTGCCCGGATGGGAAGTGCAAGCAGAAGACCGTGTGCTCCGCATTGGGCAAGA
AGCAGACAGTGTACATGCTGTTTATCTGTCGTGCGCAGGCACGATTGACGAACACTTTGA
CCGCATCATTGAAGAGAAGAGGGCGGTAGTGGAATCTGTGTTAGATGGTGGGGATGAAGT
AGAGAGGGCTGGTATTGTATCAGCGTTACTCACTAAGATGCATGAGCATGAGGGCTTCCC
TCTGATAGAAGAGGTTGAATAATGGTCGGGCAGCATAAGTGTAGAATCTGCAACAACACG
ATGACACCCCGCCCCAAATCAAATGTTTGCCACAAATGCAGAGTGACTGCCCCCGAATCC
CATAGGTGTATGGGTATAACCAACAGGCGGAGTCGTTGTCGCAAGTTGGCGATAAATGGT
GATTACTGTGAGCATCATAGCGAATGAGTGCTCACCTTCGCCAGTCTAGTTTTCCTTTAA
GAACCATCAACAATATAGTAATTGACCAAGAGGTGGAATAAATGTACATAGATTTGAGAG
CAACCATGAGTGAATGGCGTAACCGTGGGGTTGTGTCAGATAGAGATGAACGGAAACAAG
AAGAGATGGCTGCGGCCATTGGCATGAAGCGCGGTTGGTGGGCGCAAGAGAAAGACCTTC
TACCGTGCGATGCGGCGCTTATTGACCAACTGTACGATGTGGGTGCAGATGGTACAGCGC
GCACCAAGGACTTGGTTAATCACCGAACTCGGCGCGCTGCTGGGTACAACTATCTTTATA
CTCACAAGACACTAAATGTGAGGAGCCAAATGTCATGCGGTTCAGACATGTTTTCGGGCT
ACAAGACTGAGTACTTCATGTTAGAGTTCAAAGGACATAACCCAAAGGCGCAATATCATT
GGAGGAAAAAGTCCCATGAGCCACTAGGAAGCATAAGGCACAAAGAAATAGGTGTGGGGA
ATGATATCAAGAGGGGTAAAAAGTACTTCACTATACAAATGGAAAACATCCAAGAACAAT
ATGGTGAGGAGGAACTGCCTCCAACATACGATAAGTGGGAAAATGAAGATGGAACTAATG
TCAGCACTACTCATGGTCAGAAAATCCGGTGGCTACTTGAGCACTATACTGATGAGCAGT
GGTGGCATTTGTTCGGTTATTTCGGTAGAAGCACTGGTCAATACAAAGGGGAGTGCGGTT
GGGAAGAGAATCCTTGTTTGCACCACGATGGTCCAGTGAAAGAGACTGTGCCAGTGTATT
GGGTGGATGATGATGAGAACCCTCTATACATAGAGACGGAATGGGCAAAATGGGATGCCA
GTTGGGAGATTAGATATCCAAATGGTCATATGCGCTATCTCTATGACCTAGATGACCCTG
ACGAGTTCTTGGCTAATCACATTGAGGATGACTATGTAATCAAGGAACTAAGTAAGTCAG
CCCAGCGTTGCCGAACAGAGAGTCGTGATTGGTTGCGCTCAACATGGTATGAGAGTGTGG
AAGTGCCTGTCACAAATGAGGAAGGCGAGCCAGTCATGATTCAAAGGGCGGTGTTAGATG
AGGATGGTAATGAGACTGGGGAGATGGAAGATACAGATGTACAAATGACCCGCTCCGTTC
AAGAAGAGCGCGGCACCCGTGGTCATTATTGCTTGAAGTGGTGGGCTGGCATCATCCAGA
AGCGTGAGCGTGATGCAGTTATAGCAGAATTGGCGCGCAGAGATGGTGAGGTGGAAAACG
GTTGGTGCTTTATCCATGACGGGAATATGAGTGGTTACTGGCAGTCTGCCGAAGAGAACA
CCCCTATCGCCTTTCAAGTAGCATATGTAACAATAGACAAATGGGGTAACAGAAATACGA
ATGCATTACCTTTCATATTCAACGACCCGCAAAAGGCACTTAATTTCATAATAGACGCGT
CACCACATTTGACTGCGTCCTATAAGTCGGCTGGCGGCATTCCGCTAGAGACTCTTTTCG
TGACACAACGGAATGAAACATACAGAATACCATTCCCAGAAGGGTCGCCTAACAGATTCA
CTCCTCAAGAAGTAGCGACCATGTGTAAGGATAACACGCTACCTGAAGACTACTTGATAT
CACGCCAACCCTACACACATGATTACGACATAGAAGAGGTTATGCGAATCAAGGAGCATG
TAGGAGCAGGTAACATCGGCCTGCCCAGTAAGAAAGGGGTGGGGGCATGAAGCAAGCGGC
AGAACTCCCATGGACAGACGGGGCAGGTAAGGCTCTCTCCAAGTTAGCGGCAGTCATCCA
TAAGCAAGAGATGGCGCGCGCAGACAGGGAAGGTGATACCTTCTCTGACCCACAGTTGCT
GGTACAAGACCTGCTTACTGGTACGACAATCCTACTCAATACTGAGCCCCACACAGGCGG
TAAGACGGATGGTCACGGCTATCGGCGCTGCCCTGATGTGAGACAGCGCATCCCCCACAA
AGTGCCAACTGGATTGCAGGTCGGTGTTTTGCTTGACATGCTTGTGAAGATGATAGTGCC
CGCCGATGCACCACCAGAGCAGGTGGGGCCACTTGCTCAAGCAGCCTATGGTCGTATTGC
TGATGCGATGATAGAGGCTCAAGAAAAGGCGATTAGTACCGACAAGGAACTGGCTAAGCA
CTGGAAAGAGCAGTATGCTAAGCACAAAGAAGCAGTTGAGTCTGTCGTGCAGGACATCAA
GGACATGACATGGAGCACCCGTGCGGGTGACACTCTCGTCAAGGTTGAGGCCGTGCCGAT
GGAGATGGCGATACTGGATGCGAGTGTGTTGAAGGAACGAGAGGTGATAGCGTGAAAGAG
TTCCCTTTATCGCTACTATTGTGCAAAGCGGGTAAGTGTGATGGTAAGAACGCTATTGCA
CCCGAACTCCCTTGCCCTCATTGCGCGGGGGTGATGGTGTGATGACCTCCCACGAGATTT
TTGTTACCCCCCCTCCCCCCCTAGATTTGCGGGAACCCGCCAAAGGTGGTGCCCTTTAAG
AACCATCAGCAATAAATAAGATAGAAAAAGGAAGTGAATGAATGACAGACAAAACAATAG
TAATAGGAAAGATAGATGATGCAAGCGGCTCGCGCATCCTCATTCAATATGAGGCACAGA
GCGGTACCCGACATGAATGGGTATCTAGGTCTAGCATTATCAAACAAACACCACTAAGCG
ATGGGAGAACAGCCTTCGTGTTAAGGTCAGTGGATGGCTTTAAGGGGGCTGCTGCTCCGA
TGATAAACGATGGCGCCGACATCGCAGTTGTGGATGCTTTGGAGAATGGTGAAGACATAC
CGGATGTCGCTTTTGATGACGCCCGTCCCTCATTTCAGGTAGAAGACGCTCCTACAATCA
TAGTTGAAGGGGATGACGGTAGAGATATCGTCACTGATGTATGGGGAGGGGCGCTGCTTA
GCGGTGGTAGATTTGAGACAATCTGTGACTGGGATTTTGAGCCAGTCATGTTACCTGCTT
ATGTCCCTGTACAAGAAGAGAAGAGCGAGACTATGGCTCCTCGTATGCAGAGGGTGAATA
AAGAGAATGGAGAGACGGCCGTTTATCTAGGATTTAACCCTAACTTTAGGAGTGCAAGGG
AGCCAGCGGGGGCATTACTCGGCACCTATAGTGACCGTTACTATGCTTTATCGTACCCCA
AAGTATTCCGCCCCATTCTACAGAAGGCAGCGGAGAACGGATGGCAAGCCAGTGTGCTTG
CTTTCAAGAGAGGTAGGCAGGCTAGGTTAGACTGCGATGTAATGGGTGCTATCCACCATC
GTGGGACTGGCTACGGGACTGGTTTGAGTAATGACTGGAGCACTGTGGCTGAGCCCGACA
GCGGTTGGCTCGCCCCTGAGACAGTCGCTGGCTTACAAGAACAAGTCCATAAAATGTGGA
GATATGGCTTTAGTATCCACAATTCATTGGATGGTAGAGGTTCGTTTAGAGTGCAGGCGG
TAGCACGCCGATTGGCTTGCACCAATGCAGGTGTTATCGGTGGGCAACAGAACATCTTAT
CCTTGAAGCATAGTGAAGGCAACTTGGGTGACATAGATTGGGACGAGTTCGCTACTACCA
TAGATGATGTAATTGTAGGTGCTCAGCGTGGCCTTGGTCATGTAGAAGCACTCAAGAATG
TTAGGCTAGAAGACCAAGCCTTCCAGCGACTACTCACATTGTCAGAGAGAGCAGGACTTA
TATCATGGCCTCGTCCTAACAAAGATGGGGAACTGATTGGTAATCACATGTGGGAACTGT
TCGGACACGGATGGGCTAACCCAAGCGAACCGTGGGTTCGTGCTGGAGAAGACCAAGGTA
CTTTGTTCCATGCTTACCAAGTAATGACTGGTGCTATTACTCACAGGCCAGAATGGAAAA
GCAAGAACCGCATCCTCAAGGGGAGCACCCTACAATTGAACACTGTTGATGACAGGCTAC
GCAAAGTTGATTCTTTATTCACTAAGTTGGGTACTACTACTATGAAGGGATACTCAAAGA
CCATCGGTCGCCCTATTGCACCAGAGGATTGGAGTGATTTCCGCTCCTTCGTTGCAGAAG
AAGGTGTGGTAGGTCTCGGGGACAAGGTACCCACAGCAAGTGAAGTCCTTTCTGTATTAA
ACGAGGGTTGAGTATGGCAGACGATGATGATGACATTGAATACATAGGCGTGTATATACA
AGGTCTGGATGTTACCCCAGATAGCGTCAGTGAAGACGGTTTTTGGACGGGCGAAGACGG
CATGAGTTGCGATGTGAGAGAGATGACTTTCCCTGTACCTGAATATGTTAAAGGGGGTCC
TTACGAAACCCAGACAGTTTTGGCGTTGTTGAAAGCAATTGATTGCTACAAACATTGCCC
TAATTGTAAGAAGAAAATTGACCCGAGAGGCATCATTCTTATGTTAGAGGAGTTCCATCT
TTACCTAGCCGCTAAGTGTTGTAACAATATGGTTTGGATTCTTAATGGCGGTAAGGGAGA
TTTTGAAGAGAGGATGGCTTGATGGGTAGGCGTAGAATCCCACGCAGAAAGGGGGCGCGC
CCTAAGAAGAAGAGGACTAGAGCCCTAAACAAAAATACTCCAGCATGGATAATGAGAGAA
ACAGTGCGTCTTTTGAATGACTCTGTCGGAGATACGATATCTGATGAGGCTAAGAACGAT
GCTATATTTTTCATTAAACCAATCATGGATTATGGGCTTGATGACGACCCCTCAGCAATC
TCAATAGCGGCCATGGCGTTTGCCGTAAGCGATGCCTACGCTAACAATATATTTCCTTCC
GATTTGAAGGTAGAGGGTAGAGATATAATCATAACTTTTGATGAAGACCGCCTAAAAAAC
TTGAGTTATCGGGAATGGATTGAGAGTGAAGCCATAGATGCATTCCATTATGGATTCAGC
CGGATGGACTTTGAGGAAAAAATGGGTATTTTGTATCATAAGCAAGCATATGAAGCCATG
TGTAAAGGGGCATATGCGAAAATATTAGACAATATTGGCGAGGCTTACAAGCAAAATAAA
CTCCCAAAAAAACGCCACACTTTGTTCTACAACTTAGTTTTTCTCAATGGGCTTTTCTTC
GGGGCGCCCAAGGAAAAATACTTATCACATTTGGAAGAAATGGTTGCGTTAGTCGGTTCC
AAAGACGGCCCAAAAGCAGAATGGTACTCTGATAACCCCTTTGAGGCCGCGGTTAGCGAC
TGGCTAAAGGACACTACCTCGGATTGTCGTGACTGGATGCTCAAGAATCGCCTCTTTCAT
TGGGCAGAGAATACGATGATGCCAGAATCAAAACACTCTATATACACAAAGCACAGCAAC
GGTGATTTCATTGAGAGGTTACTATTAGAATCAGGGGGAGCCTTGGAAAAATATTACGAT
ACGAGTAATTACGAGACATGGGCGCGCCATAGTGCTGAGTTGGACATGCGCAATAGAAGC
GTCGGTTCGTACATTAAACAATTAAGAGAGTCCATGTCTTTCGTGATAGACCCCGATACT
AGAGAATTAATCATTAACCAAGGTTTGCCCAGCCGCATCCATCCAGAGTTCATGAGGTTG
CCTTACTCTTCTATGTACCTTGATGTCAGGCTCCCGCTGCCAAGCGGTACCTTACTTGAG
GGACTCACTCTCCATGAAATAGATAATACACAATGGGAAAAATACAGGTTTAATGATAAC
ACACAGAAAGCGGTTGTATTTGACATGAGCACATGTGAAACGCTTGAGATGGAATGGAGT
GATATCCCCCACACTAACCGACCTATCATTGTCTGTAATGCTTCATCTGGAGAGTTTGAT
AACAAAAGGAGTTGGCTAATTGATTGGGTTGAAGCAAGCGTAACTGCTGATGGGACCCCC
GAGCGCCATAGATATAGTAGGGAGTTAGGGGTATGCACTTGGGATGAAGAGCCCGAGTTC
CCTACCCGTCCCCGTAAATCTGGGGACACCAAGGACGACCGCTACATAGTAGATTTCATT
ATTGGTTTGCTCTTATTCATCCAACTCCCCGATGTAGAATGGGTAGATGCTGGGCAAAAG
GGCAGTGCCAAAGCAATCAAGAAAAGAGAGGCTAGGAGAAAAAGACAAGGATTACCCCCG
TTGCCCGAGCGTAAGACCATCCGTCTCTCCGGTGAAGTCAAAAGGTATGTAAATAGGATT
GCCTCAGCAGAGGGCAGTGGGACACGATACCACCAAGTGAGAGGCCATTTCAGGACGCTG
CGCTCGGAACGATACAAAGAGATGAGAGGCAGGGTAATTTGGGTGAAAGAACATCACAAA
GGGTGGGGGTCTAATACTACACAGACATATGAGGTGAAGAAATGAATACAGAAAATTGGG
AGCCGACTAGTGAAGACATAGAATGGACATTAGGTCATTTAACAGGAATTAGGATAGGTG
GAGTTTGGGCTCCGGGCGGGACAGGGTTAGAATACGAGCGCACAGGTGATGAGGAACTCA
CCTTACGGCGCATCACTCAGCACCCTGAATCTGGAGAGATGCACCGGAGAGTTTTGGCGA
CATTAGAAAGCACTGACTGGATAGTAGAAGAGAGCCAAGCAGAGATGGTAGTCCCGTCAC
TCAATCCACAAGAAGCGCAGTTCCAAGAATTGCTCAGGCAGCAAGAGATTGCCGCTCAAT
GGGATTGCCCTAATGTAGAGTGTGACCACAAGTTAGTGGATATGCCATTAGAAGATGGGA
TGTGGGAAACACAAGGGATGCAAGCAGCCCTTGATGATGAGGGTAAAGGCGTTGAAATTG
AAAGATGGGTAGTGTCATTAGAATGCGATGAATGTTCTACTCAATTCCAGATAGACCCCC
AAGACTATGGTTTGCTAGGAGGGGACGACTTATTTTTCCAATGGAGGACTCCTACAGGGA
CATTTACAGTGCTCACACGGGAGCAAGTAGTTGATTTGGTAGATGGAGGGGTAGCCGCTG
AGATGTGCGCACCTCTAGGTTCTACGCATGAAGGAGAGCCTGTCCCCCCACATATACGCG
GCACTTATTGCCTGTTCGCTAAGCCACCCTCCGACAGCGGGGGTGAGGAGGAGTGAGGTA
TGAAATTAGAAACTCTCGCTTTATTAGTTGCAGATTTGTGGTGTAATGAAAAGCCTAACT
TTTGGCAAAAGTCTGCTGTTATTACCGCAATGCTTGAGGCGGGTGATGATGAAGATTTTA
TCACCGCTTGCGAGTTACTATACAACGGCCCCTATACCAGTGCCAAGAACCTCCGCCTTA
AACTAGCAGACGAAGCCAATGTATATTCTCATACCCCGCTTAACAGTTTGAAGGGAGAGA
CATTCCCTCAAGCGCTCGCTTCTGAATCGCGGGACTACGAGTCAGAAGGACTGACAGTAA
AGCAAGCCTTAGCCATACTAAAAGAGATTGAGAGGTACGACATTCTTGGTCTCACTCAAC
AAATGAATGAGTTGGAAGCCCTCTTATTTTGGACTGCTGCCCTTTCAAAGAGTCCCTCCA
ATTTCACAAGAGGGTCATTCATCTATGCTTTAGCGTGCGTGAGAACTCCCGAATGGGACT
TTTCACCTGATGATACATTGCTTGCCTACTCCACTACACCATTTCTTGAGGTCGTCAATC
GCCTACTCCATTCTCCCGAGACTATCCCGTCACTCAAACCTAGAGCGGAAAGCCCAGTTA
GAGGGGCTAACTATCATCCGTGGGGAAAAAGCACCACCCCTGAAGGATGCTTCCTTGACA
TAGTGAGAGGCCCACGGAGATTTTTACACATACATGACGGTAAAGCAGCCCTCCGTAACC
GTAACGGAGAGAGGTGTGTCAGCCTGCATTCCATGTGGAGTGGGCACCGGCCACGCGGTA
ATTGGATAGTTGAAGTGGAGTCTATCAACGACAGGCTGTGGGCAGTGACCGACTGCCTGT
TCCACAATGGCTCTACTATACATCTGTCTTACGAAGAAAGGCTGGCTAAACTAGAGCCGT
GGTCTCATCACGAAAAACGGCTGAAAGTAGTGCAGCCTCTCCTCTTAACTGGGCATGAAG
CAGCCGTAGATATCATGGAGATGTTAGGAGATGGCGACATGGCTCGTATAGTAGAGCCGG
GGCCATATAAACCGGGGGATAAGGGCGGTTGGATTCTCATACATCATGCATTCCAATTCC
GGCTACTAGTGACTCACGCCAAGAAAGACCAAGACGGCTTTGTGTGTTTGAGGTTAGCAG
CCCTTGACGGGTTTGATGCTTATCATATACACACGCTCACTCTTGACGCAGAGCAGAGCG
CTAACATCATCTACACTTTCAACCGCAGGGGCTTCACCCCTGAAGAAGACTGGGAAGACA
TAGAAGGTCTGGGTATAATCATGGAGGGGTCATGTACAGACATAGACAAAGAGACCCATG
AGTTCCTCAATTACGAACCGTCAGGGATAAACGGGGAGTTAGGGAGGGGAGACGCCAGTC
AATTCACTGACATTGTAGAGGTGGCTAAATGACATCATCGCACAGGGGAGATAAATTGGC
GCTAGGTATGCTCATTCTATCTTCTTCCTTCACGGTTGAATTGAGAGAGCGCAGCAATAA
ATGCGGGTACATACTTGTAGCGACAGGCTTAGTGGGCGCTAATAGAACCGAGCCCACTAA
GCAATTGATACATGAGTACCTAATCAGACAGGGGATAAAGAGTGACAAGAAGGGGAGAGT
AAAAGAGGCGGAGAGCCTACTCAAACTCGTAGAACTCCTAGAGCCATGGAAGGACTTTGT
CAGGCAGCCGTACCCCTATGAAGCAGTGCGTCACTTATGCTTACACCCCCCTTCGTATGA
TGATGTTGATGCCTTCCGTGAGTATGTAGCGCATGTTGATTCAATCCTTTAAGAACCATC
AGCAATAAAAAAGACGGTGAAAAGATGCCACAGAAAAATACCCCTACCCCCCTCCCCCCC
TACCTAAGCCAAAACCCCCTAAAGGTGAGAGCATGAGTACGCATTGGGCTAAGAAGTGTA
GATACTGTGATACCCATGTCCATTGGTCTCATGATAGAACTAGGAAGTGTGACAAATGCA
GAGAGGTGACAGCATGAATTGGACAGAGAAGTATCGCCCCAGCACTATGGTAGAGATGGC
TGGCCTTGCTGACCTCAAGCGTGACGCTTATGGGTGGAAGGATAACGGCTACCCGCCTGC
CCTCCTGTTCTCAGGACCACCGGGCACAGGCAAGACTACAGCCGCCCGAGCCATAGCCAT
GGAGATGCACGATGGAGAACTTGGTGGTAACTACATCGTCACCAACGCCTCTGATGATAG
GGGTATTACATTCGTGCGTGAAGAACTCAAGCAGATGGCTAGGGTTCGCTCACCTACTGG
TGACCGCAAGGTCATCCTATTAGATGAGGCAGACGGCCTCACACCAGCAGCACAGGATGC
GCTGCGCCAAGTCATAGAGACTACAGGTAAGAGCACCCTGTTTATACTCACGGCCAACAG
GCCAGACAAACTCAAGCCTGCTATCAAATCACGATGCAGGCATTACAAGTTTTCCCCAGT
CACCCCTGAAGAAGGAGCGCTTTTCCTTAATCACATTACTTGTGACTATGTGCCCGGCGG
TGTCCCACGAGAGCAACTTGAGTCCTTGGTCGCAGTGTGTAACGGTGACCTGCGCCAAGC
CATTTCCATTCTTGAGAGCCTACCTAACTATGATGAAGAGACCATCATAGGTGCAGTGCG
TGGGCAGGGCAGCGAACTAGATGATGCTGCCTTAGCGCTCATGGCTGGCGACTTATCCCT
TGTATCTGTGCGCATCAACGGCGCGCTAGAGAGAGGGGATGACAGATTCACAATCTTAAA
GGGCCTTCGCAGACGCATCCGTGACCTGCTTGAAGACGAGGAGTACTTCGCCTTCATGTT
GGTATGGGGAGAGTTCATGCGAATGTCAATGGAATGGCCTGCTGATGACCGTTCCTTCTA
CGAGTATTTCGTAGCCCGGTTGGCTGCGGAATCTGGTAGTTCCTTTAAGAACCATCAGCA
ATAAAAAGAATAGAACCAAGAGGTGGTAAAATGAGCAATGAAAGCACAGACGAATGGCCG
GATGAGGTCAGAAAGAGATTGGAGGCATATGCAGAACGCACCGGAGCCTCGCTGGGAGAT
GTCACGGGAGACTTCGTGGTATATCTGCGCAGCGATTTCGGTATAGAAGACTGGAGGGAC
GAGGATGAAGACCTCATCATTGACCTATCCGAGGGCTTCTTTATGGAGACCCGCCGAAAG
AAAGGCGGTGGCGGTAGCACTGTTGAATATGTAGGGCACTTTACAGGCGTAGCCGGTAAG
TGGAGTGACCGTAGAGAGAATATGAGAACCAAGTTATGTAAAGCGTACCAGAATAACCCG
GACGCCGCTATTGATAGCGGAGGGGTAGGTGTGTTTAGTAGCAAGGAAGGTAAGTGGTAC
ATACAGACCAAGAACGGTCTTGTAGATACAGGAGAAGAAGTAGTTGAAGGGCAAATGCCT
AGGGACTCCTTTAGATGTGGAGAGACATTACTAGGTATGCTAGTGAAGAACACAGAGTCT
GCTAACTACGGTAAGCCATTCCCGTGCTATGATTCAACTCGGTACATGTACTTCCTCGGC
AACGAGAAAGGCGCATTTGAAGATGAGATACGCATGCTTCGTGTCTCTGCTAAACCTGAT
GATGAAGTTCTTATCGGCGTACCTTGTAAGTTCCAAGGTAAGCCAATGAGAGAAGACGCA
TCTGATGGGTGGGATGATGTGATAGAAGTTTGGGATGACTGGACTGGTAATATTACTTAC
ACGGATGAGTTCGTGGAGCCAGACCTGCGCCATGACCTAAGAGCAGAACGCTTCTGGACA
AGCGAAGATTTCCATGAGTACTATGTGGAACTGGATGAATTGGTTGAGGCTTATGAAAGT
AAGAAGCAAGCGATGTCTAACGGCGATGGTCACTTTGGCCCAGTCGTGCTCACTAAGGGA
TTCGTTGCTCGTATGAGCACAGAAGGGCAGGCTAGTGACTATGACCAAACTGGTCGCAAT
TTCAGTATGGACATATCTAGCATGGCTCTCCAACAAGCCTACGGTGATGAGCGTGCGGAA
GTACGCCTTTGGATTTCTGGTGCATGTAATGACTTGACTCATCCGTTTGAGTTTAGAGAT
GAGGCTGGCTGGGTGGAATACGCTGAGCGTAGCACAGTATTGGTTTGTGGCCGCATTGGG
CTACGAGCAGTAGGTGACCACTATGTACCTAAGTTGAATGTCATGGGAGTTTATGCAATC
CCTAACAGGAGCAGGCGCAGACAGAGCGGAGGTGACACTGGCCTAGGCCAGTTTGATTGA
GGTGATATGAATGAGCAAAGACGATATATCAAGAGAGGAGTTCCTAGAGGAACTCGCTAA
AAAAATTGTATCCATAGAAGGAGCGGTGCTAGTCAAAGGCTACATCCGTAAGGATGGTAC
TGAGGTGAAGCCGCACATAAGAACGGTGAAGAGGGATAAACAATGAGTGGATTCGGAAAG
ACAATTTACAGGAAAACGGAAGAGAAGGAAGCAGCGGCGCAGGTCGCTGCGGAGAAAGAG
CAGGTAACCAAGGCTATCCCGCAGAAGAAGGTAGGATTATCCGCCCTAGAAGAAGAACTC
AATATGCTAGCAGACCATGCTCCCAAGAGCCACCTGTTCTGTGGAGTGGTAGGGCATGAG
AACACATCCAAGACTGGTACGGTTATGGATGGATTCATGCACAGCAAGGCAGATGGTGAC
ATGATGTGGGTGCTTGACTTTGATGGAGGAGCAGCCGCTTGTCGGTCAGCCCATTGGGGT
AATGACCCCGGCATCAGGTGCTGGGACCCATGGGTCATGCAACATGATGACCGTACAGCA
TACGACTATCCCGGCACGCACCAGCGTGTAATGGACATCGGTCAGTTAGCGGTTCAGCAA
TCAGTTAAACAAATGCAACCCGATTACGAAGGGCCACGACTGCATTATTTCATGGTCACT
AGTGTAGATTCTTGGGATACTGTCTGTAAAAACAACATGAAGATTACAGATATGGGTATC
GCTAAGGACGGCATTGAAGCAAGCGACCCAACCAAGACGGTGGGTAACCAATGGAACTGG
AGTATCCGCACCACCCGCTTCCATCAACTCACGGCTCTCTGCCGTAGGATGGTGGCTAAT
GGGGTGGCTGTATTCTGGGAGACACACATCAAGCCGGAAGTATTCCGTGACCAAGAGACA
GGAGGGTGGAAGCCCGACTGGGAGAAGCACACCAACAATTACCTCAACCAGATTCTTTGG
TGCCGCCGCAAGAGAGTGCGGGAAGCAGACGGCTCACTTACAGGTGAGACTCAATACAGT
GTAGAGTTCCATAAGTGCAAAACCAACCCTACCCTACAAGGGCAAGAGCGAATAGTATTC
ACTACCATGAGAGGGAAGGAGCCCATTTGGAATGGGCTACCGGAGTTGAGGCAGGGACTC
TTATAATATTCAAGACGGTTTGTCAGATAATAATGGGAAAATCATGTTTTGCGATTCTGG
AATAGTAGTTTGTACTTATTTCTCTATGAACCCATTCCCGTCATGAATATATGTGAGGTG
ATACCATAACTAAAGTAACAGTGAACCGCAAGAACCTCTTGACACTATTGTCATCTTTCG
GTACATCCGTGGGCGACATACGATTAAGAGCCAAGAGCGTAGAGGAAGGTGGCTTACTGA
TAGGTTCTGTGGGTTACTATACCCACTACCTCCGCCTCACTACTACTTGCGACATAGAGT
CAGCAGGGTCATTCGCTATCAGCGATATCAATGCAGTCCGCTCTTTCTTGAAGACGGGTA
AAGAAGACACAATGACCCTCCATCAAGAGGGGGAGGGGAAGATGCTCTACCTCACTTGCG
GTAATGCCAAGATACACCTGCCCGGTAAAGGGAGCATTGATTCCCATACTCATGTGGCAG
CCATTGAGAAATTGCTAGCGGCTGCTTCTACAGACAACTGGGTCAAATGGGGTGAGCGCG
ATTTGTCATGTTCAGCCTCTCTCAATTCTGCTTCCACTCAAGAGGTCATCTCTATCCATA
CTGTCCTAGGGGAGAACCCCCTGTACAGTGTAGATTTCTACCCGAGCCAATCCGAGGCTA
TCGTGAAAGCAGGTAAGAAGAGCAAGGGACGCATGTTTGTGACTGTCCCATTAGGGAATG
TCAAAGGTCCTGAACACAAAGTGACTTCTGTGTTCGGCGCAAACTTCCCAATCAACCTGC
GGGCTTTACCTGCTGGTGAACTCACGCTATACATGGGGGAGGACGCCCCCATCATTCTCC
TCCATGAGGGAACAGGTGCTTGCCTCGTGGTCTTTGATTGTGACTATGAGGAGGGCTGGG
AGTGATAATTGACCAGTACTATCCAGACTATGACGGGAGGGCATGGCTTTACACGCGCTG
GCGCGACGATGAAGGTAACCTCATTGAACAGAATATCTCACCCGAAGAGTTTGAACCCTA
CTTCTGGATACCAGCAGACACACGACGACCTCTCATAGACAAGGTTCTATCTCGCTTCCC
CGGCTCAAGGGTGGAGTGGGGTGAGACTTCTGTATCTGTACCTGACCCCCAATACGGTCA
CACTAAACTGGTCAAGATTGTAGCACACAAGCCATCCGAAATCAAAGGGATGCGCGATGA
GTTCTCTCGTACCTACGAAGCAGACATGCGTTACGCAGACCGCTATCTCATTGACACATT
CCCAGAGTTCCCTGAATGGACTCCTCGGGTATGGCACTTTGATATTGAGGCTGTCTATGT
AGGTACCAAAGAGGAACTCTGTACAGTCATCTGTGTGAATGACTCCGTACTTGGATACCC
TGTGGTGTTTGCGTGGAACAGAGAACAAGAAGACCTCAAAGAAAGGGGTCACCCTAGTGC
GGAGACCCTCAACATTGACAGGGTAGGCGGCTATGAAATGCGCTTGTTTGGCAGCGAAGG
TGCTGTACTTGAAGCGTTCATACAGTTCATGGATGAATGCGACCCTGATGTCCTAGTAGC
GCACGGCGCTAATTACTTTGATGTGCCCCACCTAGTTAGAAGACTCGGTGAGGATTTCCG
CCGACTCAGCCCTATCGGTATGGTGCGCAGACCGCCTAAGACCAAGGGCTACTATGACGA
TACAGACCAGCCCATCCTTGGGCGCATCGTGTTTGATAGCGCTGCCCGTGGTAACAGGGG
TAGTGGGTTTGAGAGGGTATGGATGGACAGCGGGAGGGGACAACTCCCCAACCGTAAGTT
GAATACCATCGCCCAAGAACTAGGCATTGGCGCTAAGCACGATGTCAATGCTGCTGACTG
GACAATATGGGAAGGCGGCAATCCTGATGTATCCTTCTGGGACTATGTTGATTACTGTGT
GCAAGACACAATACTCCTTCGCGATATTGACAAGCGGCTACACGCCCTTGATTTCTTCCT
CGCTCTCCAACGATTGTGTGGTGTGTGTTTTGAATCCACCCACAATGTAACCAAGTTCTT
CCGTGGCCTAATCGGTAGGCGCACGGAGTGGAAAGCGCGAACCCGCAGAAAGGATAGTTG
GAGTGTCAAGGGAGCATACATCCCGCCACCTGACCCCGGTCGTTACGAGGGGGTAGGGGT
AGTGGATTACAAGGGTCTATACCCATCTATAATTCTCGGTAACAACCTCTCTTACGAAAC
ATTCTATCCCGGTGAGCCTACCTCTAAGGAACTAGAAGAAGGCTCCATCCTAGTGCTCCC
CAATGGGACAGCGTGGAACCAGCGCGAGAAGGGTCTGCTACCTCAAATCGTGGAAGAACT
GTTCGCCCTAAGAGACCAACTCAAAGCCAACATGAAAGCAGCCAAGACCGAAGAGGAAAG
GACTGGGTGGGATATTTTTCAGAAGGCAGTCAAGCGTGTAATGGCCAGCCTCTACGGTAT
GACTGCGCACGCTGGATACGGATGGGCAGCCCAAGAGATAGCCAGTAGCATCACTGCTGT
TGGCCGTGAGAGTATCCATTTCTTACTCAAAGAAGCAGAGGAGCAGGGCTATCGCGCTCT
CTATGGGCATACTGACAGTAGTATGATACAAGTTCCCTTAGACGAAGCGCCTGCTCTCGC
TGCGCATCTCACAGAAAAGGTGCAATCTGAATTGAACTCAAGAGAGTTGGTAGTAGAACT
AGAGGCGTACTTCCCTTACTGGACGGTGGCTAAGAAGAACCGTTACTTCGGTATCAAGTC
ATGGCCGCCCGAGGAGGCTGGGCAGATGAAGGTAGCCGGTTATGAATACAAAGCGAGCCA
CGCTGCCCCTGTATCCAAGGAGGTGCAGAGCCTCATCTTTACTCTCATCAGTGAGGGCAA
AGAGGAGAGCGAGATAGTGGAAGCGGTGCGTCCTCTAGCAGCCTCTCTACTCAAAGGGTC
GGTCGGTGTAGATACAGTATCCTCATGGACGAGGCTGGGTAAGAACCCGAAGGACTACAA
CCCATCCCACATGCCTAATGGTGCCAAGGCCGCCTTTTACTACAACCAAAATATCAGTAA
GGGTGACAAGTTCAAGCAAGGGGATAGCGTTCCGTGGGTATATATTTCAGATGTCCCAGA
AGGTAAGCCCCCATCTAAAGTAGTAGCCTATATGGATGAAAGTGACTTGGAGGGATACAC
CCTTGATTGGACTACGATGGTGGATAAATTGATTCTCTCTAAAATCACAGTAATGGAAGA
GGCCATGGGCTGGGACTCTAAACGGGCAGTAGGAAAGCCTGCTCCTAAGAGGTACTGGTG
ATTAGAAATCCCTTTAAGAACCATTAACAATAAAAAGAACGGTGATAAAATGACAGAAAA
TCCCAACGACAAAGTGTGGCACAGCCGCTCAAACCCAGATGTTGTGCAAGACTCAACACA
ATGGGGAGGCTCTCTCAACACTTCTATCAACGCTAAGCGTAAGACAGTGTGTGAGATATG
GGAGCGAGAGATGTGCTTAGAATTGAGAATTGAAGAAGAGCCTGAGTCCCTCATGACAGA
AGACCCTAGCATTTTACGGTGTCCTCGCTGCGCATTTGAGATACAGGTTGCGCCTACTGA
GGAGGTAGATGAAGGATGATTAACAACAGCATACAACTGATAGAAGCCTATCGTCATGGG
GGTTTATGGGTATTTGATGATGATGAGCACGACCTTGTTAAGGAGCCGTTCGTCCCTACA
GCGTCAGCGATAATCAACGGAGCCTTGAGAGATAAGCATGGGCACTCTAATTGGGAGAAG
GCACGACTCTTGTTCAGTCACACCCCTTTCCCTGATGCCCATGTAGCGAAGTCAATAGCA
ATGGATGACGGGGGCTCTTGGTACAGCGCCAGCATTGGAGAAGTAAAGATGGTGGGGTGG
TTATGCCCAGCCACATTGTTCTACTTTTCTGATTACCCCGAGACTATCTATTTCACAGCG
GAGGGCTTGGAATGAAGTGGCCGTGGCAAAAACAATGCGAGCACCACCTGTGCGAATGTG
GTGGTATCAAGACCCGCCAAACTACCCTTCTGGAGTTCTTCCCCGATTTACTCCATCATA
GAGGGCAGAGGCTCCTCAAGGTGACTCCACCTAAGCCAGTGCGTAGCACGACTGGGTTAC
AGAATTGGAGGTATGATGAATGAGTAAAGTAGAAGATGAAGTATGCGAAAAGATACAGGA
GAGGGCAAAGGTAGGATTGGGTAAATACGGTGTCACAATGGAGCGCGGCGACCTTAGCCA
CGATGAGTGGTTGGAGCATTTACAACATGAGTTGATGGACGCTATTGTGTATGTCCAGCG
GCTGCGCACACGAGAGCAGACGCTTGAGGCGAAGTTGCGTGAGGCTGTGGATTTCTGGGA
AGAGAGATACGAGATAGAAGAACACTCCGATATGTCCTTTGTCATTCAAGAACTTGAAGC
CCTACTTGATGAGGTGGGCGAATGAGCAGTATATCCACTTACAACTGGTCACCTGACCAA
GAGGATGGGAAAATACTGCGCATTACTAAGTCCGCTCTCGGCACCTTTGACTGGTGCCCC
AAGCAATATGAGTTTGAGAAAATGCAAGGGCTTACCTCTGACACACAGGACTACCACATT
CGTGGAGTGAATCTCCACAATGCACTGGAAGAGTTCTACAACCGCTTCCCTGACCACATG
GATGGTATCCTTGAGGCAGTGGATGCGGGCTTAAAACACAAGGCTCTCGCATTGACCGTC
AAGGCTTTCCCTCCACCCGAAGAACTGGAGCGTCACGAAGAAGACACAGCAGCAGGCACC
GACCTTTACATGCACGGTGAAGAAGAGGGCATCCGCCAACTGGCAGAGTGGGAACTTGAA
CGCCTCATAGTTACCCGTGGTGAAGACTTCCTCCCTGTGGGGAACGAACAATGGGTAGAT
GTTGTCACAGAAATAGAGGTGGATGGCGTGATAGTGCCCATTGAAATTAGGGGTTACATA
GACCGTATCTTCAAAGACGAAGCGGGGGGACTTGCCCTCATGGAATTGAAGAGCGGTAAG
TGGAAAGGTAACAAGACTTCACCCATGCGAATTGAACTCTCTGTCTACAAGTTCTTGTTG
GACGAGAAGAGGAAAACCCCCGAAGGTAAAGCGTGGCTAGCCGAGCGTGGGTTAGATGCG
CCCGTCACACATTTCGGTTGGAGATATCCTATGGGTGGCATCAATGGTGGGGATGGCCCC
CATTGGAATTATGAGGAATGTAAGAAAACAAGCATGAATGCCATGATGAAGAGGCTTGAG
AACTTGGTGCGAGCGCACCTCAAAAAGGATTTCAAGATGATAGCAGATGCTTTCAGGTGT
TCCTTCTGTGACCAAATGGCTTATTGTCCGGCGTGGACCAGCGGCGGCGAGGTGATAGAG
TGAGTAAGGTTGAGTCTTTGCGCGTAGTCGCCCAAGCCTTGCTACAGGAATTGTTAGATT
ACGGTACTATTAGTCTCAAGTTCAATCCTATGGGACAAAAGGGTACATGGGAGGCTTTTA
CCTCACGCCAAACTACTCTTGACGAGTTCTTCCCTGAGTCGTTACCCGGCTCAATGTCCA
AGATGGAGACAGGAGAACCTGAAATTACCATCTATCTCAATTCTATTCTTATAGAGAGTC
CAGAGGAAATGATGGATGCCATGGGTGAAATATGTATGTATATCCATGAAATGAATAAGC
AGGAGATAGGTAAATGGGACTCCTGACTTTGGATTTCCCTAGAGAAGTCCTAGATATTCA
AGCCTCTGGAGCCAAAGGATACAGGCGGCTTGTCTCAAACACTGGCGAGTTAGAGAGATA
TTGGAGAGGTAAGAACGGGCTGGCCAATGTCTATATGACTGTCTATGGCTATCGTTCTAC
CCGTCCCCCCAAGCACCACAGATGTGATTACAACACACCGGTTATTCGTCACTTCGTCAT
GGACTTTGACTGCAAGGATTTCCGCTCTCGCAAAGAAGTAGGCATGGGAATCCCCTTACA
GCAAGTGCGCTCTCTACACCAATACCTGCTTGACAATGACATTAAGCATGGTGTCTGGTT
TAGTGGTGGAGGATTCCATGTATGGGTAACGCTTGACAAAGCGCACATGCCGACTAGCGG
GAGAGAAGTCTCGCGTGTGAAAGAAGCAGGCCGTAGGTTGCTGTCGGGATGGGAAAATGA
ATTGGGTCTAACTTGTTCAGACCCAGCCGTACCTTTTGATACAGCAGGGATGATACGCAT
TCCTAATTCTTACAATGACAAGAAAGGGCTTTGGTGCATACCCCTCAAAACACATGAATT
GATGGGTCTTGGGGAAGAGGATATCATGGAACTCGCTCTTCGCCCAAGAAAAGGATACTT
CAACTACGGCGAGAAAGGGGCAACTCTCAATGTCAAAGAACAAGCGCCAACCCCCTTCAA
AATGAACTCCCCTAAAATGAACATAGCCACAGCCAAGATGGATGGCGTGAAAATATTACC
ATGCCTTAACGCAGTAGCGTGCCAAGAGGGGAACCCTGACCATTATCCAAGGGTGTATCT
AGCGCAGTTCTTACTCCACCGTTTGCGTATGTTTTTCCCCCGTTCAGCGCAAACAGAATC
AGAGCGAGAGAAGGCTGTCGGGGAGGTAATAGACTACATGAGTACCCTTGGGTGGGCGGA
CTGGGATGAGAACACTACTCGCAAACATGTGAGACACATAGCCGAGACTTACGATGACCA
TCCTACTTGTGCTACTTTGTTCGGTAAAGGGTATTGCTTGGGAAAGTGTCAATTCCATGA
CGGCACTGGGGTGATTCATGCGGAGGCTTTGGGCGGTGGTGATATGGGCGATGACACTAG
CCTTAGCCCTGCTCCATCTGGGAATCCTAGCGTTGCTACTAGTGCTATTATTACCTCTTC
ACATTCTCTCCCGATGGTGGAAGGGGGAGAACCTCAATGAAATCCTTACCAGCGTTGGTG
ATTGACACCAATGAAAGGGGTCCCCTATGTAATGCGATTGAGCGAGGGGCTGACCGTAAT
GGCATATCAGTCGTTAGAAGAAATCTCCCTGTAGGGGATTATCTGTTGGGAGATAAGATA
TGTGTTGAGGCGAAAAGCATCGGAGACCTATTCCAGTCTAGTCATAGTGGCCATTTATGG
AGGCAACTGGATAACATGGACGCTAACTACGAAAGGTTCTTCCTTGTTGTACATGGTACA
GTGGCCAAGCATCTTACACAGATGAAACACAACGGGTACAAATCTACCTACTCTAAAATA
CAGAATGAACTTACTGGCACACTGGCGCGCATTATGGCTGATTTTGATTGCCAAGTATTC
TACACTCCTACCCATGGCGAGGCTGCCCAATTCATTGTCAAACTCCATAGTAAATCCCAC
AAGGGTGCCCGTAGGCATGGAGCCCGCGCTCTCAGGAGAGTATCCACGAATGATGTGAGG
GCAGATATGCTCCTCACTATACCCGGATTCGGGCCTGACTTAGTAGAGAAGTTGCTAGAC
AAATGTGGGAGCATTGAAGAGATGATTCACCAACAGTCTCTCAAAGAAGTGAGAGGACTA
GGCTCTACTCTACGCGAACGGTTACTGAGCGTGTTGACCAGTGAAGAACCAGTGCATATA
GAGAGGCGTAGCAAACAGTCCCGTGGGACATGATTATGTACTGCCCCCCTGTGGAGGCAA
CATCCTTTAAGAACCATCAGCAATAAATAAGATAGAGACGGTGAAGAATATGGTCAAGCA
TTATACACAATATGAGGCGGTCAAGCGATACCCGGTTGTCCGTGGTTATCTTGACCACTT
TAGGCGAGTATCCAAGAACAATGACATACCGGGTTTGCTCTCTTTCTTCTTTGTGCAGGG
GCAACTCGCTGCACCCTATGTGCGCATACCTATGGATAACATACACCTTGACCCCCGCAT
CCATGTGTTTTGGATACAAGGTTCGCGGTCAGGTAAATCCATTTCATGGGGTGTCATCAA
TAAATTGATGAAAGAACTAGACTTAGACACAGATGTCTATACAGAAGGGACGGATGCAGG
TCTCATAGGTTCATGGGAGCGGGTGGAGAATGAGGATGGGGGCTACGATAATGTACTGCG
CCCCGGCCTGCTAGGCGGGCAAAAGGCTCTCAATTTTGACGAAGGGAGCCTACTCCTTAA
GCCCGGTAAGTTTAGCCAAAACACAGTACTCTACTTACAGACAGCGTGTAACGCAATAGG
TAGTGAAGAGAACATTATGCGCAAGCACAATGTTGGCGAACCGATTGAAATTGAGTCAAT
GGTATCACTTTGGATAACTACTTATCCGCCTGATGGGGTGAAAGAATATGTTTTACACAA
AGGTATCTTCCAAAGAGTACTCCTATTCTGGAGGACTTGGGGCATGGATTTGCGTCAAAA
TCTAAGCGAAGAAAGAGCAATCTTACCGTGGGGTGATGTGGGGCAAGTCACAATGGATTA
TGACAAAATAGCCCAGCATTTCAAGGACTTGCGCACGGCTCTTATTGCTCGCATCCTCTC
TCTTTCGGATATATCTATGACTGAGTGGGAAGCAATGGGTAGAACAGAACAAGAGGACAT
AGTGCAAAGTTGTGCTCGGACTCTTTTCTCTAAGGATGAAACTTTTGACGCGGCCATGCT
CTCTGCTGTAGATGATTACTATACACTAGTGAGAGGCATGGACCCCAAACTAGCAGAAGT
GGTGGCCTCCTTTATACCCGGCATACTCAACTACACAATCATACTAGCCACGCATCTAGC
GATGGTTGAAAAATCATGGACTGTTACTGGTGACCATGTCGTAATGGCAGAAGAGATACT
CTTTGACTTATTCCAAAACCTCATACTCTGGTTAGAAGAAGAGGTAGAGGTAGGAGCCAA
GGCTAGTGAGCGCCGTGCTAAAGAGGCTGCTTGGAAAGAAGCATTCAAGAAGGTTGAAAA
GTTTGACCTTGGTGATAGAAGAGGTACAGGTTGGGCACGCAAAAGTCAAGTACTGGAATT
GTACGGCAGAGCGAGGAACTTGTCCAGCAACTCCTGCTTTACACACTTTAAGCGTGCTGA
ACATCTGTTCCAAACAAGCAGGGAAGGACCATCCATATATTGTAGATTAAGGGAGGAGTA
CGAAAAATGAGCGACATACTTGCATTAGATTTAGAGACTGCTAATTACTCACATGAAGTG
GGTGGATGGAATAAAACCGCTATGTTTGAACCGACAGTGGTCGCTACTTGGGATGGGGAG
CAAGGCACCATCTATTGTAACAAAGCCCTTGATGCTAACGCTTTACCTGATGGGACCATA
GTGAAAGAACTCCACCCCAAGGTATTAGGGAATGATTTGATTGCTCACATAGAAAAAGGG
GGGCGCATAGTAGGTCACAATATTGTTAATTTTGACCTCCCTGTATTGCGTGATGGACTG
GATTGCTGGTCAGCAGGGGATTTATTGGGGAAAATGGATTCCCTCATAGACACTGCCATA
CTCTGCCGCAAAGCAGGTATCCCCCATTATGATTTGAACACACTCTCCCGCCATACATTG
GCGGATTCTAAAAGTGGCTCTAGTCACGATGCCCCGCTTATGTGGAAGCAGGGGAGATAT
AACGAGGTGGCATCATACTGCCTCAAAGACACGCAGTTGTCGCACCGATTATGGACTCAT
GGGTGCGAGCACGGCATCATTAAATCACGCTCCAAAGATACTGGTGAAGTAGTGGAGATA
GAGGTGAGTTGGATATGACAACAGAAGAACAACAGAGAGTAGTAGTGGTGCGAGATGAAG
CACCTCAGAACGGTAGAGAGGCACAGATGCATAACATCCGTGCGGCAAAGGCGGTGGCCG
ATACAGTGCGTAGCACGCTCGGTCCTGCGGGAATGGACAAGATGATGGTGGATGGCCACG
GTGATGTAATAGTCACTAATGACGGAGCCACAATCCTCCATGAATTAGATGTAGCCCATC
CCGGAGCGAAGATGGTCATAGAGATGGCCAAGACACAAGAGAGTGTGTGCTATGATGGTA
CCACTTCCACCGTAGTATTGGGCGGGCAACTGCTCGCTAATAGCGAGCAACTATTCCAAA
AAGGATTGCACCCCAATGTGGTATGTCGCGGATTCCATCAAGCGGCCAAGTGGGCAGTGG
CGCACGCTAACGAACTCCCTAATGGGAGCAGCGACCTTAACTTCGTAGCCAAGACTGCTA
TGACGGGTAAGGCCGTAGAACATTCTATTGAAAAAGCAAGTGAATTATGCGTGAATGCAG
TCCTTGACGCAGAAGGCGACATTGACCGAGTTAGGGTAGTGTGCCAATCTGGTGGTAGTA
TGGAAGATTCCCATCTATTCCCCGGCATCATCTTGCATAAAGAGTTCAGCCATGAGACAG
ATTCTATACTCAATAACGCTAAAGTTTTGCTAATCAATACTGGTCTAGGTGAGCCTAAGA
AGGAAGATACTGCTAATGTACATTTTGCGTCAGCCCGTGAAGCGAAGGCTTTTGCCGATT
TAGGTAATGAAGCACTCGCTACTACAGTGAAAGTAATCAGCGATGCTTTACCTCAAGGTG
GAGTGGTATTCACCCGAGATGGCGCAGTTGAACGCTTGACGAAACCGTGCGCTCAACAAG
GAATAGCGGTAGTTAGTCGTGTAATGGATAGTGACATGAAGGCGTTATCCCGCCTACTTG
ATGCGCCAATTATACATGAAGCCCTAAGTGCGACAAAAGAAGATGCATCAGAGTGTATAT
CAATTCGCCAAGAATCTATTGGCGGCATGAAGTTCGTAGTCGTTGAGCAGCCACCAGACG
AATGTCCTGTATCCACTTTGGTGTTGAGAGGAGCCACTCGTCAAACACTAGATGAACATG
AAAGAGGTTTTGAGGACGCTATAGGTGTGGTTAGTCTCGCCTTTAGAGACGGTAAGGTGG
TTTGTGGCGGAGGTTCTGCTTACATCTCTATGGCTCAGCATCTACGACAGCGTGCAGCAG
ATATGGGTGGCCGTGAGCAAATGGCTGTAGAGGCATTCGCCGAAGCATTAGAAATCATCC
CTGCTACTATCGCCGAGAACGCAGGGCATGACCCACTTGACACCATCTTAGGTTTGCGCA
ACGACCACCAGAACGGTAAAGGGGACTATGGCCCAGATGTAGAGACAGGTGGAACATGCT
CCATGTCAGAGAAGGGTGTGTTTGAACCCCTTTCGGTTATCACGCAGGCTGTACAAAGCG
CAAGTGAGGTAGCCATTTCCATTCTAAGGATTGACGATATTATCAGTAAGCGGATGGGTT
AGATTTCCGCAGACTACAGGTGATATAATGGTGGAAGAGTTAGATGATATAGTGAAATGC
TCTGAATGCAATAGTCGCGATTTAGAACGAGATGAAGTAAGAGGAGAATTAGTCTGCGGA
GATTGTGGGCTAGTGTTAGATGATAAGATAGTAGACCAAGGCGCTGAGTGGCGCGTATTC
ACCGCCGAAGATGGTGATAGGAAAGCGCGTGTAGGAGCCCCAATGTCAGTTATGCTGCAC
GACAAAGGTCTTTCAACCGATATAGATTGGCAGAATAAGGATTATTCAGGCAAGGCGGTC
AATTCCCGATATCGCAGTCAGTTGTTCAGAATGCGCAAATGGCAAAAGAGAGCGCGTGTT
AGTAATTCTACAGAAAGAAATCTATCAATAGCCCTCGCTGAATTAGACCGTATGGGGAGT
CGCATTGGGTTACCGAAAGCAGTCCGTGAAGCGTCTGCGGTTATTTATCGTAAGTGCGTA
GAGGCTGATTTGATTAGAGGCCGCTCAATAGAAGGGTGTGCGTCAGCGTCTCTCTATATT
GCTTGCAGGCAATGTGGAGTCCCTCGCACACTTGACGAAATCTGTGCGGTTGGTCGCACA
GGTAGAAAAGAAGTAGGTAGAACTCAACGCTTCATATTGCGTGAGTTGAAAATACGGCTC
CCTGTGACTCGCGCTATAGACTATATTTCCCGATTCGCTAGCGCATTGAGTCTGGATGCT
AGTACGGAACTGATTGCTCGTCAAATATGTGAAACACTAGAAGAGAAGGAGTTGGATAGT
GGGAGAGGGCCTACAGGGCTCGCCGCCTCCACTTTGTACATTGCGAGCATCTTGAATAAA
CAACACAGAACACAGCGCGAAATTGCCAAGATATGTGGAGTAACAGAAGTCACTATTAGA
AATCGCTACAAAGAGATTTCCAAGTCATTAGATTTGGATTTAGAAGTTTGAAGTACTTCT
CTCCAGCGCTCACTTTTGAGAACGGCGTAATCCTTACTCCCTTCCTCTTGCTCCTCGGCT
TTCTTATCTCGCCAGATGTGCTTGCAGGAAGGGCATTCCCACAAGGACACTCTAGTACCA
AAGCGAGGATAGGAACCGTTGATGCGTTCAGCAAAATCCTGTACCCTACACTGAGGGCAA
GTGCGCTTGAGTTTATCCAATAGCCTGCCCATCAGAGAGTCGCCACCATGAACACCTTGA
CCCACGCTGAGCCAGTATAAGCGAAGCGGGCATACCTACCAGCAGCCACGGCTTGATTGA
GGGCAGTGCTATCAAAAGTGACAGTGTTGGTGATTGCGCGCACCTCTACAGTATAGCCTT
CGTAGAATGTACCGCTTGGGTTAAGGTTGAGGCCAGAGCCCGCTGTGATTATCCAAATAC
GCTTACCGTTATGAGTGAAGGTCTGGTTAGCACTAGTGCTGATAACTTCTACATCCCCCA
TTGTATCTACTGCCCGAGTGAAGCGCGTCCCCCCTGCATCTTTACCACTAAAGAAAAGAG
ACTGGGCTCCGCTTGTGCCTTGACCAAGCCATAGACCCCCTAAAGTGGAGGCAGTGAAAT
CGCCATCTTGCACACCGCTTGCGTGTAATGCATCAAGGTCAGTGTGGCTATCTACAGGAG
TGCCCGCTTCTGTTTCCATTGGGTGCATATAGAATGGTCCCCCGTTTAAGAAGTGGCGTT
TGTCATTTATCTCTAGGATATTTATGTTGTCTGGGCCTGTAGAACTTGCCCCGTTATCTG
CTCTAACTACTGCCAATACAACGCATTGGAAATTAGACAATGAACCGAGAGTACCGCCAT
GGGGGTCAGTCAAATAAGCACTAGGGCCATCCGCATAAGATGCCGAAGATTTAGTTATGA
TAGTGCCCTGCATGTAACAGATGTTAGAAGTGGCACTACCCCCACCGTCATCAGGGGTGA
CATAAATGGTGTAAAGCACCTCTTGGGGAGTAGTGGCGTGCAAGGCCGATGAAGAACCCC
GTACATTGTTGCCTGCATTGGTTATGTTCAATGGGTATGTGGCACCGGGGCCTCCACCGA
AAGTATAGACCACTCCGTCTATAACGCAGTGACCCCCTTTGACATTCACTGTATCTGCAT
CATGTTTGGAGCACGCTCCGGGTAGGTTAGTAGGATTATTGCGGTCTGAATCAGAAGCAT
CCCCGTCCTCTAAGAGTATGATGCCATTACCATGGATTCCTTCGTATGCATTGGTAAAAG
AAGGGGAAAGGATGTGGTCACCGTCACGGAGTCCATCTACAGTATCGGAGGTATTAGCCG
CCGTATGGCCTGATAAGGGGTTGCCGGGCATCAGATAACCTCCACAAGTAGTTGTATATG
AACCTCGTTCTCGTCATTCTTGGCTATTGGTAGGATGGTGTAGCGCCCTATAGGGGTGAA
AGTGCCGTCAGCGGCACGGAATTGCACATAAACTTCTTTCAAAGATTCTGTGAAACTATG
TTGAGTCCCTAGAGTGGCTTCTACTAACAGACTAGTGTCATCTAATACTGTAATCGTGGG
GGTAAGTGTGACAGCAGGGCGCCCGGCAGAACCATCATCTGGTGTGGCATAAGTACCATC
AAAACCTAGTACTACTTCGTTGATGTTATTAGCCAATGTATCTATCAATAATCGTTTCGC
TCTTGTTAGTGTCGCCATTAAATTACAACCTCCTTAAATGCGTAAATATTTTTGTTACTA
CCGGCGGACTCCCCATTGCTGTCCCCTTCAGTAGCGTACCCCGTTTGATGTTTGCGGCCA
ATGACGCTTGGGCCGATGCCATTCGGGTAACTCCCTGTGTTGTGGCCGATGCGCTTACCT
TGTCTAGTAACTAATCGCTCCTTCACTATTAGGGTAGTCCTGAGTGTAAAATCAAGGAAA
AGCCCCATTTCTTCCTTTTTGAGTTGGGTTGTATTGTCGGGAAGCAGGTCTCCAAGGGCA
ATTGCACTGTCAGTTATACCCTGTAAAACTCCCTCAACGCCCACAGAAAGAGACAAAAAG
TCAAAATCACTCTCTCTATTTGACATACGATGAGTGGAACTAGACACGACAAGAGTCTCT
CTACCTTCTCTACCTTCATATTGCACAATATCTCCTGCACGCAAATCCCAAGCATTGGCT
TGCTTGCCAATACTCAATGACCCTTTTGTAGCCGCATGTGCCCGTAATATTTGCCTGCCC
ACTCTACGACCATCAGTGACATTCTTGACAGTAGGGTCTTGCACAGGAGTCCCTTGCCGG
ACAGTTTGACTGCTATCCTTACTGTGCTGGGAGGAGCGGTCATCAATGGTGACAACATTG
TTATCGTTTAACGCCCTCTGTTTACCCATGACTGTAACGCGATTAGGTGAATCTTCTATG
GTATTGCGAGTTTGTCCCCCTTGAGTTAATGAGCCTCTTAGGCGGCGACCTGTCCCTCCT
GAACGGAATGGTATGTAGAGCAGATTGCCCCACTTATCGTAGTAAAGAATGCGCCCATCA
TGTCTCCCTGTATAGCGCAAGGCTGTGCTAAGATTGACTCCACTGAAATCTTGAGAAAGG
AACTTTTGTGAATGATGCATCCTTTGGGAATAAGATGAAGACGGTTTGGATTTGTCAGCG
ATATTAACAGAAGTAAGTACTTCACCTAGAGGTTCAGCCAAACGCATTGCTAAATCAGTA
GTTCGTAATCCTACATCTACTTCTTGGCCTAAGCGCACTGCCGTTTCTGTGAAGCCTATC
TTTGACAACGAAGAGCCTTTCATATTAGGTAGGATGAGTCGGCTGCCAATGCTTGCGCTC
TCTACGCTTTCTGCTACTAAGCGTTGAGAATCATTGTCTACCCCATACAAGATGGCAGGA
CGAGTACTTCCTGTAGTTAATTTACCATCATTAAAGAATACATCACCAGTATAATTATGC
CCATCTGTTTGTCGGTGGACTAGTCTAATACCTGATTCTTCTTCTATAGTTAAGTAAGAT
TGAGAGTTAGTTATTTGGAAATCTCCGCGCGTGGATGGCGTCACTTTACCTGCATTATAA
GTACCATGATGTATGCAATTATCAACAAATACAGGGGTGCGAGCCACTTTCATTGCTGTA
GGATGGTCTGCGTCTGAACGACCAGTTTTCCCATTTGTTACTACTGCCATAAATATCACT
CCGTGCTATGGTCTCCTGTGTTATACGATGCTGTACCTGCTTCACCTTTCGGATGAAGAG
TTTGGCTGTGTCGCGGTTGGATGCTATAATCGGGGCGAGTAAGTTCAGTGTCATCCTCAG
TAACTGCCCGGCGCCTAGGGGCATCGCTGCGGAAATGCTCTAAAGTATTCTCGCTAATGA
GGATACGCCCTACCGTTTGGTCTAATGCTCCAGTGAATCCAGTTACATCTGCTCCGGGAA
TCAATGGTCCAGCAGAAGTTGTTACAGTAGGTGATGCGCTATTTACTGTATAAGATGGGG
CGTAAGGGGGATTGGTCGGGCTTACAGTACCTACACGAGCATTGGGCATTTCATAGTTGA
AGAGACCGTATTTACCTCCAGCAGTAGAACGGTAAGCATCGTTGTTTGTAGATGGGCCTG
CAGAAATAACGCTATTAGCCCTAAACAATTCAATATGGCGATTATCCAATACTCGGACTG
GCCTTAATAAGAATCGTATTTTCTTATCTCGTAAGTTGGTTTGAGTGCCACTACTAGCCA
GTGGATTATGGTTAGAATCTGAATAAGGATTAGATGAAGAAGAGCCACTTGCCCCCCAAT
TACTATCGTCAAACGGTTTGACATAGTTCCGCGCCTCAAGCACATAGGTCCCGCCTAGTG
CCCACATAGCATGAGCATTAGAGACTCTCAATACTGCGCAATCAGGTTGAGTCGCCCATG
TAGGGCTAGTGAGGTCAAAATGGGTGAGGGACACAGAGCCTGCATTATGCGCTCCTCTCA
ATGAAAGCCTTTGCCCCACTTCTTTATCTGTGTGAAGACTATGCGCTTGCGTTGAAAGAC
CAATATAATCCGTTTCTTGCCCTCCACTTAACTCATTGATTGTATCAGTATCCAAACCAA
TTCGGGGAGCAGAGCGAGAAATGGGGTCAGCCAATGTTTCATTGCCGGGAGTGAAAGTAC
CGCTAATCGTTTCTATATTTTCACTTACATTGGCTTCGGGTTTCAATAGACCATCTTGAG
ATACTTGTAGGCGAGCACTGATTCCTCTTGGTGTTTCTGTGCTACTTTGTACGCTATTAG
ACGCTCTCATATAGCCAGTACTGAAAGGAGGCTCTGCTGTACTATGGCTCGCTACGACTC
CTGTAGCAGCCATTGGCGTGGAAATATCATGAAGGAGGCTTTCATTAAACGCAGTAGGCC
AACGGCAACCGCGGCCATCACCTCTATCCCCAATCCTTTGCGCCTTCTTGGGGTTATACC
AATCTACCTTGGTCATAGTTCCATTATTTACTGTATTAGTAGTACCCTCTTGTTCTGAAG
GATAAGAAGCGCCATCAGCGTGCCATAGCCCTTGTGCCCCCGGCTCATTTGCGTATCCTC
CATCAAGATACGCATCTTCGGGGTCCCAAGCAGGACGGATACCGAATCCTCGGGCTGGGA
ATCGGCGAACATCCTCACCGCGAGTATTACCCCACCAGTCAATTAGATAGAAACGATGAG
CCTCTGCAAGTTCATCTTTACCGAGAGCGAAATCATCTCCGGGGAACTTCTTTCTCATAG
TGGCGCCATTTCTAATTGTTCTTACAGGGCACCCAAAAGAACGAGTAATCCTACGACCAT
GACTATAACGCACTTGTCGCATAACTTGGTCGTTGCCGAGCATAGCGCTGGCTTGAGTTT
GGCGCTCAAGAATGCCGGTGGCGGTGGCAGACCATGCTACATCGGCTGTAGATAAAGCGG
CGTTGGCATTCTCCTTCCAACCACCTGACCCTTGCGCTCTATCATCTTGAGCGACGAAAG
GACCATGGTAATACCCAGATAGAAGTTGGGCAGCGGCAGCACTACCAGCGGCTTCGTCAA
TACCGCGCACACTTGGTGACCAGCGGGGTCTGTTGTATGGAGGGCGGACAGCAAATCTAT
ACCCAAAGCATGTTTGACGGATATGGACATCGCTCAAAGAACCATAAGCAGTACGGGCTA
AACCGCTAGCAGAACCGCTACCGTGTATAGCATATGGTATGCAATCCATACCGTAGTCAT
TATCTCCCCATCCTGCTTTGATGTAACCATAACCATCTAATCTACTTGCAGCCGGGCCAC
CACGGCTTCCGCCGGGCCAAAAGCCAGCGTAATGGCGTGATGTATCTCCTTGAGGTTGTT
TGGTTGAGGGGTATGCCCCTAGAGCGCCCACTCTAATAGTGGCATTTCCTCCGCCCCCTG
TTATAGTGAGTACATCTCCTACAACATAACCTGTGCCTGCCACGGTAATAGCGGTAATAC
CATTTACTGCACCAGAACTAACAGTGTAAGTAACTGTACAACCTGTCCCGCTACCCCCTG
ATGTAGCAGCAGTCCCTGCGGTATAGCCAGAACCGCCAGCAACAATCGTATCGGCCTCTG
TCACTCCTGTCGCATCATAAACTGTCCCATCGTTAGCGGCATCCATTGCTTTCATGTCAA
ACAAGAAAGGCCCTTTGCTGATACTATAGAGGAAGTCATGATAATGGATTGTTTCAAAGT
GTTCAGGTACATGATTCAATGCTTTCTTATCTTGTGGCGCGTCTATAGCACCTGAGTTAG
TATAGAAAGTGCGCCCTGTATCGCTATAGAATGTGTAAGGGCGACCAAGATTAGGATGCC
ATAAACAAAGGAATGCGTCTCCTAGGTGGAGGCTATTAGTATCTCTACTCCCATGCAAAG
TTTGAGGTAAGACACGAGTAATAGCGCTAGTTCCTGAATCCTTGAAAACATCACCCGTAG
CAAAGTTATCGTAAGCACGAGAGAGTTTCAGGATTGTGCCCGCAGATATAGGGAAAAAGC
CCGCTGTGATTTCAGCGACGGTCTCAAATGAAGAAGGACCTGAAGCGATTGTATGAGCGA
GTGTGCCAGTTCTATTCACATAACTCGCTGTTTGTCTAACCCCACTAGTATCTGTATATT
CTAGCACTTCACCATAGTAAGGTTTTACAGGGAATAATTCGTTATTATCTACTGTAATGC
TACTACTTGAGGAGTCGGCGAGAACTACACAATGAGGGTTCAAACTACGCAATCTTCGGT
GGGGTTCATAGATATCCAAATAGATAGATGGATAACCAGCCAAAGTTATTTGACAGCCTA
TAGACCCGTAAGTTGCTCTACAGAATTGATAATAGTCATCTGGTTTATGCCATTCCAAAT
GCCGGAAACCGGTAGATGTAGCATGAGTTGCCCCTGATTTATGCAATATACTCCACCAAG
GGACAGAAATAGTGTAACCCGGAGTCGCTCTATCAAAAGTGCCCGCTCTATAGGGTAGAC
TACGGCGACTGAATGGGGGGCTTGTATTTTCATTCACCCCTAATGGGTTGTATAGACCCA
ACGGGGGGATATTAGCGAATTGGCTTCCGGGGTCTGGTTCAAAATCAAGCATTACTTCAT
TGATGAATATCTCACAACCACGAGTATCGGCCATTGTGGCTTCGGCTAAAAGAAGCCCAA
CGCAACCCATAGGGCTAGAAGAGTCTTCATCAAGACCTACCACAAGATTCACTTGCTGCC
CAGTAAGTTCTACAACAGAGCCATCGGGTAAGGCGGCTGCTCCACCATTTCTATGGAATC
CTCCTAACTGTTGCTTATGCAGATTAGGTTGTATTACAATTTGGTAAGCGCCCACTTCCA
TTGGGTCAGGGAAATTAGGTTTGAGGCTATATGCACCAGCCGGTTCAAGATATAGAATAT
GTCTCCCTGTCGCATTTTCTGCTCCGGGAGTGCCTTTAGATGCGGCAATACCATATCCAT
CGTAAGCGACCTTAGTTTCTGTCAAAAGAGTAAATGCCCCTCCATGTATATCGCTAGGCC
GTAAAGCGTTAGTCGGTGTTGAAAACCATACTAATGGGTTAGCGCCGGGAATGGTTGATT
CTGTACCACTTTCGTCTATAGGACTATGACCTGAAGACCTGCATGCGTAATGATTACTGA
AAGTTCTCTCATAATACGGATGGGCGAAATGACCCGGCATTACAGCCATGGTAGGAGTCA
CATAGTGATGACCCATTCTAGGTATAGGCATGGGTGTCATTTCTGGGGCAGTTATCATAT
TGAGAGGAGTCCCTGCCGCAGACCAATCCCATCTCTTCATGTCTGGTGAATTGCCGCTCA
TCTCTGAATGGTCTCTCATTCTACGAGCAGCGAAGAAGCGATTGGAGCCTGCTGGTATAT
ACCATGATGGGCGGATAGTCAATCCAGTTTTACCAGATATGAAAGTAGAGAAATCAGGGT
CAAAAACAACTCCAGTGAAAGTGCTACCAGAAGTGTTAGTATAAGAGAAAATGGCCCCAG
ACCCAGTACCATCCTCCACTCTAGCAAACCAGCGACCATCACTAGTCTGTTCTCCTGTAT
TTTTCCAAACAGCATCGTTAGGGGCAGACCCTGCTGTCACAGTATTAGTATCCGATGAAG
AGTATGTTAATGGGTCAGAAATAGTATTACTTGATGAAATTACTACAGGTTCTCTACTAG
AGCCAGTGTGACCCATACGAGTAACATGGAAAAAGAGAGTACGGTCATGTTGTTCATAAG
CAGTTTCTAACGGATTATCATTCGTATGGTCAGTCCATCCTTGACTATGGCTGTCAGGGA
AAGCCAAACGAGTACCTTCTCCTACTGGAGCAGAAGTAACTCCTGTTCGGATGTTTTCTG
CGTCTTGGGAAATATGCTCCCAGCCTTTATTTTCCCAAGTAGGCCACGCTCTAGGTCCGG
GAGCATTATTATTGGTGAAAGTATCTTTCACTCCTTGAGCGGGTTGCGCTGGATGCATCA
TGCCTCCACTCCCAAAGGTCTCATTTTGATAAGATTGCACGCGGTCAAACCCGCTGCGCA
CTATGATATTACCCGGTATAGAATCGGCATTAGGTAAGCGAATACGCATATTCGGGGATA
AACCGCTATTAGCAAGAGACGGGGAAAGTCCCTCTGAGGCTCTATCACCAATATGGTCAA
AATCACGAATGACTGTACCGAAAGGTGACCCACCTTCCAGAATATGGATTTGTCCAGTAT
CATCTTCTACATTGACACTTTGGAATTGTATCTCTTCATTAGGTATTGAAAGAATATTGC
GTAATTCTATTGGGTGTTGTTCAGCCAATTGAGGATGGGCTAATTCTTGCGCTTGGATAA
TTGGGAACATAGCAGCATTAGTAGTTTCAAATGAGAATCTACAATTACCATAAATTGTTT
CACCCATAGTATGAACTCCTCCTCCGCTCATTCCTGAATATGTGATATAACTAGGGGTCG
CTGTGCTACCGGGGTCTATCGTAACATTACCGGCAGTGCCCGGTGTGCGCTGCTCAAGGC
TGACTACATTACTAGCGACAGTGGCAGCGATTGTGCCATTGTGCCCATTAGCGCTTAATA
TCGCTGCTTTCACTTGGTTAGCCACATCCGCTGCGGCAGACATCCCATTGACCTGTATAA
CAATACCATTGGCATGGGAGGCACCAGTCGCTCCCCATGTGCCAGTTTTGTCAAACACAT
ATTCCTTGGCTAAACCGACAGTATTGGTGAGTACAAACCCATCTGCATTATGTAAGTGAT
TAATATCTGTCGCTCCGCCCCCTTTATCCACAATAGTGATAGAACCAGTAGCCGCAGATA
AACGGGTAGTTCTCGGTACTCCACCGAGTCCTCGTGTGTTAGAAGCAGGCATAGTGAGAT
TACCCCCATCCATTCGCTTCCAAACTACATGTTCAACATTGAAGTTTCTTCCAGCGCTTC
TATTTTTCCAGTATTCCCACGGCCTTGTGTCTGCATCTCCAACACTAGTTACCCTGCAAG
TAAAATTAGTACCGCTCCCGCTTGTGGCTGTTTGAGTAAGAGTATCACCTACTTTGTAGC
CTGAGCCAGCAGTAGTCACAGTTACACCTGTTACTGCTTTTACTCCGCTAACAGTAGATA
TAGTCAAAAGTAAAGCAGTCCCCCCAGTAGGATTACTCATAGTAATAGTTTCAGTCGCAT
TATAATTTGAACCACCGTTAATTATAGTAACCGATACGACCTTGTTTAATTGAATGCAAT
CAGTCCTTAGACTATCGCGGTCAGCATGCATTATGTTACTATTCATTTTGGAGTCATCCC
AAAAGAGGTCACCAGTAGGAGCAGAACATGGTGTGGATAGGCTAGTGTGAGCCGCTGCAG
TAACGCGAGTGTGCCACCAAGATGTGGTATCTACAGCGTTACCATTTGTTGGTTGCGTTT
GGCCTGTAACGAACATCGCTTCAACATTCGGCCCGCCATTCGCGGGAGCGACATATCGGT
CAAGATTGTAGACTTGGTCGGCCACAGTAATTGTTCCACCGAAATTAGTACTAGCGCCAC
TTCTACCTTGTTTACCGTAAATCCAATCACCTGCCGCTTTAGTCCCATTTCTATCTGCTT
TTGCTGCTAAAGCCATCTCTGATTCATAAGTGACAGCAACTAAATGGCGTGGAGATAGAC
CTTGAGGGCAACCATCGTTCTCTATTACAGAACTTGTACTTTCATCATATTTACTGGGTA
GTACTGGCCCTTGGCAAGTAGAAGTAGAGCCATAAGGACTGAATCCAAGATACGGATGCC
AAGCGCCTAAACCAGCCGAAAAGACATTGGTAGATGCGTCACTAGGATTGTTAAGAACAA
GGCTGTTGAAATACGAATAGCGTTCACCATGCCATCCTACAGCACCTACTGGGCGAGTGC
GGTCAATTGCATCTACTGTCCCACTAAAATGCACACGACACATATGGTCTTGGCTAGTAG
CAGTAGAGATTATGCTACCAGTTACTCTGCCATTATTGAATAATTGGCAACTGGATTTAG
ACCACACATATACTTTAGTGACATTACCTCTTACTGTCGTTTCGTTTGCGTCAGTACCTG
AATCGGCAATAGTTTCATTCAATCGGGCTGCTCCGCTTCTATTGGTCGCTAAAGTGAATC
TTAATACACCAGCAGAAGGCGCTGTGACATTATTATAGGGAGCGCAAGTGGCAGTTGCCC
CAGCGCCATATCCTGTAACTCCTGCCCCTCCTTTATTAGTTCTAATCCAACCGTATCTAG
GTATAGGGGGAATAGTGCTAGAACCTCCACCATAAGGATTCACTACATCAATATAACCAG
AGGCTTCATCATAACCATCAGCGACAGTGTCAAAAGTCACCCAACCATAACGGTCTTGCT
TTTTTGCACTTTGGAAAGAAGGCAAAAAAGTGCCACCCAAAGCCTTGAGGGGGTCACGAC
CGGGCCATTCGTTAATCCCACAAGATAGAACTGCTGCTAACTCTTCTGCGTTTTGAACAC
GGGTAGCATCTATAATTACATATTCTTCAGTGGAGTATTGTGTCGTAGCACCATAAGCAG
ACGCCAATAGACTACCTATTCTATAACCTGCAGGGTGCTTTTTACCCGCTGTAGAATGAG
GGATGTTTGCATTATCAATAGGGTGTAATGGATTTGCGAGAATATGATTATCAAGGAAAT
GCCCTCCCGGATGATAACCGCCATCCATATGCCAAATATATCCAGCCCTGCGGATTGCCG
CATTGGCTAAAGAAGGAGAGTAATTAAATGGGTGCGAATAGGGAGGAGGAGTGCATGAAG
CCACATTTTGATAATGACTGCCATAGTATAATCCGTTATGCGGCATTTGGTCGTAACCAA
ACTTTGTCCCGGGGGCAGCGCTGTTATCTGCGGAAATCACATTAGGGGAACCGTGGGCAG
GTTCCCAATTAGTTTCATAATTCCAGCCTTGTACATTACCTCGTTGGAACTCCCTAGTAG
GGGGAAGATTAGCATTGAATCCGCTACGACTGGTGGAATCTCCGTGACTTATTTCATTAG
GGAGAAAGACATTCGGTGCAGGGACGCTGCTCCAACCGTTGCCTGTAGTAACTATATCGC
TAGGTTGGGGCTGAACACTTGCTGTGTTATGAGGGAATGCTTGGCCCGGCCCGAAAATAA
TGTAGGTAGTTTTCCCTCCTCCGTCTCCTGTGGGGCTATAGCGGGCGTGCTGATGCCCAA
AACGGAGAATGACAGGGCTAGGTCTAGTACAATTAACAGTATTACCTCCACTAGCATAAG
TAATACCTGTGGAAGCAGCAGAAGCATTATTGCCTGCATCAGTATCTTGAGAGAGTATAG
TATCCTGATTGAAATAGGGAGGGTTATTGCTGCCTTTGTGGTCATCAAGGAATGGAGTGC
CGGGGAACATAGCGAGGATGGCAGCGCAGTCAAGAAGACAATAAGAAGTAGATTTTTCTC
CAATATTTTGTAATCCCGCGCTACCAGTTGGGCCTTTGGCGTAAGGATGTGTATAGAAGT
CGCTATAATCATTAGCAGTACCATCATTAATATCAAGCACTACACCGCTGAACCCGCCAC
CGAAATAGACAGGGACGCTGTGGTCTGGGCTATCTCTCCCTCCTCGGAAATAGACTAAGG
GTTCTCCGTATTCGCTACCCTTAAGGCGCAAACCATCAAACTGCAATACTTCTGCCGGTA
AAGCATAGGCGGATAATACCGGATTGATATTAGCAGCATCAAAAGCCTCTATCTTAGTAT
TCCAATCAGGAGAAATGGCAGCGTCATTAGTAGATGGCCATACTAATTCAGTTCTACTGG
GGAAAGTAGCATGTACTCGGTTAGTAGTTTCTACTACTGCCCAATCTTGGTCATCAAGCC
ATACCTTTTTCTTTTCACTCCAAGAATCAGTGTCATTGGATGCAGGGACTAAGAGTCTCC
AAAGTTGTAACCCTGCTGCTACCGTCATTGTGCGAGGAGTGGCGCTTGTATCAATGGTGG
CTTGGTCAATCTCAATTGTGACATTCTCAATTTTAGGTAAAATGAGGTCGCCGGGGTCAC
TCAAGTAACGAGTGCCACGAAGATTCTCTTTCCATATTTCTGTATCTACCGCATTATTCA
TTGTATCTACAAGAATAGGAGTAGCAGTATTCCCTCCTGTCCCTCTATAACGCGTTGTAA
TATGTAGAACAGTGCTCGGTAAATAACCAGTAGCAAAACGCTTACCATTAGTGATATTGG
CATCGCTTAATTCACTATCAAGATTACTGGCGTTAAGCCCCCAATCTTTCCCGAGAGTAC
TTTCAAATAAACAGCGTAAAGGCATTACCTCATGATTACGGCTATGCGCGCGCACGCGGA
TGGCGGTAGGTGATACACCCCACTCACCTAGAGTTTTACCATCTGCTGCCCTTAAATTAG
TACAATCAAAAGAAGTCTCTGCCAATCTTTCTGAATTAGGATTTTCCATATTAATGGCGA
AATCTACAGCAGCGGCTAAAACTTCATCTGTCAATAAGGTAGTCCAATTAATGCGAGAAG
TGATGACTCTATCATTAACTAAAAGGGATGTATCACCAGATACTCCGTAAAAAGTATGGG
TGCCCGATGCACTATTATGAGTACGGTGAGTATAGGAAAAAGTATCTGTGCGAGTATTAC
CATTACTATATTGGAAAACGCCTGAATCGGGGAATCCTAAATATCCTAACATATCTCCGT
TTGTTAGACTGCTGCCAGTGTGATAAGGTTCAGTAAAAGTCATAGTGACAGCAGTGCTTG
ATACTGAGGCAGTCGCTACATGGATACCAGACGCAGGGGATGGATATCCTCTCCACTCAT
TTCCTACCCAATTATTACCACTAGTTCCAGTAAGACGCCCGCATACTTCTCCCGCTCCCC
ACATATGCCTACCAATTGTAAAACCGCCTTGGGCACAATCGCGGTCATCTATCCAAATAC
AGATTTCGTTATCTATTGTAGGGGGTAATAAAGAATCTTCATTTACGAATGGTTCTCCAA
ATTGTGAATAAATGAACCGGATTGTGTGGGTTCGCCCTATGTGGTCAGTAAAACGCAGAC
CGTAGAGTTCACTAGTACTACCTATAGCATCATCAGTCACATCTGCTGCTGGTACATGGC
GTGACCCAGTAGTACCTGATGTGTAAGCGACACTAGTAGCCGCTGCTATATTTTTGCCGT
AAGTGTGTATATAGCGGGTGTTACCATTTTTACCCATACCCCATTGACCTGCATCAGGTG
AAAAGCCGGGGACACCTGTTGCCACTAATCCACCAAAATTGATGCGAGCATGGGAATGAG
TACCCATACGCAAACCTTCGGTAAGGACTGAATCAGGGCTTTGTCCTTCAAACGAATCAT
GGTAAACAGTATTTTGGACTCGTCCCATTACTGCTTCATTATTAGCATTAGTTACGGGGT
CTCCCGCTGTTGAAATTAAACCATAATTCAAATTATTGCGGAACTCATCTTCAGGCTCTT
CTGGAGGGAGGTATTCATTAAGAGTAGTTATTGGGGCGAATGGCCGCCCATCTTTATTGA
TAGGCATAGGCGCTGGATGCATATTCTCCATTAGCACTTCATCGGGCTTACACCAGAAAT
TGCGGAAGCGCCCTCCATGGCCGATAAGGAACTCTGGTCGGTATGATGATTGACCGCGAG
CGTTATCAAGCCATACACAGAAATTGCGACCACTCGCCCCGGGTATTGTGCTATGGATAA
CGACAGTATAGCCTTCGTTACCTTCAGAATCTTCTACTACACGGCCAATATGAGCACGGA
TATATCCCATATGCGTACCTCTATCATATGATGAGAACGATTTTTCTTCATCCCAGAATG
GCGCTGGGTCAAAAGTACTACCAGTAGCAGAGAAATCAGCAAATAAATGTGGGGCAGATG
AGTCAAGGTCAGAATGGGCAGCGTCAGGATTAGGGCCTATAGTAGCGAGGTCAAGTCTTT
CGCTTTCACCCGGATATTGGTCAGCCGGTCTGCGGGCGTGTGTGCGCCCATTGAGCGCCC
CTCCTTGATTGATGAGGCGAACTATTTCTCTAGCGGCGGCCTCAATATCAGTTACACCTT
CTTTGACTCCTACTTCACCGCAATCAATTGTGAGCCTTCGCACGAAATCCATTTGAGTCC
AATGAGGAAGATGTTGAAGTCGGTTTTCCCTGTGATTAGATAAATCAAGTGTTTGGTTTC
GTATCCCCTTTAAGCAAAGGAAAGCAGGAATCGCTCTTGTCCCTTCAGGGGTATCAAAGA
AAGTGGCGTATTCATTAATTGGACTCGCGGGGGCTTGCGAATCTATATGTCTAGTCGCTG
CCTGTGAAGGGCAACAAACAGATTCGGCGGTACGAGGGAATGACCCATCACCTAAACAAC
CTGCGTCTTGAGTATGATGCTCATGGTCAATATGAGAGGCAGTGGCTGTCGCCAATGCCA
ATTGGCTATTCCAAACTGAATTGTGAGTAAAAGCGCTTTCCATGAAATCAGATTGAGTAT
TAGGGCGTAGCGTTTTATCTTCGCTTTCAAATCCAGCGGCTACATCCAATTGTGTGCTGT
AGTTTGTTGTAGTAGCAATTCCATCAAAACCACTCCCTGTGTCATCGGGGTCTTCATGTA
AAGCGCCAGTTCCTATTTTCGGTGTAGCAGGACTACTTTGTACTTGCATATGGATATCTT
GCATAGCGACAAACTCTCTATCATGCGCTACATCATAGAGTAAAACACGAGCAAAAGTTT
CAGTGGCTTGGTAGGGGTCTACAAAAGCCACGACTGGGACAGCGTCATCGCGACCAAGTT
CAGTCCAATTCAATTCTATCGTTTTATTGACATGCTGCGCCATATTGCGCGCCGTTTCTA
AACAGTCATTACCAATGAGGAAGTTCTCAAGCGGGATACTATCTCTAGGGCGCGAAGCCA
ATGCCCCTTCCCCTCCGTTAAAGTGAGCACTCACTTTCGCTTCATTGAAAGTGCCGCGAC
TTTTGCAGAATAATCCTTCTACAGCATGAGGATTAGTGTAATGCATATTCATCCAAATAG
TATCGCCATCTCGTAATCCACCGGCTGCGTAAGGATGTTCCCAAGAAGCATTCAGTGGCC
CTTCTATTTCTTGGGGATATGCGGTAGCACTGACATTCTCTATCGCTTTAACGAAAACTT
CTGTTCCGGCGGAAGGATTCCAACCAGCCCCTATAGTAGGAGCATAAATGAGTAATTGGT
TACCGCCTTGCTTACCGAGATATTGGGCAGTTCGCTCAGTCCCACCCGCCTCAATATAGG
CTATACGGTGCATAAATTGGGCGGCTCCCCCAACCATATATTTTGAAGCAATACCTGCTT
CTGGGAACTCTAAAGCGCTATCTAAGAATAAAAAATTGCTACCAGAGTCCCAAGAGACTA
CCTTCGCTCGGGCACGCTTCGTTTTAGTTTTAGGGAGATGTGGATTTTCACGGGGTCCCG
CCCTAAACTCAACTGCAGATACATACTGTCTTAACCCATAGTCAATATTACCCCCTTGAG
TCTGTACATTGGCTCTATCGTAGTAATAAGGGCGGCGGCGTTCATAAGCAGCGCTTAGAA
TATTAGGGTGGTCACGGATAGCAGGGACATTTTCATCAAACAATCCGGGAGCGGGGAAAA
GCCTCATTCCTACCGTGTGAGTGTCTTTGAAATGTTTAGAGAAGCCTGCTGGTTGAAGGT
TTGCGGGGATGGTGAGTTTTTTATTTACCATATCTACTGTAGTATAAATCATCCATTCTC
CATTTTGGAGGAAAGCCCTAAAGTATCGGACCCCCAAAGGAGTTCCACCAAAAGTAGTAG
CAGTTGTAGTAGAGGCTAAAAACATCTCTGGTTCTTCTACATAGATTTCTAATGTACCAC
TATTATCCAGAAGAGTGCGGGTAATGTGAGTGCCTTTTCTCAATGCTTTTAGTGCTTTAT
TGGAAGAAAATACAGAATGTACAGTTTGGTCTGTTGGCGGATTATCTGGGCATCTACGGC
CTACAGGATTAGGAGCCCAAGTGTGGGCTGTGTGCGTAGCGTCTATATGCAATTTGAGAG
AATTATCTGGCCCCGGTGTAATACATCGTTCTCTGTCCTCAAAGAACAAATGAGGGAAAA
GAGGTATTTCGGCGAGAGCGCGAGTGCTAGCATATTGGCTACCTAATTGATAATCGTGAC
TTACTGTATCCATTCGTTGAAACATACGGTCATTGATAGTAGAACCATCGTTGCATGTTG
AGTCATCTCCAAACTTATCATCTACTAAAAGGAGAGTACCTGCGATAATGGTGTTCGCCG
AAAGCCATGCCGCATAATTAGCGGCTTCTGAACCGTCTCCGTTAAGGAACTTGTTTGTCC
CAGTAGTCGTTGTCCCATCTACTACAAATGTGCTACCAGTCTTGCTTTGGTATTCAGCAC
TCCCTCCATTTTCAAGATATATTCTCCCTGTTTTAGGGAAACAATAGGTGCCCCATGAAG
CGAGGTCAGTGGCATCATTATTGAGTGGTATCACAGTAAGGGTAGCAGTAGAACCACCAG
CAGCACCGACTACTGATATTTGCGTAGCGCAATCGCGCCGAGTATTCCAGCCCAATCTAG
TGAATGGTGAAGGGTCAAAAGTCGGCTTAGTATTAACTGCCCCTTGACCGACTCCACCGA
GAGTAACGCTAACAACAGGAGCGCCGGGCATTACTTCTTTGACAATATGAGAATCAGGGG
CTCCTGCACCTAAAAGGTCAATACTTCTGGATGCGACATCTCCCATAAGACCCACACAAG
TTAGTGTGAATTGCCTTTCATCTCCATCTGTATCGGAAAAAGATTGGGCGCGAGCGCGAC
TCATTAGATATTGTACTGAAACAGTATTAGTTTCTTGGGCATGAGTAGTAGTTGAAGCCA
CTTTACTCAATTGATTTGTTCTACTTCTATTAGTAGGATGGATAAGGAAGGTAATCCCTT
TCCGTTTACCTTTGTCTGCGAAAGCGCCGATGATATCATATGACTCAAATAAATGAGTAG
ATTCTGAAACATTACCAATATCGTATGCGCCTACGCCCGAATTAACTGTGCTCGGGTTGC
GTTTGAAATAATTATCAGTAATAGTTAATTGGTCAATGAGGTCTTCGTTATTATTATTCA
TTACTAATCGGTTGAATACAGCATCTTGTTGGGTAAGGGAATGCTCAGCATCAACAGATG
TAGGATTGGCATTAGGTAAATCGCTTGAGTGTAGCGGGGTATAGTTAGCCGGACTGAGAC
TTTCATCTAAAATATCCTCATGGTCAATACCCTCATGAGGGTCTGCTGCAAATAGAGTTT
CCAGAGTAACACCAGCAGGGAAGTTACCAGTGGCCTCAGTTGTGTCAAGACGGATAATGC
CCCCGGGAGAATAAAGAGTAGTATCTTTGGCTGCATCGGCGAGGTCAGCCGCTATTACAT
CTAATACTCTAACAGTCGGCCCTGTAGATAATACAACTTCGCCAGAAGGAACGGTTTTCT
CTACCATTAAACAAGGACCGCCTACTGAAGTGACAGTTAAGGTGGCATTCCCCCCTCCAC
CAGATACAGTCAATATATCTCCGACAGTATAATCAGTCCCTTTAGTGGCAATAGCCGTGA
CAGCATTAATTGCCCCTGCTGAAACAGTATAAGTCACTGTGCAGCCTGTGCCTGTGCCAC
CTGTAGTAGCGGCAGTGCCTGCCGAATAACCACTTCCCCCACTAGTGATGCTTACACTAA
CTACATTACCTACTGTGAGACCAGCACTAGCGCCGGTTACATCTACTGCATTATAGTGTA
TTTCTACAAAAGGAGCGAGATTATGAGTAGTACCTAGTGTAGGTACACTAAGAATTGCTA
CGCGGCTAGTTTCAATTGGTCGGAGATGATGTCGCCTAAATGCAGTATCATCATTGCTCA
CCCCTCCTTCTAGCGGATTTTTGAGTAGAAATGGTTGGTAATCAAATACATTGGTAGTAG
CATGGTTTTGGGTACCAGAGCCTCCTATTGCCAACATTTTACGCTGAGCATCATCAATAC
CTGCCATCCCGTTTTCTACCATTTGGAATGCTATGCCTTCATTGCGAACATACATGACTT
GGGATTTAAGAGTATCACGGAAAATATCTACTCTACTATTAGGAGGTAAAGAGTCTTTGA
GATTTCTATAATTAGAATCATAATATATTTCAGTAATATCAGCGGTTCCGTCAATACTTT
GATGTACAATTTCTTCGTTAGCAAGAGGGAGTTGCCGTAAGTAATGGTGCCCATCTACCG
CAGAAAGAGCGTGGCGACCAGTATGCCCTATCTGGAAACCGGTATCAAGAGCAGCAGGCC
ATACTGCTGCAAACGGATTGTCGGTCGTATTGGCTGTAGTAGCCATACTAGACGCATAGA
TGAGCCCATGCATATCGTTACCACTTTCATCAATTACCATTTGTCCAGTACGGTCAATGG
CTTGTGAAGCATAATGAGGAGGTTGATACGGCTTACCTGTCCCTGAGTCTAACAACAAAT
CTCCAGATAAAAGGACAAAGTGGTCATCTACATTGGTAGTTCTATCACAAAGTACTCCTC
TTCTCGCCCCCGCTATTGTGAAATCAAGATGGATGCTCTCTACCCCAAGCACTCCTGTTG
CCCCATTTACTGATAGTAAGCGCAGGCGTTCAGGTGGCTTTTGGTTAGGCTTCTTAGTAA
GAGGATTAACTGCATCCGCATTGAACATAATGTTATACGGAGTATGGGGTATAGCGATAG
TATTCCCAGTGCCGGGGCTAGAAACATAATCTACTACCTTGTAATTACCATTAGAATAGG
GAGAAGCCGTTAAATCTACAGACGGGCTAGCAGAATTGTAAGTATTTCCAGTTATTGCTT
CAATAATAGATTGAGCGCTAGCAGCGGTTATTGTAATTGTCTTGACACTAGGACCTGCAC
TAAAAGTCCCGCTTTGATAAATGGTAGGATGGACATCTGCCGGTTCTTCAAATCTCCATA
ATCCTAGTGTAGTAGGGAGTGGTATCGGCCCATGTCCTACTAACATTTGGGAATTGAAAG
AATTAGCGATATGTATCGCTTCAATAGCCCCTCTGAACTCACCGCCTGTGCCGCCGATTT
CAAAATCACCGGGGCTCATTTTTACTCGGTAACCGCTTTCCGGTAATACTTCTTGGACCG
CTAAAGAACCATTAATGAATAAGGATATTATATTACCACGAAGGGTGGCTACTATATGCA
ATAATTCTCTATGAGAAAAATTGAGAGAAGTAGCATCATTAACACCGGAAATATTACTAT
TATACGAAGCGTGTAAATCTGACCCGTGGCGAGGGTATGTAGTTCCTACCCATCGTGGAG
TTGCATCTAGGTATGCTGTGCTTAATTCTATAATTTGCGGGCCTTCTGTATTACTCATAA
ATAATGTAAATACCGCTGGCCCCGGCTCCCCCACTTGCCCCACTTTTAATTCAAATGTTT
CCGCTTTAGAAACTACAACTCCTCCACAATCAGGGCGAACCCATGCTTCTATTGTTAGAG
TCTTAAGGGAGTTATGGCTACTAGTCTTAACTCCGTGTACCGGAGAACCTAGAGTAGGTA
AGGAAGAAGAGGCTTCGCGCAATTTCAAATCTGAACCAGTAAAATCGGCTAATGGCACAA
CTACACCATCGCTAACTCCATTGAGTAAAAGCGCATGACTGCTTCTACCAACTACTGTCA
ATTTGTAACACCTCAAATAATTATATCAACAGGCAAGAATGTCAATTGATAATTATAGAC
AGTTTCGCCCGCATCATAAGTGATAACAAATTGTTGGACTGTGCCTTTAATGCCTTTAGT
ACCACCAAAGTTCCATGGGCGGAAATCTACATCTACCGGCGAATTATTGGATTCTGAACC
CTTATTATTTTTAGTCTTATTTTTCCCTGTGGGCATGAAAAAATTGCGTTGCACATAATC
TCCGTTTGAACCTTTAACCATTGAATTATATGGAATCTGGATACCAATGATATAATCTCC
AGTCCCAGCGTCATCATCATCTACATTTTCTTGATATGTATCAAACCAATCACCGGGCAG
TAAATTTTCCTTCCATTCAGCACTACTGTTATTCATATTATTGAGAGAACCGTAAAGGTC
CATTGCTTTATCACCAGCAGATTTAGGACCAACTGCGACCGTACCTTTTTCCCATACCGT
ATAAGCAGGCGTATCAAAAGCAGAACGATGGCTTGCTGTCGCAACAAACCAACTACCTCC
CCATCCCCGAAAAGTCGGACCGTTGCCCCCATGAGGGCCGTGAGTAGATTGTTTAATTTT
CACTTTACAATTACCTTGAGTACGGTCTCTTTCAGATGCTTCCGCTGATGCGTTGAACCA
AAAACCCGGCTGACTACCAGCACTGACACCACTAGGATGAGAAAGGCTATTAATGCCTAA
TACTAGAGCGCTGGCCACATTAGCAGCAGAAGCAGCATTACCGATTGGGACAGACACTAT
CGTATTACCCGGCCCCGTTGAAGCAATATCTGAAGCACTTGTAGCAAGAGCGGCTTGATT
AGTGAGCCGAAAAGTATGCTCATTCCCCAGTGCATCAAGTATTATGATATCTTTATTGTA
AATAGGAACTGCATTTAATACCAAAGAGGCTGCGCTATACCAAGTCCTGTTAAACTTAGT
CTTCGCGAAATCAATAAAGCAAAAACTTGCTGAACTTGTTTGTGTCTTGTCTCTTCCGTC
ATCAGTAAGTACACCTGTAATAACTATAGCCGCTTTAGCCCTATTGAAATCCAAACCCAC
ACGCTGACTACCTGAGAATGGAAGAGGCATAGAGCCCACTGACCTATCTACTGTCATTGT
GATGCTTTCTGCCATCAGAGGAATCTTCTCTCCGTCTGTGCGAATTAAACGAATTGGAAC
CCCCATCAGTACCTACCCCTTGTTGTCCCTGAGCCCACGGTTCTTCTCATTTCCTGCTGA
ATCAGCCTACTTATTTCTTCGGCAAATTGGCGTTTGTCCGAGCGGTCAGTAAGACCGCTT
AGATTGAATGTCATATTGTATGTGCCACCTATACTACCCGCTTTATCAAGTGGTACTACT
GCTTCTGCTCCCGCTTCACCAATTAATGCCGCTGTCGGGCTAGTGACAATACCACCTTTA
GCCAATGGGACTAACCAATCCTCTAAATTAGGGGTATATATCTCCCATGGACCAATATCA
AGCGCTTCAACACCGGGTATAGTAAAACCTTTTTCACTGATAGCATTCACAATCATATTC
CATATCCTTTTCAATCCATCTATAGCAGGCTTGAGAGCATTACCAAGAATTGATGCGACC
TCATCCCATTTTTCTGTAAGATTATCCTTAAACTGGTTCCACCAGTCTTTGAGCCCTTGC
CATTTTTCCTTTAAGCCGTCAACTATCCCTGCACCCCTTTCCTTGATAGCGTCCCATTTT
TCTATCACTCCATCTTGGAAGCCAGTCCACCAATCTTTGATTGGTTGTAGTCTCTCTAAT
GTAGAATCTTTGAATGAGGTCCACTGTTCTTTAATGGCGTCTAATTTATCCGTTACTGTA
TCTTTGAGATTATTCCAAAAATCACTCAAAGGAGTATATACTTTTTCGTCAATCCATTCT
ATGAAATCAGCCCACCATTCTTTAACAGCGTCTAATTTATCCGTTACTGTATCTTTGAGA
[truncated: 10,510,833 more chars]
