# Supplementary material for: Diversity, distribution, and functional potentials of magroviruses from marine and brackish waters
Source: Front Microbiol. 2023 Apr 21;14:1151034. doi: 10.3389/fmicb.2023.1151034 (PMC10160649; doi:10.3389/fmicb.2023.1151034)
Supplement: Supplementary file 4 [file Table_1.XLSX]

## Sheet: Table S1
Table S1. Statistics of the magrovirus vOTUs.
vOTU	GC content	Length	MCP number	DNApolB number	group (MCP tree)	group (DNApolB tree)	group (MCP-DNApolB)	VCs*	type**	Quality**
philosof_virus_23	0.333	22546	0	2	#N/A	Group B	Group B	Outlier	lytic	low quality
vik_virus_23	0.346	11508	0	2	#N/A	Group B	Group B	Outlier	lytic	low quality
PRET1608S09F02_ctg_7638	0.337	16450	0	2	#N/A	Group B	Group B	Outlier	lytic	low quality
CPS_scaf_9588	0.345	12519	0	1	#N/A	Group B	Group B	Outlier	lytic	low quality
PRET1608S21F02_ctg_2903	0.409	30011	0	1	#N/A	Group X	Group X	Outlier	lytic	low quality
PRET1608S25F02_ctg_4492	0.371	24946	0	1	#N/A	Group B	Group B	Outlier	lytic	low quality
YBE_scaf_1576	0.336	26171	0	2	#N/A	Group B	Group B	Outlier	lytic	low quality
PRET1608S21F02_ctg_8524	0.369	17288	0	1	#N/A	Group B	Group B	Outlier	lytic	low quality
PRET1608S21F02_ctg_17094	0.342	11812	0	1	#N/A	Group B	Group B	Outlier	lytic	low quality
vik_virus_4	0.361	10051	0	2	#N/A	Group B	Group B	Outlier	lytic	low quality
PRET1608S17F02_ctg_15976	0.356	11065	0	2	#N/A	Group B	Group B	Outlier	lytic	low quality
PRET1608S21F02_ctg_8329	0.301	17521	0	2	#N/A	Group B	Group B	Outlier	lytic	low quality
vik_virus_14	0.38	19062	0	2	#N/A	Group B	Group B	Outlier	lytic	low quality
vik_virus_11	0.343	22308	0	2	#N/A	Group B	Group B	VC_0_4	lytic	low quality
PRET1608S25F02_ctg_7344	0.43	19393	0	2	#N/A	Group B	Group B	Outlier	lytic	low quality
vik_virus_21	0.338	30136	0	2	#N/A	Group B	Group B	VC_0_4	lytic	low quality
PRET1608S21F02_ctg_1125	0.326	47970	0	2	#N/A	Group B	Group B	VC_0_4	lytic	low quality
philosof_virus_24	0.325	36978	0	2	#N/A	Group B	Group B	VC_0_4	lytic	low quality
vik_virus_15	0.328	31425	0	2	#N/A	Group B	Group B	VC_0_4	lytic	low quality
YBE_scaf_1141	0.325	53868	0	2	#N/A	Group B	Group B	VC_0_4	lytic	medium quality
philosof_virus_20	0.432	51368	0	2	#N/A	Group B	Group B	VC_0_4	lytic	low quality
philosof_virus_9	0.343	53712	0	2	#N/A	Group B	Group B	VC_0_3	lytic	low quality
CPS_scaf_721	0.355	77755	0	2	#N/A	Group B	Group B	VC_0_3	lytic	medium quality
YBE_scaf_134	0.331	85556	1	1	Group X	Group X	Group X	VC_0_1	lytic	medium quality
nishimura_virus_28	0.36	91174	1	1	Group X	Group X	Group X	VC_0_8	lytic	medium quality
philosof_virus_12	0.359	84959	1	1	Group X	Group X	Group X	VC_0_8	lytic	medium quality
philosof_virus_2	0.301	94102	1	1	Group X	Group X	Group X	VC_0_7	lytic	high quality
philosof_virus_3	0.354	93879	1	1	Group X	Group X	Group X	VC_0_1	lytic	medium quality
nishimura_virus_52	0.347	93198	1	1	Group X	Group X	Group X	VC_0_9	lytic	high quality
philosof_virus_21	0.328	99445	1	1	Group X	Group X	Group X	VC_0_9	lytic	high quality
PRET1608S21F02_ctg_1090	0.353	48654	1	2	Group B	Group B	Group B	Overlap (VC_1/VC_2)	lytic	high quality
nishimura_virus_33	0.373	93958	1	2	Group B	Group B	Group B	VC_0_2	lytic	high quality
PRET1608S21F02_ctg_205	0.353	101487	1	3	Group B	Group B	Group B	VC_0_2	lytic	high quality
nishimura_virus_51	0.356	120961	1	2	Group B	Group B	Group B	VC_0_3	lytic	high quality
nishimura_virus_8	0.331	88776	1	2	Group B	Group B	Group B	VC_0_3	lytic	medium quality
nishimura_virus_39	0.362	84197	1	2	Group B	Group B	Group B	VC_0_3	lytic	high quality
nishimura_virus_21	0.34	90523	1	2	Group B	Group B	Group B	VC_0_3	lytic	high quality
nishimura_virus_40	0.336	93191	1	1	Group B	Group B	Group B	VC_0_3	lytic	high quality
philosof_virus_22	0.328	100277	1	2	Group B	Group B	Group B	VC_0_0	lytic	high quality
nishimura_virus_13	0.365	97488	1	2	Group B	Group B	Group B	VC_0_0	lytic	high quality
nishimura_virus_36	0.366	97899	1	2	Group B	Group B	Group B	VC_0_0	lytic	high quality
philosof_virus_8	0.439	96096	1	2	Group B	Group B	Group B	VC_0_5	lytic	high quality
PRET1608S21F02_ctg_261	0.44	90184	1	2	Group B	Group B	Group B	VC_0_5	lytic	high quality
nishimura_virus_57	0.396	96913	1	3	Group B	Group B	Group B	VC_0_6	lytic	medium quality
nishimura_virus_45	0.386	92558	1	2	Group B	Group B	Group B	VC_0_6	lytic	high quality
philosof_virus_10	0.379	102054	1	2	Group B	Group B	Group B	VC_0_6	lytic	high quality
PRET1608S17F07_ctg_4272	0.478	24845	0	1	#N/A	Group A	Group A	Outlier	lytic	low quality
PRET1608S21F02_ctg_1115	0.585	48263	0	1	#N/A	Group A	Group A	Outlier	lytic	low quality
PRET1608S21F02_ctg_6047	0.466	20824	0	1	#N/A	Group A	Group A	Outlier	lytic	low quality
PRET1608S25F00_ctg_823	0.482	10141	0	1	#N/A	Group A	Group A	Outlier	lytic	low quality
PRET1608S17F02_ctg_10597	0.504	14069	0	1	#N/A	Group A	Group A	VC_5_0	lytic	low quality
vik_virus_9	0.385	14283	0	1	#N/A	Group A	Group A	VC_5_0	lytic	low quality
PRET1608S17F02_ctg_10810	0.403	13894	0	1	#N/A	Group A	Group A	VC_5_0	lytic	low quality
PRET1608S21F02_ctg_1613	0.528	40497	0	1	#N/A	Group A	Group A	VC_5_0	lytic	low quality
PRET1608S25F00_ctg_202	0.524	20572	0	1	#N/A	Group A	Group A	VC_5_0	lytic	low quality
PRET1608S25F02_ctg_2227	0.547	35322	0	1	#N/A	Group A	Group A	VC_5_0	lytic	low quality
PRET1608S25F02_ctg_1493	0.481	42481	0	1	#N/A	Group A	Group A	VC_5_0	lytic	low quality
PRET1608S21F00_ctg_134	0.493	25103	0	1	#N/A	Group A	Group A	VC_5_0	lytic	low quality
PRET1608S21F02_ctg_2159	0.588	35028	0	1	#N/A	Group A	Group A	VC_5_0	lytic	low quality
PRET1608S25F02_ctg_8102	0.493	18367	0	1	#N/A	Group A	Group A	VC_5_0	lytic	low quality
PRET1608S21F02_ctg_6449	0.453	20136	0	1	#N/A	Group A	Group A	VC_5_0	lytic	low quality
YBE_scaf_18055	0.45	14548	0	1	#N/A	Group A	Group A	VC_5_0	#N/A	#N/A
PRET1608S21F02_ctg_15679	0.459	12420	0	1	#N/A	Group A	Group A	VC_5_0	#N/A	#N/A
vik_virus_10	0.43	14372	0	1	#N/A	Group A	Group A	VC_5_0	#N/A	#N/A
PRET1608S25F02_ctg_13016	0.463	14228	0	1	#N/A	Group A	Group A	VC_5_0	#N/A	#N/A
PRET1608S21F02_ctg_6619	0.478	19852	0	1	#N/A	Group A	Group A	VC_5_0	#N/A	#N/A
vik_virus_2	0.552	12672	0	1	#N/A	Group A	Group A	VC_5_0	#N/A	#N/A
PRET1608S21F02_ctg_10361	0.588	15610	0	1	#N/A	Group A	Group A	VC_5_0	lytic	low quality
PRET1608S25F00_ctg_393	0.511	17693	0	1	#N/A	Group A	Group A	VC_5_0	#N/A	#N/A
YBE_scaf_5409	0.5	14102	0	1	#N/A	Group A	Group A	VC_5_0	#N/A	#N/A
vik_virus_24	0.426	13767	0	1	#N/A	Group A	Group A	VC_5_0	lytic	low quality
PRET1608S25F02_ctg_22593	0.496	10461	0	1	#N/A	Group A	Group A	VC_5_0	#N/A	#N/A
YBE_scaf_6660	0.421	12668	0	1	#N/A	Group A	Group A	VC_5_0	#N/A	#N/A
PRET1608S21F02_ctg_196	0.464	103019	0	1	#N/A	Group D	Group D	VC_7_0	lytic	low quality
PRET1608S21F02_ctg_3099	0.559	29078	0	1	#N/A	Group D	Group D	VC_7_0	#N/A	#N/A
PRET1608S25F07_ctg_948	0.572	51913	0	1	#N/A	Group D	Group D	VC_7_0	#N/A	#N/A
YBE_scaf_2321	0.451	22135	0	1	#N/A	Group D	Group D	Outlier	#N/A	#N/A
PRET1608S25F02_ctg_8035	0.465	18443	0	1	#N/A	Group D	Group D	Outlier	lytic	low quality
PRET1608S25F02_ctg_3555	0.438	28017	0	1	#N/A	Group D	Group D	Overlap (VC_8/VC_9)	#N/A	#N/A
PRET1608S17F02_ctg_6347	0.511	18815	0	1	#N/A	Group D	Group D	Overlap (VC_8/VC_9)	#N/A	#N/A
PRET1608S25F02_ctg_11529	0.515	15187	0	1	#N/A	Group D	Group D	Overlap (VC_8/VC_9)	#N/A	#N/A
YBE_scaf_6231	0.47	14160	0	1	#N/A	Group D	Group D	Overlap (VC_8/VC_9)	#N/A	#N/A
YBE_scaf_6586	0.451	12744	0	1	#N/A	Group D	Group D	Outlier	lytic	low quality
PRET1608S25F02_ctg_21380	0.453	10781	0	1	#N/A	Group D	Group D	VC_9_0	#N/A	#N/A
YBE_scaf_3366	0.402	18394	0	1	#N/A	Group D	Group D	VC_9_0	lytic	low quality
PRET1608S17F02_ctg_3622	0.406	25710	0	1	#N/A	Group D	Group D	VC_9_0	lytic	low quality
PRET1608S21F02_ctg_3473	0.4	27590	0	1	#N/A	Group D	Group D	VC_9_0	lytic	low quality
PRET1608S21F02_ctg_6397	0.451	20221	0	2	#N/A	Group D	Group D	VC_9_0	lytic	low quality
PRET1608S21F02_ctg_12960	0.427	13800	0	1	#N/A	Group D	Group D	VC_9_0	#N/A	#N/A
PRET1608S21F02_ctg_14072	0.451	13205	0	1	#N/A	Group D	Group D	Outlier	#N/A	#N/A
YBE_scaf_12883	0.425	11184	0	1	#N/A	Group D	Group D	VC_9_0	#N/A	#N/A
philosof_virus_27	0.455	138279	0	1	#N/A	Group D	Group D	Outlier	lytic	low quality
philosof_virus_28	0.427	139034	0	1	#N/A	Group D	Group D	Outlier	lytic	low quality
YBE_scaf_1696	0.445	25148	0	1	#N/A	Group C	Group C	VC_2_2	lytic	low quality
PRET1608S25F02_ctg_10868	0.426	15668	0	1	#N/A	Group C	Group C	Outlier	lytic	low quality
PRET1608S25F02_ctg_17125	0.405	12221	0	1	#N/A	Group C	Group C	Outlier	lytic	low quality
YBE_scaf_6051	0.484	13305	0	1	#N/A	Group C	Group C	Outlier	lytic	low quality
nishimura_virus_19	0.481	65382	1	1	Group C	Group C	Group C	VC_2_2	lytic	medium quality
PRET1608S17F00_ctg_26	0.486	41345	0	1	#N/A	Group C	Group C	VC_2_2	lytic	low quality
PRET1608S17F00_ctg_49	0.394	33407	0	1	#N/A	Group C	Group C	VC_2_2	lytic	low quality
PRET1608S17F02_ctg_1480	0.386	41907	0	1	#N/A	Group C	Group C	VC_2_2	lytic	low quality
nishimura_virus_55	0.409	61352	1	1	Group C	Group C	Group C	VC_2_2	lytic	medium quality
philosof_virus_16	0.446	61133	1	1	Group C	Group C	Group C	VC_2_2	lytic	medium quality
PRET1608S17F02_ctg_1516	0.395	41352	0	1	#N/A	Group C	Group C	VC_2_2	lytic	low quality
YBE_scaf_1804	0.376	33346	0	1	#N/A	Group C	Group C	VC_2_2	lytic	low quality
PRET1608S21F02_ctg_3675	0.368	26783	0	1	#N/A	Group C	Group C	VC_2_2	lytic	low quality
PRET1608S21F00_ctg_172	0.487	21969	0	1	#N/A	Group C	Group C	VC_2_2	lytic	low quality
PRET1608S25F00_ctg_277	0.46	20838	0	1	#N/A	Group C	Group C	VC_2_2	lytic	low quality
nishimura_virus_18	0.427	69043	1	1	Group C	Group C	Group C	VC_2_2	lytic	medium quality
philosof_virus_14	0.471	60318	1	1	Group C	Group C	Group C	VC_2_2	lytic	medium quality
nishimura_virus_20	0.596	60194	1	1	Group C	Group C	Group C	VC_2_2	lytic	medium quality
PRET1608S21F02_ctg_982	0.555	50688	1	0	Group C	#N/A	Group C	VC_2_2	lytic	low quality
nishimura_virus_2	0.462	61947	1	1	Group C	Group C	Group C	VC_2_2	lytic	medium quality
nishimura_virus_11	0.408	62847	1	1	Group C	Group C	Group C	VC_2_2	lytic	medium quality
PRET1608S21F02_ctg_651	0.421	60103	1	1	Group C	Group C	Group C	VC_2_2	lytic	medium quality
nishimura_virus_12	0.453	60451	1	1	Group C	Group C	Group C	VC_2_2	lytic	medium quality
nishimura_virus_46	0.432	59656	1	1	Group C	Group C	Group C	VC_2_2	lytic	medium quality
nishimura_virus_41	0.473	63367	1	1	Group C	Group C	Group C	VC_2_2	lytic	medium quality
nishimura_virus_17	0.399	64308	1	1	Group C	Group C	Group C	VC_2_2	lytic	medium quality
nishimura_virus_56	0.467	61042	1	1	Group C	Group C	Group C	VC_2_2	lytic	medium quality
nishimura_virus_1	0.507	65333	1	1	Group C	Group C	Group C	VC_2_2	lytic	medium quality
nishimura_virus_54	0.477	68117	1	1	Group C	Group C	Group C	VC_2_2	lytic	medium quality
philosof_virus_15	0.465	63764	1	1	Group C	Group C	Group C	VC_2_2	lytic	medium quality
nishimura_virus_34	0.436	67663	1	1	Group C	Group C	Group C	VC_2_2	lytic	medium quality
philosof_virus_26	0.431	66608	1	1	Group C	Group C	Group C	VC_2_1	lytic	medium quality
YBE_scaf_574	0.429	41357	1	1	Group C	Group C	Group C	VC_2_2	lytic	low quality
philosof_virus_25	0.438	70925	1	1	Group C	Group C	Group C	VC_2_2	lytic	medium quality
nishimura_virus_53	0.438	68447	1	1	Group C	Group C	Group C	VC_2_2	lytic	medium quality
nishimura_virus_58	0.437	66977	1	1	Group C	Group C	Group C	VC_2_2	lytic	medium quality
nishimura_virus_10	0.427	74926	1	1	Group C	Group C	Group C	VC_2_2	lytic	medium quality
nishimura_virus_37	0.446	73216	1	1	Group C	Group C	Group C	VC_2_2	lytic	medium quality
nishimura_virus_49	0.366	64614	1	1	Group C	Group C	Group C	VC_2_2	lytic	medium quality
nishimura_virus_42	0.459	70057	1	1	Group C	Group C	Group C	VC_2_0	lytic	medium quality
nishimura_virus_50	0.412	62571	1	1	Group C	Group C	Group C	VC_2_2	lytic	medium quality
philosof_virus_17	0.411	57681	1	1	Group C	Group C	Group C	VC_2_2	lytic	medium quality
PRET1608S17F02_ctg_18428	0.419	10170	1	0	Group C	#N/A	Group C	VC_3_0	#N/A	#N/A
PRET1608S21F02_ctg_20748	0.411	10574	1	0	Group C	#N/A	Group C	VC_3_0	#N/A	#N/A
YBE_scaf_12784	0.446	12552	1	0	Group C	#N/A	Group C	VC_3_0	#N/A	#N/A
PRET1608S21F02_ctg_1985	0.394	36419	1	0	Group C	#N/A	Group C	Outlier	lytic	medium quality
PRET1608S21F02_ctg_3163	0.385	28756	1	0	Group C	#N/A	Group C	VC_3_0	lytic	low quality
PRET1608S21F02_ctg_7987	0.468	17902	1	0	Group C	#N/A	Group C	VC_3_0	lytic	low quality
PRET1608S21F00_ctg_296	0.398	24453	1	0	Group C	#N/A	Group C	VC_3_0	lytic	low quality
PRET1608S21F02_ctg_19099	0.442	11088	1	0	Group C	#N/A	Group C	VC_3_0	lytic	low quality
PRET1608S21F02_ctg_12682	0.42	13959	1	0	Group C	#N/A	Group C	VC_3_0	lytic	low quality
YBE_scaf_6790	0.407	12962	1	0	Group C	#N/A	Group C	VC_3_0	lytic	low quality
PRET1608S21F02_ctg_13754	0.428	13365	1	0	Group C	#N/A	Group C	VC_3_0	lytic	low quality
PRET1608S21F02_ctg_19312	0.449	11017	1	0	Group C	#N/A	Group C	VC_3_0	lytic	low quality
YBE_scaf_1308	0.441	28570	0	1	#N/A	Group E	Group E	Outlier	lytic	low quality
PRET1608S21F02_ctg_8652	0.539	17151	0	1	#N/A	Group E	Group E	Outlier	#N/A	#N/A
PRET1608S25F07_ctg_20935	0.634	10790	0	1	#N/A	Group E	Group E	Outlier	lytic	low quality
nishimura_virus_30	0.518	74689	0	1	#N/A	Group E	Group E	VC_348_0	lytic	high quality
nishimura_virus_22	0.493	80753	0	1	#N/A	Group E	Group E	VC_348_0	lytic	high quality
nishimura_virus_29	0.48	74799	0	1	#N/A	Group E	Group E	VC_348_0	lytic	high quality
PRET1608S21F02_ctg_2076	0.504	35624	0	1	#N/A	Group E	Group E	VC_348_0	lytic	medium quality
PRET1608S25F02_ctg_18832	0.531	11566	1	0	Group A	#N/A	Group A	Outlier	lytic	low quality
PRET1608S21F02_ctg_979	0.393	50780	1	0	Group A	#N/A	Group A	VC_6_0	lytic	low quality
PRET1608S21F02_ctg_9982	0.427	15904	1	0	Group A	#N/A	Group A	VC_6_0	lytic	low quality
PRET1608S25F02_ctg_11300	0.432	15357	1	0	Group A	#N/A	Group A	VC_6_0	lytic	low quality
nishimura_virus_47	0.476	103982	1	0	Group A	#N/A	Group A	VC_6_0	lytic	high quality
PRET1608S21F02_ctg_842	0.597	54171	1	0	Group A	#N/A	Group A	VC_6_0	lytic	medium quality
PRET1608S25F02_ctg_504	0.583	69464	1	0	Group A	#N/A	Group A	VC_6_0	lytic	low quality
PRET1608S17F02_ctg_2090	0.478	34768	1	0	Group A	#N/A	Group A	VC_6_0	lytic	low quality
PRET1608S21F02_ctg_1120	0.449	48100	1	0	Group A	#N/A	Group A	VC_6_0	lytic	low quality
PRET1608S25F02_ctg_1041	0.514	50249	1	0	Group A	#N/A	Group A	VC_6_0	lytic	low quality
vik_virus_12	0.456	11700	1	0	Group A	#N/A	Group A	Outlier	lytic	low quality
PRET1608S25F00_ctg_737	0.357	10671	1	0	Group A	#N/A	Group A	Outlier	lytic	low quality
PRET1608S25F00_ctg_475	0.56	20511	1	0	Group A	#N/A	Group A	Outlier	lytic	low quality
PRET1608S25F02_ctg_8936	0.576	17386	1	0	Group A	#N/A	Group A	Outlier	lytic	low quality
PRET1608S25F02_ctg_4821	0.453	24012	1	0	Group A	#N/A	Group A	Outlier	lytic	low quality
PRET1608S21F02_ctg_4482	0.501	24202	1	0	Group A	#N/A	Group A	Outlier	lytic	low quality
PRET1608S21F02_ctg_2659	0.561	31425	1	0	Group A	#N/A	Group A	Outlier	lytic	low quality
PRET1608S25F02_ctg_2707	0.582	32005	1	0	Group A	#N/A	Group A	Outlier	lytic	low quality
YBE_scaf_7241	0.489	12147	1	0	Group A	#N/A	Group A	Outlier	lytic	low quality
PRET1608S25F02_ctg_4396	0.49	25187	1	0	Group A	#N/A	Group A	Outlier	lytic	low quality
vik_virus_26	0.409	14995	1	0	Group A	#N/A	Group A	Outlier	lytic	low quality
PRET1608S25F02_ctg_7075	0.422	19765	1	0	Group A	#N/A	Group A	Outlier	lytic	low quality
YBE_scaf_7446	0.443	23128	2	0	Group A	#N/A	Group A	Outlier	lytic	low quality
YBE_scaf_1407	0.4	27723	1	0	Group A	#N/A	Group A	Outlier	lytic	low quality
YBE_scaf_3321	0.478	18164	1	0	Group A	#N/A	Group A	Outlier	lytic	low quality
PRET1608S21F02_ctg_12988	0.478	13779	1	0	Group A	#N/A	Group A	Outlier	lytic	low quality
PRET1608S17F07_ctg_5941	0.405	21079	1	0	Group A	#N/A	Group A	Outlier	lytic	low quality
PRET1608S21F00_ctg_271	0.491	17818	1	0	Group A	#N/A	Group A	Outlier	lytic	low quality
vik_virus_3	0.541	18046	1	0	Group A	#N/A	Group A	Outlier	lytic	low quality
PRET1608S21F02_ctg_5815	0.458	21245	1	0	Group A	#N/A	Group A	Outlier	lytic	low quality
PRET1608S21F00_ctg_43	0.473	36602	1	0	Group A	#N/A	Group A	Outlier	#N/A	#N/A
PRET1608S21F02_ctg_2438	0.473	32792	1	0	Group A	#N/A	Group A	Outlier	#N/A	#N/A
PRET1608S25F02_ctg_2954	0.585	30675	1	0	Group A	#N/A	Group A	Outlier	lytic	low quality
nishimura_virus_14	0.444	110289	1	1	Group A	Group A	Group A	VC_4_4	lytic	high quality
nishimura_virus_25	0.484	105645	1	1	Group A	Group A	Group A	VC_4_4	lytic	medium quality
nishimura_virus_26	0.442	105099	1	1	Group A	Group A	Group A	VC_4_5	lytic	high quality
nishimura_virus_38	0.449	103564	1	1	Group A	Group A	Group A	VC_4_5	lytic	high quality
nishimura_virus_23	0.509	117940	1	1	Group A	Group A	Group A	VC_4_0	lytic	high quality
philosof_virus_13	0.511	118049	1	1	Group A	Group A	Group A	VC_4_0	lytic	high quality
PRET1608S21F02_ctg_436	0.483	70836	1	0	Group A	#N/A	Group A	VC_4_1	lytic	medium quality
nishimura_virus_6	0.458	111484	1	1	Group A	Group A	Group A	VC_4_3	lytic	medium quality
PRET1608S25F02_ctg_285	0.592	90661	1	1	Group A	Group A	Group A	VC_4_1	lytic	high quality
nishimura_virus_27	0.45	103026	1	1	Group A	Group A	Group A	VC_4_1	lytic	medium quality
philosof_virus_1	0.439	102781	1	1	Group A	Group A	Group A	VC_4_1	lytic	medium quality
nishimura_virus_3	0.516	106116	1	1	Group A	Group A	Group A	VC_4_1	lytic	medium quality
nishimura_virus_48	0.494	102889	1	1	Group A	Group A	Group A	VC_4_1	lytic	high quality
philosof_virus_6	0.525	108353	1	1	Group A	Group A	Group A	VC_4_3	lytic	high quality
nishimura_virus_15	0.449	105709	1	1	Group A	Group A	Group A	VC_4_2	lytic	high quality
philosof_virus_5	0.447	102641	1	1	Group A	Group A	Group A	VC_4_2	lytic	high quality
nishimura_virus_32	0.548	103825	1	1	Group A	Group A	Group A	VC_4_3	lytic	medium quality
nishimura_virus_31	0.399	108936	1	1	Group A	Group A	Group A	VC_4_3	lytic	medium quality
nishimura_virus_4	0.446	103286	1	1	Group A	Group A	Group A	VC_4_3	lytic	medium quality
philosof_virus_11	0.453	104483	1	1	Group A	Group A	Group A	VC_4_3	lytic	medium quality
philosof_virus_7	0.481	105939	1	1	Group A	Group A	Group A	VC_4_3	lytic	medium quality
philosof_virus_4	0.393	106637	1	1	Group A	Group A	Group A	VC_4_3	lytic	high quality
nishimura_virus_9	0.427	106654	1	1	Group A	Group A	Group A	VC_4_3	lytic	high quality
nishimura_virus_24	0.465	107258	1	1	Group A	Group A	Group A	VC_4_3	lytic	medium quality
YBE_scaf_3279	0.361	24610	1	0	Group B	#N/A	Group B	VC_1_0	lytic	low quality
PRET1608S21F02_ctg_3387	0.321	27866	1	0	Group B	#N/A	Group B	VC_1_0	lytic	medium quality
YBE_scaf_890	0.339	34301	1	0	Group B	#N/A	Group B	VC_1_0	lytic	low quality
vik_virus_16	0.401	11073	1	0	Group B	#N/A	Group B	VC_1_0	lytic	low quality
PRET1608S21F02_ctg_16572	0.35	12026	1	0	Group B	#N/A	Group B	VC_1_0	lytic	low quality
vik_virus_7	0.333	12399	1	0	Group B	#N/A	Group B	VC_1_0	lytic	low quality
vik_virus_6	0.374	11770	1	0	Group B	#N/A	Group B	VC_1_0	lytic	low quality
PRET1608S21F02_ctg_13394	0.375	13569	1	0	Group B	#N/A	Group B	VC_1_0	lytic	low quality
PRET1608S21F02_ctg_1673	0.416	39741	1	0	Group X	#N/A	Group X	Outlier	lytic	medium quality
vik_virus_22	0.354	15321	1	0	Group B	#N/A	Group B	VC_1_0	lytic	low quality
YBE_scaf_7870	0.377	14782	1	0	Group B	#N/A	Group B	VC_1_0	lytic	low quality
vik_virus_18	0.329	13773	1	0	Group B	#N/A	Group B	VC_1_0	lytic	low quality
PRET1608S09F02_ctg_20396	0.353	10324	1	0	Group B	#N/A	Group B	VC_1_0	lytic	low quality
CPS_scaf_6185	0.355	14398	1	0	Group B	#N/A	Group B	VC_1_0	lytic	medium quality
YBE_scaf_14411	0.341	17345	2	0	Group B	#N/A	Group B	Outlier	lytic	medium quality
vik_virus_20	0.333	22916	1	0	Group B	#N/A	Group B	VC_1_0	lytic	medium quality
PRET1608S21F02_ctg_6534	0.344	19990	1	0	Group B	#N/A	Group B	VC_1_0	lytic	medium quality
*: deterimed by vConTACT2
**: deterimed by CheckV

## Sheet: Table S2
Table S2. Metadata of the metagenomes.
No.	Sample name	Environmental Category	Location	Data type	Sampling time	Size fraction	Salinity (‰)	NCBI/NODE accession	Reference
1	CPST1310SbbsD150F02-5	Enclosed Sea	Caspian Sea	metagenome	2013-10	0.22-5 μm	11	SRR2026986	(Mehrshad et al. 2016)
2	CPST1310SbbsD15F02-5	Enclosed Sea	Caspian Sea	metagenome	2013-10	0.22-5 μm	10.5	SRR2027816	(Mehrshad et al. 2016)
3	CPST1310SbbsD40F02-5	Enclosed Sea	Caspian Sea	metagenome	2013-10	0.22-5 μm	10	SRR2027830	(Mehrshad et al. 2016)
4	PRET1201S01F07	Estuary	Pearl River estuary	metagenome	2012-01	>0.7 μm	31.13	OER276337	(Fan et al. 2022)
5	PRET1210S01F07	Coastal	Pearl River estuary coast	metagenome	2012-10	>0.7 μm	32	OER276338	(Fan et al. 2022)
6	PRET1608S01F00	Estuary	Pearl River estuary	metagenome	2016-08	<0.22 μm	0.12	SRR15927530	(Xu et al. 2022)
7	PRET1608S09F00	Estuary	Pearl River estuary	metagenome	2016-08	<0.22 μm	1.17	SRR15927522	(Xu et al. 2022)
8	PRET1608S17F00	Estuary	Pearl River estuary	metagenome	2016-08	<0.22 μm	11.24	SRR15927519	(Xu et al. 2022)
9	PRET1608S21F00	Estuary	Pearl River estuary	metagenome	2016-08	<0.22 μm	22.21	SRR15927516	(Xu et al. 2022)
10	PRET1608S25F00	Estuary	Pearl River estuary	metagenome	2016-08	<0.22 μm	28.05	SRR15927526	(Xu et al. 2022)
11	PRET1608S01F02	Estuary	Pearl River estuary	metagenome	2016-08	0.22-0.7 μm	0.12	SRR15927529	(Xu et al. 2022)
12	PRET1608S09F02	Estuary	Pearl River estuary	metagenome	2016-08	0.22-0.7 μm	1.17	SRR15927521	(Xu et al. 2022)
13	PRET1608S17F02	Estuary	Pearl River estuary	metagenome	2016-08	0.22-0.7 μm	11.24	SRR15927518	(Xu et al. 2022)
14	PRET1608S21F02	Estuary	Pearl River estuary	metagenome	2016-08	0.22-0.7 μm	22.21	SRR15927528	(Xu et al. 2022)
15	PRET1608S25F02	Estuary	Pearl River estuary	metagenome	2016-08	0.22-0.7 μm	28.05	SRR15927525	(Xu et al. 2022)
16	PRET1608S01F07	Estuary	Pearl River estuary	metagenome	2016-08	0.7-3 μm	0.12	SRR15927523	(Xu et al. 2022)
17	PRET1608S09F07	Estuary	Pearl River estuary	metagenome	2016-08	0.7-3 μm	1.17	SRR15927520	(Xu et al. 2022)
18	PRET1608S17F07	Estuary	Pearl River estuary	metagenome	2016-08	0.7-3 μm	11.24	SRR15927517	(Xu et al. 2022)
19	PRET1608S21F07	Estuary	Pearl River estuary	metagenome	2016-08	0.7-3 μm	22.21	SRR15927527	(Xu et al. 2022)
20	PRET1608S25F07	Estuary	Pearl River estuary	metagenome	2016-08	0.7-3 μm	28.05	SRR15927524	(Xu et al. 2022)
21	YBET1411SlowF02-3R01	Estuary	Yaquina Bay estuary	metagenome	2014-11	0.22-3 μm	n.a.	SRR3471279	(Kieft et al. 2018)
22	YBET1411SlowF02-3R02	Estuary	Yaquina Bay estuary	metagenome	2014-11	0.22-3 μm	n.a.	SRR3471280	(Kieft et al. 2018)
23	YBET1411SlowF02-3R03	Estuary	Yaquina Bay estuary	metagenome	2014-11	0.22-3 μm	n.a.	SRR3471281	(Kieft et al. 2018)
24	YBET1411SupF3R02	Estuary	Yaquina Bay estuary	metagenome	2014-11	>3 μm	n.a.	SRR3471283	(Kieft et al. 2018)
25	YBET1411SupF3R03	Estuary	Yaquina Bay estuary	metagenome	2014-11	>3 μm	n.a.	SRR3471284	(Kieft et al. 2018)
26	MATT1512D00F02	Open Ocean	NW Pacific Ocean	metagenome	2015-12	0.22-3 μm	n.a.	OER276354	(Fan et al. 2022)
27	MATT1512D00F30	Open Ocean	NW Pacific Ocean	metagenome	2015-12	>3 μm	n.a.	OER276355	(Fan et al. 2022)
28	TARA_018_DCM	Open Ocean	Mediterranean Sea	metagenome	2009-11	<0.22 μm	37.9	ERR594352	(Pesant et al. 2015)
29	TARA_018_SRF	Open Ocean	Mediterranean Sea	metagenome	2009-11	<0.22 μm	37.9	ERR594358	(Pesant et al. 2015)
30	TARA_022_SRF	Open Ocean	Mediterranean Sea	metagenome	2009-11	<0.22 μm	37.8	ERR594378|ERR594406	(Pesant et al. 2015)
31	TARA_023_DCM	Open Ocean	Mediterranean Sea	metagenome	2009-11	<0.22 μm	38.4	ERR594408	(Pesant et al. 2015)
32	TARA_025_DCM	Open Ocean	Mediterranean Sea	metagenome	2009-11	<0.22 μm	38.5	ERR594375	(Pesant et al. 2015)
33	TARA_025_SRF	Open Ocean	Mediterranean Sea	metagenome	2009-11	<0.22 μm	38.2	ERR594396	(Pesant et al. 2015)
34	TARA_030_DCM	Open Ocean	Mediterranean Sea	metagenome	2009-12	<0.22 μm	39.3	ERR594405	(Pesant et al. 2015)
35	TARA_031_SRF	Open Ocean	Red Sea	metagenome	2010-1	<0.22 μm	40	ERR594401|ERR594410	(Pesant et al. 2015)
36	TARA_032_DCM	Open Ocean	Red Sea	metagenome	2010-1	<0.22 μm	40.2	ERR594360	(Pesant et al. 2015)
37	TARA_032_SRF	Open Ocean	Red Sea	metagenome	2010-1	<0.22 μm	39.7	ERR594393	(Pesant et al. 2015)
38	TARA_034_DCM	Open Ocean	Red Sea	metagenome	2010-1	<0.22 μm	38.9	ERR594390	(Pesant et al. 2015)
39	TARA_034_SRF	Open Ocean	Red Sea	metagenome	2010-1	<0.22 μm	38.6	ERR594368|ERR594370	(Pesant et al. 2015)
40	TARA_036_DCM	Open Ocean	Indian Ocean	metagenome	2010-3	<0.22 μm	36.5	ERR594402	(Pesant et al. 2015)
41	TARA_036_SRF	Open Ocean	Indian Ocean	metagenome	2010-3	<0.22 μm	36.5	ERR594369	(Pesant et al. 2015)
42	TARA_038_DCM	Open Ocean	Indian Ocean	metagenome	2010-3	<0.22 μm	n.a.	ERR594386|ERR594399	(Pesant et al. 2015)
43	TARA_038_SRF	Open Ocean	Indian Ocean	metagenome	2010-3	<0.22 μm	36.6	ERR594374|ERR594400	(Pesant et al. 2015)
44	TARA_039_DCM	Open Ocean	Indian Ocean	metagenome	2010-3	<0.22 μm	36.3	ERR594363|ERR594397	(Pesant et al. 2015)
45	TARA_039_SRF	Open Ocean	Indian Ocean	metagenome	2010-3	<0.22 μm	36.3	ERR594356|ERR594365	(Pesant et al. 2015)
46	TARA_041_DCM	Open Ocean	Indian Ocean	metagenome	2010-3	<0.22 μm	36.5	ERR594366|ERR594367|ERR594371|ERR594372|ERR594373	(Pesant et al. 2015)
47	TARA_041_SRF	Open Ocean	Indian Ocean	metagenome	2010-3	<0.22 μm	36	ERR594384	(Pesant et al. 2015)
48	TARA_042_DCM	Open Ocean	Indian Ocean	metagenome	2010-4	<0.22 μm	35.1	ERR594413	(Pesant et al. 2015)
49	TARA_042_SRF	Open Ocean	Indian Ocean	metagenome	2010-4	<0.22 μm	34.6	ERR594398|ERR594403	(Pesant et al. 2015)
50	TARA_046_SRF	Open Ocean	Indian Ocean	metagenome	2010-4	<0.22 μm	35.1	ERR594376	(Pesant et al. 2015)
51	TARA_052_DCM	Open Ocean	Indian Ocean	metagenome	2010-5	<0.22 μm	34.9	ERR594394	(Pesant et al. 2015)
52	TARA_064_DCM	Open Ocean	Indian Ocean	metagenome	2010-7	<0.22 μm	35.3	ERR594385	(Pesant et al. 2015)
53	TARA_064_SRF	Open Ocean	Indian Ocean	metagenome	2010-7	<0.22 μm	35.3	ERR594392	(Pesant et al. 2015)
54	TARA_065_DCM	Open Ocean	Indian Ocean	metagenome	2010-7	<0.22 μm	n.a.	ERR594382|ERR594414	(Pesant et al. 2015)
55	TARA_065_SRF	Open Ocean	Indian Ocean	metagenome	2010-7	<0.22 μm	35.4	ERR594359|ERR594361	(Pesant et al. 2015)
56	TARA_066_DCM	Open Ocean	South Atlantic Ocean	metagenome	2010-7	<0.22 μm	35.3	ERR594389	(Pesant et al. 2015)
57	TARA_066_SRF	Open Ocean	South Atlantic Ocean	metagenome	2010-7	<0.22 μm	35.3	ERR594362	(Pesant et al. 2015)
58	TARA_067_SRF	Open Ocean	South Atlantic Ocean	metagenome	2010-9	<0.22 μm	34.8	ERR594395|ERR594404	(Pesant et al. 2015)
59	TARA_068_DCM	Open Ocean	South Atlantic Ocean	metagenome	2010-9	<0.22 μm	35.7	ERR594415	(Pesant et al. 2015)
60	TARA_068_SRF	Open Ocean	South Atlantic Ocean	metagenome	2010-9	<0.22 μm	35.7	ERR594391	(Pesant et al. 2015)
61	TARA_070_MESO	Open Ocean	South Atlantic Ocean	metagenome	2010-9	<0.22 μm	34.4	ERR594407	(Pesant et al. 2015)
62	TARA_070_SRF	Open Ocean	South Atlantic Ocean	metagenome	2010-9	<0.22 μm	36.4	ERR594353	(Pesant et al. 2015)
63	TARA_072_DCM	Open Ocean	South Atlantic Ocean	metagenome	2010-10	<0.22 μm	36.6	ERR594379	(Pesant et al. 2015)
64	TARA_072_SRF	Open Ocean	South Atlantic Ocean	metagenome	2010-10	<0.22 μm	36.4	ERR594364	(Pesant et al. 2015)
65	TARA_076_DCM	Open Ocean	South Atlantic Ocean	metagenome	2010-10	<0.22 μm	36.7	ERR594355	(Pesant et al. 2015)
66	TARA_076_SRF	Open Ocean	South Atlantic Ocean	metagenome	2010-10	<0.22 μm	37.1	ERR594354	(Pesant et al. 2015)
67	TARA_082_DCM	Open Ocean	South Atlantic Ocean	metagenome	2010-12	<0.22 μm	34.1	ERR594409	(Pesant et al. 2015)
68	TARA_085_DCM	Open Ocean	Southern Ocean	metagenome	2011-1	<0.22 μm	34.3	ERR594377	(Pesant et al. 2015)
69	TARA_109_DCM	Open Ocean	North Pacific Ocean	metagenome	2011-5	<0.22 μm	34.3	ERR594357|ERR594380|ERR594381|ERR594383|ERR594387	(Pesant et al. 2015)
70	TARA_109_SRF	Open Ocean	North Pacific Ocean	metagenome	2011-5	<0.22 μm	33.4	ERR594412	(Pesant et al. 2015)

## Sheet: Table S3
Table S3. Presence of AMGs in magrovirus vOTUs.
	manul annotation	nrdA; ribonucleoside-diphosphate reductase alpha chain [EC:1.17.4.1]	Pyridoxal-phosphate dependent enzyme	Glycosyl transferases group 1	Guanylate kinase	HMGL-like	FMN-dependent dehydrogenase	PhoH-like protein	Ribonucleotide reductase, barrel domain	Saccharopine dehydrogenase NADP binding domain	Putative N-acetylmannosamine-6-phosphate epimerase	Cobalamin biosynthesis protein CobT VWA domain	Concanavalin A-like lectin/glucanases superfamily	2OG-Fe(II) oxygenase superfamily		vibrant result	cysH; phosphoadenosine phosphosulfate reductase [EC:1.8.4.8 1.8.4.10]	DNMT1, dcm; DNA (cytosine-5)-methyltransferase 1 [EC:2.1.1.37]	glmS, GFPT; glutamine---fructose-6-phosphate transaminase (isomerizing) [EC:2.6.1.16]	E4.1.3.4, HMGCL, hmgL; hydroxymethylglutaryl-CoA lyase [EC:4.1.3.4]	waaG, rfaG; UDP-glucose:(heptosyl)LPS alpha-1,3-glucosyltransferase [EC:2.4.1.-]	dcyD; D-cysteine desulfhydrase [EC:4.4.1.15]	phoN; acid phosphatase (class A) [EC:3.1.3.2]	cobS; cobaltochelatase CobS [EC:6.6.1.2]	cobT; cobaltochelatase CobT [EC:6.6.1.2]	PMVK; phosphomevalonate kinase [EC:2.7.4.2]	pimB; phosphatidyl-myo-inositol dimannoside synthase [EC:2.4.1.346]	DNMT3A; DNA (cytosine-5)-methyltransferase 3A [EC:2.1.1.37]	moeB; molybdopterin-synthase adenylyltransferase [EC:2.7.7.80]
group		K00525	PF00291.28	PF00534.23	PF00625.24	PF00682.22	PF01070.21	PF02562.19	PF02867.18	PF03435.21	PF04131.17	PF11775.11	PF13385.9	PF13640.9			K00390	K00558	K00820	K01640	K02844	K05396	K09474	K09882	K09883	K13273	K13668	K17398	K21029
Group B	philosof_virus_23	0	0	0	0	0	0	0	0	0	0	0	0	0		philosof_virus_23	0	0	0	0	0	0	0	0	0	0	0	0	0
Group B	vik_virus_23	0	0	0	0	0	0	0	0	0	0	0	0	0		vik_virus_23	0	0	0	0	0	0	0	0	0	0	0	0	0
Group B	PRET1608S09F02_ctg_7638	0	0	0	0	0	0	0	0	0	0	0	0	0		PRET1608S09F02_ctg_7638	0	0	0	0	0	0	0	0	0	0	0	0	0
Group B	CPS_scaf_9588	0	0	0	0	0	0	0	0	0	0	0	0	0		CPS_scaf_9588	0	0	0	0	0	0	0	0	0	0	0	0	0
Group X	PRET1608S21F02_ctg_2903	1	0	0	0	0	0	0	1	0	0	0	0	0		PRET1608S21F02_ctg_2903	0	0	0	0	0	0	0	0	0	0	0	0	1
Group B	PRET1608S25F02_ctg_4492	0	0	0	0	0	0	0	0	1	0	0	0	0		PRET1608S25F02_ctg_4492	0	0	0	0	0	0	0	0	0	0	0	0	1
Group B	YBE_scaf_1576	1	0	0	0	0	0	0	1	0	0	0	0	0		YBE_scaf_1576	0	0	0	0	0	0	0	0	0	0	0	0	1
Group B	PRET1608S21F02_ctg_8524	0	0	0	0	0	0	0	0	0	0	0	0	0		PRET1608S21F02_ctg_8524	0	0	0	0	0	0	0	0	0	0	0	0	0
Group B	PRET1608S21F02_ctg_17094	0	0	0	0	0	0	0	0	0	0	0	0	0		PRET1608S21F02_ctg_17094	0	0	0	0	0	0	0	0	0	0	0	0	0
Group B	vik_virus_4	0	0	0	0	0	0	0	0	0	0	0	0	0		vik_virus_4	0	0	0	0	0	0	0	0	0	0	0	0	0
Group B	PRET1608S17F02_ctg_15976	0	0	0	0	0	0	0	0	0	0	0	0	0		PRET1608S17F02_ctg_15976	0	0	0	0	0	0	0	0	0	0	0	0	0
Group B	PRET1608S21F02_ctg_8329	0	0	0	0	0	0	0	0	0	0	0	0	0		PRET1608S21F02_ctg_8329	0	0	0	0	0	0	0	0	0	0	0	0	0
Group B	vik_virus_14	0	0	0	0	0	0	0	0	0	0	0	0	0		vik_virus_14	0	0	0	0	0	0	0	0	0	0	0	0	0
Group B	vik_virus_11	0	0	0	0	0	0	0	0	0	0	0	0	0		vik_virus_11	0	0	0	0	0	0	0	0	0	0	0	0	1
Group B	PRET1608S25F02_ctg_7344	0	0	0	0	0	0	0	0	0	0	0	0	0		PRET1608S25F02_ctg_7344	0	0	0	0	0	0	0	0	0	0	0	0	0
Group B	vik_virus_21	1	0	0	0	0	0	0	1	0	0	0	0	0		vik_virus_21	0	0	0	0	0	0	0	0	0	0	0	0	1
Group B	PRET1608S21F02_ctg_1125	1	0	0	0	0	0	0	1	0	0	0	0	0		PRET1608S21F02_ctg_1125	0	0	0	0	0	0	0	0	0	0	0	0	1
Group B	philosof_virus_24	1	0	0	0	0	0	0	1	1	0	0	0	0		philosof_virus_24	0	0	0	0	0	0	0	0	0	0	0	0	1
Group B	vik_virus_15	1	0	0	0	0	0	0	1	0	0	0	0	0		vik_virus_15	0	0	0	0	0	0	0	0	0	0	0	0	1
Group B	YBE_scaf_1141	1	0	0	0	0	0	0	1	0	0	0	0	0		YBE_scaf_1141	0	0	0	0	0	0	0	0	0	0	0	0	1
Group B	philosof_virus_20	1	0	0	0	0	0	1	1	0	0	0	0	0		philosof_virus_20	0	0	0	0	0	0	0	0	0	0	0	0	1
Group B	philosof_virus_9	1	0	0	0	0	0	0	1	1	0	0	0	0		philosof_virus_9	0	0	0	0	0	0	0	0	0	0	0	0	1
Group B	CPS_scaf_721	1	0	0	0	0	0	0	1	0	0	0	0	0		CPS_scaf_721	0	0	0	0	0	0	0	0	0	0	0	0	1
Group X	YBE_scaf_134	1	0	0	0	0	0	0	1	0	0	0	0	0		YBE_scaf_134	0	0	0	0	0	0	1	0	0	0	0	0	1
Group X	nishimura_virus_28	1	0	0	0	0	0	0	1	0	0	0	0	0		nishimura_virus_28	0	0	0	0	0	0	0	0	0	0	0	0	1
Group X	philosof_virus_12	1	0	0	0	0	0	0	1	0	0	0	0	0		philosof_virus_12	0	0	0	0	0	0	0	0	0	0	0	0	1
Group X	philosof_virus_2	1	0	0	0	0	1	0	1	0	0	0	0	0		philosof_virus_2	0	0	0	0	0	0	1	0	0	0	0	0	1
Group X	philosof_virus_3	1	0	0	0	0	1	0	1	0	1	0	1	0		philosof_virus_3	0	0	0	0	0	0	0	0	0	0	0	0	1
Group X	nishimura_virus_52	1	0	0	0	0	0	0	1	0	0	0	0	0		nishimura_virus_52	0	0	0	0	0	0	1	0	0	0	0	0	1
Group X	philosof_virus_21	1	0	0	0	0	0	0	1	1	0	0	0	0		philosof_virus_21	0	0	0	0	0	0	1	0	0	0	0	0	1
Group B	PRET1608S21F02_ctg_1090	0	0	0	0	0	0	0	0	0	0	0	0	0		PRET1608S21F02_ctg_1090	0	0	0	0	0	0	0	0	0	0	0	0	0
Group B	nishimura_virus_33	1	0	0	0	1	0	0	1	1	0	0	0	0		nishimura_virus_33	0	0	0	1	0	0	0	0	0	0	0	0	1
Group B	PRET1608S21F02_ctg_205	0	0	0	0	0	0	0	0	0	0	0	0	0		PRET1608S21F02_ctg_205	0	0	0	0	0	0	0	0	0	0	0	0	1
Group B	nishimura_virus_51	2	0	0	0	0	0	2	2	0	0	0	0	0		nishimura_virus_51	0	0	0	0	0	0	0	0	0	0	0	0	2
Group B	nishimura_virus_8	0	0	0	0	0	0	0	0	1	0	0	0	0		nishimura_virus_8	0	0	0	0	0	0	0	0	0	0	0	0	1
Group B	nishimura_virus_39	0	0	0	0	0	0	0	0	1	0	0	0	0		nishimura_virus_39	0	0	0	0	0	0	0	0	0	0	0	0	1
Group B	nishimura_virus_21	1	0	0	0	0	0	1	1	0	0	0	0	0		nishimura_virus_21	0	0	0	0	0	0	0	0	0	0	0	0	1
Group B	nishimura_virus_40	1	0	0	0	0	0	1	1	0	0	0	0	0		nishimura_virus_40	0	0	0	0	0	0	0	0	0	0	0	0	1
Group B	philosof_virus_22	1	0	0	0	0	0	0	1	0	0	0	0	0		philosof_virus_22	0	0	0	0	0	0	0	0	0	0	0	0	1
Group B	nishimura_virus_13	1	0	0	0	0	0	0	1	0	0	0	0	0		nishimura_virus_13	0	0	0	0	0	0	1	0	0	0	0	0	1
Group B	nishimura_virus_36	1	0	0	0	0	0	0	1	0	0	0	0	0		nishimura_virus_36	0	0	0	0	0	0	1	0	0	0	0	0	1
Group B	philosof_virus_8	1	0	0	0	0	0	1	1	0	0	0	3	0		philosof_virus_8	0	0	0	0	0	0	1	0	0	0	0	0	1
Group B	PRET1608S21F02_ctg_261	1	0	0	0	0	0	1	1	0	0	0	0	0		PRET1608S21F02_ctg_261	0	0	0	0	0	0	1	0	0	0	0	0	1
Group B	nishimura_virus_57	1	0	0	0	0	0	0	1	0	0	0	0	0		nishimura_virus_57	0	0	0	0	0	0	0	0	0	0	0	0	1
Group B	nishimura_virus_45	1	0	0	0	0	0	0	1	0	0	0	0	0		nishimura_virus_45	0	0	0	0	0	0	0	0	0	0	0	0	1
Group B	philosof_virus_10	1	0	0	0	0	0	0	1	0	0	0	0	0		philosof_virus_10	0	0	0	0	0	0	0	0	0	0	0	0	1
Group A	PRET1608S17F07_ctg_4272	0	0	0	0	0	0	0	0	0	0	0	0	0		PRET1608S17F07_ctg_4272	0	0	0	0	0	0	0	0	0	0	0	0	0
Group A	PRET1608S21F02_ctg_1115	0	0	0	0	0	0	0	0	0	0	0	1	0		PRET1608S21F02_ctg_1115	1	0	0	0	0	0	0	0	0	0	0	0	0
Group A	PRET1608S21F02_ctg_6047	0	0	0	0	0	0	0	0	0	0	0	0	0		PRET1608S21F02_ctg_6047	0	0	0	0	0	0	0	0	0	0	0	0	0
Group A	PRET1608S25F00_ctg_823	0	0	0	0	0	0	0	0	0	0	0	0	0		PRET1608S25F00_ctg_823	0	0	0	0	0	0	0	0	0	0	0	0	0
Group A	PRET1608S17F02_ctg_10597	0	0	0	0	0	0	0	0	0	0	0	0	0		PRET1608S17F02_ctg_10597	0	0	0	0	0	0	0	0	0	0	0	0	0
Group A	vik_virus_9	0	0	0	0	0	0	0	0	0	0	0	0	0		vik_virus_9	0	0	0	0	0	0	0	0	0	0	0	0	0
Group A	PRET1608S17F02_ctg_10810	0	0	0	0	0	0	0	0	0	0	0	0	0		PRET1608S17F02_ctg_10810	0	0	0	0	0	0	0	0	0	0	0	0	0
Group A	PRET1608S21F02_ctg_1613	0	0	0	0	0	0	0	0	0	0	0	2	0		PRET1608S21F02_ctg_1613	0	0	0	0	0	0	0	0	0	0	0	0	0
Group A	PRET1608S25F00_ctg_202	0	0	0	0	0	0	0	0	0	0	0	0	0		PRET1608S25F00_ctg_202	0	0	0	0	0	0	0	0	0	0	0	0	0
Group A	PRET1608S25F02_ctg_2227	0	0	0	0	0	0	0	0	0	0	0	2	0		PRET1608S25F02_ctg_2227	0	0	0	0	0	0	0	0	0	0	0	0	0
Group A	PRET1608S25F02_ctg_1493	0	0	0	0	0	0	0	0	0	0	0	0	0		PRET1608S25F02_ctg_1493	0	0	0	0	0	0	0	0	0	0	0	0	0
Group A	PRET1608S21F00_ctg_134	0	0	0	0	0	0	0	0	0	0	0	0	0		PRET1608S21F00_ctg_134	0	0	0	0	0	0	0	0	0	0	0	0	0
Group A	PRET1608S21F02_ctg_2159	0	0	0	0	0	0	0	0	0	0	0	0	0		PRET1608S21F02_ctg_2159	0	0	0	0	0	0	0	0	0	0	0	0	0
Group A	PRET1608S25F02_ctg_8102	0	0	0	0	0	0	0	0	0	0	0	0	0		PRET1608S25F02_ctg_8102	0	0	0	0	0	0	0	0	0	0	0	0	0
Group A	PRET1608S21F02_ctg_6449	0	0	0	0	0	0	0	0	0	0	0	0	0		PRET1608S21F02_ctg_6449	0	0	0	0	0	0	0	0	0	0	0	0	0
Group A	YBE_scaf_18055	0	0	0	0	0	0	0	0	0	0	0	0	0		YBE_scaf_18055	0	0	0	0	0	0	0	0	0	0	0	0	0
Group A	PRET1608S21F02_ctg_15679	0	0	0	0	0	0	0	0	0	0	0	0	0		PRET1608S21F02_ctg_15679	0	0	0	0	0	0	0	0	0	0	0	0	0
Group A	vik_virus_10	0	0	0	0	0	0	0	0	0	0	0	0	0		vik_virus_10	0	0	0	0	0	0	0	0	0	0	0	0	0
Group A	PRET1608S25F02_ctg_13016	0	0	0	0	0	0	0	0	0	0	0	0	0		PRET1608S25F02_ctg_13016	0	0	0	0	0	0	0	0	0	0	0	0	0
Group A	PRET1608S21F02_ctg_6619	0	0	0	0	1	0	0	0	0	0	0	0	0		PRET1608S21F02_ctg_6619	0	0	0	0	0	0	0	0	0	0	0	0	0
Group A	vik_virus_2	0	0	0	0	0	0	0	0	0	0	0	0	0		vik_virus_2	0	0	0	0	0	0	0	0	0	0	0	0	0
Group A	PRET1608S21F02_ctg_10361	0	0	0	0	0	0	0	0	0	0	0	0	0		PRET1608S21F02_ctg_10361	0	0	0	0	0	0	0	0	0	0	0	0	0
Group A	PRET1608S25F00_ctg_393	0	0	0	0	0	0	0	0	0	0	0	0	0		PRET1608S25F00_ctg_393	0	0	0	0	0	0	0	0	0	0	0	0	0
Group A	YBE_scaf_5409	0	0	0	0	0	0	0	0	0	0	0	0	0		YBE_scaf_5409	0	0	0	0	0	0	0	0	0	0	0	0	0
Group A	vik_virus_24	0	0	0	0	0	0	0	0	0	0	0	0	0		vik_virus_24	0	0	0	0	0	0	0	0	0	0	0	0	0
Group A	PRET1608S25F02_ctg_22593	0	0	0	0	0	0	0	0	0	0	0	0	0		PRET1608S25F02_ctg_22593	0	0	0	0	0	0	0	0	0	0	0	0	0
Group A	YBE_scaf_6660	0	0	0	0	0	0	0	0	0	0	0	0	0		YBE_scaf_6660	0	0	0	0	0	0	0	0	0	0	0	0	0
Group D	PRET1608S21F02_ctg_196	0	0	0	0	0	0	0	0	0	0	0	0	0		PRET1608S21F02_ctg_196	0	0	0	0	0	0	0	0	0	0	0	0	0
Group D	PRET1608S21F02_ctg_3099	0	0	0	0	0	0	0	0	0	0	0	0	0		PRET1608S21F02_ctg_3099	0	0	0	0	0	0	0	0	0	0	0	0	0
Group D	PRET1608S25F07_ctg_948	0	0	0	1	0	0	0	0	0	0	0	0	0		PRET1608S25F07_ctg_948	0	0	0	0	0	0	0	0	0	0	0	0	0
Group D	YBE_scaf_2321	0	0	0	0	0	0	0	0	0	0	0	0	0		YBE_scaf_2321	0	0	0	0	0	0	0	0	0	0	0	0	0
Group D	PRET1608S25F02_ctg_8035	0	0	0	0	0	0	0	0	0	0	0	0	0		PRET1608S25F02_ctg_8035	0	0	0	0	0	0	0	0	0	0	0	0	0
Group D	PRET1608S25F02_ctg_3555	0	0	0	0	0	0	0	0	0	0	0	0	0		PRET1608S25F02_ctg_3555	0	0	0	0	0	0	0	0	0	0	0	0	0
Group D	PRET1608S17F02_ctg_6347	0	0	0	0	0	0	0	0	0	0	0	0	0		PRET1608S17F02_ctg_6347	0	0	0	0	0	0	0	0	0	0	0	0	0
Group D	PRET1608S25F02_ctg_11529	0	0	0	0	0	0	0	0	0	0	0	0	0		PRET1608S25F02_ctg_11529	0	0	0	0	0	0	0	0	0	0	0	0	0
Group D	YBE_scaf_6231	0	0	0	0	0	0	0	0	0	0	0	0	0		YBE_scaf_6231	0	0	0	0	0	0	0	0	0	0	0	0	0
Group D	YBE_scaf_6586	0	0	0	0	0	0	0	0	0	0	0	0	0		YBE_scaf_6586	0	0	0	0	0	0	0	0	0	0	0	0	0
Group D	PRET1608S25F02_ctg_21380	0	0	0	0	0	0	0	0	0	0	0	0	0		PRET1608S25F02_ctg_21380	0	0	0	0	0	0	0	0	0	0	0	0	0
Group D	YBE_scaf_3366	0	0	0	0	0	0	0	0	0	0	0	0	0		YBE_scaf_3366	0	1	0	0	0	0	0	0	0	0	0	0	0
Group D	PRET1608S17F02_ctg_3622	0	0	0	0	0	0	0	0	0	0	0	0	0		PRET1608S17F02_ctg_3622	0	0	0	0	0	0	0	0	0	0	0	0	0
Group D	PRET1608S21F02_ctg_3473	0	0	0	0	0	0	0	0	0	0	0	0	0		PRET1608S21F02_ctg_3473	0	0	0	0	0	0	0	0	0	0	0	0	0
Group D	PRET1608S21F02_ctg_6397	0	0	0	0	0	0	0	0	0	0	0	0	0		PRET1608S21F02_ctg_6397	0	0	0	0	0	0	0	0	0	0	0	0	0
Group D	PRET1608S21F02_ctg_12960	0	0	0	0	0	0	0	0	0	0	0	0	0		PRET1608S21F02_ctg_12960	0	0	0	0	0	0	0	0	0	0	0	0	0
Group D	PRET1608S21F02_ctg_14072	0	0	0	0	0	0	0	0	0	0	0	0	0		PRET1608S21F02_ctg_14072	0	0	0	0	0	0	0	0	0	0	0	0	0
Group D	YBE_scaf_12883	0	0	0	0	0	0	0	0	0	0	0	0	0		YBE_scaf_12883	0	0	0	0	0	0	0	0	0	0	0	0	0
Group C	YBE_scaf_1696	0	0	0	0	0	0	0	0	0	0	0	0	0		YBE_scaf_1696	0	0	0	0	0	0	0	0	0	0	0	0	0
Group C	PRET1608S25F02_ctg_10868	0	0	0	0	0	0	0	0	0	0	0	0	0		PRET1608S25F02_ctg_10868	0	0	0	0	0	0	0	0	0	0	0	0	0
Group C	PRET1608S25F02_ctg_17125	0	0	0	0	0	0	0	0	0	0	0	0	0		PRET1608S25F02_ctg_17125	0	0	0	0	0	0	0	0	0	0	0	0	0
Group C	YBE_scaf_6051	0	0	0	0	0	0	0	0	0	0	0	0	0		YBE_scaf_6051	0	0	0	0	0	0	0	0	0	0	0	0	0
Group C	nishimura_virus_19	0	0	0	0	0	0	0	0	0	0	0	0	0		nishimura_virus_19	0	0	0	0	0	0	0	1	0	0	0	0	0
Group C	PRET1608S17F00_ctg_26	0	0	0	0	0	0	0	0	0	0	0	0	0		PRET1608S17F00_ctg_26	0	0	0	0	0	0	0	1	0	0	0	0	0
Group C	PRET1608S17F00_ctg_49	0	1	0	0	0	0	0	0	0	0	0	0	0		PRET1608S17F00_ctg_49	0	1	0	0	0	1	0	0	0	0	0	0	0
Group C	PRET1608S17F02_ctg_1480	0	1	0	0	0	0	0	0	0	0	0	0	0		PRET1608S17F02_ctg_1480	0	0	0	0	0	1	0	0	0	0	0	1	0
Group C	nishimura_virus_55	0	1	0	0	0	0	0	0	0	0	0	0	0		nishimura_virus_55	0	0	0	0	0	1	0	0	0	0	0	0	0
Group C	philosof_virus_16	0	0	0	0	0	0	0	0	0	0	0	0	0		philosof_virus_16	0	0	0	0	0	0	0	0	0	0	0	0	0
Group C	PRET1608S17F02_ctg_1516	0	0	0	0	0	0	0	0	0	0	0	0	0		PRET1608S17F02_ctg_1516	0	0	0	0	0	0	0	1	0	0	0	0	0
Group C	YBE_scaf_1804	0	0	0	0	0	0	0	0	0	0	0	0	0		YBE_scaf_1804	0	0	0	0	0	0	0	0	0	0	0	0	0
Group C	PRET1608S21F02_ctg_3675	0	0	0	0	0	0	0	0	0	0	0	0	0		PRET1608S21F02_ctg_3675	0	0	0	0	0	0	0	0	0	0	0	0	0
Group C	PRET1608S21F00_ctg_172	0	0	0	0	0	0	0	0	0	0	0	0	0		PRET1608S21F00_ctg_172	0	0	0	0	0	0	0	0	0	0	0	0	0
Group C	PRET1608S25F00_ctg_277	0	0	0	0	0	0	0	0	0	0	0	0	0		PRET1608S25F00_ctg_277	0	0	0	0	0	0	0	0	0	0	0	0	0
Group C	nishimura_virus_18	0	0	0	0	0	0	0	0	0	0	0	0	0		nishimura_virus_18	0	0	0	0	0	0	0	1	0	0	0	0	0
Group C	philosof_virus_14	0	0	0	0	0	0	0	0	0	0	0	0	0		philosof_virus_14	0	0	0	0	0	0	0	1	0	0	0	0	0
Group C	nishimura_virus_20	0	0	0	0	0	0	0	0	0	0	0	0	0		nishimura_virus_20	0	0	1	0	0	0	0	0	0	0	0	0	0
Group C	PRET1608S21F02_ctg_982	0	0	0	0	0	0	0	0	0	0	0	0	0		PRET1608S21F02_ctg_982	0	0	1	0	0	0	0	0	0	0	0	0	0
Group C	nishimura_virus_2	0	0	0	0	0	0	0	0	0	0	0	0	0		nishimura_virus_2	0	0	1	0	0	0	0	0	0	0	0	0	0
Group C	nishimura_virus_11	0	0	0	0	0	0	0	0	0	0	0	0	0		nishimura_virus_11	0	0	1	0	0	0	0	0	0	0	0	0	0
Group C	PRET1608S21F02_ctg_651	0	0	0	0	0	0	0	0	0	0	0	0	0		PRET1608S21F02_ctg_651	0	0	1	0	0	0	0	0	0	0	0	0	0
Group C	nishimura_virus_12	0	0	0	0	0	0	0	0	0	0	0	0	0		nishimura_virus_12	0	0	1	0	0	0	0	0	0	0	0	0	0
Group C	nishimura_virus_46	0	0	0	0	0	0	0	0	0	0	0	0	0		nishimura_virus_46	0	0	1	0	0	0	0	0	0	0	0	0	0
Group C	nishimura_virus_41	0	0	0	0	0	0	0	0	0	0	0	0	0		nishimura_virus_41	1	1	0	0	0	0	0	0	0	0	0	0	0
Group C	nishimura_virus_17	0	0	0	0	0	0	0	0	0	0	0	0	0		nishimura_virus_17	0	0	0	0	0	0	0	0	0	0	0	0	0
Group C	nishimura_virus_56	0	0	0	0	0	0	0	0	0	0	0	0	0		nishimura_virus_56	0	0	0	0	0	0	0	0	0	0	0	0	0
Group C	nishimura_virus_1	0	0	0	0	0	0	0	0	0	0	0	0	0		nishimura_virus_1	0	0	0	0	0	0	0	0	0	0	0	0	0
Group C	nishimura_virus_54	0	0	0	0	0	0	0	0	0	0	0	0	0		nishimura_virus_54	0	0	0	0	0	0	0	0	0	0	0	0	0
Group C	philosof_virus_15	0	0	0	0	0	0	0	0	0	0	0	0	0		philosof_virus_15	0	0	0	0	0	0	0	0	0	0	0	0	0
Group C	nishimura_virus_34	0	0	0	0	0	0	0	0	0	0	0	0	1		nishimura_virus_34	0	0	0	0	0	0	0	0	0	1	0	0	0
Group C	philosof_virus_26	0	0	0	0	0	0	0	0	0	0	0	0	1		philosof_virus_26	0	0	0	0	0	0	0	1	0	0	0	0	0
Group C	YBE_scaf_574	0	0	0	0	0	0	0	0	0	0	0	0	1		YBE_scaf_574	0	0	0	0	0	0	0	0	0	0	0	0	0
Group C	philosof_virus_25	0	0	0	0	0	0	0	0	0	0	0	0	1		philosof_virus_25	0	0	0	0	0	0	0	0	0	0	0	0	0
Group C	nishimura_virus_53	0	0	0	0	0	0	0	0	0	0	0	0	1		nishimura_virus_53	0	0	0	0	0	0	0	0	0	0	0	0	0
Group C	nishimura_virus_58	0	0	0	0	0	0	0	0	0	0	0	0	1		nishimura_virus_58	0	0	0	0	0	0	0	0	0	0	0	0	0
Group C	nishimura_virus_10	0	0	0	0	0	0	0	0	0	0	0	0	0		nishimura_virus_10	0	0	0	0	0	0	0	0	0	0	0	0	0
Group C	nishimura_virus_37	0	0	0	0	0	0	0	0	0	0	0	0	0		nishimura_virus_37	0	0	0	0	0	0	0	0	0	0	0	0	0
Group C	nishimura_virus_49	0	0	0	0	0	0	0	0	0	0	0	0	0		nishimura_virus_49	0	0	0	0	0	0	0	0	0	0	0	0	0
Group C	nishimura_virus_42	0	0	0	0	0	0	0	0	0	0	0	0	1		nishimura_virus_42	0	0	0	0	0	0	0	0	0	0	0	0	0
Group C	nishimura_virus_50	0	0	0	0	0	0	0	0	0	0	0	0	0		nishimura_virus_50	0	0	0	0	0	0	0	0	0	0	0	0	0
Group C	philosof_virus_17	0	0	0	0	0	0	0	0	0	0	0	0	0		philosof_virus_17	0	0	0	0	0	0	0	0	0	0	0	0	0
Group C	PRET1608S17F02_ctg_18428	0	0	0	0	0	0	0	0	0	0	0	0	0		PRET1608S17F02_ctg_18428	0	0	0	0	0	0	0	0	0	0	0	0	0
Group C	PRET1608S21F02_ctg_20748	0	0	0	0	0	0	0	0	0	0	0	0	0		PRET1608S21F02_ctg_20748	0	0	0	0	0	0	0	0	0	0	0	0	0
Group C	YBE_scaf_12784	0	0	0	0	0	0	0	0	0	0	0	0	0		YBE_scaf_12784	0	0	0	0	0	0	0	0	0	0	0	0	0
Group C	PRET1608S21F02_ctg_1985	0	0	0	0	0	0	0	0	0	0	0	0	0		PRET1608S21F02_ctg_1985	0	0	0	0	0	0	0	0	0	0	0	1	0
Group C	PRET1608S21F02_ctg_3163	0	0	0	0	0	0	0	0	0	0	0	0	0		PRET1608S21F02_ctg_3163	0	0	0	0	0	0	0	0	0	0	0	0	0
Group C	PRET1608S21F02_ctg_7987	0	0	0	0	0	0	0	0	0	0	0	0	0		PRET1608S21F02_ctg_7987	0	0	0	0	0	0	0	1	0	0	0	0	0
Group C	PRET1608S21F00_ctg_296	0	0	0	0	0	0	0	0	0	0	0	0	0		PRET1608S21F00_ctg_296	0	0	0	0	0	0	0	0	0	0	0	0	0
Group C	PRET1608S21F02_ctg_19099	0	0	0	0	0	0	0	0	0	0	0	0	0		PRET1608S21F02_ctg_19099	0	0	0	0	0	0	0	0	0	0	0	0	0
Group C	PRET1608S21F02_ctg_12682	0	0	0	0	0	0	0	0	0	0	0	0	0		PRET1608S21F02_ctg_12682	0	0	0	0	0	0	0	0	0	0	0	0	0
Group C	YBE_scaf_6790	0	0	0	0	0	0	0	0	0	0	0	0	0		YBE_scaf_6790	0	0	0	0	0	0	0	0	0	0	0	0	0
Group C	PRET1608S21F02_ctg_13754	0	0	0	0	0	0	0	0	0	0	0	0	0		PRET1608S21F02_ctg_13754	0	0	0	0	0	0	0	0	0	0	0	0	0
Group C	PRET1608S21F02_ctg_19312	0	0	0	0	0	0	0	0	0	0	0	0	0		PRET1608S21F02_ctg_19312	0	0	0	0	0	0	0	0	0	0	0	0	0
Group E	YBE_scaf_1308	0	0	0	0	0	0	0	0	0	0	1	0	0		YBE_scaf_1308	0	0	0	0	0	0	0	0	1	0	0	0	0
Group E	PRET1608S21F02_ctg_8652	0	0	0	0	0	0	0	0	0	0	1	0	0		PRET1608S21F02_ctg_8652	0	0	0	0	0	0	0	0	0	0	0	0	0
Group E	PRET1608S25F07_ctg_20935	0	0	0	0	0	0	0	0	0	0	0	0	0		PRET1608S25F07_ctg_20935	0	0	0	0	0	0	0	0	1	0	0	0	0
Group E	nishimura_virus_30	0	0	1	0	0	0	0	0	0	0	1	1	0		nishimura_virus_30	0	0	0	0	0	0	0	1	1	0	1	0	0
Group E	nishimura_virus_22	0	0	1	0	0	0	0	0	0	0	1	0	1		nishimura_virus_22	0	0	0	0	0	0	0	0	1	0	0	0	0
Group E	nishimura_virus_29	0	0	1	0	0	0	0	0	0	0	1	0	0		nishimura_virus_29	0	0	0	0	1	0	0	0	1	0	0	0	0
Group E	PRET1608S21F02_ctg_2076	0	0	1	0	0	0	0	0	0	0	1	0	0		PRET1608S21F02_ctg_2076	0	0	0	0	0	0	0	0	1	0	0	0	0
Group A	PRET1608S25F02_ctg_18832	0	0	0	0	0	0	0	0	0	0	0	0	0		PRET1608S25F02_ctg_18832	0	0	0	0	0	0	0	0	0	0	0	0	0
Group A	PRET1608S21F02_ctg_979	0	0	0	0	0	0	0	0	0	0	0	0	0		PRET1608S21F02_ctg_979	0	0	0	0	0	0	0	0	0	0	0	0	0
Group A	PRET1608S21F02_ctg_9982	0	0	0	0	0	0	0	0	0	0	0	0	0		PRET1608S21F02_ctg_9982	0	0	0	0	0	0	0	0	0	0	0	0	0
Group A	PRET1608S25F02_ctg_11300	0	0	0	0	0	0	0	0	0	0	0	0	0		PRET1608S25F02_ctg_11300	0	0	0	0	0	0	0	0	0	0	0	0	0
Group A	nishimura_virus_47	0	0	0	0	1	0	0	0	0	0	0	0	0		nishimura_virus_47	0	0	0	1	0	0	0	0	0	0	0	0	0
Group A	PRET1608S21F02_ctg_842	0	0	0	0	1	0	0	0	0	0	0	0	0		PRET1608S21F02_ctg_842	0	0	0	1	0	0	0	0	0	0	0	0	0
Group A	PRET1608S25F02_ctg_504	0	0	0	0	1	0	0	0	0	0	0	1	0		PRET1608S25F02_ctg_504	0	0	0	1	0	0	0	0	0	0	0	0	0
Group A	PRET1608S17F02_ctg_2090	0	0	0	0	0	0	0	0	0	0	0	0	0		PRET1608S17F02_ctg_2090	0	0	0	0	0	0	0	0	0	0	0	0	0
Group A	PRET1608S21F02_ctg_1120	0	0	0	0	0	0	0	0	0	0	0	1	0		PRET1608S21F02_ctg_1120	0	0	0	0	0	0	0	0	0	0	0	0	0
Group A	PRET1608S25F02_ctg_1041	0	0	0	0	0	0	0	0	0	0	0	1	0		PRET1608S25F02_ctg_1041	0	0	0	0	0	0	0	0	0	0	0	0	0
Group A	vik_virus_12	0	0	0	0	0	0	0	0	0	0	0	0	0		vik_virus_12	0	0	0	0	0	0	0	0	0	0	0	0	0
Group A	PRET1608S25F00_ctg_737	0	0	0	0	0	0	0	0	0	0	0	0	0		PRET1608S25F00_ctg_737	0	0	0	0	0	0	0	0	0	0	0	0	0
Group A	PRET1608S25F00_ctg_475	0	0	0	0	0	0	0	0	0	0	0	1	0		PRET1608S25F00_ctg_475	0	0	0	0	0	0	0	0	0	0	0	0	0
Group A	PRET1608S25F02_ctg_8936	0	0	0	0	0	0	0	0	0	0	0	0	0		PRET1608S25F02_ctg_8936	0	0	0	0	0	0	0	0	0	0	0	0	0
Group A	PRET1608S25F02_ctg_4821	0	0	0	0	0	0	0	0	0	0	0	0	0		PRET1608S25F02_ctg_4821	0	0	0	0	0	0	0	0	0	0	0	0	0
Group A	PRET1608S21F02_ctg_4482	0	0	0	0	0	0	0	0	0	0	0	0	0		PRET1608S21F02_ctg_4482	0	0	0	0	0	0	0	0	0	0	0	0	0
Group A	PRET1608S21F02_ctg_2659	0	0	0	0	1	0	0	0	0	0	0	0	0		PRET1608S21F02_ctg_2659	0	0	0	1	0	0	0	0	0	0	0	0	0
Group A	PRET1608S25F02_ctg_2707	0	0	0	0	1	0	0	0	0	0	0	0	0		PRET1608S25F02_ctg_2707	0	0	0	1	0	0	0	0	0	0	0	0	0
Group A	YBE_scaf_7241	0	0	0	0	0	0	0	0	0	0	0	0	0		YBE_scaf_7241	0	0	0	0	0	0	0	0	0	0	0	0	0
Group A	PRET1608S25F02_ctg_4396	0	0	0	0	0	0	0	0	0	0	0	0	0		PRET1608S25F02_ctg_4396	0	0	0	0	0	0	0	0	0	0	0	0	0
Group A	vik_virus_26	0	0	0	0	0	0	0	0	0	0	0	0	0		vik_virus_26	0	0	0	0	0	0	0	0	0	0	0	0	0
Group A	PRET1608S25F02_ctg_7075	0	0	0	0	0	0	0	0	0	0	0	0	0		PRET1608S25F02_ctg_7075	0	0	0	0	0	0	0	0	0	0	0	0	0
Group A	YBE_scaf_7446	0	0	0	0	0	0	0	0	0	0	0	0	0		YBE_scaf_7446	0	0	0	0	0	0	0	0	0	0	0	0	0
Group A	YBE_scaf_1407	0	0	0	0	0	0	0	0	0	0	0	0	0		YBE_scaf_1407	0	0	0	0	0	0	0	0	0	0	0	0	0
Group A	YBE_scaf_3321	0	0	0	0	0	0	0	0	0	0	0	0	0		YBE_scaf_3321	0	0	0	0	0	0	0	0	0	0	0	0	0
Group A	PRET1608S21F02_ctg_12988	0	0	0	0	0	0	0	0	0	0	0	0	0		PRET1608S21F02_ctg_12988	0	0	0	0	0	0	0	0	0	0	0	0	0
Group A	PRET1608S17F07_ctg_5941	0	0	0	0	0	0	0	0	0	0	0	0	0		PRET1608S17F07_ctg_5941	0	0	0	0	0	0	0	0	0	0	0	0	0
Group A	PRET1608S21F00_ctg_271	0	0	0	0	0	0	0	0	0	0	0	0	0		PRET1608S21F00_ctg_271	0	0	0	0	0	0	0	0	0	0	0	0	0
Group A	vik_virus_3	0	0	0	0	0	0	0	0	0	0	0	0	0		vik_virus_3	0	0	0	0	0	0	0	0	0	0	0	0	0
Group A	PRET1608S21F02_ctg_5815	0	0	0	0	0	0	0	0	0	0	0	0	0		PRET1608S21F02_ctg_5815	0	0	0	0	0	0	0	0	0	0	0	0	0
Group A	PRET1608S21F00_ctg_43	0	0	0	0	0	0	0	0	0	0	0	2	0		PRET1608S21F00_ctg_43	0	0	0	0	0	0	0	0	0	0	0	0	0
Group A	PRET1608S21F02_ctg_2438	0	0	0	0	0	0	0	0	0	0	0	1	0		PRET1608S21F02_ctg_2438	0	0	0	0	0	0	0	0	0	0	0	0	0
Group A	PRET1608S25F02_ctg_2954	0	0	0	0	0	0	0	0	0	0	0	0	0		PRET1608S25F02_ctg_2954	0	0	0	0	0	0	0	0	0	0	0	0	0
Group A	nishimura_virus_14	0	0	0	0	1	0	0	0	0	0	0	1	0		nishimura_virus_14	0	0	0	1	0	0	0	0	0	0	0	0	0
Group A	nishimura_virus_25	0	0	0	0	1	0	0	0	0	0	0	1	0		nishimura_virus_25	0	0	0	1	0	0	0	0	0	0	0	0	0
Group A	nishimura_virus_26	0	0	0	0	0	0	0	0	0	0	0	1	0		nishimura_virus_26	0	0	0	0	0	0	0	0	0	0	0	0	0
Group A	nishimura_virus_38	0	0	0	0	0	0	0	0	0	0	0	1	0		nishimura_virus_38	0	0	0	0	0	0	0	0	0	0	0	0	0
Group A	nishimura_virus_23	0	0	0	0	0	0	0	0	0	0	0	1	0		nishimura_virus_23	0	0	0	0	0	0	0	0	0	0	0	0	0
Group A	philosof_virus_13	0	0	0	0	0	0	0	0	0	0	0	0	0		philosof_virus_13	0	0	0	0	0	0	0	0	0	0	0	0	0
Group A	PRET1608S21F02_ctg_436	0	0	0	0	1	0	0	0	0	0	0	1	0		PRET1608S21F02_ctg_436	0	0	0	1	0	0	0	0	0	0	0	0	0
Group A	nishimura_virus_6	0	0	0	0	1	0	0	0	0	0	0	0	0		nishimura_virus_6	0	0	0	1	0	0	0	0	0	0	0	0	0
Group A	PRET1608S25F02_ctg_285	0	0	0	0	1	0	0	0	0	0	0	1	0		PRET1608S25F02_ctg_285	0	0	0	1	0	0	0	0	0	0	0	0	0
Group A	nishimura_virus_27	0	0	0	0	1	0	0	0	0	0	0	1	0		nishimura_virus_27	0	0	0	1	0	0	0	0	0	0	0	0	0
Group A	philosof_virus_1	0	0	0	0	1	0	0	0	0	0	0	0	0		philosof_virus_1	0	0	0	1	0	0	0	0	0	0	0	0	0
Group A	nishimura_virus_3	0	0	0	0	1	0	0	0	0	0	0	0	0		nishimura_virus_3	0	0	0	1	0	0	0	0	0	0	0	0	0
Group A	nishimura_virus_48	0	0	0	0	1	0	0	0	0	0	0	0	0		nishimura_virus_48	0	0	0	1	0	0	0	0	0	0	0	0	0
Group A	philosof_virus_6	0	0	0	0	0	0	0	0	0	0	0	0	0		philosof_virus_6	0	0	0	0	0	0	0	0	0	0	0	0	0
Group A	nishimura_virus_15	0	0	0	0	0	0	0	0	0	0	0	0	0		nishimura_virus_15	0	0	0	0	0	0	0	0	0	0	0	1	0
Group A	philosof_virus_5	0	0	0	0	0	0	0	0	0	0	0	0	0		philosof_virus_5	0	0	0	0	0	0	0	0	0	0	0	1	0
Group A	nishimura_virus_32	0	0	0	0	1	0	0	0	0	0	0	0	0		nishimura_virus_32	0	0	0	1	0	0	0	0	0	0	0	0	0
Group A	nishimura_virus_31	0	0	0	0	0	0	0	0	0	0	0	1	0		nishimura_virus_31	0	0	0	0	0	0	0	0	0	0	0	0	0
Group A	nishimura_virus_4	0	0	0	0	0	0	0	0	0	0	0	0	0		nishimura_virus_4	0	0	0	0	0	0	0	0	0	0	0	0	0
Group A	philosof_virus_11	0	0	0	0	0	0	0	0	0	0	0	0	0		philosof_virus_11	0	0	0	0	0	0	0	0	0	0	0	0	0
Group A	philosof_virus_7	0	0	0	0	1	0	0	0	0	0	0	1	0		philosof_virus_7	0	0	0	1	0	0	0	0	0	0	0	0	0
Group A	philosof_virus_4	0	0	0	0	1	0	0	0	0	0	0	1	0		philosof_virus_4	0	0	0	1	0	0	0	0	0	0	0	0	0
Group A	nishimura_virus_9	0	0	0	0	1	0	0	0	0	0	0	0	0		nishimura_virus_9	0	0	0	1	0	0	0	0	0	0	0	0	0
Group A	nishimura_virus_24	0	0	0	0	1	0	0	0	0	0	0	0	0		nishimura_virus_24	0	0	0	1	0	0	0	0	0	0	0	1	0
Group B	YBE_scaf_3279	0	0	0	0	0	0	0	0	0	0	0	0	0		YBE_scaf_3279	0	0	0	0	0	0	0	0	0	0	0	0	0
Group B	PRET1608S21F02_ctg_3387	0	0	0	0	0	0	0	0	0	0	0	0	0		PRET1608S21F02_ctg_3387	0	0	0	0	0	0	0	0	0	0	0	0	0
Group B	YBE_scaf_890	0	0	0	0	0	0	0	0	0	0	0	0	0		YBE_scaf_890	0	0	0	0	0	0	0	0	0	0	0	0	0
Group B	vik_virus_16	0	0	0	0	0	0	0	0	0	0	0	0	0		vik_virus_16	0	0	0	0	0	0	0	0	0	0	0	0	0
Group B	PRET1608S21F02_ctg_16572	0	0	0	0	0	0	0	0	0	0	0	0	0		PRET1608S21F02_ctg_16572	0	0	0	0	0	0	0	0	0	0	0	0	0
Group B	vik_virus_7	0	0	0	0	0	0	0	0	0	0	0	0	0		vik_virus_7	0	0	0	0	0	0	0	0	0	0	0	0	0
Group B	vik_virus_6	0	0	0	0	0	0	0	0	0	0	0	0	0		vik_virus_6	0	0	0	0	0	0	0	0	0	0	0	0	0
Group B	PRET1608S21F02_ctg_13394	0	0	0	0	0	0	0	0	0	0	0	0	0		PRET1608S21F02_ctg_13394	0	0	0	0	0	0	0	0	0	0	0	0	0
Group X	PRET1608S21F02_ctg_1673	0	0	0	0	0	0	0	0	0	0	0	0	0		PRET1608S21F02_ctg_1673	0	0	0	0	0	0	0	0	0	0	0	0	0
Group B	vik_virus_22	0	0	0	0	0	0	0	0	0	0	0	0	0		vik_virus_22	0	0	0	0	0	0	0	0	0	0	0	0	0
Group B	YBE_scaf_7870	0	0	0	0	0	0	0	0	0	0	0	0	0		YBE_scaf_7870	0	0	0	0	0	0	0	0	0	0	0	0	0
Group B	vik_virus_18	0	0	0	0	0	0	0	0	0	0	0	0	0		vik_virus_18	0	0	0	0	0	0	0	0	0	0	0	0	0
Group B	PRET1608S09F02_ctg_20396	0	0	0	0	0	0	0	0	0	0	0	0	0		PRET1608S09F02_ctg_20396	0	0	0	0	0	0	0	0	0	0	0	0	0
Group B	CPS_scaf_6185	0	0	0	0	0	0	0	0	0	0	0	0	0		CPS_scaf_6185	0	0	0	0	0	0	0	0	0	0	0	0	0
Group B	YBE_scaf_14411	0	0	0	0	0	0	0	0	0	0	0	0	0		YBE_scaf_14411	0	0	0	0	0	0	0	0	0	0	0	0	0
Group B	vik_virus_20	0	0	0	0	0	0	0	0	0	0	0	0	0		vik_virus_20	0	0	0	0	0	0	0	0	0	0	0	0	0
Group B	PRET1608S21F02_ctg_6534	0	0	0	0	0	0	0	0	0	0	0	0	0		PRET1608S21F02_ctg_6534	0	0	0	0	0	0	0	0	0	0	0	0	0
